# Supplementary material for: Comparative genomic analyses provide insight into the pathogenicity of three Pseudomonas syringae pv. actinidiae strains from Anhui Province, China
Source: BMC Genomics. 2024 May 11;25:461. doi: 10.1186/s12864-024-10384-1 (PMC11088785; doi:10.1186/s12864-024-10384-1)
Supplement: Supplementary file 2 — Supplementary Material 2 [file 12864_2024_10384_MOESM2_ESM.xlsx]

## Sheet: Sheet2
Table S1 Characteristics of strains used in this study.
Strain	GeneBank assembly accession	Level	Genome Size(Mb)	GC%	Scaffolds	Protein coding sequences	Host plant	Geographic location	Collection date	Biovar
CRAFRU 12.29	GCA_002024285.1	Complete	6.6	58	2	5590	Actinidia deliciosa	Italy: Piemonte	2011	3
CRAFRU 14.08	GCA_002024305.1	Complete	6.6	58	2	5586	Actinidia deliciosa	Portugal	2010	3
ICMP 18884	GCA_000648735.3	Complete	6.6	58	2	5615	Actinidia deliciosa 'Hayward'	New Zealand: Te Puke	2010	3
NZ 45	GCA_001913215.1	Complete	6.7	58	2	5719	Actinidia deliciosa	New Zealand: Te Puke	2014	3
NZ 47	GCA_001913235.1	Complete	6.7	58	3	5699	Actinidia chinensis	New Zealand: Te Puke	2014	3
P220	GCA_003665415.1	Complete	6.6	58	2	5623	kiwifruit	Sichuan	2018	3
Shaanxi_M228	GCA_000344475.3	Complete	6.7	58	2	5679	Actinidia	China: Shaanxi	2010	3
ICMP 18708	GCA_000344355.2	Complete	6.6	58	2	5617	Actinidia	New Zealand	2010	3
QSY6	GCA_031582985.1	Complete	6.6	58	2	5982	Actinidia chinensis	China: Anhui Province	2022	3
JZY2	GCA_032810905.1	Complete	6.5	58	2	5871	Actinidia chinensis	China: Anhui Province	2022	3
YXH1	GCA_032812665.1	Complete	6.5	58	2	5984	Actinidia chinensis	China: Anhui Province	2022	3
ICMP 9853	GCA_000344335.2	Complete	6.5	58	3	5493	Actinidia	Japan	1984	1
MAFF613020	GCA_023167685.1	Complete	6.6	58	3	5538	Actinidia	Japan:Kagawa, Zentsuji	1995	1
ICMP 9617	GCA_000658965.1	Chromosome	6.5	58	2	5411	Actinidia	Japan: Shizuoka	1984	1
MAFF212063	GCA_002763655.1	Complete	6.7	58	3	5660	Actinidia chinensis	Japan: Saga	2012	5
