# Supplementary material for: Comparative genomic analyses provide insight into the pathogenicity of three Pseudomonas syringae pv. actinidiae strains from Anhui Province, China
Source: BMC Genomics. 2024 May 11;25:461. doi: 10.1186/s12864-024-10384-1 (PMC11088785; doi:10.1186/s12864-024-10384-1)
Supplement: Supplementary file 3 — Supplementary Material 3 [file 12864_2024_10384_MOESM3_ESM.csv]

Table S2. Genes presence and absence in 15 strains of Pseudomonas syringae pv. actinidiae.
The presence of each CDS in the respective genome is listed below each labeled strain column. If a cell is blank the respective strain does not have the gene.
Gene	Non-unique Gene name	Annotation	No. isolates	No. sequences	Avg sequences per isolate	Genome Fragment	Order within Fragment	Accessory Fragment	Accessory Order with Fragment	QC	Min group size nuc	Max group size nuc	Avg group size nuc	CRAFRU_12.29	CRAFRU_14.08	ICMP_18708	ICMP_18884	ICMP_9617	ICMP_9853	MAFF212063	MAFF613020	NZ_45	NZ_47	P155	QSY6	Shaanxi_M228	JZY2	YXH1
lgrD_1		Linear gramicidin synthase subunit D	15	15	1	1	5643				11156	13031	12772	CRAFRU_12.29_02302	CRAFRU_14.08_04510	ICMP_18708_02196	ICMP_18884_02199	ICMP_9617_03388	ICMP_9853_03609	MAFF212063_02210	MAFF613020_00264	NZ_45_02314	NZ_47_02200	P155_02211	QSY6_02201	Shaanxi_M228_02338	JZY2_01474	YXH1_02239
dnaA		Chromosomal replication initiator protein DnaA	15	15	1	1	2529				1169	1535	1461	CRAFRU_12.29_00001	CRAFRU_14.08_00001	ICMP_18708_00001	ICMP_18884_00001	ICMP_9617_00001	ICMP_9853_00001	MAFF212063_00001	MAFF613020_03902	NZ_45_00001	NZ_47_00001	P155_00001	QSY6_00001	Shaanxi_M228_00001	JZY2_00001	YXH1_00001
trkA		Trk system potassium uptake protein TrkA	15	15	1	1	2486				1337	1373	1370	CRAFRU_12.29_00052	CRAFRU_14.08_00052	ICMP_18708_00052	ICMP_18884_00052	ICMP_9617_00267	ICMP_9853_00274	MAFF212063_05926	MAFF613020_03473	NZ_45_00052	NZ_47_00052	P155_05797	QSY6_00052	Shaanxi_M228_06055	JZY2_00028	YXH1_00028
group_1054		hypothetical protein	15	15	1	1	2472				155	305	295	CRAFRU_12.29_00066	CRAFRU_14.08_00066	ICMP_18708_00066	ICMP_18884_00066	ICMP_9617_00253	ICMP_9853_00260	MAFF212063_05911	MAFF613020_03487	NZ_45_00066	NZ_47_00066	P155_05783	QSY6_00066	Shaanxi_M228_06069	JZY2_00042	YXH1_00042
group_1055		Dodecin	15	15	1	1	2455				215	215	215	CRAFRU_12.29_00076	CRAFRU_14.08_00076	ICMP_18708_00076	ICMP_18884_00076	ICMP_9617_00242	ICMP_9853_00248	MAFF212063_05833	MAFF613020_03497	NZ_45_00076	NZ_47_00076	P155_05773	QSY6_00076	Shaanxi_M228_06079	JZY2_00052	YXH1_00052
group_1056		hypothetical protein	15	15	1	1	2450				344	419	414	CRAFRU_12.29_00081	CRAFRU_14.08_00081	ICMP_18708_00081	ICMP_18884_00081	ICMP_9617_00237	ICMP_9853_00243	MAFF212063_05828	MAFF613020_03502	NZ_45_00081	NZ_47_00081	P155_05768	QSY6_00081	Shaanxi_M228_06084	JZY2_00057	YXH1_00057
prlC		Oligopeptidase A	15	15	1	1	2717				2051	2117	2112	CRAFRU_12.29_00085	CRAFRU_14.08_00085	ICMP_18708_00085	ICMP_18884_00085	ICMP_9617_00231	ICMP_9853_00238	MAFF212063_05822	MAFF613020_03507	NZ_45_00085	NZ_47_00085	P155_05764	QSY6_00085	Shaanxi_M228_06088	JZY2_00061	YXH1_00061
group_1058		hypothetical protein	15	15	1	1	2720				1862	1898	1895	CRAFRU_12.29_00088	CRAFRU_14.08_00088	ICMP_18708_00088	ICMP_18884_00088	ICMP_9617_00228	ICMP_9853_00235	MAFF212063_05819	MAFF613020_03510	NZ_45_00088	NZ_47_00088	P155_05761	QSY6_00088	Shaanxi_M228_06091	JZY2_00064	YXH1_00064
puuR_1		HTH-type transcriptional regulator PuuR	15	15	1	1	3348				599	614	600	CRAFRU_12.29_00128	CRAFRU_14.08_00128	ICMP_18708_00128	ICMP_18884_00128	ICMP_9617_00076	ICMP_9853_00078	MAFF212063_05780	MAFF613020_03979	NZ_45_00128	NZ_47_00128	P155_05725	QSY6_00128	Shaanxi_M228_05722	JZY2_00100	YXH1_00100
alr		Alanine racemase	15	15	1	1	3347				1073	1073	1073	CRAFRU_12.29_00129	CRAFRU_14.08_00129	ICMP_18708_00129	ICMP_18884_00129	ICMP_9617_00075	ICMP_9853_00077	MAFF212063_05779	MAFF613020_03978	NZ_45_00129	NZ_47_00129	P155_05724	QSY6_00129	Shaanxi_M228_05723	JZY2_00101	YXH1_00101
group_1062		hypothetical protein	15	15	1	1	3343				353	407	403	CRAFRU_12.29_00133	CRAFRU_14.08_00133	ICMP_18708_00133	ICMP_18884_00133	ICMP_9617_00071	ICMP_9853_00073	MAFF212063_05775	MAFF613020_03974	NZ_45_00133	NZ_47_00133	P155_05720	QSY6_00133	Shaanxi_M228_05727	JZY2_00105	YXH1_00105
clsC		Cardiolipin synthase C	15	15	1	1	3339				1580	1628	1583	CRAFRU_12.29_00137	CRAFRU_14.08_00137	ICMP_18708_00137	ICMP_18884_00137	ICMP_9617_00067	ICMP_9853_00069	MAFF212063_05771	MAFF613020_03970	NZ_45_00137	NZ_47_00137	P155_05716	QSY6_00137	Shaanxi_M228_05731	JZY2_00109	YXH1_00109
gmk		Guanylate kinase	15	15	1	1	3320				644	683	646	CRAFRU_12.29_00154	CRAFRU_14.08_00154	ICMP_18708_00154	ICMP_18884_00154	ICMP_9617_00050	ICMP_9853_00052	MAFF212063_05752	MAFF613020_03953	NZ_45_00154	NZ_47_00154	P155_05699	QSY6_00154	Shaanxi_M228_05748	JZY2_00126	YXH1_00126
group_1067		hypothetical protein	15	15	1	1	2555				401	452	414	CRAFRU_12.29_00196	CRAFRU_14.08_00196	ICMP_18708_00196	ICMP_18884_00196	ICMP_9617_00026	ICMP_9853_00028	MAFF212063_05688	MAFF613020_03929	NZ_45_00196	NZ_47_00196	P155_05657	QSY6_00196	Shaanxi_M228_05793	JZY2_00168	YXH1_00168
rnk		Regulator of nucleoside diphosphate kinase	15	15	1	1	2544				407	407	407	CRAFRU_12.29_00206	CRAFRU_14.08_00206	ICMP_18708_00206	ICMP_18884_00206	ICMP_9617_00016	ICMP_9853_00018	MAFF212063_05679	MAFF613020_03919	NZ_45_00206	NZ_47_00206	P155_05584	QSY6_00206	Shaanxi_M228_05878	JZY2_05524	YXH1_00284
bluF		Blue light- and temperature-regulated antirepressor BluF	15	15	1	1	2537				608	782	770	CRAFRU_12.29_00213	CRAFRU_14.08_00213	ICMP_18708_00213	ICMP_18884_00213	ICMP_9617_00009	ICMP_9853_00011	MAFF212063_05672	MAFF613020_03912	NZ_45_00213	NZ_47_00213	P155_05591	QSY6_00213	Shaanxi_M228_05871	JZY2_05531	YXH1_00277
group_1070		hypothetical protein	15	15	1	1	2533				344	431	413	CRAFRU_12.29_00217	CRAFRU_14.08_00217	ICMP_18708_00217	ICMP_18884_00217	ICMP_9617_00005	ICMP_9853_00007	MAFF212063_05668	MAFF613020_03908	NZ_45_00217	NZ_47_00217	P155_05595	QSY6_00217	Shaanxi_M228_05867	JZY2_05535	YXH1_00273
group_1071		hypothetical protein	15	15	1	1	851				656	674	658	CRAFRU_12.29_00243	CRAFRU_14.08_00243	ICMP_18708_00243	ICMP_18884_00243	ICMP_9617_00331	ICMP_9853_00350	MAFF212063_05644	MAFF613020_03605	NZ_45_00243	NZ_47_00243	P155_05619	QSY6_00243	Shaanxi_M228_05842	JZY2_00206	YXH1_05725
appA_1		Oligopeptide-binding protein AppA	15	15	1	1	843				1883	1883	1883	CRAFRU_12.29_00250	CRAFRU_14.08_00250	ICMP_18708_00250	ICMP_18884_00250	ICMP_9617_00323	ICMP_9853_00343	MAFF212063_05637	MAFF613020_03613	NZ_45_00250	NZ_47_00250	P155_05626	QSY6_00250	Shaanxi_M228_05835	JZY2_00199	YXH1_05732
group_1077		hypothetical protein	15	15	1	1	9006				1217	1271	1220	CRAFRU_12.29_00325	CRAFRU_14.08_00325	ICMP_18708_00325	ICMP_18884_00325	ICMP_9617_05163	ICMP_9853_05520	MAFF212063_05552	MAFF613020_04126	NZ_45_00325	NZ_47_00325	P155_00293	QSY6_00325	Shaanxi_M228_00297	JZY2_05463	YXH1_00346
envC		Murein hydrolase activator EnvC	15	15	1	1	9045				1322	1427	1329	CRAFRU_12.29_00350	CRAFRU_14.08_00350	ICMP_18708_00350	ICMP_18884_00350	ICMP_9617_05136	ICMP_9853_05490	MAFF212063_05507	MAFF613020_03176	NZ_45_00350	NZ_47_00350	P155_00316	QSY6_00350	Shaanxi_M228_00320	JZY2_05440	YXH1_00369
decR_2		DNA-binding transcriptional activator DecR	15	15	1	1	9091				404	479	424	CRAFRU_12.29_00366	CRAFRU_14.08_00366	ICMP_18708_00366	ICMP_18884_00366	ICMP_9617_05473	ICMP_9853_05829	MAFF212063_05580	MAFF613020_03837	NZ_45_00366	NZ_47_00366	P155_00332	QSY6_00366	Shaanxi_M228_00338	JZY2_05424	YXH1_00385
group_1080		hypothetical protein	15	15	1	1	9089				1367	1415	1405	CRAFRU_12.29_00368	CRAFRU_14.08_00368	ICMP_18708_00368	ICMP_18884_00368	ICMP_9617_05474	ICMP_9853_05830	MAFF212063_05578	MAFF613020_03836	NZ_45_00368	NZ_47_00368	P155_00333	QSY6_00368	Shaanxi_M228_00340	JZY2_05423	YXH1_00386
yoeB		hypothetical protein	15	15	1	1	9075				224	302	296	CRAFRU_12.29_00382	CRAFRU_14.08_00382	ICMP_18708_00382	ICMP_18884_00382	ICMP_9617_05488	ICMP_9853_05844	MAFF212063_05564	MAFF613020_03822	NZ_45_00382	NZ_47_00382	P155_00347	QSY6_00382	Shaanxi_M228_00354	JZY2_05409	YXH1_00400
gntR_1		HTH-type transcriptional regulator GntR	15	15	1	1	8934				998	1049	1045	CRAFRU_12.29_00393	CRAFRU_14.08_00393	ICMP_18708_00393	ICMP_18884_00393	ICMP_9617_05456	ICMP_9853_05812	MAFF212063_00258	MAFF613020_03803	NZ_45_00393	NZ_47_00393	P155_00358	QSY6_00393	Shaanxi_M228_00365	JZY2_05398	YXH1_00411
ligB		DNA ligase B	15	15	1	1	9121				1682	1685	1682	CRAFRU_12.29_00429	CRAFRU_14.08_00429	ICMP_18708_00429	ICMP_18884_00429	ICMP_9617_00165	ICMP_9853_00172	MAFF212063_00296	MAFF613020_03573	NZ_45_00429	NZ_47_00429	P155_00394	QSY6_00429	Shaanxi_M228_00406	JZY2_05362	YXH1_00447
group_1088		hypothetical protein	15	15	1	1	9210				758	1040	983	CRAFRU_12.29_00508	CRAFRU_14.08_00508	ICMP_18708_00507	ICMP_18884_00508	ICMP_9617_00397	ICMP_9853_00428	MAFF212063_05392	MAFF613020_04186	NZ_45_00508	NZ_47_00508	P155_05501	QSY6_00508	Shaanxi_M228_00483	JZY2_05283	YXH1_00526
group_1089		hypothetical protein	15	15	1	1	9213				545	611	549	CRAFRU_12.29_00511	CRAFRU_14.08_00511	ICMP_18708_00510	ICMP_18884_00511	ICMP_9617_00400	ICMP_9853_00431	MAFF212063_05389	MAFF613020_04189	NZ_45_00511	NZ_47_00511	P155_05498	QSY6_00511	Shaanxi_M228_00486	JZY2_05280	YXH1_00529
birA		Bifunctional ligase/repressor BirA	15	15	1	1	9233				761	959	813	CRAFRU_12.29_00536	CRAFRU_14.08_00536	ICMP_18708_00535	ICMP_18884_00536	ICMP_9617_00425	ICMP_9853_00456	MAFF212063_05363	MAFF613020_03444	NZ_45_00536	NZ_47_00536	P155_05473	QSY6_00536	Shaanxi_M228_00511	JZY2_05255	YXH1_00554
ugpB		sn-glycerol-3-phosphate-binding periplasmic protein UgpB	15	15	1	1	9286				1283	1451	1327	CRAFRU_12.29_00592	CRAFRU_14.08_00592	ICMP_18708_00591	ICMP_18884_00592	ICMP_9617_00485	ICMP_9853_00525	MAFF212063_05307	MAFF613020_03378	NZ_45_00592	NZ_47_00592	P155_05417	QSY6_00592	Shaanxi_M228_00567	JZY2_05199	YXH1_00610
group_1092		hypothetical protein	15	15	1	1	9301				191	827	784	CRAFRU_12.29_00600	CRAFRU_14.08_00600	ICMP_18708_00599	ICMP_18884_00600	ICMP_9617_00501	ICMP_9853_00543	MAFF212063_05288	MAFF613020_03360	NZ_45_00600	NZ_47_00600	P155_05409	QSY6_00600	Shaanxi_M228_00575	JZY2_05191	YXH1_00618
group_1093		hypothetical protein	15	15	1	1	9373				1292	1397	1299	CRAFRU_12.29_00667	CRAFRU_14.08_00667	ICMP_18708_00666	ICMP_18884_00667	ICMP_9617_00569	ICMP_9853_00616	MAFF212063_05224	MAFF613020_03301	NZ_45_00667	NZ_47_00667	P155_05342	QSY6_00667	Shaanxi_M228_00645	JZY2_05124	YXH1_00685
group_1094		hypothetical protein	15	15	1	1	9374				1028	1235	1041	CRAFRU_12.29_00668	CRAFRU_14.08_00668	ICMP_18708_00667	ICMP_18884_00668	ICMP_9617_00570	ICMP_9853_00617	MAFF212063_05223	MAFF613020_03300	NZ_45_00668	NZ_47_00668	P155_05341	QSY6_00668	Shaanxi_M228_00646	JZY2_05123	YXH1_00686
group_1096		hypothetical protein	15	15	1	1	9424				1805	1994	1817	CRAFRU_12.29_00715	CRAFRU_14.08_00715	ICMP_18708_00714	ICMP_18884_00715	ICMP_9617_00665	ICMP_9853_00721	MAFF212063_05085	MAFF613020_04112	NZ_45_00715	NZ_47_00715	P155_05294	QSY6_00715	Shaanxi_M228_00697	JZY2_05076	YXH1_00733
avrPph3		Cysteine protease avirulence protein AvrPphB	15	15	1	1	7676				740	1073	828	CRAFRU_12.29_00732	CRAFRU_14.08_00732	ICMP_18708_00731	ICMP_18884_00732	ICMP_9617_00896	ICMP_9853_00984	MAFF212063_05072	MAFF613020_02940	NZ_45_00732	NZ_47_00732	P155_05277	QSY6_00732	Shaanxi_M228_00717	JZY2_05059	YXH1_00750
hin_2		DNA-invertase hin	15	15	1	1	7643				581	596	583	CRAFRU_12.29_00747	CRAFRU_14.08_00747	ICMP_18708_00746	ICMP_18884_00747	ICMP_9617_00889	ICMP_9853_00968	MAFF212063_05057	MAFF613020_02923	NZ_45_00747	NZ_47_00747	P155_05235	QSY6_00747	Shaanxi_M228_00733	JZY2_05044	YXH1_00765
group_1104		hypothetical protein	15	15	1	1	7640				110	380	326	CRAFRU_12.29_00749	CRAFRU_14.08_00749	ICMP_18708_00748	ICMP_18884_00749	ICMP_9617_00887	ICMP_9853_00966	MAFF212063_05055	MAFF613020_02921	NZ_45_00749	NZ_47_00749	P155_05237	QSY6_00749	Shaanxi_M228_00735	JZY2_05042	YXH1_00767
group_1108		hypothetical protein	15	15	1	1	432				248	251	248	CRAFRU_12.29_00788	CRAFRU_14.08_00789	ICMP_18708_00787	ICMP_18884_00788	ICMP_9617_04743	ICMP_9853_05050	MAFF212063_05861	MAFF613020_04668	NZ_45_00788	NZ_47_00788	P155_05219	QSY6_00788	Shaanxi_M228_00775	JZY2_05002	YXH1_00806
group_1109		Acetyltransferase	15	15	1	1	442				569	593	570	CRAFRU_12.29_00798	CRAFRU_14.08_00799	ICMP_18708_00797	ICMP_18884_00798	ICMP_9617_04733	ICMP_9853_05037	MAFF212063_05851	MAFF613020_02901	NZ_45_00798	NZ_47_00798	P155_05209	QSY6_00798	Shaanxi_M228_00785	JZY2_04992	YXH1_00816
osmY		Osmoprotectant import permease protein OsmY	15	15	1	1	483				671	713	710	CRAFRU_12.29_00837	CRAFRU_14.08_00838	ICMP_18708_00836	ICMP_18884_00837	ICMP_9617_04656	ICMP_9853_04963	MAFF212063_00985	MAFF613020_02798	NZ_45_00837	NZ_47_00837	P155_05170	QSY6_00837	Shaanxi_M228_00825	JZY2_04953	YXH1_00855
group_1111		hypothetical protein	15	15	1	1	494				890	1013	1004	CRAFRU_12.29_00846	CRAFRU_14.08_00847	ICMP_18708_00845	ICMP_18884_00846	ICMP_9617_04647	ICMP_9853_04955	MAFF212063_00995	MAFF613020_02787	NZ_45_00846	NZ_47_00846	P155_05161	QSY6_00846	Shaanxi_M228_00834	JZY2_04944	YXH1_00864
hdfR_1		HTH-type transcriptional regulator HdfR	15	15	1	1	547				944	986	946	CRAFRU_12.29_00890	CRAFRU_14.08_00891	ICMP_18708_00889	ICMP_18884_00890	ICMP_9617_00611	ICMP_9853_00664	MAFF212063_05169	MAFF613020_03253	NZ_45_00890	NZ_47_00890	P155_05115	QSY6_00890	Shaanxi_M228_00981	JZY2_04901	YXH1_00908
phnE_1		Phosphate-import permease protein PhnE	15	15	1	1	554				746	767	765	CRAFRU_12.29_00897	CRAFRU_14.08_00898	ICMP_18708_00896	ICMP_18884_00897	ICMP_9617_00618	ICMP_9853_00671	MAFF212063_05162	MAFF613020_03246	NZ_45_00897	NZ_47_00897	P155_05108	QSY6_00897	Shaanxi_M228_00988	JZY2_04894	YXH1_00915
group_1115		hypothetical protein	15	15	1	1	655				881	962	891	CRAFRU_12.29_00922	CRAFRU_14.08_00923	ICMP_18708_00921	ICMP_18884_00922	ICMP_9617_04873	ICMP_9853_05205	MAFF212063_00840	MAFF613020_04532	NZ_45_00922	NZ_47_00922	P155_00831	QSY6_00922	Shaanxi_M228_05269	JZY2_00741	YXH1_05166
group_1116		hypothetical protein	15	15	1	1	697				467	635	623	CRAFRU_12.29_00961	CRAFRU_14.08_00962	ICMP_18708_00960	ICMP_18884_00961	ICMP_9617_04841	ICMP_9853_05174	MAFF212063_00872	MAFF613020_04566	NZ_45_00961	NZ_47_00961	P155_00868	QSY6_00961	Shaanxi_M228_00888	JZY2_04877	YXH1_00932
group_1117		hypothetical protein	15	15	1	1	698				596	605	602	CRAFRU_12.29_00962	CRAFRU_14.08_00963	ICMP_18708_00961	ICMP_18884_00962	ICMP_9617_04840	ICMP_9853_05173	MAFF212063_00873	MAFF613020_04567	NZ_45_00962	NZ_47_00962	P155_00869	QSY6_00962	Shaanxi_M228_00889	JZY2_04876	YXH1_00933
sctC_1		Type 3 secretion system secretin	15	15	1	1	716				1136	1250	1234	CRAFRU_12.29_00980	CRAFRU_14.08_00981	ICMP_18708_00979	ICMP_18884_00980	ICMP_9617_04822	ICMP_9853_05155	MAFF212063_00893	MAFF613020_04585	NZ_45_00980	NZ_47_00980	P155_00887	QSY6_00980	Shaanxi_M228_00907	JZY2_04858	YXH1_00951
group_1119		hypothetical protein	15	15	1	1	717				959	1094	968	CRAFRU_12.29_00981	CRAFRU_14.08_00982	ICMP_18708_00980	ICMP_18884_00981	ICMP_9617_04821	ICMP_9853_05154	MAFF212063_00894	MAFF613020_04586	NZ_45_00981	NZ_47_00981	P155_00888	QSY6_00981	Shaanxi_M228_00908	JZY2_04857	YXH1_00952
group_1120		hypothetical protein	15	15	1	1	718				206	254	250	CRAFRU_12.29_00982	CRAFRU_14.08_00983	ICMP_18708_00981	ICMP_18884_00982	ICMP_9617_04820	ICMP_9853_05153	MAFF212063_00895	MAFF613020_04587	NZ_45_00982	NZ_47_00982	P155_00889	QSY6_00982	Shaanxi_M228_00909	JZY2_04856	YXH1_00953
mltB		Membrane-bound lytic murein transglycosylase B	15	15	1	1	6867				1007	1028	1008	CRAFRU_12.29_01013	CRAFRU_14.08_01014	ICMP_18708_01010	ICMP_18884_01011	ICMP_9617_04792	ICMP_9853_05124	MAFF212063_00924	MAFF613020_04616	NZ_45_01012	NZ_47_01011	P155_00915	QSY6_01013	Shaanxi_M228_00936	JZY2_04829	YXH1_00980
kptA		putative RNA 2'-phosphotransferase	15	15	1	1	6915				581	581	581	CRAFRU_12.29_01044	CRAFRU_14.08_01045	ICMP_18708_01041	ICMP_18884_01042	ICMP_9617_04760	ICMP_9853_05068	MAFF212063_05902	MAFF613020_04650	NZ_45_01043	NZ_47_01042	P155_00946	QSY6_01044	Shaanxi_M228_00967	JZY2_04798	YXH1_01011
group_1123		hypothetical protein	15	15	1	1	6918				368	539	527	CRAFRU_12.29_01047	CRAFRU_14.08_01048	ICMP_18708_01044	ICMP_18884_01045	ICMP_9617_04757	ICMP_9853_05065	MAFF212063_05899	MAFF613020_04653	NZ_45_01046	NZ_47_01045	P155_00949	QSY6_01047	Shaanxi_M228_00970	JZY2_04795	YXH1_01014
group_1126		hypothetical protein	15	15	1	1	7533				2408	2444	2441	CRAFRU_12.29_01078	CRAFRU_14.08_01079	ICMP_18708_01075	ICMP_18884_01076	ICMP_9617_01108	ICMP_9853_01227	MAFF212063_01055	MAFF613020_04938	NZ_45_01077	NZ_47_01076	P155_00975	QSY6_01078	Shaanxi_M228_01012	JZY2_04766	YXH1_01043
group_1127		hypothetical protein	15	15	1	1	7528				734	881	773	CRAFRU_12.29_01081	CRAFRU_14.08_01082	ICMP_18708_01078	ICMP_18884_01079	ICMP_9617_01112	ICMP_9853_01230	MAFF212063_01058	MAFF613020_04941	NZ_45_01080	NZ_47_01079	P155_00978	QSY6_01081	Shaanxi_M228_01016	JZY2_04763	YXH1_01046
group_1128		hypothetical protein	15	15	1	1	7520				950	1211	1019	CRAFRU_12.29_01088	CRAFRU_14.08_01089	ICMP_18708_01085	ICMP_18884_01086	ICMP_9617_01118	ICMP_9853_01237	MAFF212063_01064	MAFF613020_04948	NZ_45_01087	NZ_47_01086	P155_00985	QSY6_01088	Shaanxi_M228_01023	JZY2_04756	YXH1_01053
group_1129		hypothetical protein	15	15	1	1	7755				221	368	358	CRAFRU_12.29_01107	CRAFRU_14.08_01108	ICMP_18708_01104	ICMP_18884_01105	ICMP_9617_01134	ICMP_9853_01254	MAFF212063_01098	MAFF613020_04965	NZ_45_01106	NZ_47_01105	P155_01004	QSY6_01107	Shaanxi_M228_01042	JZY2_04737	YXH1_01072
yitJ		Bifunctional homocysteine S-methyltransferase/5,10-methylenetetrahydrofolate reductase	15	15	1	1	7780				896	932	905	CRAFRU_12.29_01130	CRAFRU_14.08_01131	ICMP_18708_01127	ICMP_18884_01128	ICMP_9617_01156	ICMP_9853_01278	MAFF212063_04802	MAFF613020_04987	NZ_45_01129	NZ_47_01128	P155_01027	QSY6_01130	Shaanxi_M228_01065	JZY2_04714	YXH1_01095
group_1132		Cyclic di-GMP phosphodiesterase	15	15	1	1	7803				1181	1232	1184	CRAFRU_12.29_01152	CRAFRU_14.08_01153	ICMP_18708_01149	ICMP_18884_01150	ICMP_9617_01175	ICMP_9853_01299	MAFF212063_04783	MAFF613020_05008	NZ_45_01151	NZ_47_01150	P155_01047	QSY6_01152	Shaanxi_M228_01085	JZY2_04692	YXH1_01117
rbsA_1		Ribose import ATP-binding protein RbsA	15	15	1	1	7813				1412	1511	1504	CRAFRU_12.29_01161	CRAFRU_14.08_01162	ICMP_18708_01158	ICMP_18884_01159	ICMP_9617_01183	ICMP_9853_01307	MAFF212063_04775	MAFF613020_05020	NZ_45_01160	NZ_47_01159	P155_01056	QSY6_01161	Shaanxi_M228_01094	JZY2_04683	YXH1_01126
group_1134		hypothetical protein	15	15	1	1	7828				392	497	420	CRAFRU_12.29_01172	CRAFRU_14.08_01173	ICMP_18708_01169	ICMP_18884_01170	ICMP_9617_04432	ICMP_9853_04737	MAFF212063_04765	MAFF613020_05032	NZ_45_01171	NZ_47_01170	P155_01067	QSY6_01172	Shaanxi_M228_01105	JZY2_04672	YXH1_01137
group_1135		hypothetical protein	15	15	1	1	7829				299	353	338	CRAFRU_12.29_01175	CRAFRU_14.08_01176	ICMP_18708_01172	ICMP_18884_01173	ICMP_9617_04431	ICMP_9853_04736	MAFF212063_04764	MAFF613020_05033	NZ_45_01174	NZ_47_01173	P155_01070	QSY6_01175	Shaanxi_M228_01108	JZY2_04669	YXH1_01140
group_1136		Putative short-chain type dehydrogenase/reductase	15	15	1	1	7736				911	980	920	CRAFRU_12.29_01188	CRAFRU_14.08_01189	ICMP_18708_01185	ICMP_18884_01186	ICMP_9617_04418	ICMP_9853_04723	MAFF212063_04748	MAFF613020_05046	NZ_45_01187	NZ_47_01186	P155_01083	QSY6_01188	Shaanxi_M228_01121	JZY2_04656	YXH1_01153
group_1137		hypothetical protein	15	15	1	1	7734				803	824	804	CRAFRU_12.29_01190	CRAFRU_14.08_01191	ICMP_18708_01187	ICMP_18884_01188	ICMP_9617_04416	ICMP_9853_04719	MAFF212063_04746	MAFF613020_05050	NZ_45_01189	NZ_47_01188	P155_01085	QSY6_01190	Shaanxi_M228_01123	JZY2_04654	YXH1_01155
fecI_1		putative RNA polymerase sigma factor FecI	15	15	1	1	7724				542	554	550	CRAFRU_12.29_01200	CRAFRU_14.08_01201	ICMP_18708_01197	ICMP_18884_01198	ICMP_9617_04406	ICMP_9853_04709	MAFF212063_04736	MAFF613020_05060	NZ_45_01199	NZ_47_01198	P155_01095	QSY6_01200	Shaanxi_M228_01133	JZY2_04644	YXH1_01165
fecI_6		hypothetical protein	15	15	1	1	7718				503	653	633	CRAFRU_12.29_01206	CRAFRU_14.08_01207	ICMP_18708_01203	ICMP_18884_01204	ICMP_9617_04400	ICMP_9853_04702	MAFF212063_04730	MAFF613020_05067	NZ_45_01205	NZ_47_01204	P155_01101	QSY6_01206	Shaanxi_M228_01139	JZY2_04638	YXH1_01171
group_1140		hypothetical protein	15	15	1	1	7716				1484	1565	1548	CRAFRU_12.29_01208	CRAFRU_14.08_01209	ICMP_18708_01205	ICMP_18884_01206	ICMP_9617_04398	ICMP_9853_04700	MAFF212063_04728	MAFF613020_05069	NZ_45_01207	NZ_47_01206	P155_01103	QSY6_01208	Shaanxi_M228_01141	JZY2_04636	YXH1_01173
group_1141		hypothetical protein	15	15	1	1	7712				902	914	910	CRAFRU_12.29_01211	CRAFRU_14.08_01212	ICMP_18708_01208	ICMP_18884_01209	ICMP_9617_04395	ICMP_9853_04697	MAFF212063_04725	MAFF613020_05072	NZ_45_01210	NZ_47_01209	P155_01106	QSY6_01211	Shaanxi_M228_01144	JZY2_04633	YXH1_01176
estB_1		Carboxylesterase 2	15	15	1	1	3538				659	659	659	CRAFRU_12.29_01247	CRAFRU_14.08_01248	ICMP_18708_01243	ICMP_18884_01245	ICMP_9617_04367	ICMP_9853_04667	MAFF212063_04694	MAFF613020_05102	NZ_45_01246	NZ_47_01245	P155_01142	QSY6_01247	Shaanxi_M228_01179	JZY2_04597	YXH1_01212
rlmF		Ribosomal RNA large subunit methyltransferase F	15	15	1	1	3552				986	1025	1019	CRAFRU_12.29_01260	CRAFRU_14.08_01261	ICMP_18708_01256	ICMP_18884_01258	ICMP_9617_04353	ICMP_9853_04654	MAFF212063_04678	MAFF613020_05115	NZ_45_01259	NZ_47_01258	P155_01155	QSY6_01260	Shaanxi_M228_01192	JZY2_04584	YXH1_01225
group_1144		hypothetical protein	15	15	1	1	3555				425	434	425	CRAFRU_12.29_01263	CRAFRU_14.08_01264	ICMP_18708_01259	ICMP_18884_01261	ICMP_9617_04350	ICMP_9853_04651	MAFF212063_04675	MAFF613020_05118	NZ_45_01262	NZ_47_01261	P155_01158	QSY6_01263	Shaanxi_M228_01195	JZY2_04581	YXH1_01228
group_1145		hypothetical protein	15	15	1	1	3566				1511	1571	1515	CRAFRU_12.29_01272	CRAFRU_14.08_01273	ICMP_18708_01268	ICMP_18884_01270	ICMP_9617_04341	ICMP_9853_04642	MAFF212063_04666	MAFF613020_05127	NZ_45_01271	NZ_47_01270	P155_01167	QSY6_01272	Shaanxi_M228_01204	JZY2_04572	YXH1_01237
yadV_1		putative fimbrial chaperone YadV	15	15	1	1	3611				752	794	791	CRAFRU_12.29_01317	CRAFRU_14.08_01318	ICMP_18708_01313	ICMP_18884_01315	ICMP_9617_04298	ICMP_9853_04596	MAFF212063_04622	MAFF613020_05176	NZ_45_01316	NZ_47_01315	P155_01212	QSY6_01317	Shaanxi_M228_01249	JZY2_04529	YXH1_01282
group_1147		hypothetical protein	15	15	1	1	3631				296	308	304	CRAFRU_12.29_01337	CRAFRU_14.08_01338	ICMP_18708_01333	ICMP_18884_01335	ICMP_9617_04277	ICMP_9853_04577	MAFF212063_04603	MAFF613020_05195	NZ_45_01336	NZ_47_01335	P155_01232	QSY6_01337	Shaanxi_M228_01269	JZY2_04509	YXH1_01302
group_1148		hypothetical protein	15	15	1	1	3633				584	629	611	CRAFRU_12.29_01339	CRAFRU_14.08_01340	ICMP_18708_01335	ICMP_18884_01337	ICMP_9617_04275	ICMP_9853_04575	MAFF212063_04601	MAFF613020_05197	NZ_45_01338	NZ_47_01337	P155_01234	QSY6_01339	Shaanxi_M228_01271	JZY2_04507	YXH1_01304
group_1149		hypothetical protein	15	15	1	1	3637				974	998	991	CRAFRU_12.29_01343	CRAFRU_14.08_01344	ICMP_18708_01339	ICMP_18884_01341	ICMP_9617_04271	ICMP_9853_04571	MAFF212063_04597	MAFF613020_05201	NZ_45_01342	NZ_47_01341	P155_01238	QSY6_01343	Shaanxi_M228_01275	JZY2_04503	YXH1_01308
pepV		Beta-Ala-Xaa dipeptidase	15	15	1	1	3639				1679	1739	1735	CRAFRU_12.29_01345	CRAFRU_14.08_01346	ICMP_18708_01341	ICMP_18884_01343	ICMP_9617_04269	ICMP_9853_04569	MAFF212063_04595	MAFF613020_05203	NZ_45_01344	NZ_47_01343	P155_01240	QSY6_01345	Shaanxi_M228_01277	JZY2_04501	YXH1_01310
group_1151		hypothetical protein	15	15	1	1	3640				572	803	741	CRAFRU_12.29_01346	CRAFRU_14.08_01347	ICMP_18708_01342	ICMP_18884_01344	ICMP_9617_04268	ICMP_9853_04568	MAFF212063_04594	MAFF613020_05204	NZ_45_01345	NZ_47_01344	P155_01241	QSY6_01346	Shaanxi_M228_01278	JZY2_04500	YXH1_01311
gnl_1		Gluconolactonase	15	15	1	1	3641				791	1016	851	CRAFRU_12.29_01347	CRAFRU_14.08_01348	ICMP_18708_01343	ICMP_18884_01345	ICMP_9617_04267	ICMP_9853_04567	MAFF212063_04593	MAFF613020_05205	NZ_45_01346	NZ_47_01345	P155_01242	QSY6_01347	Shaanxi_M228_01279	JZY2_04499	YXH1_01312
group_1153		hypothetical protein	15	15	1	1	3661				161	320	171	CRAFRU_12.29_01366	CRAFRU_14.08_01367	ICMP_18708_01362	ICMP_18884_01364	ICMP_9617_04246	ICMP_9853_04546	MAFF212063_04573	MAFF613020_05226	NZ_45_01365	NZ_47_01364	P155_01261	QSY6_01366	Shaanxi_M228_01299	JZY2_04480	YXH1_01331
dctD_2		C4-dicarboxylate transport transcriptional regulatory protein DctD	15	15	1	1	3677				908	926	909	CRAFRU_12.29_01380	CRAFRU_14.08_01381	ICMP_18708_01376	ICMP_18884_01378	ICMP_9617_04231	ICMP_9853_04531	MAFF212063_04558	MAFF613020_05241	NZ_45_01379	NZ_47_01378	P155_01276	QSY6_01380	Shaanxi_M228_01313	JZY2_04466	YXH1_01345
hrcQb		Type III secretion protein HrcQb	15	15	1	1	3693				401	410	401	CRAFRU_12.29_01398	CRAFRU_14.08_01397	ICMP_18708_01392	ICMP_18884_01394	ICMP_9617_04215	ICMP_9853_04515	MAFF212063_04542	MAFF613020_05257	NZ_45_01395	NZ_47_01394	P155_01292	QSY6_01396	Shaanxi_M228_01329	JZY2_04450	YXH1_01361
xseA		Exodeoxyribonuclease 7 large subunit	15	15	1	1	1566				1391	1694	1411	CRAFRU_12.29_01450	CRAFRU_14.08_01449	ICMP_18708_01444	ICMP_18884_01446	ICMP_9617_01441	ICMP_9853_01589	MAFF212063_04494	MAFF613020_02267	NZ_45_01447	NZ_47_01446	P155_01342	QSY6_01448	Shaanxi_M228_01377	JZY2_04398	YXH1_01413
group_1157		hypothetical protein	15	15	1	1	1567				779	779	779	CRAFRU_12.29_01451	CRAFRU_14.08_01450	ICMP_18708_01445	ICMP_18884_01447	ICMP_9617_01442	ICMP_9853_01590	MAFF212063_04493	MAFF613020_02266	NZ_45_01448	NZ_47_01447	P155_01343	QSY6_01449	Shaanxi_M228_01378	JZY2_04397	YXH1_01414
group_1159		hypothetical protein	15	15	1	1	1651				779	800	780	CRAFRU_12.29_01510	CRAFRU_14.08_01509	ICMP_18708_01503	ICMP_18884_01506	ICMP_9617_01522	ICMP_9853_01681	MAFF212063_04411	MAFF613020_02195	NZ_45_01507	NZ_47_01506	P155_01401	QSY6_01508	Shaanxi_M228_01436	JZY2_04338	YXH1_01473
group_1160		hypothetical protein	15	15	1	1	1652				1277	1325	1321	CRAFRU_12.29_01511	CRAFRU_14.08_01510	ICMP_18708_01504	ICMP_18884_01507	ICMP_9617_01523	ICMP_9853_01682	MAFF212063_04410	MAFF613020_02194	NZ_45_01508	NZ_47_01507	P155_01402	QSY6_01509	Shaanxi_M228_01437	JZY2_04337	YXH1_01474
mdtA_3		Multidrug resistance protein MdtA	15	15	1	1	1668				911	1100	961	CRAFRU_12.29_01526	CRAFRU_14.08_01525	ICMP_18708_01519	ICMP_18884_01522	ICMP_9617_01539	ICMP_9853_01697	MAFF212063_04395	MAFF613020_02179	NZ_45_01523	NZ_47_01522	P155_01417	QSY6_01524	Shaanxi_M228_01452	JZY2_04322	YXH1_01489
group_1162		hypothetical protein	15	15	1	1	1738				710	746	712	CRAFRU_12.29_01592	CRAFRU_14.08_01590	ICMP_18708_01584	ICMP_18884_01587	ICMP_9617_01605	ICMP_9853_01764	MAFF212063_04330	MAFF613020_02111	NZ_45_01588	NZ_47_01587	P155_01483	QSY6_01589	Shaanxi_M228_01518	JZY2_04254	YXH1_01554
proS		Proline--tRNA ligase	15	15	1	1	2313				1715	1847	1723	CRAFRU_12.29_01606	CRAFRU_14.08_01604	ICMP_18708_01598	ICMP_18884_01601	ICMP_9617_03952	ICMP_9853_04222	MAFF212063_04317	MAFF613020_05555	NZ_45_01602	NZ_47_01601	P155_01496	QSY6_01603	Shaanxi_M228_01531	JZY2_04241	YXH1_01567
cpoB		Cell division coordinator CpoB	15	15	1	1	2332				626	818	638	CRAFRU_12.29_01624	CRAFRU_14.08_01622	ICMP_18708_01616	ICMP_18884_01619	ICMP_9617_03933	ICMP_9853_04204	MAFF212063_04298	MAFF613020_05574	NZ_45_01620	NZ_47_01619	P155_01514	QSY6_01621	Shaanxi_M228_01549	JZY2_04223	YXH1_01585
group_1181		hypothetical protein	15	15	1	1	4420				677	731	680	CRAFRU_12.29_01787	CRAFRU_14.08_05027	ICMP_18708_01682	ICMP_18884_01685	ICMP_9617_03923	ICMP_9853_04194	MAFF212063_04186	MAFF613020_05584	NZ_45_01799	NZ_47_01685	P155_01694	QSY6_01687	Shaanxi_M228_01818	JZY2_00954	YXH1_01724
group_1182		hypothetical protein	15	15	1	1	1785				332	332	332	CRAFRU_12.29_01805	CRAFRU_14.08_05009	ICMP_18708_01700	ICMP_18884_01703	ICMP_9617_03908	ICMP_9853_04177	MAFF212063_04162	MAFF613020_05601	NZ_45_01817	NZ_47_01703	P155_01714	QSY6_01705	Shaanxi_M228_04469	JZY2_00974	YXH1_01742
ompR_4		Transcriptional regulatory protein OmpR	15	15	1	1	1838				737	857	745	CRAFRU_12.29_01841	CRAFRU_14.08_04973	ICMP_18708_01736	ICMP_18884_01739	ICMP_9617_04040	ICMP_9853_04315	MAFF212063_01729	MAFF613020_05462	NZ_45_01853	NZ_47_01739	P155_01752	QSY6_01741	Shaanxi_M228_04433	JZY2_01015	YXH1_01780
group_1185		hypothetical protein	15	15	1	1	1843				533	533	533	CRAFRU_12.29_01846	CRAFRU_14.08_04968	ICMP_18708_01741	ICMP_18884_01744	ICMP_9617_04036	ICMP_9853_04311	MAFF212063_01733	MAFF613020_05466	NZ_45_01858	NZ_47_01744	P155_01757	QSY6_01746	Shaanxi_M228_04428	JZY2_01020	YXH1_01785
group_1186		hypothetical protein	15	15	1	1	1845				350	350	350	CRAFRU_12.29_01848	CRAFRU_14.08_04966	ICMP_18708_01743	ICMP_18884_01746	ICMP_9617_04034	ICMP_9853_04309	MAFF212063_01735	MAFF613020_05468	NZ_45_01860	NZ_47_01746	P155_01759	QSY6_01748	Shaanxi_M228_04426	JZY2_01022	YXH1_01787
group_1187		hypothetical protein	15	15	1	1	1855				314	407	338	CRAFRU_12.29_01858	CRAFRU_14.08_04956	ICMP_18708_01753	ICMP_18884_01756	ICMP_9617_04024	ICMP_9853_04299	MAFF212063_01745	MAFF613020_05478	NZ_45_01870	NZ_47_01756	P155_01769	QSY6_01758	Shaanxi_M228_04416	JZY2_01032	YXH1_01797
cysM		Cysteine synthase B	15	15	1	1	1858				902	1025	910	CRAFRU_12.29_01861	CRAFRU_14.08_04953	ICMP_18708_01756	ICMP_18884_01759	ICMP_9617_04021	ICMP_9853_04296	MAFF212063_01748	MAFF613020_05483	NZ_45_01873	NZ_47_01759	P155_01772	QSY6_01761	Shaanxi_M228_04413	JZY2_01035	YXH1_01800
mazG		Nucleoside triphosphate pyrophosphohydrolase	15	15	1	1	1861				833	860	852	CRAFRU_12.29_01864	CRAFRU_14.08_04950	ICMP_18708_01759	ICMP_18884_01762	ICMP_9617_04018	ICMP_9853_04293	MAFF212063_01751	MAFF613020_05486	NZ_45_01876	NZ_47_01762	P155_01775	QSY6_01764	Shaanxi_M228_04410	JZY2_01038	YXH1_01803
group_1190		hypothetical protein	15	15	1	1	1867				893	1100	1086	CRAFRU_12.29_01870	CRAFRU_14.08_04944	ICMP_18708_01765	ICMP_18884_01768	ICMP_9617_04012	ICMP_9853_04287	MAFF212063_01757	MAFF613020_05492	NZ_45_01882	NZ_47_01768	P155_01781	QSY6_01770	Shaanxi_M228_04404	JZY2_01044	YXH1_01809
btuR		Corrinoid adenosyltransferase	15	15	1	1	1874				611	683	620	CRAFRU_12.29_01877	CRAFRU_14.08_04937	ICMP_18708_01772	ICMP_18884_01775	ICMP_9617_04005	ICMP_9853_04280	MAFF212063_01764	MAFF613020_05499	NZ_45_01889	NZ_47_01775	P155_01788	QSY6_01777	Shaanxi_M228_04397	JZY2_01051	YXH1_01816
group_1193		47 kDa outer membrane protein	15	15	1	1	1889				1283	1283	1283	CRAFRU_12.29_01891	CRAFRU_14.08_04923	ICMP_18708_01786	ICMP_18884_01789	ICMP_9617_03992	ICMP_9853_04265	MAFF212063_01777	MAFF613020_05514	NZ_45_01903	NZ_47_01789	P155_01801	QSY6_01791	Shaanxi_M228_04384	JZY2_01064	YXH1_01829
yhbE		putative inner membrane transporter YhbE	15	15	1	1	1897				935	962	960	CRAFRU_12.29_01899	CRAFRU_14.08_04915	ICMP_18708_01794	ICMP_18884_01797	ICMP_9617_03985	ICMP_9853_04255	MAFF212063_01785	MAFF613020_05522	NZ_45_01911	NZ_47_01797	P155_01809	QSY6_01799	Shaanxi_M228_04376	JZY2_01072	YXH1_01837
gnu		N-acetyl-alpha-D-glucosaminyl-diphospho-ditrans,octacis-undecaprenol 4-epimerase	15	15	1	1	1922				824	980	959	CRAFRU_12.29_01924	CRAFRU_14.08_04890	ICMP_18708_01819	ICMP_18884_01822	ICMP_9617_03959	ICMP_9853_04230	MAFF212063_01810	MAFF613020_05547	NZ_45_01936	NZ_47_01822	P155_01834	QSY6_01824	Shaanxi_M228_04351	JZY2_01097	YXH1_01862
group_1197		hypothetical protein	15	15	1	1	2299				1139	1268	1147	CRAFRU_12.29_01936	CRAFRU_14.08_04878	ICMP_18708_01831	ICMP_18884_01834	ICMP_9617_01622	ICMP_9853_01781	MAFF212063_01823	MAFF613020_02094	NZ_45_01948	NZ_47_01834	P155_01844	QSY6_01836	Shaanxi_M228_04341	JZY2_01107	YXH1_01872
group_1198		hypothetical protein	15	15	1	1	2293				731	746	732	CRAFRU_12.29_01944	CRAFRU_14.08_04870	ICMP_18708_01839	ICMP_18884_01842	ICMP_9617_01628	ICMP_9853_01787	MAFF212063_01829	MAFF613020_02088	NZ_45_01956	NZ_47_01842	P155_01852	QSY6_01844	Shaanxi_M228_04333	JZY2_01115	YXH1_01880
group_1199		hypothetical protein	15	15	1	1	2288				122	146	144	CRAFRU_12.29_01949	CRAFRU_14.08_04865	ICMP_18708_01844	ICMP_18884_01847	ICMP_9617_01633	ICMP_9853_01792	MAFF212063_01834	MAFF613020_02083	NZ_45_01961	NZ_47_01847	P155_01857	QSY6_01849	Shaanxi_M228_04328	JZY2_01120	YXH1_01885
msrB		Peptide methionine sulfoxide reductase MsrB	15	15	1	1	2281				395	557	405	CRAFRU_12.29_01956	CRAFRU_14.08_04858	ICMP_18708_01851	ICMP_18884_01854	ICMP_9617_03855	ICMP_9853_04118	MAFF212063_01840	MAFF613020_05657	NZ_45_01968	NZ_47_01854	P155_01864	QSY6_01856	Shaanxi_M228_04321	JZY2_01127	YXH1_01892
ssuC_2		Putative aliphatic sulfonates transport permease protein SsuC	15	15	1	1	2264				857	917	861	CRAFRU_12.29_01976	CRAFRU_14.08_04838	ICMP_18708_01871	ICMP_18884_01874	ICMP_9617_03835	ICMP_9853_04096	MAFF212063_01860	MAFF613020_05679	NZ_45_01988	NZ_47_01874	P155_01885	QSY6_01876	Shaanxi_M228_04301	JZY2_01147	YXH1_01912
ydjA		Putative NAD(P)H nitroreductase YdjA	15	15	1	1	2257				437	560	551	CRAFRU_12.29_01983	CRAFRU_14.08_04831	ICMP_18708_01878	ICMP_18884_01881	ICMP_9617_03829	ICMP_9853_04088	MAFF212063_01871	MAFF613020_05687	NZ_45_01995	NZ_47_01881	P155_01892	QSY6_01883	Shaanxi_M228_04294	JZY2_01154	YXH1_01919
yciB		putative intracellular septation protein A	15	15	1	1	2251				596	635	632	CRAFRU_12.29_01989	CRAFRU_14.08_04825	ICMP_18708_01884	ICMP_18884_01887	ICMP_9617_03823	ICMP_9853_04082	MAFF212063_01877	MAFF613020_05693	NZ_45_02001	NZ_47_01887	P155_01898	QSY6_01889	Shaanxi_M228_04288	JZY2_01160	YXH1_01925
group_1204		hypothetical protein	15	15	1	1	2239				179	260	238	CRAFRU_12.29_02000	CRAFRU_14.08_04814	ICMP_18708_01895	ICMP_18884_01898	ICMP_9617_03812	ICMP_9853_04071	MAFF212063_01890	MAFF613020_05703	NZ_45_02012	NZ_47_01898	P155_01909	QSY6_01900	Shaanxi_M228_04277	JZY2_01171	YXH1_01936
group_1205		hypothetical protein	15	15	1	1	2233				266	416	276	CRAFRU_12.29_02005	CRAFRU_14.08_04809	ICMP_18708_01900	ICMP_18884_01903	ICMP_9617_03807	ICMP_9853_04067	MAFF212063_01894	MAFF613020_05708	NZ_45_02017	NZ_47_01903	P155_01914	QSY6_01905	Shaanxi_M228_04272	JZY2_01176	YXH1_01941
ltaE_1		Low specificity L-threonine aldolase	15	15	1	1	2216				1004	1166	1155	CRAFRU_12.29_02022	CRAFRU_14.08_04790	ICMP_18708_01917	ICMP_18884_01920	ICMP_9617_03790	ICMP_9853_04050	MAFF212063_01911	MAFF613020_05725	NZ_45_02034	NZ_47_01920	P155_01931	QSY6_01922	Shaanxi_M228_04255	JZY2_01193	YXH1_01958
alaS		Alanine--tRNA ligase	15	15	1	1	2215				2624	2699	2629	CRAFRU_12.29_02023	CRAFRU_14.08_04789	ICMP_18708_01918	ICMP_18884_01921	ICMP_9617_03789	ICMP_9853_04049	MAFF212063_01912	MAFF613020_05726	NZ_45_02035	NZ_47_01921	P155_01932	QSY6_01923	Shaanxi_M228_04254	JZY2_01194	YXH1_01959
group_1208		hypothetical protein	15	15	1	1	2212				386	491	470	CRAFRU_12.29_02029	CRAFRU_14.08_04783	ICMP_18708_01924	ICMP_18884_01927	ICMP_9617_03783	ICMP_9853_04043	MAFF212063_01918	MAFF613020_05732	NZ_45_02041	NZ_47_01927	P155_01938	QSY6_01929	Shaanxi_M228_04248	JZY2_01200	YXH1_01965
group_1209		hypothetical protein	15	15	1	1	2207				239	515	496	CRAFRU_12.29_02034	CRAFRU_14.08_04778	ICMP_18708_01929	ICMP_18884_01932	ICMP_9617_03777	ICMP_9853_04038	MAFF212063_01923	MAFF613020_05737	NZ_45_02046	NZ_47_01932	P155_01943	QSY6_01934	Shaanxi_M228_04243	JZY2_01205	YXH1_01970
group_1210		hypothetical protein	15	15	1	1	2186				377	890	513	CRAFRU_12.29_02040	CRAFRU_14.08_04772	ICMP_18708_01935	ICMP_18884_01938	ICMP_9617_03671	ICMP_9853_03909	MAFF212063_01948	MAFF613020_05873	NZ_45_02052	NZ_47_01938	P155_01948	QSY6_01940	Shaanxi_M228_04238	JZY2_01211	YXH1_01976
group_1211		hypothetical protein	15	15	1	1	2146				317	353	343	CRAFRU_12.29_02041	CRAFRU_14.08_04771	ICMP_18708_01936	ICMP_18884_01939	ICMP_9617_03670	ICMP_9853_03908	MAFF212063_01949	MAFF613020_05874	NZ_45_02053	NZ_47_01939	P155_01949	QSY6_01941	Shaanxi_M228_04237	JZY2_01212	YXH1_01977
qseC_1		Sensor protein QseC	15	15	1	1	2118				971	1373	1346	CRAFRU_12.29_02064	CRAFRU_14.08_04749	ICMP_18708_01958	ICMP_18884_01961	ICMP_9617_03646	ICMP_9853_03882	MAFF212063_01971	MAFF613020_05900	NZ_45_02075	NZ_47_01961	P155_01971	QSY6_01963	Shaanxi_M228_04215	JZY2_01234	YXH1_01999
group_1213		hypothetical protein	15	15	1	1	2115				386	545	513	CRAFRU_12.29_02067	CRAFRU_14.08_04746	ICMP_18708_01961	ICMP_18884_01964	ICMP_9617_03643	ICMP_9853_03879	MAFF212063_01974	MAFF613020_05903	NZ_45_02078	NZ_47_01964	P155_01974	QSY6_01966	Shaanxi_M228_04212	JZY2_01238	YXH1_02002
group_1214		hypothetical protein	15	15	1	1	2111				614	689	619	CRAFRU_12.29_02071	CRAFRU_14.08_04742	ICMP_18708_01965	ICMP_18884_01968	ICMP_9617_03639	ICMP_9853_03875	MAFF212063_01978	MAFF613020_05907	NZ_45_02082	NZ_47_01968	P155_01978	QSY6_01970	Shaanxi_M228_04208	JZY2_01242	YXH1_02006
pobA		p-hydroxybenzoate hydroxylase	15	15	1	1	2097				1184	1184	1184	CRAFRU_12.29_02077	CRAFRU_14.08_04736	ICMP_18708_01971	ICMP_18884_01974	ICMP_9617_03634	ICMP_9853_03868	MAFF212063_01984	MAFF613020_05912	NZ_45_02088	NZ_47_01974	P155_01985	QSY6_01976	Shaanxi_M228_04202	JZY2_01248	YXH1_02012
rhaR_1		HTH-type transcriptional activator RhaR	15	15	1	1	2096				869	869	869	CRAFRU_12.29_02078	CRAFRU_14.08_04735	ICMP_18708_01972	ICMP_18884_01975	ICMP_9617_03633	ICMP_9853_03867	MAFF212063_01985	MAFF613020_05913	NZ_45_02089	NZ_47_01975	P155_01986	QSY6_01977	Shaanxi_M228_04201	JZY2_01249	YXH1_02013
ppnN		Pyrimidine/purine nucleotide 5'-monophosphate nucleosidase	15	15	1	1	2095				1373	1406	1375	CRAFRU_12.29_02079	CRAFRU_14.08_04734	ICMP_18708_01973	ICMP_18884_01976	ICMP_9617_03632	ICMP_9853_03866	MAFF212063_01986	MAFF613020_05914	NZ_45_02090	NZ_47_01976	P155_01987	QSY6_01978	Shaanxi_M228_04200	JZY2_01250	YXH1_02014
group_1218		hypothetical protein	15	15	1	1	2094				674	791	681	CRAFRU_12.29_02080	CRAFRU_14.08_04733	ICMP_18708_01974	ICMP_18884_01977	ICMP_9617_03631	ICMP_9853_03865	MAFF212063_01987	MAFF613020_05915	NZ_45_02091	NZ_47_01977	P155_01988	QSY6_01979	Shaanxi_M228_04199	JZY2_01251	YXH1_02015
group_1219		hypothetical protein	15	15	1	1	2086				3521	3521	3521	CRAFRU_12.29_02088	CRAFRU_14.08_04725	ICMP_18708_01982	ICMP_18884_01985	ICMP_9617_03622	ICMP_9853_03857	MAFF212063_01996	MAFF613020_05923	NZ_45_02099	NZ_47_01985	P155_01996	QSY6_01987	Shaanxi_M228_04191	JZY2_01259	YXH1_02023
cynR_1		HTH-type transcriptional regulator CynR	15	15	1	1	2074				878	914	885	CRAFRU_12.29_02099	CRAFRU_14.08_04714	ICMP_18708_01993	ICMP_18884_01996	ICMP_9617_03611	ICMP_9853_03846	MAFF212063_02007	MAFF613020_05934	NZ_45_02110	NZ_47_01996	P155_02007	QSY6_01998	Shaanxi_M228_04180	JZY2_01270	YXH1_02034
group_1221		hypothetical protein	15	15	1	1	2070				749	749	749	CRAFRU_12.29_02103	CRAFRU_14.08_04710	ICMP_18708_01997	ICMP_18884_02000	ICMP_9617_03607	ICMP_9853_03842	MAFF212063_02013	MAFF613020_05938	NZ_45_02114	NZ_47_02000	P155_02011	QSY6_02002	Shaanxi_M228_04176	JZY2_01274	YXH1_02038
flgH		Flagellar L-ring protein	15	15	1	1	2043				713	791	728	CRAFRU_12.29_02116	CRAFRU_14.08_04697	ICMP_18708_02010	ICMP_18884_02013	ICMP_9617_03591	ICMP_9853_03820	MAFF212063_02027	MAFF613020_00038	NZ_45_02127	NZ_47_02013	P155_02024	QSY6_02015	Shaanxi_M228_04163	JZY2_01287	YXH1_02051
group_1223		hypothetical protein	15	15	1	1	1970				413	536	511	CRAFRU_12.29_02187	CRAFRU_14.08_04625	ICMP_18708_02081	ICMP_18884_02084	ICMP_9617_03522	ICMP_9853_03748	MAFF212063_02097	MAFF613020_00110	NZ_45_02199	NZ_47_02085	P155_02096	QSY6_02086	Shaanxi_M228_02182	JZY2_01359	YXH1_02123
yfmJ		Putative NADP-dependent oxidoreductase YfmJ	15	15	1	1	1954				1007	1160	1017	CRAFRU_12.29_02202	CRAFRU_14.08_04610	ICMP_18708_02096	ICMP_18884_02099	ICMP_9617_03505	ICMP_9853_03732	MAFF212063_02112	MAFF613020_00127	NZ_45_02214	NZ_47_02100	P155_02111	QSY6_02101	Shaanxi_M228_02197	JZY2_01374	YXH1_02138
folE_2		GTP cyclohydrolase 1	15	15	1	1	1945				560	608	566	CRAFRU_12.29_02210	CRAFRU_14.08_04602	ICMP_18708_02104	ICMP_18884_02107	ICMP_9617_03497	ICMP_9853_03724	MAFF212063_02121	MAFF613020_00135	NZ_45_02222	NZ_47_02108	P155_02119	QSY6_02109	Shaanxi_M228_02205	JZY2_01382	YXH1_02146
group_1226		hypothetical protein	15	15	1	1	2862				548	578	552	CRAFRU_12.29_02250	CRAFRU_14.08_04562	ICMP_18708_02144	ICMP_18884_02147	ICMP_9617_03456	ICMP_9853_03683	MAFF212063_02161	MAFF613020_00176	NZ_45_02262	NZ_47_02148	P155_02159	QSY6_02149	Shaanxi_M228_02245	JZY2_01422	YXH1_02186
psaA		Manganese ABC transporter substrate-binding lipoprotein	15	15	1	1	5635				905	932	919	CRAFRU_12.29_02308	CRAFRU_14.08_04504	ICMP_18708_02202	ICMP_18884_02205	ICMP_9617_03382	ICMP_9853_03603	MAFF212063_02216	MAFF613020_00270	NZ_45_02320	NZ_47_02206	P155_02217	QSY6_02207	Shaanxi_M228_02344	JZY2_01480	YXH1_02245
group_1229		hypothetical protein	15	15	1	1	5631				809	1253	1223	CRAFRU_12.29_02312	CRAFRU_14.08_04500	ICMP_18708_02206	ICMP_18884_02209	ICMP_9617_03378	ICMP_9853_03599	MAFF212063_02220	MAFF613020_00274	NZ_45_02324	NZ_47_02210	P155_02221	QSY6_02211	Shaanxi_M228_02348	JZY2_01484	YXH1_02249
group_1230		hypothetical protein	15	15	1	1	6413				380	506	497	CRAFRU_12.29_02331	CRAFRU_14.08_04481	ICMP_18708_02225	ICMP_18884_02228	ICMP_9617_01959	ICMP_9853_02136	MAFF212063_03791	MAFF613020_01668	NZ_45_02343	NZ_47_02229	P155_02242	QSY6_02230	Shaanxi_M228_02367	JZY2_01503	YXH1_02268
group_1231		hypothetical protein	15	15	1	1	6415				644	1139	1105	CRAFRU_12.29_02333	CRAFRU_14.08_04479	ICMP_18708_02227	ICMP_18884_02230	ICMP_9617_01961	ICMP_9853_02138	MAFF212063_03789	MAFF613020_01666	NZ_45_02345	NZ_47_02231	P155_02244	QSY6_02232	Shaanxi_M228_02369	JZY2_01505	YXH1_02270
group_1232		hypothetical protein	15	15	1	1	6421				725	815	731	CRAFRU_12.29_02339	CRAFRU_14.08_04473	ICMP_18708_02233	ICMP_18884_02236	ICMP_9617_01967	ICMP_9853_02144	MAFF212063_03782	MAFF613020_01660	NZ_45_02351	NZ_47_02237	P155_02250	QSY6_02238	Shaanxi_M228_02375	JZY2_01511	YXH1_02276
gntR_2		HTH-type transcriptional regulator GntR	15	15	1	1	6438				977	1016	982	CRAFRU_12.29_02355	CRAFRU_14.08_04457	ICMP_18708_02249	ICMP_18884_02252	ICMP_9617_01985	ICMP_9853_02160	MAFF212063_03766	MAFF613020_01644	NZ_45_02367	NZ_47_02253	P155_02266	QSY6_02254	Shaanxi_M228_02391	JZY2_01527	YXH1_02292
group_1234		hypothetical protein	15	15	1	1	6439				929	971	934	CRAFRU_12.29_02356	CRAFRU_14.08_04456	ICMP_18708_02250	ICMP_18884_02253	ICMP_9617_01986	ICMP_9853_02161	MAFF212063_03765	MAFF613020_01643	NZ_45_02368	NZ_47_02254	P155_02267	QSY6_02255	Shaanxi_M228_02392	JZY2_01528	YXH1_02293
group_1235		hypothetical protein	15	15	1	1	6740				104	170	161	CRAFRU_12.29_02363	CRAFRU_14.08_04449	ICMP_18708_02257	ICMP_18884_02260	ICMP_9617_02058	ICMP_9853_02238	MAFF212063_03688	MAFF613020_01567	NZ_45_02375	NZ_47_02261	P155_02274	QSY6_02262	Shaanxi_M228_02399	JZY2_03216	YXH1_04075
pssA		CDP-diacylglycerol--serine O-phosphatidyltransferase	15	15	1	1	6713				1343	1547	1356	CRAFRU_12.29_02385	CRAFRU_14.08_04427	ICMP_18708_02279	ICMP_18884_02282	ICMP_9617_02082	ICMP_9853_02261	MAFF212063_03666	MAFF613020_01544	NZ_45_02397	NZ_47_02283	P155_02296	QSY6_02284	Shaanxi_M228_02421	JZY2_03194	YXH1_04053
atoE		Putative short-chain fatty acid transporter	15	15	1	1	6707				962	1439	1342	CRAFRU_12.29_02391	CRAFRU_14.08_04421	ICMP_18708_02285	ICMP_18884_02288	ICMP_9617_02089	ICMP_9853_02268	MAFF212063_03660	MAFF613020_01537	NZ_45_02403	NZ_47_02289	P155_02302	QSY6_02290	Shaanxi_M228_02427	JZY2_03188	YXH1_04047
gltC_2		HTH-type transcriptional regulator GltC	15	15	1	1	6703				785	890	862	CRAFRU_12.29_02395	CRAFRU_14.08_04417	ICMP_18708_02289	ICMP_18884_02292	ICMP_9617_02092	ICMP_9853_02272	MAFF212063_03656	MAFF613020_01533	NZ_45_02407	NZ_47_02293	P155_02306	QSY6_02294	Shaanxi_M228_02431	JZY2_03184	YXH1_04043
etp		Low molecular weight protein-tyrosine-phosphatase Etp	15	15	1	1	6610				245	467	304	CRAFRU_12.29_02408	CRAFRU_14.08_04404	ICMP_18708_02302	ICMP_18884_02305	ICMP_9617_02104	ICMP_9853_02284	MAFF212063_03644	MAFF613020_01521	NZ_45_02420	NZ_47_02306	P155_02319	QSY6_02307	Shaanxi_M228_02447	JZY2_03171	YXH1_04030
group_1240		hypothetical protein	15	15	1	1	6609				935	1082	1042	CRAFRU_12.29_02409	CRAFRU_14.08_04403	ICMP_18708_02303	ICMP_18884_02306	ICMP_9617_02105	ICMP_9853_02285	MAFF212063_03643	MAFF613020_01520	NZ_45_02421	NZ_47_02307	P155_02320	QSY6_02308	Shaanxi_M228_02448	JZY2_03170	YXH1_04029
rhtA		Threonine/homoserine exporter RhtA	15	15	1	1	6603				887	1115	902	CRAFRU_12.29_02415	CRAFRU_14.08_04397	ICMP_18708_02309	ICMP_18884_02312	ICMP_9617_02111	ICMP_9853_02291	MAFF212063_03637	MAFF613020_01514	NZ_45_02427	NZ_47_02313	P155_02326	QSY6_02314	Shaanxi_M228_02454	JZY2_03164	YXH1_04023
inh		Proteinase inhibitor	15	15	1	1	6523				305	434	313	CRAFRU_12.29_02478	CRAFRU_14.08_04334	ICMP_18708_02372	ICMP_18884_02375	ICMP_9617_02178	ICMP_9853_02363	MAFF212063_03573	MAFF613020_01440	NZ_45_02490	NZ_47_02376	P155_02389	QSY6_02379	Shaanxi_M228_02520	JZY2_03101	YXH1_03960
cmpR_2		HTH-type transcriptional activator CmpR	15	15	1	1	6514				926	983	929	CRAFRU_12.29_02485	CRAFRU_14.08_04327	ICMP_18708_02379	ICMP_18884_02382	ICMP_9617_02856	ICMP_9853_03034	MAFF212063_03565	MAFF613020_01432	NZ_45_02497	NZ_47_02383	P155_02396	QSY6_02386	Shaanxi_M228_02528	JZY2_03094	YXH1_03953
epsG		Type II secretion system protein G	15	15	1	1	6505				431	452	432	CRAFRU_12.29_02493	CRAFRU_14.08_04319	ICMP_18708_02387	ICMP_18884_02390	ICMP_9617_02847	ICMP_9853_03025	MAFF212063_03557	MAFF613020_01423	NZ_45_02505	NZ_47_02391	P155_02404	QSY6_02394	Shaanxi_M228_02536	JZY2_03086	YXH1_03945
group_1245		hypothetical protein	15	15	1	1	6482				1172	1232	1186	CRAFRU_12.29_02516	CRAFRU_14.08_04296	ICMP_18708_02410	ICMP_18884_02413	ICMP_9617_02824	ICMP_9853_03002	MAFF212063_03534	MAFF613020_01400	NZ_45_02528	NZ_47_02414	P155_02427	QSY6_02417	Shaanxi_M228_02559	JZY2_03063	YXH1_03922
menH_1		2-succinyl-6-hydroxy-2,4-cyclohexadiene-1-carboxylate synthase	15	15	1	1	6474				1151	1241	1157	CRAFRU_12.29_02524	CRAFRU_14.08_04289	ICMP_18708_02418	ICMP_18884_02421	ICMP_9617_02817	ICMP_9853_02995	MAFF212063_03527	MAFF613020_01393	NZ_45_02536	NZ_47_02422	P155_02435	QSY6_02425	Shaanxi_M228_02567	JZY2_03056	YXH1_03915
group_1247		hypothetical protein	15	15	1	1	5198				512	512	512	CRAFRU_12.29_02535	CRAFRU_14.08_04278	ICMP_18708_02429	ICMP_18884_02432	ICMP_9617_02884	ICMP_9853_03063	MAFF212063_03520	MAFF613020_00519	NZ_45_02547	NZ_47_02433	P155_02443	QSY6_02436	Shaanxi_M228_03302	JZY2_03048	YXH1_03907
group_1248		hypothetical protein	15	15	1	1	5180				494	566	498	CRAFRU_12.29_02547	CRAFRU_14.08_04266	ICMP_18708_02441	ICMP_18884_02444	ICMP_9617_02871	ICMP_9853_03051	MAFF212063_03506	MAFF613020_00531	NZ_45_02559	NZ_47_02445	P155_02455	QSY6_02448	Shaanxi_M228_03290	JZY2_03036	YXH1_03895
lutR_2		HTH-type transcriptional regulator LutR	15	15	1	1	5174				716	716	716	CRAFRU_12.29_02552	CRAFRU_14.08_04261	ICMP_18708_02446	ICMP_18884_02449	ICMP_9617_02866	ICMP_9853_03046	MAFF212063_03501	MAFF613020_00536	NZ_45_02564	NZ_47_02450	P155_02460	QSY6_02453	Shaanxi_M228_03285	JZY2_03031	YXH1_03890
tolQ_4		Tol-Pal system protein TolQ	15	15	1	1	5157				710	710	710	CRAFRU_12.29_02568	CRAFRU_14.08_04245	ICMP_18708_02462	ICMP_18884_02465	ICMP_9617_03068	ICMP_9853_03259	MAFF212063_02567	MAFF613020_01221	NZ_45_02580	NZ_47_02466	P155_02476	QSY6_02469	Shaanxi_M228_03269	JZY2_03015	YXH1_03874
hicd		Homoisocitrate dehydrogenase	15	15	1	1	5129				1106	1190	1150	CRAFRU_12.29_02590	CRAFRU_14.08_04223	ICMP_18708_02484	ICMP_18884_02487	ICMP_9617_03044	ICMP_9853_03228	MAFF212063_02595	MAFF613020_05949	NZ_45_02602	NZ_47_02488	P155_02499	QSY6_02491	Shaanxi_M228_03246	JZY2_02990	YXH1_03850
group_1252		hypothetical protein	15	15	1	1	5128				713	713	713	CRAFRU_12.29_02591	CRAFRU_14.08_04222	ICMP_18708_02485	ICMP_18884_02488	ICMP_9617_03043	ICMP_9853_03227	MAFF212063_02596	MAFF613020_05950	NZ_45_02603	NZ_47_02489	P155_02500	QSY6_02492	Shaanxi_M228_03245	JZY2_02989	YXH1_03849
glpR_1		Glycerol-3-phosphate regulon repressor	15	15	1	1	5116				758	863	765	CRAFRU_12.29_02603	CRAFRU_14.08_04210	ICMP_18708_02497	ICMP_18884_02500	ICMP_9617_03030	ICMP_9853_03213	MAFF212063_02608	MAFF613020_05964	NZ_45_02615	NZ_47_02501	P155_02512	QSY6_02504	Shaanxi_M228_03233	JZY2_02977	YXH1_03837
group_1254		hypothetical protein	15	15	1	1	5106				305	449	343	CRAFRU_12.29_02613	CRAFRU_14.08_04200	ICMP_18708_02507	ICMP_18884_02510	ICMP_9617_03020	ICMP_9853_03203	MAFF212063_02618	MAFF613020_05974	NZ_45_02625	NZ_47_02511	P155_02522	QSY6_02514	Shaanxi_M228_03223	JZY2_02967	YXH1_03827
group_1255		hypothetical protein	15	15	1	1	5078				260	260	260	CRAFRU_12.29_02639	CRAFRU_14.08_04174	ICMP_18708_02533	ICMP_18884_02536	ICMP_9617_02995	ICMP_9853_03178	MAFF212063_02642	MAFF613020_05999	NZ_45_02651	NZ_47_02537	P155_02548	QSY6_02540	Shaanxi_M228_03197	JZY2_02941	YXH1_03801
group_1256		hypothetical protein	15	15	1	1	5072				2888	3482	3442	CRAFRU_12.29_02643	CRAFRU_14.08_04170	ICMP_18708_02537	ICMP_18884_02540	ICMP_9617_02991	ICMP_9853_03174	MAFF212063_02646	MAFF613020_00001	NZ_45_02655	NZ_47_02541	P155_02552	QSY6_02544	Shaanxi_M228_03193	JZY2_02937	YXH1_03797
antA		Anthranilate 1,2-dioxygenase large subunit	15	15	1	1	5058				785	1403	1279	CRAFRU_12.29_02653	CRAFRU_14.08_04160	ICMP_18708_02547	ICMP_18884_02550	ICMP_9617_01929	ICMP_9853_02106	MAFF212063_03820	MAFF613020_01698	NZ_45_02665	NZ_47_02551	P155_02562	QSY6_02554	Shaanxi_M228_03181	JZY2_02927	YXH1_03787
catA		Catechol 1,2-dioxygenase	15	15	1	1	5053				905	929	927	CRAFRU_12.29_02658	CRAFRU_14.08_04155	ICMP_18708_02552	ICMP_18884_02555	ICMP_9617_01934	ICMP_9853_02111	MAFF212063_03815	MAFF613020_01693	NZ_45_02670	NZ_47_02556	P155_02567	QSY6_02559	Shaanxi_M228_03176	JZY2_02922	YXH1_03782
group_1263		hypothetical protein	15	15	1	1	4139				581	653	600	CRAFRU_12.29_02729	CRAFRU_14.08_04084	ICMP_18708_02623	ICMP_18884_02626	ICMP_9617_03315	ICMP_9853_03538	MAFF212063_02269	MAFF613020_00338	NZ_45_02741	NZ_47_02627	P155_02641	QSY6_02630	Shaanxi_M228_03093	JZY2_02852	YXH1_03699
sdhC		Succinate dehydrogenase cytochrome b556 subunit	15	15	1	1	4143				257	374	264	CRAFRU_12.29_02733	CRAFRU_14.08_04080	ICMP_18708_02627	ICMP_18884_02630	ICMP_9617_03311	ICMP_9853_03534	MAFF212063_02273	MAFF613020_00342	NZ_45_02745	NZ_47_02631	P155_02645	QSY6_02634	Shaanxi_M228_03089	JZY2_02848	YXH1_03695
rhaR_2		HTH-type transcriptional activator RhaR	15	15	1	1	4047				770	833	828	CRAFRU_12.29_02770	CRAFRU_14.08_04043	ICMP_18708_02664	ICMP_18884_02667	ICMP_9617_03202	ICMP_9853_03417	MAFF212063_03472	MAFF613020_01175	NZ_45_02782	NZ_47_02668	P155_03270	QSY6_02671	Shaanxi_M228_03794	JZY2_01735	YXH1_03479
group_1266		hypothetical protein	15	15	1	1	4044				308	308	308	CRAFRU_12.29_02773	CRAFRU_14.08_04040	ICMP_18708_02667	ICMP_18884_02670	ICMP_9617_03199	ICMP_9853_03414	MAFF212063_03467	MAFF613020_01172	NZ_45_02785	NZ_47_02671	P155_03267	QSY6_02674	Shaanxi_M228_03791	JZY2_01738	YXH1_03476
qorB		Quinone oxidoreductase 2	15	15	1	1	4043				857	857	857	CRAFRU_12.29_02774	CRAFRU_14.08_04039	ICMP_18708_02668	ICMP_18884_02671	ICMP_9617_03198	ICMP_9853_03413	MAFF212063_03466	MAFF613020_01171	NZ_45_02786	NZ_47_02672	P155_03266	QSY6_02675	Shaanxi_M228_03790	JZY2_01739	YXH1_03475
group_1268		hypothetical protein	15	15	1	1	4026				518	635	525	CRAFRU_12.29_02780	CRAFRU_14.08_04033	ICMP_18708_02674	ICMP_18884_02677	ICMP_9617_03187	ICMP_9853_03400	MAFF212063_03445	MAFF613020_01156	NZ_45_02792	NZ_47_02678	P155_03260	QSY6_02681	Shaanxi_M228_03784	JZY2_01745	YXH1_03469
yfiY		putative siderophore-binding lipoprotein YfiY	15	15	1	1	4521				920	920	920	CRAFRU_12.29_02844	CRAFRU_14.08_03969	ICMP_18708_02738	ICMP_18884_02741	ICMP_9617_03087	ICMP_9853_03288	MAFF212063_03076	MAFF613020_00922	NZ_45_02856	NZ_47_02742	P155_03196	QSY6_02745	Shaanxi_M228_03718	JZY2_01812	YXH1_03404
yfhA		putative siderophore transport system permease protein YfhA	15	15	1	1	4523				1031	1031	1031	CRAFRU_12.29_02846	CRAFRU_14.08_03967	ICMP_18708_02740	ICMP_18884_02743	ICMP_9617_03085	ICMP_9853_03286	MAFF212063_03074	MAFF613020_00924	NZ_45_02858	NZ_47_02744	P155_03194	QSY6_02747	Shaanxi_M228_03716	JZY2_01814	YXH1_03402
group_1274		hypothetical protein	15	15	1	1	4549				662	893	723	CRAFRU_12.29_02869	CRAFRU_14.08_03944	ICMP_18708_02763	ICMP_18884_02766	ICMP_9617_02381	ICMP_9853_02556	MAFF212063_02515	MAFF613020_00745	NZ_45_02881	NZ_47_02767	P155_03172	QSY6_02770	Shaanxi_M228_03352	JZY2_01836	YXH1_03380
oppD_3		Oligopeptide transport ATP-binding protein OppD	15	15	1	1	4594				1001	1001	1001	CRAFRU_12.29_02902	CRAFRU_14.08_03911	ICMP_18708_02796	ICMP_18884_02799	ICMP_9617_03133	ICMP_9853_03338	MAFF212063_03384	MAFF613020_01095	NZ_45_02914	NZ_47_02800	P155_03140	QSY6_02803	Shaanxi_M228_03319	JZY2_01869	YXH1_03347
gsiD_2		Glutathione transport system permease protein GsiD	15	15	1	1	4597				716	908	895	CRAFRU_12.29_02903	CRAFRU_14.08_03910	ICMP_18708_02797	ICMP_18884_02800	ICMP_9617_03132	ICMP_9853_03337	MAFF212063_03383	MAFF613020_01094	NZ_45_02915	NZ_47_02801	P155_03139	QSY6_02804	Shaanxi_M228_03318	JZY2_01870	YXH1_03346
folE2		GTP cyclohydrolase FolE2	15	15	1	1	4601				905	938	907	CRAFRU_12.29_02907	CRAFRU_14.08_03906	ICMP_18708_02801	ICMP_18884_02804	ICMP_9617_03128	ICMP_9853_03333	MAFF212063_03379	MAFF613020_00875	NZ_45_02919	NZ_47_02805	P155_03135	QSY6_02808	Shaanxi_M228_03314	JZY2_01874	YXH1_03342
group_1279		hypothetical protein	15	15	1	1	4619				1586	1661	1611	CRAFRU_12.29_02921	CRAFRU_14.08_03892	ICMP_18708_02815	ICMP_18884_02818	ICMP_9617_03113	ICMP_9853_03319	MAFF212063_03366	MAFF613020_00889	NZ_45_02933	NZ_47_02819	P155_03121	QSY6_02822	Shaanxi_M228_02579	JZY2_01888	YXH1_03328
group_1280		hypothetical protein	15	15	1	1	4640				1082	1082	1082	CRAFRU_12.29_02930	CRAFRU_14.08_03883	ICMP_18708_02824	ICMP_18884_02827	ICMP_9617_02238	ICMP_9853_02417	MAFF212063_03358	MAFF613020_00606	NZ_45_02942	NZ_47_02828	P155_03112	QSY6_02831	Shaanxi_M228_02588	JZY2_01897	YXH1_03319
tfdA		Alpha-ketoglutarate-dependent 2,4-dichlorophenoxyacetate dioxygenase	15	15	1	1	4658				323	839	735	CRAFRU_12.29_02946	CRAFRU_14.08_03867	ICMP_18708_02840	ICMP_18884_02843	ICMP_9617_02256	ICMP_9853_02433	MAFF212063_03341	MAFF613020_00622	NZ_45_02958	NZ_47_02844	P155_03096	QSY6_02847	Shaanxi_M228_02604	JZY2_01913	YXH1_03303
phzF		Trans-2,3-dihydro-3-hydroxyanthranilate isomerase	15	15	1	1	4669				734	842	820	CRAFRU_12.29_02957	CRAFRU_14.08_03856	ICMP_18708_02851	ICMP_18884_02854	ICMP_9617_02266	ICMP_9853_02443	MAFF212063_03331	MAFF613020_00632	NZ_45_02969	NZ_47_02855	P155_03085	QSY6_02858	Shaanxi_M228_02615	JZY2_01924	YXH1_03292
group_1283		hypothetical protein	15	15	1	1	4671				836	1220	941	CRAFRU_12.29_02959	CRAFRU_14.08_03854	ICMP_18708_02853	ICMP_18884_02856	ICMP_9617_02268	ICMP_9853_02445	MAFF212063_03329	MAFF613020_00634	NZ_45_02971	NZ_47_02857	P155_03083	QSY6_02860	Shaanxi_M228_02617	JZY2_01926	YXH1_03290
mipA_2		MltA-interacting protein	15	15	1	1	4687				188	224	190	CRAFRU_12.29_02975	CRAFRU_14.08_03838	ICMP_18708_02869	ICMP_18884_02872	ICMP_9617_02284	ICMP_9853_02461	MAFF212063_03313	MAFF613020_00650	NZ_45_02987	NZ_47_02873	P155_03067	QSY6_02876	Shaanxi_M228_02633	JZY2_01942	YXH1_03274
group_1285		hypothetical protein	15	15	1	1	4691				734	740	738	CRAFRU_12.29_02978	CRAFRU_14.08_03835	ICMP_18708_02872	ICMP_18884_02875	ICMP_9617_02287	ICMP_9853_02464	MAFF212063_03309	MAFF613020_00653	NZ_45_02990	NZ_47_02876	P155_03064	QSY6_02879	Shaanxi_M228_02636	JZY2_01945	YXH1_03271
group_1286		hypothetical protein	15	15	1	1	4692				467	467	467	CRAFRU_12.29_02979	CRAFRU_14.08_03834	ICMP_18708_02873	ICMP_18884_02876	ICMP_9617_02288	ICMP_9853_02465	MAFF212063_03308	MAFF613020_00654	NZ_45_02991	NZ_47_02877	P155_03063	QSY6_02880	Shaanxi_M228_02637	JZY2_01946	YXH1_03270
ribBA_2		Riboflavin biosynthesis protein RibBA	15	15	1	1	4742				1109	1154	1112	CRAFRU_12.29_03026	CRAFRU_14.08_03787	ICMP_18708_02920	ICMP_18884_02923	ICMP_9617_02333	ICMP_9853_02510	MAFF212063_03276	MAFF613020_00699	NZ_45_03038	NZ_47_02924	P155_03016	QSY6_02927	Shaanxi_M228_02683	JZY2_01996	YXH1_03220
nhaR		Transcriptional activator protein NhaR	15	15	1	1	6206				902	1004	997	CRAFRU_12.29_03047	CRAFRU_14.08_03766	ICMP_18708_02941	ICMP_18884_02944	ICMP_9617_02356	ICMP_9853_02532	MAFF212063_03254	MAFF613020_00721	NZ_45_03059	NZ_47_02945	P155_02995	QSY6_02948	Shaanxi_M228_02704	JZY2_02017	YXH1_03199
group_1289		hypothetical protein	15	15	1	1	6205				242	242	242	CRAFRU_12.29_03048	CRAFRU_14.08_03765	ICMP_18708_02942	ICMP_18884_02945	ICMP_9617_02357	ICMP_9853_02533	MAFF212063_03253	MAFF613020_00722	NZ_45_03060	NZ_47_02946	P155_02994	QSY6_02949	Shaanxi_M228_02705	JZY2_02018	YXH1_03198
gacA		Response regulator GacA	15	15	1	1	6076				587	644	590	CRAFRU_12.29_03077	CRAFRU_14.08_03736	ICMP_18708_02971	ICMP_18884_02974	ICMP_9617_02604	ICMP_9853_02789	MAFF212063_02802	MAFF613020_01263	NZ_45_03090	NZ_47_02975	P155_02970	QSY6_02978	Shaanxi_M228_02740	JZY2_02048	YXH1_03168
pgsA		CDP-diacylglycerol--glycerol-3-phosphate 3-phosphatidyltransferase	15	15	1	1	6074				560	593	562	CRAFRU_12.29_03079	CRAFRU_14.08_03734	ICMP_18708_02973	ICMP_18884_02976	ICMP_9617_02606	ICMP_9853_02791	MAFF212063_02804	MAFF613020_01261	NZ_45_03092	NZ_47_02977	P155_02968	QSY6_02980	Shaanxi_M228_02742	JZY2_02050	YXH1_03166
group_1293		hypothetical protein	15	15	1	1	6050				671	836	814	CRAFRU_12.29_03100	CRAFRU_14.08_03713	ICMP_18708_02994	ICMP_18884_02997	ICMP_9617_02634	ICMP_9853_02813	MAFF212063_02823	MAFF613020_01240	NZ_45_03113	NZ_47_02998	P155_02947	QSY6_03001	Shaanxi_M228_02764	JZY2_02071	YXH1_03145
xylH		Xylose transport system permease protein XylH	15	15	1	1	6044				545	1136	1096	CRAFRU_12.29_03105	CRAFRU_14.08_03708	ICMP_18708_02999	ICMP_18884_03002	ICMP_9617_02640	ICMP_9853_02819	MAFF212063_02828	MAFF613020_01234	NZ_45_03118	NZ_47_03003	P155_02942	QSY6_03006	Shaanxi_M228_02769	JZY2_02076	YXH1_03140
group_1296		hypothetical protein	15	15	1	1	6035				827	872	836	CRAFRU_12.29_03112	CRAFRU_14.08_03701	ICMP_18708_03006	ICMP_18884_03009	ICMP_9617_02798	ICMP_9853_02973	MAFF212063_02837	MAFF613020_01088	NZ_45_03125	NZ_47_03010	P155_02935	QSY6_03013	Shaanxi_M228_02776	JZY2_02083	YXH1_03133
rbsB_1		Ribose import binding protein RbsB	15	15	1	1	6032				1004	1013	1005	CRAFRU_12.29_03115	CRAFRU_14.08_03698	ICMP_18708_03009	ICMP_18884_03012	ICMP_9617_02793	ICMP_9853_02969	MAFF212063_02840	MAFF613020_01084	NZ_45_03128	NZ_47_03013	P155_02932	QSY6_03016	Shaanxi_M228_02779	JZY2_02086	YXH1_03130
group_1298		hypothetical protein	15	15	1	1	5398				440	440	440	CRAFRU_12.29_03134	CRAFRU_14.08_03678	ICMP_18708_03284	ICMP_18884_03286	ICMP_9617_02781	ICMP_9853_02957	MAFF212063_02853	MAFF613020_01072	NZ_45_03404	NZ_47_03289	P155_03574	QSY6_03036	Shaanxi_M228_02798	JZY2_02105	YXH1_03111
sutR_2		HTH-type transcriptional regulator SutR	15	15	1	1	5432				395	638	459	CRAFRU_12.29_03164	CRAFRU_14.08_03648	ICMP_18708_03254	ICMP_18884_03256	ICMP_9617_02910	ICMP_9853_03093	MAFF212063_02724	MAFF613020_00489	NZ_45_03374	NZ_47_03259	P155_03455	QSY6_03066	Shaanxi_M228_03077	JZY2_02135	YXH1_03021
group_1301		hypothetical protein	15	15	1	1	5433				161	266	168	CRAFRU_12.29_03165	CRAFRU_14.08_03647	ICMP_18708_03253	ICMP_18884_03255	ICMP_9617_02909	ICMP_9853_03092	MAFF212063_02725	MAFF613020_00490	NZ_45_03373	NZ_47_03258	P155_03454	QSY6_03067	Shaanxi_M228_03076	JZY2_02136	YXH1_03020
yhfK		putative sugar epimerase YhfK	15	15	1	1	5441				656	695	692	CRAFRU_12.29_03173	CRAFRU_14.08_03639	ICMP_18708_03245	ICMP_18884_03247	ICMP_9617_02901	ICMP_9853_03084	MAFF212063_02732	MAFF613020_00498	NZ_45_03365	NZ_47_03250	P155_03446	QSY6_03075	Shaanxi_M228_03068	JZY2_02144	YXH1_03012
nemA_2		N-ethylmaleimide reductase	15	15	1	1	5444				668	1103	1016	CRAFRU_12.29_03175	CRAFRU_14.08_03637	ICMP_18708_03243	ICMP_18884_03245	ICMP_9617_02899	ICMP_9853_03082	MAFF212063_02734	MAFF613020_00500	NZ_45_03363	NZ_47_03248	P155_03444	QSY6_03077	Shaanxi_M228_03066	JZY2_02146	YXH1_03010
nepI_1		Purine ribonucleoside efflux pump NepI	15	15	1	1	5453				1187	1187	1187	CRAFRU_12.29_03184	CRAFRU_14.08_03628	ICMP_18708_03234	ICMP_18884_03236	ICMP_9617_02889	ICMP_9853_03072	MAFF212063_02743	MAFF613020_00510	NZ_45_03354	NZ_47_03239	P155_03435	QSY6_03086	Shaanxi_M228_03057	JZY2_02155	YXH1_03001
group_1305		hypothetical protein	15	15	1	1	5457				317	317	317	CRAFRU_12.29_03188	CRAFRU_14.08_03624	ICMP_18708_03230	ICMP_18884_03232	ICMP_9617_02887	ICMP_9853_03070	MAFF212063_02745	MAFF613020_00512	NZ_45_03350	NZ_47_03235	P155_03433	QSY6_03090	Shaanxi_M228_03055	JZY2_02157	YXH1_02999
group_1306		hypothetical protein	15	15	1	1	5458				1286	1322	1312	CRAFRU_12.29_03189	CRAFRU_14.08_03623	ICMP_18708_03229	ICMP_18884_03231	ICMP_9617_02886	ICMP_9853_03069	MAFF212063_02746	MAFF613020_00513	NZ_45_03349	NZ_47_03234	P155_03432	QSY6_03091	Shaanxi_M228_03054	JZY2_02158	YXH1_02998
norG_4		HTH-type transcriptional regulator NorG	15	15	1	1	5536				1406	1406	1406	CRAFRU_12.29_03206	CRAFRU_14.08_03606	ICMP_18708_03212	ICMP_18884_03214	ICMP_9617_02589	ICMP_9853_02773	MAFF212063_02784	MAFF613020_01278	NZ_45_03332	NZ_47_03217	P155_03415	QSY6_03108	Shaanxi_M228_03020	JZY2_02175	YXH1_02981
dinG_1		3'-5' exonuclease DinG	15	15	1	1	5537				2081	2339	2214	CRAFRU_12.29_03207	CRAFRU_14.08_03605	ICMP_18708_03211	ICMP_18884_03213	ICMP_9617_02590	ICMP_9853_02774	MAFF212063_02785	MAFF613020_01277	NZ_45_03331	NZ_47_03216	P155_03414	QSY6_03109	Shaanxi_M228_03019	JZY2_02176	YXH1_02980
rhaS_4		HTH-type transcriptional activator RhaS	15	15	1	1	5821				860	905	902	CRAFRU_12.29_03218	CRAFRU_14.08_03594	ICMP_18708_03200	ICMP_18884_03202	ICMP_9617_02405	ICMP_9853_02582	MAFF212063_03224	MAFF613020_00772	NZ_45_03320	NZ_47_03205	P155_03403	QSY6_03120	Shaanxi_M228_03008	JZY2_02187	YXH1_02969
cheR_1		Chemotaxis protein methyltransferase	15	15	1	1	5826				821	842	840	CRAFRU_12.29_03223	CRAFRU_14.08_03589	ICMP_18708_03195	ICMP_18884_03197	ICMP_9617_02410	ICMP_9853_02587	MAFF212063_03219	MAFF613020_00777	NZ_45_03315	NZ_47_03200	P155_03398	QSY6_03125	Shaanxi_M228_03003	JZY2_02192	YXH1_02964
yfcA		putative membrane transporter protein YfcA	15	15	1	1	5835				269	779	711	CRAFRU_12.29_03231	CRAFRU_14.08_03581	ICMP_18708_03187	ICMP_18884_03189	ICMP_9617_02418	ICMP_9853_02595	MAFF212063_03211	MAFF613020_00785	NZ_45_03307	NZ_47_03192	P155_03390	QSY6_03133	Shaanxi_M228_02995	JZY2_02200	YXH1_02956
liuE		3-hydroxy-3-isohexenylglutaryl-CoA/hydroxy-methylglutaryl-CoA lyase	15	15	1	1	5857				899	899	899	CRAFRU_12.29_03250	CRAFRU_14.08_03562	ICMP_18708_03168	ICMP_18884_03170	ICMP_9617_02440	ICMP_9853_02619	MAFF212063_03191	MAFF613020_00808	NZ_45_03288	NZ_47_03173	P155_03371	QSY6_03152	Shaanxi_M228_02976	JZY2_02220	YXH1_02937
group_1317		hypothetical protein	15	15	1	1	5863				671	797	679	CRAFRU_12.29_03256	CRAFRU_14.08_03556	ICMP_18708_03162	ICMP_18884_03164	ICMP_9617_02446	ICMP_9853_02625	MAFF212063_03185	MAFF613020_00814	NZ_45_03282	NZ_47_03167	P155_03365	QSY6_03158	Shaanxi_M228_02970	JZY2_02226	YXH1_02931
tamA		Translocation and assembly module subunit TamA	15	15	1	1	5864				1724	1787	1728	CRAFRU_12.29_03257	CRAFRU_14.08_03555	ICMP_18708_03161	ICMP_18884_03163	ICMP_9617_02447	ICMP_9853_02626	MAFF212063_03184	MAFF613020_00815	NZ_45_03281	NZ_47_03166	P155_03364	QSY6_03159	Shaanxi_M228_02969	JZY2_02227	YXH1_02930
pgl_2		6-phosphogluconolactonase	15	15	1	1	5883				1133	1133	1133	CRAFRU_12.29_03274	CRAFRU_14.08_03538	ICMP_18708_03144	ICMP_18884_03146	ICMP_9617_02464	ICMP_9853_02643	MAFF212063_03167	MAFF613020_00833	NZ_45_03264	NZ_47_03149	P155_03346	QSY6_03176	Shaanxi_M228_02952	JZY2_02244	YXH1_02913
group_1320		hypothetical protein	15	15	1	1	5891				359	395	392	CRAFRU_12.29_03283	CRAFRU_14.08_03529	ICMP_18708_03135	ICMP_18884_03137	ICMP_9617_02472	ICMP_9853_02652	MAFF212063_03159	MAFF613020_00842	NZ_45_03255	NZ_47_03140	P155_02791	QSY6_03185	Shaanxi_M228_02943	JZY2_02253	YXH1_02904
lexA_2		LexA repressor	15	15	1	1	5916				590	617	597	CRAFRU_12.29_03303	CRAFRU_14.08_03509	ICMP_18708_03115	ICMP_18884_03118	ICMP_9617_02808	ICMP_9853_02983	MAFF212063_03142	MAFF613020_00864	NZ_45_03235	NZ_47_03120	P155_02810	QSY6_03205	Shaanxi_M228_02923	JZY2_02272	YXH1_02885
group_1322		hypothetical protein	15	15	1	1	5933				818	899	839	CRAFRU_12.29_03313	CRAFRU_14.08_03499	ICMP_18708_03105	ICMP_18884_03108	ICMP_9617_02189	ICMP_9853_02375	MAFF212063_03133	MAFF613020_00555	NZ_45_03225	NZ_47_03110	P155_02820	QSY6_03215	Shaanxi_M228_02913	JZY2_02282	YXH1_02875
group_1323		hypothetical protein	15	15	1	1	5950				239	521	502	CRAFRU_12.29_03328	CRAFRU_14.08_03484	ICMP_18708_03090	ICMP_18884_03093	ICMP_9617_02204	ICMP_9853_02390	MAFF212063_03117	MAFF613020_00570	NZ_45_03210	NZ_47_03095	P155_02835	QSY6_03230	Shaanxi_M228_02898	JZY2_02297	YXH1_02860
ais_3		Lipopolysaccharide core heptose(II)-phosphate phosphatase	15	15	1	1	5270				605	674	632	CRAFRU_12.29_03420	CRAFRU_14.08_03391	ICMP_18708_03316	ICMP_18884_03318	ICMP_9617_02672	ICMP_9853_02848	MAFF212063_02977	MAFF613020_00962	NZ_45_03436	NZ_47_03321	P155_03606	QSY6_03326	Shaanxi_M228_03605	JZY2_02372	YXH1_02765
group_1333		hypothetical protein	15	15	1	1	5287			Hypothetical protein with no hits to refseq/uniprot/clusters/cdd/tigrfams/pfam overlapping another protein with hits	164	212	199	CRAFRU_12.29_03434	CRAFRU_14.08_03376	ICMP_18708_03331	ICMP_18884_03333	ICMP_9617_02683	ICMP_9853_02859	MAFF212063_02967	MAFF613020_00973	NZ_45_03451	NZ_47_03336	P155_03620	QSY6_03341	Shaanxi_M228_03621	JZY2_02385	YXH1_02752
yjgH_1		RutC family protein YjgH	15	15	1	1	5340				404	404	404	CRAFRU_12.29_03481	CRAFRU_14.08_03329	ICMP_18708_03378	ICMP_18884_03380	ICMP_9617_02730	ICMP_9853_02904	MAFF212063_02922	MAFF613020_01018	NZ_45_03498	NZ_47_03383	P155_03666	QSY6_03388	Shaanxi_M228_03664	JZY2_02429	YXH1_02708
nicP_3		Porin-like protein NicP	15	15	1	1	5349				1349	1349	1349	CRAFRU_12.29_03489	CRAFRU_14.08_03321	ICMP_18708_03386	ICMP_18884_03388	ICMP_9617_02737	ICMP_9853_02911	MAFF212063_02915	MAFF613020_01028	NZ_45_03506	NZ_47_03391	P155_03674	QSY6_03396	Shaanxi_M228_03672	JZY2_02437	YXH1_02700
calA		Coniferyl-alcohol dehydrogenase	15	15	1	1	5353				767	767	767	CRAFRU_12.29_03493	CRAFRU_14.08_03317	ICMP_18708_03390	ICMP_18884_03392	ICMP_9617_02740	ICMP_9853_02916	MAFF212063_02912	MAFF613020_01032	NZ_45_03510	NZ_47_03395	P155_03678	QSY6_03400	Shaanxi_M228_03676	JZY2_02441	YXH1_02696
acuR		Transcriptional regulator AcuR	15	15	1	1	5375				620	635	621	CRAFRU_12.29_03514	CRAFRU_14.08_03296	ICMP_18708_03411	ICMP_18884_03413	ICMP_9617_02762	ICMP_9853_02938	MAFF212063_02887	MAFF613020_01054	NZ_45_03531	NZ_47_03416	P155_03699	QSY6_03421	Shaanxi_M228_03698	JZY2_02462	YXH1_02675
btuD_8		Vitamin B12 import ATP-binding protein BtuD	15	15	1	1	5379				1037	1088	1084	CRAFRU_12.29_03518	CRAFRU_14.08_03292	ICMP_18708_03415	ICMP_18884_03417	ICMP_9617_02766	ICMP_9853_02942	MAFF212063_02883	MAFF613020_01058	NZ_45_03535	NZ_47_03420	P155_03703	QSY6_03425	Shaanxi_M228_03702	JZY2_02466	YXH1_02671
btuD_9		Vitamin B12 import ATP-binding protein BtuD	15	15	1	1	4261				737	902	858	CRAFRU_12.29_03528	CRAFRU_14.08_03282	ICMP_18708_03425	ICMP_18884_03427	ICMP_9617_02512	ICMP_9853_02693	MAFF212063_02481	MAFF613020_01359	NZ_45_03545	NZ_47_03430	P155_03713	QSY6_03435	Shaanxi_M228_03393	JZY2_02476	YXH1_02661
livF_3		High-affinity branched-chain amino acid transport ATP-binding protein LivF	15	15	1	1	4262				578	689	607	CRAFRU_12.29_03529	CRAFRU_14.08_03281	ICMP_18708_03426	ICMP_18884_03428	ICMP_9617_02511	ICMP_9853_02692	MAFF212063_02480	MAFF613020_01360	NZ_45_03546	NZ_47_03431	P155_03714	QSY6_03436	Shaanxi_M228_03394	JZY2_02477	YXH1_02660
oqxB9		multidrug efflux RND transporter permease subunit OqxB9	15	15	1	1	4209				2954	3191	3175	CRAFRU_12.29_03570	CRAFRU_14.08_03240	ICMP_18708_03467	ICMP_18884_03469	ICMP_9617_02934	ICMP_9853_03119	MAFF212063_02702	MAFF613020_00464	NZ_45_03587	NZ_47_03472	P155_02708	QSY6_03477	Shaanxi_M228_03036	JZY2_01581	YXH1_03632
group_1345		hypothetical protein	15	15	1	1	4203				551	686	560	CRAFRU_12.29_03575	CRAFRU_14.08_03235	ICMP_18708_03472	ICMP_18884_03474	ICMP_9617_02939	ICMP_9853_03123	MAFF212063_02697	MAFF613020_00460	NZ_45_03592	NZ_47_03477	P155_02703	QSY6_03482	Shaanxi_M228_03041	JZY2_01576	YXH1_03637
ycsE		5-amino-6-(5-phospho-D-ribitylamino)uracil phosphatase YcsE	15	15	1	1	4188				818	818	818	CRAFRU_12.29_03590	CRAFRU_14.08_03220	ICMP_18708_03487	ICMP_18884_03489	ICMP_9617_02954	ICMP_9853_03138	MAFF212063_02682	MAFF613020_00445	NZ_45_03607	NZ_47_03492	P155_02688	QSY6_03497	Shaanxi_M228_02862	JZY2_01561	YXH1_03652
uppP		Undecaprenyl-diphosphatase	15	15	1	1	4167				830	1022	842	CRAFRU_12.29_03611	CRAFRU_14.08_03199	ICMP_18708_03508	ICMP_18884_03510	ICMP_9617_02976	ICMP_9853_03160	MAFF212063_02661	MAFF613020_00423	NZ_45_03628	NZ_47_03513	P155_02667	QSY6_03518	Shaanxi_M228_02841	JZY2_01540	YXH1_03673
zraR		Transcriptional regulatory protein ZraR	15	15	1	1	4164				1304	1304	1304	CRAFRU_12.29_03614	CRAFRU_14.08_03196	ICMP_18708_03511	ICMP_18884_03513	ICMP_9617_02979	ICMP_9853_03163	MAFF212063_02658	MAFF613020_00420	NZ_45_03631	NZ_47_03516	P155_02664	QSY6_03521	Shaanxi_M228_02838	JZY2_01537	YXH1_03676
phnL		Alpha-D-ribose 1-methylphosphonate 5-triphosphate synthase subunit PhnL	15	15	1	1	3426				716	752	718	CRAFRU_12.29_03637	CRAFRU_14.08_03173	ICMP_18708_03534	ICMP_18884_03536	ICMP_9617_03144	ICMP_9853_03348	MAFF212063_03395	MAFF613020_01105	NZ_45_03654	NZ_47_03539	P155_03311	QSY6_03544	Shaanxi_M228_03835	JZY2_01694	YXH1_03520
group_1350		hypothetical protein	15	15	1	1	3418				905	1010	933	CRAFRU_12.29_03645	CRAFRU_14.08_03165	ICMP_18708_03542	ICMP_18884_03544	ICMP_9617_03152	ICMP_9853_03356	MAFF212063_03403	MAFF613020_01113	NZ_45_03662	NZ_47_03547	P155_03319	QSY6_03552	Shaanxi_M228_03843	JZY2_01686	YXH1_03528
group_1351		hypothetical protein	15	15	1	1	3415				344	872	766	CRAFRU_12.29_03648	CRAFRU_14.08_03162	ICMP_18708_03545	ICMP_18884_03547	ICMP_9617_03155	ICMP_9853_03359	MAFF212063_03406	MAFF613020_01116	NZ_45_03665	NZ_47_03550	P155_03322	QSY6_03555	Shaanxi_M228_03846	JZY2_01683	YXH1_03531
group_1353		hypothetical protein	15	15	1	1	4351				194	368	205	CRAFRU_12.29_03675	CRAFRU_14.08_03135	ICMP_18708_03572	ICMP_18884_03574	ICMP_9617_02568	ICMP_9853_02751	MAFF212063_02439	MAFF613020_01300	NZ_45_03692	NZ_47_03577	P155_02781	QSY6_03582	Shaanxi_M228_03871	JZY2_01657	YXH1_03558
fabG_2		3-oxoacyl-[acyl-carrier-protein] reductase FabG	15	15	1	1	5785				503	803	783	CRAFRU_12.29_03739	CRAFRU_14.08_03071	ICMP_18708_03636	ICMP_18884_03638	ICMP_9617_01920	ICMP_9853_02097	MAFF212063_03826	MAFF613020_01705	NZ_45_03756	NZ_47_03641	P155_03744	QSY6_03646	Shaanxi_M228_03424	JZY2_02507	YXH1_02629
group_1355		hypothetical protein	15	15	1	1	5791				1181	1181	1181	CRAFRU_12.29_03745	CRAFRU_14.08_03065	ICMP_18708_03642	ICMP_18884_03644	ICMP_9617_01914	ICMP_9853_02091	MAFF212063_03832	MAFF613020_01711	NZ_45_03762	NZ_47_03647	P155_03750	QSY6_03652	Shaanxi_M228_03430	JZY2_02513	YXH1_02623
ccmH		Cytochrome c-type biogenesis protein CcmH	15	15	1	1	5792				470	470	470	CRAFRU_12.29_03746	CRAFRU_14.08_03064	ICMP_18708_03643	ICMP_18884_03645	ICMP_9617_01913	ICMP_9853_02090	MAFF212063_03833	MAFF613020_01712	NZ_45_03763	NZ_47_03648	P155_03751	QSY6_03653	Shaanxi_M228_03431	JZY2_02514	YXH1_02622
yabJ_4		2-iminobutanoate/2-iminopropanoate deaminase	15	15	1	1	5806				392	392	392	CRAFRU_12.29_03759	CRAFRU_14.08_03051	ICMP_18708_03656	ICMP_18884_03658	ICMP_9617_01900	ICMP_9853_02077	MAFF212063_03847	MAFF613020_01725	NZ_45_03776	NZ_47_03661	P155_03764	QSY6_03666	Shaanxi_M228_03444	JZY2_02527	YXH1_02609
group_1358		hypothetical protein	15	15	1	1	5810				722	890	878	CRAFRU_12.29_03762	CRAFRU_14.08_03048	ICMP_18708_03659	ICMP_18884_03661	ICMP_9617_01897	ICMP_9853_02074	MAFF212063_03850	MAFF613020_01728	NZ_45_03779	NZ_47_03664	P155_03767	QSY6_03669	Shaanxi_M228_03448	JZY2_02530	YXH1_02606
group_1359		hypothetical protein	15	15	1	1	5774				878	965	889	CRAFRU_12.29_03765	CRAFRU_14.08_03045	ICMP_18708_03662	ICMP_18884_03664	ICMP_9617_02396	ICMP_9853_02572	MAFF212063_02347	MAFF613020_00762	NZ_45_03782	NZ_47_03667	P155_03770	QSY6_03672	Shaanxi_M228_03451	JZY2_02533	YXH1_02603
group_1360		hypothetical protein	15	15	1	1	5746				140	266	148	CRAFRU_12.29_03791	CRAFRU_14.08_03019	ICMP_18708_03688	ICMP_18884_03690	ICMP_9617_03265	ICMP_9853_03487	MAFF212063_02321	MAFF613020_00389	NZ_45_03808	NZ_47_03693	P155_03796	QSY6_03698	Shaanxi_M228_03477	JZY2_02559	YXH1_02577
ompR_5		Transcriptional regulatory protein OmpR	15	15	1	1	5696				749	803	752	CRAFRU_12.29_03815	CRAFRU_14.08_02995	ICMP_18708_03712	ICMP_18884_03714	ICMP_9617_03284	ICMP_9853_03506	MAFF212063_02302	MAFF613020_00370	NZ_45_03832	NZ_47_03717	P155_03802	QSY6_03722	Shaanxi_M228_03496	JZY2_02578	YXH1_02553
group_1365		hypothetical protein	15	15	1	1	3110				746	914	790	CRAFRU_12.29_03876	CRAFRU_14.08_02934	ICMP_18708_03773	ICMP_18884_03775	ICMP_9617_03718	ICMP_9853_03969	MAFF212063_02354	MAFF613020_05819	NZ_45_03893	NZ_47_03778	P155_03863	QSY6_03783	Shaanxi_M228_03563	JZY2_02641	YXH1_02492
mscS_2		hypothetical protein	15	15	1	1	3121				872	1124	1107	CRAFRU_12.29_03886	CRAFRU_14.08_02923	ICMP_18708_03783	ICMP_18884_03785	ICMP_9617_03728	ICMP_9853_03979	MAFF212063_03857	MAFF613020_01735	NZ_45_03904	NZ_47_03788	P155_03873	QSY6_03793	Shaanxi_M228_03949	JZY2_02651	YXH1_02482
group_1368		hypothetical protein	15	15	1	1	3154				1127	1127	1127	CRAFRU_12.29_03915	CRAFRU_14.08_02894	ICMP_18708_03812	ICMP_18884_03814	ICMP_9617_01854	ICMP_9853_02023	MAFF212063_03886	MAFF613020_01765	NZ_45_03933	NZ_47_03817	P155_03902	QSY6_03822	Shaanxi_M228_03983	JZY2_02680	YXH1_02453
acnB		Aconitate hydratase B	15	15	1	1	3218				2615	2669	2618	CRAFRU_12.29_03989	CRAFRU_14.08_02820	ICMP_18708_03886	ICMP_18884_03888	ICMP_9617_01785	ICMP_9853_01952	MAFF212063_03958	MAFF613020_01839	NZ_45_04007	NZ_47_03891	P155_03973	QSY6_03896	Shaanxi_M228_04053	JZY2_02751	YXH1_02382
lutR_4		HTH-type transcriptional regulator LutR	15	15	1	1	3198				650	713	666	CRAFRU_12.29_04008	CRAFRU_14.08_02801	ICMP_18708_03905	ICMP_18884_03907	ICMP_9617_01766	ICMP_9853_01932	MAFF212063_03978	MAFF613020_01859	NZ_45_04026	NZ_47_03910	P155_03993	QSY6_03915	Shaanxi_M228_04072	JZY2_02770	YXH1_02363
group_1371		hypothetical protein	15	15	1	1	3197				305	584	379	CRAFRU_12.29_04009	CRAFRU_14.08_02800	ICMP_18708_03906	ICMP_18884_03908	ICMP_9617_01765	ICMP_9853_01931	MAFF212063_03979	MAFF613020_01860	NZ_45_04027	NZ_47_03911	P155_03994	QSY6_03916	Shaanxi_M228_04073	JZY2_02771	YXH1_02362
group_1373		hypothetical protein	15	15	1	1	6758				629	2354	1089	CRAFRU_12.29_04018	CRAFRU_14.08_02791	ICMP_18708_03915	ICMP_18884_03917	ICMP_9617_01756	ICMP_9853_01922	MAFF212063_03987	MAFF613020_01869	NZ_45_04037	NZ_47_03920	P155_04003	QSY6_03925	Shaanxi_M228_04085	JZY2_02780	YXH1_02351
group_1374		hypothetical protein	15	15	1	1	6773				800	833	802	CRAFRU_12.29_04031	CRAFRU_14.08_02778	ICMP_18708_03928	ICMP_18884_03930	ICMP_9617_01740	ICMP_9853_01902	MAFF212063_04002	MAFF613020_01886	NZ_45_04050	NZ_47_03933	P155_04016	QSY6_03938	Shaanxi_M228_04098	JZY2_02793	YXH1_02338
hdfR_5		HTH-type transcriptional regulator HdfR	15	15	1	1	6367				914	953	945	CRAFRU_12.29_04092	CRAFRU_14.08_02717	ICMP_18708_03989	ICMP_18884_03991	ICMP_9617_02007	ICMP_9853_02182	MAFF212063_03742	MAFF613020_01620	NZ_45_04111	NZ_47_03994	P155_04076	QSY6_03999	Shaanxi_M228_02113	JZY2_03238	YXH1_04097
group_1376		hypothetical protein	15	15	1	1	6366				1160	1214	1163	CRAFRU_12.29_04093	CRAFRU_14.08_02716	ICMP_18708_03990	ICMP_18884_03992	ICMP_9617_02006	ICMP_9853_02181	MAFF212063_03743	MAFF613020_01621	NZ_45_04112	NZ_47_03995	P155_04077	QSY6_04000	Shaanxi_M228_02112	JZY2_03239	YXH1_04098
group_1377		hypothetical protein	15	15	1	1	6365				833	917	911	CRAFRU_12.29_04094	CRAFRU_14.08_02715	ICMP_18708_03991	ICMP_18884_03993	ICMP_9617_02005	ICMP_9853_02180	MAFF212063_03744	MAFF613020_01622	NZ_45_04113	NZ_47_03996	P155_04078	QSY6_04001	Shaanxi_M228_02111	JZY2_03240	YXH1_04099
nagL		Maleylpyruvate isomerase	15	15	1	1	6352				635	725	641	CRAFRU_12.29_04107	CRAFRU_14.08_02702	ICMP_18708_04004	ICMP_18884_04006	ICMP_9617_01992	ICMP_9853_02167	MAFF212063_03757	MAFF613020_01635	NZ_45_04126	NZ_47_04009	P155_04091	QSY6_04014	Shaanxi_M228_02098	JZY2_03253	YXH1_04112
dcyD_1		D-cysteine desulfhydrase	15	15	1	1	6344				854	944	938	CRAFRU_12.29_04113	CRAFRU_14.08_02696	ICMP_18708_04010	ICMP_18884_04012	ICMP_9617_01727	ICMP_9853_01889	MAFF212063_04018	MAFF613020_01899	NZ_45_04132	NZ_47_04015	P155_04097	QSY6_04020	Shaanxi_M228_02092	JZY2_03259	YXH1_04118
group_1380		Galactitol 2-dehydrogenase	15	15	1	1	6336				773	818	812	CRAFRU_12.29_04123	CRAFRU_14.08_02686	ICMP_18708_04020	ICMP_18884_04022	ICMP_9617_01716	ICMP_9853_01878	MAFF212063_04028	MAFF613020_01910	NZ_45_04142	NZ_47_04025	P155_04107	QSY6_04030	Shaanxi_M228_02082	JZY2_03269	YXH1_04128
truA		tRNA pseudouridine synthase A	15	15	1	1	6328				824	854	826	CRAFRU_12.29_04131	CRAFRU_14.08_02678	ICMP_18708_04028	ICMP_18884_04030	ICMP_9617_01708	ICMP_9853_01870	MAFF212063_04036	MAFF613020_01918	NZ_45_04150	NZ_47_04033	P155_04115	QSY6_04038	Shaanxi_M228_02074	JZY2_03277	YXH1_04136
plsX		Phosphate acyltransferase	15	15	1	1	6288				992	1022	1014	CRAFRU_12.29_04148	CRAFRU_14.08_02661	ICMP_18708_04045	ICMP_18884_04047	ICMP_9617_01691	ICMP_9853_01853	MAFF212063_04053	MAFF613020_02022	NZ_45_04167	NZ_47_04050	P155_04132	QSY6_04055	Shaanxi_M228_02010	JZY2_03294	YXH1_04153
tolQ_6		Tol-Pal system protein TolQ	15	15	1	1	6275				677	716	679	CRAFRU_12.29_04161	CRAFRU_14.08_02648	ICMP_18708_04058	ICMP_18884_04060	ICMP_9617_01678	ICMP_9853_01840	MAFF212063_04066	MAFF613020_02035	NZ_45_04180	NZ_47_04063	P155_04145	QSY6_04068	Shaanxi_M228_01997	JZY2_03307	YXH1_04166
group_1385		hypothetical protein	15	15	1	1	6268				905	917	905	CRAFRU_12.29_04169	CRAFRU_14.08_02640	ICMP_18708_04066	ICMP_18884_04068	ICMP_9617_01672	ICMP_9853_01834	MAFF212063_04073	MAFF613020_02041	NZ_45_04188	NZ_47_04071	P155_04151	QSY6_04076	Shaanxi_M228_01991	JZY2_03313	YXH1_04172
group_1387		hypothetical protein	15	15	1	1	6239				365	452	446	CRAFRU_12.29_04198	CRAFRU_14.08_02610	ICMP_18708_04096	ICMP_18884_04098	ICMP_9617_01644	ICMP_9853_01804	MAFF212063_04099	MAFF613020_02071	NZ_45_04218	NZ_47_04101	P155_04181	QSY6_04106	Shaanxi_M228_01961	JZY2_03343	YXH1_04202
group_1388		hypothetical protein	15	15	1	1	6237				623	902	883	CRAFRU_12.29_04200	CRAFRU_14.08_02608	ICMP_18708_04098	ICMP_18884_04100	ICMP_9617_01642	ICMP_9853_01802	MAFF212063_04101	MAFF613020_02073	NZ_45_04220	NZ_47_04103	P155_04183	QSY6_04108	Shaanxi_M228_01959	JZY2_03345	YXH1_04204
group_1389		hypothetical protein	15	15	1	1	6236				110	305	123	CRAFRU_12.29_04201	CRAFRU_14.08_02607	ICMP_18708_04099	ICMP_18884_04101	ICMP_9617_01641	ICMP_9853_01801	MAFF212063_04102	MAFF613020_02074	NZ_45_04221	NZ_47_04104	P155_04184	QSY6_04109	Shaanxi_M228_01958	JZY2_03346	YXH1_04205
group_1390		hypothetical protein	15	15	1	1	6234				302	515	358	CRAFRU_12.29_04202	CRAFRU_14.08_02606	ICMP_18708_04100	ICMP_18884_04102	ICMP_9617_01639	ICMP_9853_01799	MAFF212063_04104	MAFF613020_02076	NZ_45_04222	NZ_47_04105	P155_04185	QSY6_04110	Shaanxi_M228_01957	JZY2_03347	YXH1_04206
panS		Pantothenate precursors transporter PanS	15	15	1	1	1818				950	959	956	CRAFRU_12.29_04212	CRAFRU_14.08_02596	ICMP_18708_04110	ICMP_18884_04112	ICMP_9617_03867	ICMP_9853_04133	MAFF212063_04132	MAFF613020_05642	NZ_45_04232	NZ_47_04115	P155_04195	QSY6_04120	Shaanxi_M228_01949	JZY2_03357	YXH1_04216
group_1396		Extracellular serine protease	15	15	1	1	4852				3002	3005	3004	CRAFRU_12.29_04256	CRAFRU_14.08_02552	ICMP_18708_04154	ICMP_18884_04156	ICMP_9617_04050	ICMP_9853_04332	MAFF212063_01710	MAFF613020_05445	NZ_45_04276	NZ_47_04159	P155_04237	QSY6_04164	Shaanxi_M228_01910	JZY2_03393	YXH1_04258
bceA		Bacitracin export ATP-binding protein BceA	15	15	1	1	4862				668	815	677	CRAFRU_12.29_04267	CRAFRU_14.08_02541	ICMP_18708_04165	ICMP_18884_04167	ICMP_9617_04060	ICMP_9853_04342	MAFF212063_01700	MAFF613020_05436	NZ_45_04287	NZ_47_04170	P155_04247	QSY6_04175	Shaanxi_M228_01900	JZY2_03403	YXH1_04268
group_1398		hypothetical protein	15	15	1	1	4879				854	1055	907	CRAFRU_12.29_04282	CRAFRU_14.08_02526	ICMP_18708_04180	ICMP_18884_04182	ICMP_9617_04076	ICMP_9853_04357	MAFF212063_01683	MAFF613020_05421	NZ_45_04302	NZ_47_04185	P155_04262	QSY6_04190	Shaanxi_M228_01885	JZY2_03418	YXH1_04283
group_1399		hypothetical protein	15	15	1	1	4888				872	872	872	CRAFRU_12.29_04289	CRAFRU_14.08_02519	ICMP_18708_04187	ICMP_18884_04189	ICMP_9617_04084	ICMP_9853_04364	MAFF212063_01675	MAFF613020_05414	NZ_45_04309	NZ_47_04192	P155_04269	QSY6_04197	Shaanxi_M228_01878	JZY2_03425	YXH1_04290
group_1400		hypothetical protein	15	15	1	1	4895				647	719	714	CRAFRU_12.29_04291	CRAFRU_14.08_02517	ICMP_18708_04189	ICMP_18884_04191	ICMP_9617_04085	ICMP_9853_04367	MAFF212063_01674	MAFF613020_05410	NZ_45_04311	NZ_47_04194	P155_04271	QSY6_04199	Shaanxi_M228_01876	JZY2_03427	YXH1_04292
group_1401		hypothetical protein	15	15	1	1	3935				902	1013	990	CRAFRU_12.29_04307	CRAFRU_14.08_02501	ICMP_18708_04205	ICMP_18884_04207	ICMP_9617_04098	ICMP_9853_04382	MAFF212063_01662	MAFF613020_05392	NZ_45_04327	NZ_47_04210	P155_04287	QSY6_04215	Shaanxi_M228_01862	JZY2_03444	YXH1_04308
sasA_16		Adaptive-response sensory-kinase SasA	15	15	1	1	3952				1001	1250	1232	CRAFRU_12.29_04323	CRAFRU_14.08_02485	ICMP_18708_04221	ICMP_18884_04223	ICMP_9617_04115	ICMP_9853_04398	MAFF212063_01646	MAFF613020_05376	NZ_45_04343	NZ_47_04226	P155_04303	QSY6_04231	Shaanxi_M228_01846	JZY2_03460	YXH1_04324
cpxR_2		Transcriptional regulatory protein CpxR	15	15	1	1	3953				689	878	701	CRAFRU_12.29_04324	CRAFRU_14.08_02484	ICMP_18708_04222	ICMP_18884_04224	ICMP_9617_04116	ICMP_9853_04399	MAFF212063_01645	MAFF613020_05375	NZ_45_04344	NZ_47_04227	P155_04304	QSY6_04232	Shaanxi_M228_01845	JZY2_03461	YXH1_04325
group_1404		putative protein	15	15	1	1	3958				965	1028	977	CRAFRU_12.29_04329	CRAFRU_14.08_02479	ICMP_18708_04227	ICMP_18884_04229	ICMP_9617_04121	ICMP_9853_04404	MAFF212063_01640	MAFF613020_05370	NZ_45_04349	NZ_47_04232	P155_04309	QSY6_04237	Shaanxi_M228_01840	JZY2_03466	YXH1_04330
pgrR_6		HTH-type transcriptional regulator PgrR	15	15	1	1	3961				659	893	877	CRAFRU_12.29_04331	CRAFRU_14.08_02477	ICMP_18708_04229	ICMP_18884_04231	ICMP_9617_04123	ICMP_9853_04406	MAFF212063_01638	MAFF613020_05368	NZ_45_04351	NZ_47_04234	P155_04311	QSY6_04239	Shaanxi_M228_01838	JZY2_03468	YXH1_04332
golD_2		hypothetical protein	15	15	1	1	3963				230	821	387	CRAFRU_12.29_04333	CRAFRU_14.08_02475	ICMP_18708_04231	ICMP_18884_04233	ICMP_9617_04125	ICMP_9853_04408	MAFF212063_01635	MAFF613020_05366	NZ_45_04353	NZ_47_04236	P155_04313	QSY6_04241	Shaanxi_M228_01836	JZY2_03470	YXH1_04334
catD_3		3-oxoadipate enol-lactonase 2	15	15	1	1	3872				638	788	778	CRAFRU_12.29_04343	CRAFRU_14.08_02465	ICMP_18708_04241	ICMP_18884_04243	ICMP_9617_04136	ICMP_9853_04427	MAFF212063_01596	MAFF613020_05350	NZ_45_04363	NZ_47_04246	P155_04322	QSY6_04251	Shaanxi_M228_04479	JZY2_03479	YXH1_04343
group_1409		hypothetical protein	15	15	1	1	3805				182	191	182	CRAFRU_12.29_04408	CRAFRU_14.08_02400	ICMP_18708_04306	ICMP_18884_04308	ICMP_9617_04201	ICMP_9853_04498	MAFF212063_01528	MAFF613020_05278	NZ_45_04428	NZ_47_04311	P155_04386	QSY6_04316	Shaanxi_M228_04544	JZY2_03544	YXH1_04408
bvgA_2		Virulence factors putative positive transcription regulator BvgA	15	15	1	1	3804				521	626	549	CRAFRU_12.29_04409	CRAFRU_14.08_02399	ICMP_18708_04307	ICMP_18884_04309	ICMP_9617_04202	ICMP_9853_04499	MAFF212063_01527	MAFF613020_05277	NZ_45_04429	NZ_47_04312	P155_04387	QSY6_04317	Shaanxi_M228_04545	JZY2_03545	YXH1_04409
group_1411		hypothetical protein	15	15	1	1	3803				269	527	475	CRAFRU_12.29_04410	CRAFRU_14.08_02398	ICMP_18708_04308	ICMP_18884_04310	ICMP_9617_01361	ICMP_9853_01504	MAFF212063_01526	MAFF613020_02353	NZ_45_04430	NZ_47_04313	P155_04388	QSY6_04318	Shaanxi_M228_04546	JZY2_03546	YXH1_04410
nadB		L-aspartate oxidase	15	15	1	1	8255				1616	1670	1619	CRAFRU_12.29_04492	CRAFRU_14.08_02316	ICMP_18708_04390	ICMP_18884_04392	ICMP_9617_01290	ICMP_9853_01427	MAFF212063_01448	MAFF613020_02424	NZ_45_04512	NZ_47_04395	P155_04467	QSY6_04402	Shaanxi_M228_04627	JZY2_03601	YXH1_04490
tctD		Transcriptional regulatory protein tctD	15	15	1	1	8260				671	830	681	CRAFRU_12.29_04497	CRAFRU_14.08_02311	ICMP_18708_04395	ICMP_18884_04397	ICMP_9617_01284	ICMP_9853_01422	MAFF212063_01443	MAFF613020_02429	NZ_45_04517	NZ_47_04400	P155_04472	QSY6_04407	Shaanxi_M228_04632	JZY2_03606	YXH1_04495
rsuA		Ribosomal small subunit pseudouridine synthase A	15	15	1	1	8279				692	1079	717	CRAFRU_12.29_04514	CRAFRU_14.08_02294	ICMP_18708_04412	ICMP_18884_04414	ICMP_9617_01266	ICMP_9853_01408	MAFF212063_01426	MAFF613020_02443	NZ_45_04534	NZ_47_04417	P155_04489	QSY6_04424	Shaanxi_M228_04650	JZY2_03623	YXH1_04512
group_1419		hypothetical protein	15	15	1	1	8426				362	482	450	CRAFRU_12.29_04544	CRAFRU_14.08_02264	ICMP_18708_04442	ICMP_18884_04444	ICMP_9617_01233	ICMP_9853_01362	MAFF212063_01367	MAFF613020_02469	NZ_45_04564	NZ_47_04447	P155_04519	QSY6_04454	Shaanxi_M228_04681	JZY2_03680	YXH1_04570
group_1420		hypothetical protein	15	15	1	1	8448				683	728	686	CRAFRU_12.29_04566	CRAFRU_14.08_02242	ICMP_18708_04464	ICMP_18884_04466	ICMP_9617_01211	ICMP_9853_01340	MAFF212063_01345	MAFF613020_02491	NZ_45_04586	NZ_47_04469	P155_04541	QSY6_04476	Shaanxi_M228_04703	JZY2_03702	YXH1_04592
group_1421		hypothetical protein	15	15	1	1	8455				1049	1100	1055	CRAFRU_12.29_04572	CRAFRU_14.08_02236	ICMP_18708_04470	ICMP_18884_04472	ICMP_9617_01205	ICMP_9853_01331	MAFF212063_01339	MAFF613020_02497	NZ_45_04592	NZ_47_04475	P155_04547	QSY6_04482	Shaanxi_M228_04709	JZY2_03708	YXH1_04598
group_1422		hypothetical protein	15	15	1	1	8457				359	485	367	CRAFRU_12.29_04574	CRAFRU_14.08_02234	ICMP_18708_04472	ICMP_18884_04474	ICMP_9617_01203	ICMP_9853_01329	MAFF212063_01337	MAFF613020_02499	NZ_45_04594	NZ_47_04477	P155_04549	QSY6_04484	Shaanxi_M228_04711	JZY2_03710	YXH1_04600
group_1423		hypothetical protein	15	15	1	1	8480				314	386	318	CRAFRU_12.29_04596	CRAFRU_14.08_02212	ICMP_18708_04494	ICMP_18884_04496	ICMP_9617_04441	ICMP_9853_04747	MAFF212063_01318	MAFF613020_02520	NZ_45_04616	NZ_47_04499	P155_04568	QSY6_04506	Shaanxi_M228_04729	JZY2_03731	YXH1_04621
group_1424		hypothetical protein	15	15	1	1	8498				497	1061	647	CRAFRU_12.29_04611	CRAFRU_14.08_02197	ICMP_18708_04509	ICMP_18884_04511	ICMP_9617_04457	ICMP_9853_04762	MAFF212063_01305	MAFF613020_02535	NZ_45_04631	NZ_47_04514	P155_04583	QSY6_04521	Shaanxi_M228_04744	JZY2_03746	YXH1_04636
inaA		Protein InaA	15	15	1	1	8503				722	746	723	CRAFRU_12.29_04616	CRAFRU_14.08_02192	ICMP_18708_04514	ICMP_18884_04516	ICMP_9617_04462	ICMP_9853_04767	MAFF212063_01300	MAFF613020_02540	NZ_45_04636	NZ_47_04519	P155_04588	QSY6_04526	Shaanxi_M228_04749	JZY2_03751	YXH1_04641
group_1426		hypothetical protein	15	15	1	1	7068				128	128	128	CRAFRU_12.29_04706	CRAFRU_14.08_02102	ICMP_18708_04604	ICMP_18884_04606	ICMP_9617_04542	ICMP_9853_04849	MAFF212063_01221	MAFF613020_02622	NZ_45_04726	NZ_47_04609	P155_04673	QSY6_04616	Shaanxi_M228_04835	JZY2_03833	YXH1_04729
group_1427		hypothetical protein	15	15	1	1	7053				1034	1079	1052	CRAFRU_12.29_04720	CRAFRU_14.08_02088	ICMP_18708_04618	ICMP_18884_04620	ICMP_9617_04555	ICMP_9853_04862	MAFF212063_01207	MAFF613020_02635	NZ_45_04740	NZ_47_04623	P155_04687	QSY6_04630	Shaanxi_M228_04849	JZY2_03847	YXH1_04743
rimP		Ribosome maturation factor RimP	15	15	1	1	7031				458	476	474	CRAFRU_12.29_04741	CRAFRU_14.08_02067	ICMP_18708_04639	ICMP_18884_04641	ICMP_9617_04575	ICMP_9853_04882	MAFF212063_01187	MAFF613020_02655	NZ_45_04761	NZ_47_04644	P155_04708	QSY6_04651	Shaanxi_M228_04870	JZY2_03868	YXH1_04764
dnaJ_3		Chaperone protein DnaJ	15	15	1	1	7018				1142	1238	1231	CRAFRU_12.29_04755	CRAFRU_14.08_02053	ICMP_18708_04653	ICMP_18884_04655	ICMP_9617_04589	ICMP_9853_04896	MAFF212063_01173	MAFF613020_02669	NZ_45_04775	NZ_47_04658	P155_04722	QSY6_04665	Shaanxi_M228_04884	JZY2_03882	YXH1_04778
group_1430		hypothetical protein	15	15	1	1	7008				1403	1436	1405	CRAFRU_12.29_04766	CRAFRU_14.08_02042	ICMP_18708_04664	ICMP_18884_04666	ICMP_9617_04597	ICMP_9853_04904	MAFF212063_01164	MAFF613020_02677	NZ_45_04786	NZ_47_04669	P155_04733	QSY6_04676	Shaanxi_M228_04893	JZY2_03893	YXH1_04789
group_1431		hypothetical protein	15	15	1	1	7554				815	815	815	CRAFRU_12.29_04788	CRAFRU_14.08_02020	ICMP_18708_04686	ICMP_18884_04688	ICMP_9617_01098	ICMP_9853_01211	MAFF212063_01149	MAFF613020_04919	NZ_45_04808	NZ_47_04691	P155_04766	QSY6_04698	Shaanxi_M228_04914	JZY2_03915	YXH1_04807
gmd		GDP-mannose 4,6-dehydratase	15	15	1	1	7560				1031	1079	1034	CRAFRU_12.29_04794	CRAFRU_14.08_02014	ICMP_18708_04692	ICMP_18884_04694	ICMP_9617_01092	ICMP_9853_01205	MAFF212063_01143	MAFF613020_04913	NZ_45_04814	NZ_47_04697	P155_04772	QSY6_04704	Shaanxi_M228_04920	JZY2_03921	YXH1_04813
group_1438		hypothetical protein	15	15	1	1	6150				443	776	531	CRAFRU_12.29_04842	CRAFRU_14.08_01967	ICMP_18708_04739	ICMP_18884_04741	ICMP_9617_01077	ICMP_9853_01190	MAFF212063_04825	MAFF613020_04898	NZ_45_04862	NZ_47_04745	P155_04824	QSY6_04748	Shaanxi_M228_04963	JZY2_03970	YXH1_04863
dctP		Solute-binding protein	15	15	1	1	6132				686	1031	868	CRAFRU_12.29_04855	CRAFRU_14.08_01954	ICMP_18708_04752	ICMP_18884_04754	ICMP_9617_01065	ICMP_9853_01178	MAFF212063_04838	MAFF613020_04886	NZ_45_04875	NZ_47_04758	P155_04836	QSY6_04761	Shaanxi_M228_04975	JZY2_03982	YXH1_04875
rpoE		ECF RNA polymerase sigma factor RpoE	15	15	1	1	6121				572	608	576	CRAFRU_12.29_04864	CRAFRU_14.08_01945	ICMP_18708_04761	ICMP_18884_04763	ICMP_9617_01057	ICMP_9853_01170	MAFF212063_04847	MAFF613020_04878	NZ_45_04884	NZ_47_04767	P155_04845	QSY6_04770	Shaanxi_M228_04984	JZY2_03991	YXH1_04884
group_1441		hypothetical protein	15	15	1	1	6621				1202	1244	1238	CRAFRU_12.29_04876	CRAFRU_14.08_01933	ICMP_18708_04773	ICMP_18884_04775	ICMP_9617_01040	ICMP_9853_01153	MAFF212063_04866	MAFF613020_04861	NZ_45_04896	NZ_47_04779	P155_04863	QSY6_04782	Shaanxi_M228_05002	JZY2_04009	YXH1_04902
group_1442		hypothetical protein	15	15	1	1	6631				1076	1076	1076	CRAFRU_12.29_04886	CRAFRU_14.08_01923	ICMP_18708_04783	ICMP_18884_04785	ICMP_9617_01030	ICMP_9853_01143	MAFF212063_04875	MAFF613020_04851	NZ_45_04906	NZ_47_04789	P155_04873	QSY6_04792	Shaanxi_M228_05012	JZY2_04019	YXH1_04912
bdlA_1		Biofilm dispersion protein BdlA	15	15	1	1	6636				1313	1457	1418	CRAFRU_12.29_04891	CRAFRU_14.08_01918	ICMP_18708_04788	ICMP_18884_04790	ICMP_9617_01025	ICMP_9853_01138	MAFF212063_04880	MAFF613020_04846	NZ_45_04911	NZ_47_04794	P155_04878	QSY6_04797	Shaanxi_M228_05017	JZY2_04024	YXH1_04917
group_1444		hypothetical protein	15	15	1	1	6637				1001	1196	1183	CRAFRU_12.29_04892	CRAFRU_14.08_01917	ICMP_18708_04789	ICMP_18884_04791	ICMP_9617_01024	ICMP_9853_01137	MAFF212063_04881	MAFF613020_04845	NZ_45_04912	NZ_47_04795	P155_04879	QSY6_04798	Shaanxi_M228_05018	JZY2_04025	YXH1_04918
group_1445		hypothetical protein	15	15	1	1	6639				1640	1745	1647	CRAFRU_12.29_04894	CRAFRU_14.08_01915	ICMP_18708_04791	ICMP_18884_04793	ICMP_9617_01022	ICMP_9853_01135	MAFF212063_04883	MAFF613020_04843	NZ_45_04914	NZ_47_04797	P155_04881	QSY6_04800	Shaanxi_M228_05020	JZY2_04027	YXH1_04920
sotB		Sugar efflux transporter B	15	15	1	1	6642				1223	1337	1230	CRAFRU_12.29_04897	CRAFRU_14.08_01912	ICMP_18708_04794	ICMP_18884_04796	ICMP_9617_01019	ICMP_9853_01132	MAFF212063_04886	MAFF613020_04840	NZ_45_04917	NZ_47_04800	P155_04884	QSY6_04803	Shaanxi_M228_05023	JZY2_04030	YXH1_04923
group_1447		IS66 family transposase ISPre3	15	15	1	1	6655				578	629	581	CRAFRU_12.29_04910	CRAFRU_14.08_01899	ICMP_18708_04807	ICMP_18884_04809	ICMP_9617_01005	ICMP_9853_01119	MAFF212063_04899	MAFF613020_04827	NZ_45_04930	NZ_47_04813	P155_04897	QSY6_04816	Shaanxi_M228_05036	JZY2_04043	YXH1_04936
group_1448		hypothetical protein	15	15	1	1	6664				725	740	739	CRAFRU_12.29_04924	CRAFRU_14.08_01885	ICMP_18708_04821	ICMP_18884_04823	ICMP_9617_00995	ICMP_9853_01105	MAFF212063_04913	MAFF613020_04813	NZ_45_04944	NZ_47_04827	P155_04911	QSY6_04830	Shaanxi_M228_05050	JZY2_04057	YXH1_04950
coaE		Dephospho-CoA kinase	15	15	1	1	120				623	623	623	CRAFRU_12.29_04980	CRAFRU_14.08_01829	ICMP_18708_04877	ICMP_18884_04879	ICMP_9617_00939	ICMP_9853_01038	MAFF212063_04968	MAFF613020_04752	NZ_45_05000	NZ_47_04883	P155_04968	QSY6_04886	Shaanxi_M228_05106	JZY2_04113	YXH1_05006
group_1452		hypothetical protein	15	15	1	1	133				188	605	577	CRAFRU_12.29_04986	CRAFRU_14.08_01823	ICMP_18708_04883	ICMP_18884_04885	ICMP_9617_00813	ICMP_9853_00885	MAFF212063_04973	MAFF613020_04744	NZ_45_05006	NZ_47_04889	P155_04974	QSY6_04892	Shaanxi_M228_05112	JZY2_04119	YXH1_05012
rbsB_4		Ribose import binding protein RbsB	15	15	1	1	8326				944	1106	954	CRAFRU_12.29_05002	CRAFRU_14.08_01807	ICMP_18708_04899	ICMP_18884_04901	ICMP_9617_00830	ICMP_9853_00905	MAFF212063_04990	MAFF613020_04724	NZ_45_05022	NZ_47_04905	P155_04990	QSY6_04908	Shaanxi_M228_05128	JZY2_04135	YXH1_05028
scrY		Sucrose porin	15	15	1	1	30				1577	1676	1583	CRAFRU_12.29_05022	CRAFRU_14.08_01787	ICMP_18708_04919	ICMP_18884_04921	ICMP_9617_00851	ICMP_9853_00926	MAFF212063_05011	MAFF613020_04703	NZ_45_05042	NZ_47_04925	P155_05010	QSY6_04928	Shaanxi_M228_05146	JZY2_04155	YXH1_05048
sacA		Sucrose-6-phosphate hydrolase	15	15	1	1	35				1502	1502	1502	CRAFRU_12.29_05027	CRAFRU_14.08_01782	ICMP_18708_04924	ICMP_18884_04926	ICMP_9617_00856	ICMP_9853_00931	MAFF212063_05016	MAFF613020_04698	NZ_45_05047	NZ_47_04930	P155_05015	QSY6_04933	Shaanxi_M228_05151	JZY2_04160	YXH1_05053
group_1457		hypothetical protein	15	15	1	1	9500				611	617	616	CRAFRU_12.29_05048	CRAFRU_14.08_01762	ICMP_18708_04945	ICMP_18884_04947	ICMP_9617_00874	ICMP_9853_00951	MAFF212063_05030	MAFF613020_04679	NZ_45_05068	NZ_47_04951	P155_05038	QSY6_04954	Shaanxi_M228_01794	JZY2_04181	YXH1_05074
mdtA_7		Multidrug resistance protein MdtA	15	15	1	1	587				1007	1115	1107	CRAFRU_12.29_05084	CRAFRU_14.08_05089	ICMP_18708_05093	ICMP_18884_05095	ICMP_9617_00648	ICMP_9853_00701	MAFF212063_05132	MAFF613020_03215	NZ_45_05217	NZ_47_05091	P155_05074	QSY6_05103	Shaanxi_M228_05214	JZY2_00796	YXH1_05110
group_1459		hypothetical protein	15	15	1	1	605				923	1073	963	CRAFRU_12.29_05101	CRAFRU_14.08_05106	ICMP_18708_05110	ICMP_18884_05112	ICMP_9617_00631	ICMP_9853_00684	MAFF212063_05149	MAFF613020_03232	NZ_45_05234	NZ_47_05108	P155_05091	QSY6_05120	Shaanxi_M228_05231	JZY2_00779	YXH1_05127
group_1460		Cellobiose 2-epimerase	15	15	1	1	7471				1178	1292	1200	CRAFRU_12.29_05114	CRAFRU_14.08_05119	ICMP_18708_05123	ICMP_18884_05125	ICMP_9617_04883	ICMP_9853_05215	MAFF212063_00830	MAFF613020_04522	NZ_45_05247	NZ_47_05121	P155_00811	QSY6_05133	Shaanxi_M228_05288	JZY2_00722	YXH1_05186
miaA		tRNA dimethylallyltransferase	15	15	1	1	7426				941	971	967	CRAFRU_12.29_05149	CRAFRU_14.08_05154	ICMP_18708_05158	ICMP_18884_05160	ICMP_9617_04923	ICMP_9853_05256	MAFF212063_00797	MAFF613020_04469	NZ_45_05282	NZ_47_05156	P155_00776	QSY6_05168	Shaanxi_M228_05349	JZY2_00687	YXH1_05221
amiC_3		N-acetylmuramoyl-L-alanine amidase AmiC	15	15	1	1	7424				1409	1460	1412	CRAFRU_12.29_05151	CRAFRU_14.08_05156	ICMP_18708_05160	ICMP_18884_05162	ICMP_9617_04925	ICMP_9853_05258	MAFF212063_00795	MAFF613020_04467	NZ_45_05284	NZ_47_05158	P155_00774	QSY6_05170	Shaanxi_M228_05351	JZY2_00685	YXH1_05223
fimW		Cyclic-di-GMP receptor FimW	15	15	1	1	7412				1787	1877	1793	CRAFRU_12.29_05162	CRAFRU_14.08_05167	ICMP_18708_05171	ICMP_18884_05173	ICMP_9617_04937	ICMP_9853_05269	MAFF212063_00784	MAFF613020_04456	NZ_45_05295	NZ_47_05169	P155_00763	QSY6_05181	Shaanxi_M228_05362	JZY2_00674	YXH1_05234
group_1465		hypothetical protein	15	15	1	1	7404				617	716	689	CRAFRU_12.29_05170	CRAFRU_14.08_05175	ICMP_18708_05179	ICMP_18884_05181	ICMP_9617_04945	ICMP_9853_05277	MAFF212063_00776	MAFF613020_04448	NZ_45_05303	NZ_47_05177	P155_00755	QSY6_05189	Shaanxi_M228_05370	JZY2_00666	YXH1_05242
msbA		Lipid A export ATP-binding/permease protein MsbA	15	15	1	1	7388				1802	1874	1806	CRAFRU_12.29_05185	CRAFRU_14.08_05190	ICMP_18708_05194	ICMP_18884_05196	ICMP_9617_04961	ICMP_9853_05293	MAFF212063_00761	MAFF613020_04432	NZ_45_05318	NZ_47_05192	P155_00740	QSY6_05204	Shaanxi_M228_05385	JZY2_00651	YXH1_05257
dbpA_2		ATP-dependent RNA helicase DbpA	15	15	1	1	7368				1379	1517	1388	CRAFRU_12.29_05208	CRAFRU_14.08_05213	ICMP_18708_05217	ICMP_18884_05219	ICMP_9617_04981	ICMP_9853_05313	MAFF212063_00740	MAFF613020_04412	NZ_45_05341	NZ_47_05215	P155_00720	QSY6_05227	Shaanxi_M228_05405	JZY2_00631	YXH1_05277
group_1468		hypothetical protein	15	15	1	1	7356				2369	2642	2435	CRAFRU_12.29_05220	CRAFRU_14.08_05225	ICMP_18708_05229	ICMP_18884_05231	ICMP_9617_04994	ICMP_9853_05325	MAFF212063_00728	MAFF613020_04400	NZ_45_05353	NZ_47_05227	P155_00708	QSY6_05239	Shaanxi_M228_05417	JZY2_00619	YXH1_05289
rspR_1		hypothetical protein	15	15	1	1	7326				608	674	621	CRAFRU_12.29_05238	CRAFRU_14.08_05243	ICMP_18708_05249	ICMP_18884_05251	ICMP_9617_05009	ICMP_9853_05342	MAFF212063_00713	MAFF613020_04382	NZ_45_05373	NZ_47_05247	P155_00690	QSY6_05257	Shaanxi_M228_05435	JZY2_00601	YXH1_05307
proC		Pyrroline-5-carboxylate reductase	15	15	1	1	7307				818	884	822	CRAFRU_12.29_05257	CRAFRU_14.08_05262	ICMP_18708_05268	ICMP_18884_05270	ICMP_9617_05028	ICMP_9853_05361	MAFF212063_00694	MAFF613020_04363	NZ_45_05392	NZ_47_05266	P155_00671	QSY6_05276	Shaanxi_M228_05454	JZY2_00582	YXH1_05326
citG		2-(5''-triphosphoribosyl)-3'-dephosphocoenzyme-A synthase	15	15	1	1	164				803	875	870	CRAFRU_12.29_05297	CRAFRU_14.08_05302	ICMP_18708_05308	ICMP_18884_05310	ICMP_9617_00931	ICMP_9853_01027	MAFF212063_00644	MAFF613020_02983	NZ_45_05432	NZ_47_05306	P155_00631	QSY6_05316	Shaanxi_M228_05492	JZY2_00542	YXH1_05366
fabF_2		3-oxoacyl-[acyl-carrier-protein] synthase 2	15	15	1	1	187				860	1196	1173	CRAFRU_12.29_05319	CRAFRU_14.08_05324	ICMP_18708_05330	ICMP_18884_05332	ICMP_9617_00794	ICMP_9853_00863	MAFF212063_00622	MAFF613020_03006	NZ_45_05454	NZ_47_05328	P155_00609	QSY6_05338	Shaanxi_M228_05514	JZY2_00520	YXH1_05388
fabF_3		3-oxoacyl-[acyl-carrier-protein] synthase 2	15	15	1	1	190				1136	1226	1220	CRAFRU_12.29_05322	CRAFRU_14.08_05327	ICMP_18708_05333	ICMP_18884_05335	ICMP_9617_00791	ICMP_9853_00860	MAFF212063_00619	MAFF613020_03009	NZ_45_05457	NZ_47_05331	P155_00606	QSY6_05341	Shaanxi_M228_05517	JZY2_00517	YXH1_05391
mdoG		Glucans biosynthesis protein G	15	15	1	1	249				1907	1952	1916	CRAFRU_12.29_05377	CRAFRU_14.08_05382	ICMP_18708_05388	ICMP_18884_05390	ICMP_9617_00737	ICMP_9853_00805	MAFF212063_00566	MAFF613020_03064	NZ_45_05512	NZ_47_05386	P155_00551	QSY6_05396	Shaanxi_M228_05572	JZY2_00461	YXH1_05447
blc		Outer membrane lipoprotein Blc	15	15	1	1	258				542	578	544	CRAFRU_12.29_05385	CRAFRU_14.08_05390	ICMP_18708_05396	ICMP_18884_05398	ICMP_9617_05050	ICMP_9853_05387	MAFF212063_00557	MAFF613020_03073	NZ_45_05520	NZ_47_05394	P155_00543	QSY6_05405	Shaanxi_M228_05581	JZY2_00453	YXH1_05455
yecS_3		L-cystine transport system permease protein YecS	15	15	1	1	270				656	668	667	CRAFRU_12.29_05396	CRAFRU_14.08_05401	ICMP_18708_05407	ICMP_18884_05409	ICMP_9617_05061	ICMP_9853_05398	MAFF212063_00546	MAFF613020_03084	NZ_45_05531	NZ_47_05405	P155_00531	QSY6_05416	Shaanxi_M228_05592	JZY2_00442	YXH1_05466
exuT_3		Hexuronate transporter	15	15	1	1	8069				1283	1310	1286	CRAFRU_12.29_05434	CRAFRU_14.08_05439	ICMP_18708_05445	ICMP_18884_05447	ICMP_9617_05044	ICMP_9853_05380	MAFF212063_00513	MAFF613020_04346	NZ_45_05569	NZ_47_05443	P155_00494	QSY6_05451	Shaanxi_M228_05629	JZY2_00405	YXH1_05503
group_1484		hypothetical protein	15	15	1	1	8088				479	554	529	CRAFRU_12.29_05453	CRAFRU_14.08_05458	ICMP_18708_05464	ICMP_18884_05466	ICMP_9617_00718	ICMP_9853_00784	MAFF212063_00494	MAFF613020_04328	NZ_45_05588	NZ_47_05462	P155_00476	QSY6_05470	Shaanxi_M228_05648	JZY2_00387	YXH1_05521
group_1486		hypothetical protein	15	15	1	1	7862				1130	1373	1146	CRAFRU_12.29_05524	CRAFRU_14.08_05529	ICMP_18708_05535	ICMP_18884_05537	ICMP_9617_00300	ICMP_9853_00315	MAFF212063_05479	MAFF613020_04095	NZ_45_05659	NZ_47_05533	P155_05568	QSY6_05541	Shaanxi_M228_06034	JZY2_00319	YXH1_05611
pqqD		PqqA binding protein	15	15	1	1	7877				296	296	296	CRAFRU_12.29_05537	CRAFRU_14.08_05542	ICMP_18708_05548	ICMP_18884_05550	ICMP_9617_00288	ICMP_9853_00301	MAFF212063_05491	MAFF613020_04081	NZ_45_05672	NZ_47_05546	P155_00236	QSY6_05554	Shaanxi_M228_06019	JZY2_00306	YXH1_05625
rbsR		Ribose operon repressor	15	15	1	1	7903				1019	1046	1020	CRAFRU_12.29_05560	CRAFRU_14.08_05565	ICMP_18708_05571	ICMP_18884_05573	ICMP_9617_00148	ICMP_9853_00153	MAFF212063_00389	MAFF613020_04054	NZ_45_05695	NZ_47_05569	P155_00212	QSY6_05577	Shaanxi_M228_05904	JZY2_00283	YXH1_05648
group_1490		hypothetical protein	15	15	1	1	7933				563	596	571	CRAFRU_12.29_05587	CRAFRU_14.08_05592	ICMP_18708_05598	ICMP_18884_05600	ICMP_9617_00117	ICMP_9853_00121	MAFF212063_00362	MAFF613020_04025	NZ_45_05722	NZ_47_05596	P155_00185	QSY6_05604	Shaanxi_M228_05931	JZY2_00256	YXH1_05675
dhfrIII		Dihydrofolate reductase type 3	15	15	1	1	7947				578	623	584	CRAFRU_12.29_05601	CRAFRU_14.08_05606	ICMP_18708_05612	ICMP_18884_05614	ICMP_9617_00104	ICMP_9853_00108	MAFF212063_00348	MAFF613020_04012	NZ_45_05736	NZ_47_05610	P155_00171	QSY6_05618	Shaanxi_M228_05945	JZY2_00242	YXH1_05689
group_1492		hypothetical protein	15	15	1	1	7952				380	380	380	CRAFRU_12.29_05606	CRAFRU_14.08_05611	ICMP_18708_05617	ICMP_18884_05619	ICMP_9617_00099	ICMP_9853_00103	MAFF212063_00343	MAFF613020_04007	NZ_45_05741	NZ_47_05615	P155_00166	QSY6_05623	Shaanxi_M228_05950	JZY2_00237	YXH1_05694
group_1493		hypothetical protein	15	15	1	1	7975				746	884	764	CRAFRU_12.29_05626	CRAFRU_14.08_05631	ICMP_18708_05637	ICMP_18884_05639	ICMP_9617_00196	ICMP_9853_00202	MAFF212063_00323	MAFF613020_03543	NZ_45_05761	NZ_47_05635	P155_00146	QSY6_05643	Shaanxi_M228_05970	JZY2_00217	YXH1_05714
group_1494		hypothetical protein	15	15	1	1	8713				1616	1655	1649	CRAFRU_12.29_05672	CRAFRU_14.08_05677	ICMP_18708_05683	ICMP_18884_05685	ICMP_9617_05496	ICMP_9853_05853	MAFF212063_05586	MAFF613020_03844	NZ_45_05807	NZ_47_05681	P155_00102	QSY6_05689	Shaanxi_M228_05798	JZY2_05595	YXH1_00212
rhtB_3		Homoserine/homoserine lactone efflux protein	15	15	1	1	8697				635	635	635	CRAFRU_12.29_05687	CRAFRU_14.08_05692	ICMP_18708_05698	ICMP_18884_05700	ICMP_9617_05512	ICMP_9853_05868	MAFF212063_05601	MAFF613020_03859	NZ_45_05822	NZ_47_05696	P155_00087	QSY6_05704	Shaanxi_M228_05813	JZY2_05610	YXH1_00197
group_1496		putative protein	15	15	1	1	8695				1016	1016	1016	CRAFRU_12.29_05689	CRAFRU_14.08_05694	ICMP_18708_05700	ICMP_18884_05702	ICMP_9617_05513	ICMP_9853_05869	MAFF212063_05602	MAFF613020_03860	NZ_45_05824	NZ_47_05698	P155_00085	QSY6_05706	Shaanxi_M228_05814	JZY2_05612	YXH1_00195
group_1498		hypothetical protein	15	15	1	1	8680				662	665	664	CRAFRU_12.29_05697	CRAFRU_14.08_05702	ICMP_18708_05708	ICMP_18884_05710	ICMP_9617_05229	ICMP_9853_05595	MAFF212063_00240	MAFF613020_04268	NZ_45_05832	NZ_47_05706	P155_00077	QSY6_05714	Shaanxi_M228_00235	JZY2_05620	YXH1_00187
group_1500		hypothetical protein	15	15	1	1	8664				242	242	242	CRAFRU_12.29_05706	CRAFRU_14.08_05711	ICMP_18708_05717	ICMP_18884_05719	ICMP_9617_05232	ICMP_9853_05601	MAFF212063_00232	MAFF613020_04262	NZ_45_05841	NZ_47_05715	P155_00068	QSY6_05723	Shaanxi_M228_00226	JZY2_05629	YXH1_05757
group_1501		hypothetical protein	15	15	1	1	8654				530	605	545	CRAFRU_12.29_05714	CRAFRU_14.08_05719	ICMP_18708_05725	ICMP_18884_05727	ICMP_9617_05239	ICMP_9853_05611	MAFF212063_00222	MAFF613020_04251	NZ_45_05849	NZ_47_05723	P155_00060	QSY6_05732	Shaanxi_M228_00218	JZY2_05637	YXH1_05765
rffG		dTDP-glucose 4,6-dehydratase 2	15	15	1	1	8647				1121	1154	1151	CRAFRU_12.29_05721	CRAFRU_14.08_05726	ICMP_18708_05732	ICMP_18884_05734	ICMP_9617_05246	ICMP_9853_05618	MAFF212063_00215	MAFF613020_04244	NZ_45_05856	NZ_47_05730	P155_00053	QSY6_05741	Shaanxi_M228_00211	JZY2_05644	YXH1_05772
group_1511		hypothetical protein	15	15	1	1	8853				338	377	369	CRAFRU_12.29_05803	CRAFRU_14.08_05808	ICMP_18708_05814	ICMP_18884_05816	ICMP_9617_05287	ICMP_9853_05667	MAFF212063_00130	MAFF613020_03463	NZ_45_05938	NZ_47_05812	P155_05856	QSY6_05823	Shaanxi_M228_00144	JZY2_05716	YXH1_05853
phoR		Phosphate regulon sensor protein PhoR	15	15	1	1	8845				1286	1322	1317	CRAFRU_12.29_05811	CRAFRU_14.08_05816	ICMP_18708_05822	ICMP_18884_05824	ICMP_9617_05296	ICMP_9853_05677	MAFF212063_00122	MAFF613020_03663	NZ_45_05946	NZ_47_05820	P155_05864	QSY6_05831	Shaanxi_M228_00136	JZY2_05724	YXH1_05861
group_1513		hypothetical protein	15	15	1	1	8841				362	902	866	CRAFRU_12.29_05813	CRAFRU_14.08_05818	ICMP_18708_05824	ICMP_18884_05826	ICMP_9617_05298	ICMP_9853_05681	MAFF212063_00120	MAFF613020_03665	NZ_45_05948	NZ_47_05822	P155_05866	QSY6_05833	Shaanxi_M228_00134	JZY2_05726	YXH1_05863
group_1514		hypothetical protein	15	15	1	1	8819				872	938	916	CRAFRU_12.29_05834	CRAFRU_14.08_05839	ICMP_18708_05845	ICMP_18884_05847	ICMP_9617_05320	ICMP_9853_05702	MAFF212063_00099	MAFF613020_03686	NZ_45_05969	NZ_47_05843	P155_05888	QSY6_05854	Shaanxi_M228_00113	JZY2_05747	YXH1_05884
kefB		Glutathione-regulated potassium-efflux system protein KefB	15	15	1	1	8805				1763	1844	1806	CRAFRU_12.29_05848	CRAFRU_14.08_05853	ICMP_18708_05859	ICMP_18884_05861	ICMP_9617_05334	ICMP_9853_05716	MAFF212063_00085	MAFF613020_03700	NZ_45_05983	NZ_47_05857	P155_05902	QSY6_05868	Shaanxi_M228_00099	JZY2_05761	YXH1_05898
ynbD		putative protein YnbD	15	15	1	1	8785				1355	1394	1357	CRAFRU_12.29_05868	CRAFRU_14.08_05873	ICMP_18708_05879	ICMP_18884_05881	ICMP_9617_05354	ICMP_9853_05736	MAFF212063_00065	MAFF613020_03720	NZ_45_06003	NZ_47_05877	P155_05922	QSY6_05888	Shaanxi_M228_00079	JZY2_05781	YXH1_05918
group_1517		hypothetical protein	15	15	1	1	8780				1298	1316	1299	CRAFRU_12.29_05873	CRAFRU_14.08_05878	ICMP_18708_05884	ICMP_18884_05886	ICMP_9617_05360	ICMP_9853_05741	MAFF212063_00060	MAFF613020_03725	NZ_45_06008	NZ_47_05882	P155_05927	QSY6_05893	Shaanxi_M228_00074	JZY2_05786	YXH1_05923
sasA_20		Adaptive-response sensory-kinase SasA	15	15	1	1	8774				1067	1157	1073	CRAFRU_12.29_05878	CRAFRU_14.08_05883	ICMP_18708_05889	ICMP_18884_05891	ICMP_9617_05364	ICMP_9853_05746	MAFF212063_00054	MAFF613020_03730	NZ_45_06013	NZ_47_05887	P155_05932	QSY6_05898	Shaanxi_M228_00069	JZY2_05791	YXH1_05928
cobB_2		NAD-dependent protein deacylase	15	15	1	1	7233				761	779	774	CRAFRU_12.29_05908	CRAFRU_14.08_05913	ICMP_18708_05919	ICMP_18884_05921	ICMP_9617_05393	ICMP_9853_05776	MAFF212063_00024	MAFF613020_03767	NZ_45_06043	NZ_47_05917	P155_05962	QSY6_05928	Shaanxi_M228_00021	JZY2_05821	YXH1_05958
rnpA		Ribonuclease P protein component	15	15	1	1	7249				371	449	381	CRAFRU_12.29_05984	CRAFRU_14.08_05990	ICMP_18708_05996	ICMP_18884_05998	ICMP_9617_05545	ICMP_9853_05909	MAFF212063_05967	MAFF613020_03900	NZ_45_06120	NZ_47_05994	P155_06007	QSY6_06004	Shaanxi_M228_06143	JZY2_05866	YXH1_06003
group_1540		hypothetical protein	15	15	1	1	1068				2195	2444	2377	CRAFRU_12.29_06039	CRAFRU_14.08_06046	ICMP_18708_06062	ICMP_18884_06061	ICMP_9617_01401	ICMP_9853_01549	MAFF212063_04285	MAFF613020_02307	NZ_45_06183	NZ_47_06058	P155_06083	QSY6_06087	Shaanxi_M228_06212	JZY2_05918	YXH1_06027
group_1570		hypothetical protein	15	15	1	1	3311				737	758	747	CRAFRU_12.29_00163	CRAFRU_14.08_00163	ICMP_18708_00163	ICMP_18884_00163	ICMP_9617_00041	ICMP_9853_00043	MAFF212063_05743	MAFF613020_03944	NZ_45_00163	NZ_47_00163	P155_05690	QSY6_00163	Shaanxi_M228_05757	JZY2_00135	YXH1_00135
group_1571		hypothetical protein	15	15	1	1	2727				986	1013	996	CRAFRU_12.29_00095	CRAFRU_14.08_00095	ICMP_18708_00095	ICMP_18884_00095	ICMP_9617_00221	ICMP_9853_00228	MAFF212063_05812	MAFF613020_03517	NZ_45_00095	NZ_47_00095	P155_05754	QSY6_00095	Shaanxi_M228_06098	JZY2_00071	YXH1_00071
bcsB		Cyclic di-GMP-binding protein	15	15	1	1	6618				2081	2258	2106	CRAFRU_12.29_04873	CRAFRU_14.08_01936	ICMP_18708_04770	ICMP_18884_04772	ICMP_9617_01043	ICMP_9853_01156	MAFF212063_04863	MAFF613020_04864	NZ_45_04893	NZ_47_04776	P155_04860	QSY6_04779	Shaanxi_M228_04999	JZY2_04006	YXH1_04899
mltD		Membrane-bound lytic murein transglycosylase D	15	15	1	1	3280				1532	1592	1536	CRAFRU_12.29_03952	CRAFRU_14.08_02857	ICMP_18708_03849	ICMP_18884_03851	ICMP_9617_01821	ICMP_9853_01990	MAFF212063_03921	MAFF613020_01798	NZ_45_03970	NZ_47_03854	P155_03936	QSY6_03859	Shaanxi_M228_04016	JZY2_02714	YXH1_02419
pxpC_2		5-oxoprolinase subunit C	15	15	1	1	5332				719	977	923	CRAFRU_12.29_03473	CRAFRU_14.08_03337	ICMP_18708_03370	ICMP_18884_03372	ICMP_9617_02722	ICMP_9853_02896	MAFF212063_02927	MAFF613020_01010	NZ_45_03490	NZ_47_03375	P155_03659	QSY6_03380	Shaanxi_M228_03657	JZY2_02422	YXH1_02715
group_1611		hypothetical protein	15	15	1	1	5368				890	980	897	CRAFRU_12.29_03507	CRAFRU_14.08_03303	ICMP_18708_03404	ICMP_18884_03406	ICMP_9617_02755	ICMP_9853_02931	MAFF212063_02894	MAFF613020_01047	NZ_45_03524	NZ_47_03409	P155_03692	QSY6_03414	Shaanxi_M228_03691	JZY2_02455	YXH1_02682
dhaA		Haloalkane dehalogenase	15	15	1	1	4056				881	1040	891	CRAFRU_12.29_02761	CRAFRU_14.08_04052	ICMP_18708_02655	ICMP_18884_02658	ICMP_9617_03211	ICMP_9853_03426	MAFF212063_03481	MAFF613020_01184	NZ_45_02773	NZ_47_02659	P155_03279	QSY6_02662	Shaanxi_M228_03803	JZY2_01726	YXH1_03488
group_1624		hypothetical protein	15	15	1	1	1975				1349	1865	1385	CRAFRU_12.29_02184	CRAFRU_14.08_04629	ICMP_18708_02078	ICMP_18884_02081	ICMP_9617_03524	ICMP_9853_03752	MAFF212063_02095	MAFF613020_00106	NZ_45_02195	NZ_47_02081	P155_02092	QSY6_02083	Shaanxi_M228_02178	JZY2_01355	YXH1_02119
dppB_2		Dipeptide transport system permease protein DppB	15	15	1	1	5168				941	1037	1030	CRAFRU_12.29_02558	CRAFRU_14.08_04255	ICMP_18708_02452	ICMP_18884_02455	ICMP_9617_02860	ICMP_9853_03040	MAFF212063_03495	MAFF613020_00542	NZ_45_02570	NZ_47_02456	P155_02466	QSY6_02459	Shaanxi_M228_03279	JZY2_03025	YXH1_03884
tgnD		(E)-2-((N-methylformamido)methylene)succinate hydrolase	15	15	1	1	4748				299	848	761	CRAFRU_12.29_03032	CRAFRU_14.08_03781	ICMP_18708_02926	ICMP_18884_02929	ICMP_9617_02339	ICMP_9853_02516	MAFF212063_03270	MAFF613020_00705	NZ_45_03044	NZ_47_02930	P155_03010	QSY6_02933	Shaanxi_M228_02689	JZY2_02002	YXH1_03214
hrpB		ATP-dependent RNA helicase HrpB	15	15	1	1	6939				413	455	435	CRAFRU_12.29_01053	CRAFRU_14.08_01054	ICMP_18708_01050	ICMP_18884_01051	ICMP_9617_04752	ICMP_9853_05060	MAFF212063_05890	MAFF613020_04658	NZ_45_01052	NZ_47_01051	P155_00955	QSY6_01053	Shaanxi_M228_00975	JZY2_04789	YXH1_01020
group_248		hypothetical protein	15	15	1	1	2206				479	1313	789	CRAFRU_12.29_02036	CRAFRU_14.08_04776	ICMP_18708_01931	ICMP_18884_01934	ICMP_9617_03775	ICMP_9853_04036	MAFF212063_01926	MAFF613020_05739	NZ_45_02048	NZ_47_01934	P155_01945	QSY6_01936	Shaanxi_M228_04241	JZY2_01207	YXH1_01972
group_250		hypothetical protein	15	15	1	1	8083				185	1985	650	CRAFRU_12.29_05447	CRAFRU_14.08_05452	ICMP_18708_05458	ICMP_18884_05460	ICMP_9617_00722	ICMP_9853_00789	MAFF212063_00500	MAFF613020_04333	NZ_45_05582	NZ_47_05456	P155_00481	QSY6_05464	Shaanxi_M228_05643	JZY2_00392	YXH1_05516
group_256		hypothetical protein	15	15	1	1	487				239	1247	441	CRAFRU_12.29_00841	CRAFRU_14.08_00842	ICMP_18708_00840	ICMP_18884_00841	ICMP_9617_04652	ICMP_9853_04959	MAFF212063_00989	MAFF613020_02794	NZ_45_00841	NZ_47_00841	P155_05166	QSY6_00841	Shaanxi_M228_00829	JZY2_04949	YXH1_00859
group_261		hypothetical protein	15	15	1	1	4536				182	1019	372	CRAFRU_12.29_02857	CRAFRU_14.08_03956	ICMP_18708_02751	ICMP_18884_02754	ICMP_9617_02369	ICMP_9853_02544	MAFF212063_02504	MAFF613020_00733	NZ_45_02869	NZ_47_02755	P155_03184	QSY6_02758	Shaanxi_M228_03364	JZY2_01824	YXH1_03392
gsiA_3		Glutathione import ATP-binding protein GsiA	15	15	1	1	5424				1646	1673	1647	CRAFRU_12.29_03158	CRAFRU_14.08_03654	ICMP_18708_03260	ICMP_18884_03262	ICMP_9617_02914	ICMP_9853_03100	MAFF212063_02719	MAFF613020_00484	NZ_45_03380	NZ_47_03265	P155_03461	QSY6_03060	Shaanxi_M228_02825	JZY2_02129	YXH1_03027
dnaE2		Error-prone DNA polymerase	15	15	1	1	5926				221	3095	2520	CRAFRU_12.29_03306	CRAFRU_14.08_03506	ICMP_18708_03112	ICMP_18884_03115	ICMP_9617_02183	ICMP_9853_02369	MAFF212063_03138	MAFF613020_00549	NZ_45_03232	NZ_47_03117	P155_02813	QSY6_03208	Shaanxi_M228_02920	JZY2_02275	YXH1_02882
ala		Alanine dehydrogenase	15	15	1	1	5366				1037	2591	2132	CRAFRU_12.29_03505	CRAFRU_14.08_03305	ICMP_18708_03402	ICMP_18884_03404	ICMP_9617_02753	ICMP_9853_02929	MAFF212063_02896	MAFF613020_01045	NZ_45_03522	NZ_47_03407	P155_03690	QSY6_03412	Shaanxi_M228_03689	JZY2_02453	YXH1_02684
group_273		hypothetical protein	15	15	1	1	3289				248	5228	2790	CRAFRU_12.29_03940	CRAFRU_14.08_02869	ICMP_18708_03837	ICMP_18884_03839	ICMP_9617_01829	ICMP_9853_01998	MAFF212063_03912	MAFF613020_01790	NZ_45_03958	NZ_47_03842	P155_03927	QSY6_03847	Shaanxi_M228_04008	JZY2_02705	YXH1_02428
group_280		hypothetical protein	15	15	1	1	27				500	2306	1637	CRAFRU_12.29_05019	CRAFRU_14.08_01790	ICMP_18708_04916	ICMP_18884_04918	ICMP_9617_00848	ICMP_9853_00923	MAFF212063_05008	MAFF613020_04706	NZ_45_05039	NZ_47_04922	P155_05007	QSY6_04925	Shaanxi_M228_05143	JZY2_04152	YXH1_05045
group_292		hypothetical protein	15	15	1	1	9691				257	2258	546	CRAFRU_12.29_01778	CRAFRU_14.08_05036	ICMP_18708_01673	ICMP_18884_01676	ICMP_9617_00869	ICMP_9853_00946	MAFF212063_04242	MAFF613020_04685	NZ_45_01790	NZ_47_01676	P155_01681	QSY6_01678	Shaanxi_M228_01807	JZY2_00945	YXH1_01715
group_309		hypothetical protein	15	15	1	1	5930				323	1586	524	CRAFRU_12.29_03310	CRAFRU_14.08_03502	ICMP_18708_03108	ICMP_18884_03111	ICMP_9617_02186	ICMP_9853_02372	MAFF212063_03135	MAFF613020_00552	NZ_45_03228	NZ_47_03113	P155_02817	QSY6_03212	Shaanxi_M228_02916	JZY2_02279	YXH1_02878
group_325		hypothetical protein	15	15	1	1	7932				3617	5828	5460	CRAFRU_12.29_05586	CRAFRU_14.08_05591	ICMP_18708_05597	ICMP_18884_05599	ICMP_9617_00121	ICMP_9853_00126	MAFF212063_00363	MAFF613020_04027	NZ_45_05721	NZ_47_05595	P155_00186	QSY6_05603	Shaanxi_M228_05930	JZY2_00257	YXH1_05674
tagH		Teichoic acids export ATP-binding protein TagH	15	15	1	1	9338				446	704	657	CRAFRU_12.29_00633	CRAFRU_14.08_00633	ICMP_18708_00632	ICMP_18884_00633	ICMP_9617_00535	ICMP_9853_00581	MAFF212063_05257	MAFF613020_03630	NZ_45_00633	NZ_47_00633	P155_05376	QSY6_00633	Shaanxi_M228_00611	JZY2_05158	YXH1_00651
group_359		hypothetical protein	15	15	1	1	693				800	815	804	CRAFRU_12.29_00957	CRAFRU_14.08_00958	ICMP_18708_00956	ICMP_18884_00957	ICMP_9617_04843	ICMP_9853_05176	MAFF212063_00870	MAFF613020_04564	NZ_45_00957	NZ_47_00957	P155_00864	QSY6_00957	Shaanxi_M228_05234	JZY2_00776	YXH1_05131
group_365		hypothetical protein	15	15	1	1	3572				575	2096	1791	CRAFRU_12.29_01278	CRAFRU_14.08_01279	ICMP_18708_01274	ICMP_18884_01276	ICMP_9617_04335	ICMP_9853_04636	MAFF212063_04660	MAFF613020_05136	NZ_45_01277	NZ_47_01276	P155_01173	QSY6_01278	Shaanxi_M228_01210	JZY2_04566	YXH1_01243
shlB		Hemolysin transporter protein ShlB	15	15	1	1	5147				995	1709	1163	CRAFRU_12.29_02578	CRAFRU_14.08_04235	ICMP_18708_02472	ICMP_18884_02475	ICMP_9617_03057	ICMP_9853_03249	MAFF212063_02578	MAFF613020_01211	NZ_45_02590	NZ_47_02476	P155_02486	QSY6_02479	Shaanxi_M228_03259	JZY2_03005	YXH1_03863
group_395		hypothetical protein	15	15	1	1	6779				536	602	595	CRAFRU_12.29_04036	CRAFRU_14.08_02773	ICMP_18708_03933	ICMP_18884_03935	ICMP_9617_01735	ICMP_9853_01897	MAFF212063_04007	MAFF613020_01891	NZ_45_04055	NZ_47_03938	P155_04021	QSY6_03943	Shaanxi_M228_04103	JZY2_02798	YXH1_02333
rcsC_17		Sensor histidine kinase RcsC	15	15	1	1	3171				323	2483	2279	CRAFRU_12.29_03930	CRAFRU_14.08_02879	ICMP_18708_03827	ICMP_18884_03829	ICMP_9617_01839	ICMP_9853_02008	MAFF212063_03902	MAFF613020_01780	NZ_45_03948	NZ_47_03832	P155_03917	QSY6_03837	Shaanxi_M228_03998	JZY2_02695	YXH1_02438
clsB_2		Cardiolipin synthase B	15	15	1	1	6803				710	1247	1155	CRAFRU_12.29_04056	CRAFRU_14.08_02753	ICMP_18708_03953	ICMP_18884_03955	ICMP_9617_02042	ICMP_9853_02224	MAFF212063_03706	MAFF613020_01581	NZ_45_04075	NZ_47_03958	P155_04040	QSY6_03963	Shaanxi_M228_04123	JZY2_02817	YXH1_02314
rpfC_2		hypothetical protein	15	15	1	1	8335				119	1655	415	CRAFRU_12.29_05011	CRAFRU_14.08_01798	ICMP_18708_04908	ICMP_18884_04910	ICMP_9617_00839	ICMP_9853_00914	MAFF212063_04999	MAFF613020_04715	NZ_45_05031	NZ_47_04914	P155_04999	QSY6_04917	Shaanxi_M228_05137	JZY2_04144	YXH1_05037
group_415		hypothetical protein	15	15	1	1	7379				4775	6116	5925	CRAFRU_12.29_05194	CRAFRU_14.08_05199	ICMP_18708_05203	ICMP_18884_05205	ICMP_9617_04970	ICMP_9853_05302	MAFF212063_00752	MAFF613020_04423	NZ_45_05327	NZ_47_05201	P155_00731	QSY6_05213	Shaanxi_M228_05394	JZY2_00642	YXH1_05266
group_418		hypothetical protein	15	15	1	1	175				419	1172	666	CRAFRU_12.29_05307	CRAFRU_14.08_05312	ICMP_18708_05318	ICMP_18884_05320	ICMP_9617_00806	ICMP_9853_00875	MAFF212063_00634	MAFF613020_02994	NZ_45_05442	NZ_47_05316	P155_00621	QSY6_05326	Shaanxi_M228_05502	JZY2_00532	YXH1_05376
group_435		hypothetical protein	15	15	1	1	3546				4217	5612	5464	CRAFRU_12.29_01254	CRAFRU_14.08_01255	ICMP_18708_01250	ICMP_18884_01252	ICMP_9617_04359	ICMP_9853_04660	MAFF212063_04687	MAFF613020_05109	NZ_45_01253	NZ_47_01252	P155_01149	QSY6_01254	Shaanxi_M228_01186	JZY2_04590	YXH1_01219
group_441		hypothetical protein	15	15	1	1	9012				485	698	527	CRAFRU_12.29_00331	CRAFRU_14.08_00331	ICMP_18708_00331	ICMP_18884_00331	ICMP_9617_05157	ICMP_9853_05514	MAFF212063_05546	MAFF613020_04120	NZ_45_00331	NZ_47_00331	P155_00299	QSY6_00331	Shaanxi_M228_00303	JZY2_05457	YXH1_00352
egl		hypothetical protein	15	15	1	1	9196				425	1172	620	CRAFRU_12.29_00493	CRAFRU_14.08_00493	ICMP_18708_00492	ICMP_18884_00493	ICMP_9617_00396	ICMP_9853_00427	MAFF212063_05406	MAFF613020_04185	NZ_45_00493	NZ_47_00493	P155_05516	QSY6_00493	Shaanxi_M228_00468	JZY2_05298	YXH1_00511
group_445		hypothetical protein	15	15	1	1	9315				263	653	453	CRAFRU_12.29_00613	CRAFRU_14.08_00613	ICMP_18708_00612	ICMP_18884_00613	ICMP_9617_00515	ICMP_9853_00556	MAFF212063_05275	MAFF613020_03347	NZ_45_00613	NZ_47_00613	P155_05396	QSY6_00613	Shaanxi_M228_00588	JZY2_05178	YXH1_00631
nemA_1		N-ethylmaleimide reductase	15	15	1	1	7821				614	1103	744	CRAFRU_12.29_01169	CRAFRU_14.08_01170	ICMP_18708_01166	ICMP_18884_01167	ICMP_9617_01191	ICMP_9853_01315	MAFF212063_04767	MAFF613020_05028	NZ_45_01168	NZ_47_01167	P155_01064	QSY6_01169	Shaanxi_M228_01102	JZY2_04675	YXH1_01134
group_456		hypothetical protein	15	15	1	1	3646				764	1118	1047	CRAFRU_12.29_01352	CRAFRU_14.08_01353	ICMP_18708_01348	ICMP_18884_01350	ICMP_9617_04261	ICMP_9853_04561	MAFF212063_04588	MAFF613020_05211	NZ_45_01351	NZ_47_01350	P155_01247	QSY6_01352	Shaanxi_M228_01284	JZY2_04494	YXH1_01317
amiF		Formamidase	15	15	1	1	3652				1016	1709	1479	CRAFRU_12.29_01357	CRAFRU_14.08_01358	ICMP_18708_01353	ICMP_18884_01355	ICMP_9617_04255	ICMP_9853_04555	MAFF212063_04582	MAFF613020_05217	NZ_45_01356	NZ_47_01355	P155_01252	QSY6_01357	Shaanxi_M228_01290	JZY2_04489	YXH1_01322
group_464		hypothetical protein	15	15	1	1	1600				1832	1970	1900	CRAFRU_12.29_01462	CRAFRU_14.08_01461	ICMP_18708_01456	ICMP_18884_01458	ICMP_9617_01475	ICMP_9853_01632	MAFF212063_04461	MAFF613020_02242	NZ_45_01459	NZ_47_01458	P155_01354	QSY6_01460	Shaanxi_M228_01389	JZY2_04386	YXH1_01425
bvgS_1		hypothetical protein	15	15	1	1	1629			Hypothetical protein with no hits to refseq/uniprot/clusters/cdd/tigrfams/pfam overlapping another protein with hits	215	3641	1570	CRAFRU_12.29_01489	CRAFRU_14.08_01488	ICMP_18708_01483	ICMP_18884_01485	ICMP_9617_01502	ICMP_9853_01661	MAFF212063_04433	MAFF613020_02215	NZ_45_01486	NZ_47_01485	P155_01381	QSY6_01487	Shaanxi_M228_01415	JZY2_04359	YXH1_01452
bcsA_2		hypothetical protein	15	15	1	1	1678				1274	2513	2300	CRAFRU_12.29_01534	CRAFRU_14.08_01533	ICMP_18708_01527	ICMP_18884_01530	ICMP_9617_01547	ICMP_9853_01705	MAFF212063_04387	MAFF613020_02171	NZ_45_01531	NZ_47_01530	P155_01425	QSY6_01532	Shaanxi_M228_01460	JZY2_04314	YXH1_01497
rutE		malonic semialdehyde reductase RutE	15	15	1	1	1793				191	593	554	CRAFRU_12.29_01813	CRAFRU_14.08_05001	ICMP_18708_01708	ICMP_18884_01711	ICMP_9617_03900	ICMP_9853_04166	MAFF212063_04154	MAFF613020_05609	NZ_45_01825	NZ_47_01711	P155_01722	QSY6_01713	Shaanxi_M228_04461	JZY2_00985	YXH1_01750
group_475		hypothetical protein	15	15	1	1	1822				410	1877	1678	CRAFRU_12.29_01834	CRAFRU_14.08_04980	ICMP_18708_01729	ICMP_18884_01732	ICMP_9617_03870	ICMP_9853_04135	MAFF212063_04134	MAFF613020_05640	NZ_45_01846	NZ_47_01732	P155_01743	QSY6_01734	Shaanxi_M228_04440	JZY2_01006	YXH1_01771
group_476		hypothetical protein	15	15	1	1	5668				137	221	215	CRAFRU_12.29_02283	CRAFRU_14.08_04529	ICMP_18708_02177	ICMP_18884_02180	ICMP_9617_03404	ICMP_9853_03625	MAFF212063_02195	MAFF613020_00249	NZ_45_02295	NZ_47_02181	P155_02192	QSY6_02182	Shaanxi_M228_02319	JZY2_01455	YXH1_02219
group_479		hypothetical protein	15	15	1	1	6444				710	1058	822	CRAFRU_12.29_02361	CRAFRU_14.08_04451	ICMP_18708_02255	ICMP_18884_02258	ICMP_9617_01990	ICMP_9853_02165	MAFF212063_03761	MAFF613020_01639	NZ_45_02373	NZ_47_02259	P155_02272	QSY6_02260	Shaanxi_M228_02397	JZY2_01533	YXH1_02298
group_481		hypothetical protein	15	15	1	1	5080				434	1232	487	CRAFRU_12.29_02637	CRAFRU_14.08_04176	ICMP_18708_02531	ICMP_18884_02534	ICMP_9617_02997	ICMP_9853_03180	MAFF212063_02641	MAFF613020_05997	NZ_45_02649	NZ_47_02535	P155_02546	QSY6_02538	Shaanxi_M228_03199	JZY2_02943	YXH1_03803
adhA		putative formaldehyde dehydrogenase AdhA	15	15	1	1	4111				977	1052	993	CRAFRU_12.29_02706	CRAFRU_14.08_04107	ICMP_18708_02600	ICMP_18884_02603	ICMP_9617_03325	ICMP_9853_03547	MAFF212063_02260	MAFF613020_00329	NZ_45_02718	NZ_47_02604	P155_02616	QSY6_02607	Shaanxi_M228_03117	JZY2_02876	YXH1_03723
group_4864		hypothetical protein	15	15	1	1	1977				458	458	458	CRAFRU_12.29_02182	CRAFRU_14.08_04631	ICMP_18708_02076	ICMP_18884_02079	ICMP_9617_03526	ICMP_9853_03754	MAFF212063_02093	MAFF613020_00104	NZ_45_02193	NZ_47_02079	P155_02090	QSY6_02081	Shaanxi_M228_02176	JZY2_01353	YXH1_02117
group_4865		hypothetical protein	15	15	1	1	2309				569	569	569	CRAFRU_12.29_01928	CRAFRU_14.08_04886	ICMP_18708_01823	ICMP_18884_01826	ICMP_9617_01615	ICMP_9853_01775	MAFF212063_01814	MAFF613020_02100	NZ_45_01940	NZ_47_01826	P155_01838	QSY6_01828	Shaanxi_M228_04347	JZY2_01101	YXH1_01866
aspS		Aspartate--tRNA(Asp/Asn) ligase	15	15	1	1	2320				1775	1775	1775	CRAFRU_12.29_01613	CRAFRU_14.08_01611	ICMP_18708_01605	ICMP_18884_01608	ICMP_9617_03945	ICMP_9853_04215	MAFF212063_04309	MAFF613020_05563	NZ_45_01609	NZ_47_01608	P155_01503	QSY6_01610	Shaanxi_M228_01538	JZY2_04234	YXH1_01574
dsbB_1		Disulfide bond formation protein B	15	15	1	1	2730				527	527	527	CRAFRU_12.29_00099	CRAFRU_14.08_00099	ICMP_18708_00099	ICMP_18884_00099	ICMP_9617_00218	ICMP_9853_00225	MAFF212063_05809	MAFF613020_03520	NZ_45_00099	NZ_47_00099	P155_05751	QSY6_00099	Shaanxi_M228_06101	JZY2_00074	YXH1_00074
rplA		50S ribosomal protein L1	15	15	1	1	9239				695	695	695	CRAFRU_12.29_00546	CRAFRU_14.08_00546	ICMP_18708_00545	ICMP_18884_00546	ICMP_9617_00435	ICMP_9853_00466	MAFF212063_05353	MAFF613020_03434	NZ_45_00546	NZ_47_00546	P155_05463	QSY6_00546	Shaanxi_M228_00521	JZY2_05245	YXH1_00564
fliQ		Flagellar biosynthetic protein FliQ	15	15	1	1	2010				269	269	269	CRAFRU_12.29_02149	CRAFRU_14.08_04664	ICMP_18708_02043	ICMP_18884_02046	ICMP_9617_03559	ICMP_9853_03787	MAFF212063_02060	MAFF613020_00071	NZ_45_02160	NZ_47_02046	P155_02057	QSY6_02048	Shaanxi_M228_02143	JZY2_01320	YXH1_02084
group_4870		hypothetical protein	15	15	1	1	8509				740	740	740	CRAFRU_12.29_04620	CRAFRU_14.08_02188	ICMP_18708_04518	ICMP_18884_04520	ICMP_9617_04466	ICMP_9853_04771	MAFF212063_01296	MAFF613020_02544	NZ_45_04640	NZ_47_04523	P155_04592	QSY6_04530	Shaanxi_M228_04753	JZY2_03755	YXH1_04645
gltA		Citrate synthase	15	15	1	1	4142				1289	1289	1289	CRAFRU_12.29_02732	CRAFRU_14.08_04081	ICMP_18708_02626	ICMP_18884_02629	ICMP_9617_03312	ICMP_9853_03535	MAFF212063_02272	MAFF613020_00341	NZ_45_02744	NZ_47_02630	P155_02644	QSY6_02633	Shaanxi_M228_03090	JZY2_02849	YXH1_03696
group_4872		hypothetical protein	15	15	1	1	1686				830	830	830	CRAFRU_12.29_01541	CRAFRU_14.08_01540	ICMP_18708_01534	ICMP_18884_01537	ICMP_9617_01554	ICMP_9853_01712	MAFF212063_04380	MAFF613020_02163	NZ_45_01538	NZ_47_01537	P155_01432	QSY6_01539	Shaanxi_M228_01467	JZY2_04304	YXH1_01504
group_4873		hypothetical protein	15	15	1	1	2724				593	593	593	CRAFRU_12.29_00092	CRAFRU_14.08_00092	ICMP_18708_00092	ICMP_18884_00092	ICMP_9617_00224	ICMP_9853_00231	MAFF212063_05815	MAFF613020_03514	NZ_45_00092	NZ_47_00092	P155_05757	QSY6_00092	Shaanxi_M228_06095	JZY2_00068	YXH1_00068
group_4874		hypothetical protein	15	15	1	1	2130				782	782	782	CRAFRU_12.29_02054	CRAFRU_14.08_04759	ICMP_18708_01948	ICMP_18884_01951	ICMP_9617_03656	ICMP_9853_03891	MAFF212063_01962	MAFF613020_05891	NZ_45_02065	NZ_47_01951	P155_01961	QSY6_01953	Shaanxi_M228_04225	JZY2_01224	YXH1_01989
ompW		Outer membrane protein W	15	15	1	1	9307				686	686	686	CRAFRU_12.29_00605	CRAFRU_14.08_00605	ICMP_18708_00604	ICMP_18884_00605	ICMP_9617_00507	ICMP_9853_00548	MAFF212063_05283	MAFF613020_03355	NZ_45_00605	NZ_47_00605	P155_05404	QSY6_00605	Shaanxi_M228_00580	JZY2_05186	YXH1_00623
group_4876		hypothetical protein	15	15	1	1	7915				233	233	233	CRAFRU_12.29_05571	CRAFRU_14.08_05576	ICMP_18708_05582	ICMP_18884_05584	ICMP_9617_00136	ICMP_9853_00141	MAFF212063_00378	MAFF613020_04042	NZ_45_05706	NZ_47_05580	P155_00201	QSY6_05588	Shaanxi_M228_05915	JZY2_00272	YXH1_05659
fruA		PTS system fructose-specific EIIB'BC component	15	15	1	1	6685				1754	1754	1754	CRAFRU_12.29_04945	CRAFRU_14.08_01864	ICMP_18708_04842	ICMP_18884_04844	ICMP_9617_00974	ICMP_9853_01084	MAFF212063_04933	MAFF613020_04792	NZ_45_04965	NZ_47_04848	P155_04932	QSY6_04851	Shaanxi_M228_05071	JZY2_04078	YXH1_04971
exbD_2		Biopolymer transport protein ExbD	15	15	1	1	841				401	401	401	CRAFRU_12.29_00252	CRAFRU_14.08_00252	ICMP_18708_00252	ICMP_18884_00252	ICMP_9617_00321	ICMP_9853_00341	MAFF212063_05635	MAFF613020_03615	NZ_45_00252	NZ_47_00252	P155_05628	QSY6_00252	Shaanxi_M228_05833	JZY2_00197	YXH1_05734
group_4879		hypothetical protein	15	15	1	1	3568				836	836	836	CRAFRU_12.29_01274	CRAFRU_14.08_01275	ICMP_18708_01270	ICMP_18884_01272	ICMP_9617_04339	ICMP_9853_04640	MAFF212063_04664	MAFF613020_05129	NZ_45_01273	NZ_47_01272	P155_01169	QSY6_01274	Shaanxi_M228_01206	JZY2_04570	YXH1_01239
ctpH		IS66 family transposase ISPsy43	15	15	1	1	4012				1043	1619	1158	CRAFRU_12.29_02793	CRAFRU_14.08_04020	ICMP_18708_02687	ICMP_18884_02690	ICMP_9617_03173	ICMP_9853_03385	MAFF212063_03432	MAFF613020_01141	NZ_45_02805	NZ_47_02691	P155_03247	QSY6_02694	Shaanxi_M228_03771	JZY2_01758	YXH1_03456
flgI		Flagellar P-ring protein	15	15	1	1	2042				1109	1109	1109	CRAFRU_12.29_02117	CRAFRU_14.08_04696	ICMP_18708_02011	ICMP_18884_02014	ICMP_9617_03590	ICMP_9853_03819	MAFF212063_02028	MAFF613020_00039	NZ_45_02128	NZ_47_02014	P155_02025	QSY6_02016	Shaanxi_M228_04162	JZY2_01288	YXH1_02052
speA		Biosynthetic arginine decarboxylase	15	15	1	1	6849				1913	1913	1913	CRAFRU_12.29_00995	CRAFRU_14.08_00996	ICMP_18708_00992	ICMP_18884_00993	ICMP_9617_04810	ICMP_9853_05142	MAFF212063_00904	MAFF613020_04598	NZ_45_00994	NZ_47_00993	P155_00897	QSY6_00995	Shaanxi_M228_00918	JZY2_04847	YXH1_00962
puuR_3		HTH-type transcriptional regulator PuuR	15	15	1	1	5288				548	548	548	CRAFRU_12.29_03435	CRAFRU_14.08_03375	ICMP_18708_03332	ICMP_18884_03334	ICMP_9617_02684	ICMP_9853_02860	MAFF212063_02966	MAFF613020_00974	NZ_45_03452	NZ_47_03337	P155_03621	QSY6_03342	Shaanxi_M228_03622	JZY2_02386	YXH1_02751
yqjD_1		putative protein YqjD	15	15	1	1	2456				326	326	326	CRAFRU_12.29_00075	CRAFRU_14.08_00075	ICMP_18708_00075	ICMP_18884_00075	ICMP_9617_00243	ICMP_9853_00249	MAFF212063_05834	MAFF613020_03496	NZ_45_00075	NZ_47_00075	P155_05774	QSY6_00075	Shaanxi_M228_06078	JZY2_00051	YXH1_00051
gmhB		D-glycero-beta-D-manno-heptose-1,7-bisphosphate 7-phosphatase	15	15	1	1	2496				551	551	551	CRAFRU_12.29_00046	CRAFRU_14.08_00046	ICMP_18708_00046	ICMP_18884_00046	ICMP_9617_00273	ICMP_9853_00280	MAFF212063_05936	MAFF613020_03467	NZ_45_00046	NZ_47_00046	P155_05803	QSY6_00046	Shaanxi_M228_06049	JZY2_00022	YXH1_00022
mrdA_1		Peptidoglycan D,D-transpeptidase MrdA	15	15	1	1	6865				1895	1895	1895	CRAFRU_12.29_01011	CRAFRU_14.08_01012	ICMP_18708_01008	ICMP_18884_01009	ICMP_9617_04794	ICMP_9853_05126	MAFF212063_00922	MAFF613020_04614	NZ_45_01010	NZ_47_01009	P155_00913	QSY6_01011	Shaanxi_M228_00934	JZY2_04831	YXH1_00978
group_4886		hypothetical protein	15	15	1	1	3213				959	959	959	CRAFRU_12.29_03994	CRAFRU_14.08_02815	ICMP_18708_03891	ICMP_18884_03893	ICMP_9617_01780	ICMP_9853_01947	MAFF212063_03963	MAFF613020_01844	NZ_45_04012	NZ_47_03896	P155_03978	QSY6_03901	Shaanxi_M228_04058	JZY2_02756	YXH1_02377
group_4887		hypothetical protein	15	15	1	1	3857				341	341	341	CRAFRU_12.29_04357	CRAFRU_14.08_02451	ICMP_18708_04255	ICMP_18884_04257	ICMP_9617_04150	ICMP_9853_04445	MAFF212063_01582	MAFF613020_05332	NZ_45_04377	NZ_47_04260	P155_04335	QSY6_04265	Shaanxi_M228_04493	JZY2_03493	YXH1_04357
pncC		Nicotinamide-nucleotide amidohydrolase PncC	15	15	1	1	1726				500	500	500	CRAFRU_12.29_01580	CRAFRU_14.08_01578	ICMP_18708_01572	ICMP_18884_01575	ICMP_9617_01593	ICMP_9853_01752	MAFF212063_04342	MAFF613020_02123	NZ_45_01576	NZ_47_01575	P155_01471	QSY6_01577	Shaanxi_M228_01506	JZY2_04266	YXH1_01542
group_4889		hypothetical protein	15	15	1	1	3688				359	359	359	CRAFRU_12.29_01393	CRAFRU_14.08_01392	ICMP_18708_01387	ICMP_18884_01389	ICMP_9617_04220	ICMP_9853_04520	MAFF212063_04547	MAFF613020_05252	NZ_45_01390	NZ_47_01389	P155_01287	QSY6_01391	Shaanxi_M228_01324	JZY2_04455	YXH1_01356
group_4890		hypothetical protein	15	15	1	1	6682				866	866	866	CRAFRU_12.29_04942	CRAFRU_14.08_01867	ICMP_18708_04839	ICMP_18884_04841	ICMP_9617_00976	ICMP_9853_01086	MAFF212063_04931	MAFF613020_04794	NZ_45_04962	NZ_47_04845	P155_04929	QSY6_04848	Shaanxi_M228_05068	JZY2_04075	YXH1_04968
group_4891		hypothetical protein	15	15	1	1	2274				494	494	494	CRAFRU_12.29_01966	CRAFRU_14.08_04848	ICMP_18708_01861	ICMP_18884_01864	ICMP_9617_03845	ICMP_9853_04106	MAFF212063_01850	MAFF613020_05669	NZ_45_01978	NZ_47_01864	P155_01874	QSY6_01866	Shaanxi_M228_04311	JZY2_01137	YXH1_01902
argB		Acetylglutamate kinase	15	15	1	1	3329				905	905	905	CRAFRU_12.29_00147	CRAFRU_14.08_00147	ICMP_18708_00147	ICMP_18884_00147	ICMP_9617_00057	ICMP_9853_00059	MAFF212063_05761	MAFF613020_03960	NZ_45_00147	NZ_47_00147	P155_05706	QSY6_00147	Shaanxi_M228_05741	JZY2_00119	YXH1_00119
mlaC		Intermembrane phospholipid transport system binding protein MlaC	15	15	1	1	7082				650	650	650	CRAFRU_12.29_04692	CRAFRU_14.08_02116	ICMP_18708_04590	ICMP_18884_04592	ICMP_9617_04528	ICMP_9853_04835	MAFF212063_01235	MAFF613020_02608	NZ_45_04712	NZ_47_04595	P155_04659	QSY6_04602	Shaanxi_M228_04821	JZY2_03819	YXH1_04715
group_4894		hypothetical protein	15	15	1	1	3544				485	485	485	CRAFRU_12.29_01253	CRAFRU_14.08_01254	ICMP_18708_01249	ICMP_18884_01251	ICMP_9617_04360	ICMP_9853_04661	MAFF212063_04688	MAFF613020_05108	NZ_45_01252	NZ_47_01251	P155_01148	QSY6_01253	Shaanxi_M228_01185	JZY2_04591	YXH1_01218
soxC_2		Dibenzothiophene desulfurization enzyme C	15	15	1	1	273				1322	1322	1322	CRAFRU_12.29_05399	CRAFRU_14.08_05404	ICMP_18708_05410	ICMP_18884_05412	ICMP_9617_05064	ICMP_9853_05401	MAFF212063_00543	MAFF613020_03087	NZ_45_05534	NZ_47_05408	P155_00528	QSY6_05419	Shaanxi_M228_05595	JZY2_00439	YXH1_05469
group_4896	mscS_2	Small-conductance mechanosensitive channel	15	15	1	1	8876				812	812	812	CRAFRU_12.29_05776	CRAFRU_14.08_05781	ICMP_18708_05787	ICMP_18884_05789	ICMP_9617_05265	ICMP_9853_05639	MAFF212063_00157	MAFF613020_04223	NZ_45_05911	NZ_47_05785	P155_05829	QSY6_05796	Shaanxi_M228_00171	JZY2_05689	YXH1_05826
hisC_2		Histidinol-phosphate aminotransferase	15	15	1	1	7088				1052	1052	1052	CRAFRU_12.29_04686	CRAFRU_14.08_02122	ICMP_18708_04584	ICMP_18884_04586	ICMP_9617_04522	ICMP_9853_04829	MAFF212063_01241	MAFF613020_02602	NZ_45_04706	NZ_47_04589	P155_04653	QSY6_04596	Shaanxi_M228_04815	JZY2_03813	YXH1_04709
apaH_2		Bis(5'-nucleosyl)-tetraphosphatase, symmetrical	15	15	1	1	6776				971	971	971	CRAFRU_12.29_04034	CRAFRU_14.08_02775	ICMP_18708_03931	ICMP_18884_03933	ICMP_9617_01737	ICMP_9853_01899	MAFF212063_04005	MAFF613020_01889	NZ_45_04053	NZ_47_03936	P155_04019	QSY6_03941	Shaanxi_M228_04101	JZY2_02796	YXH1_02335
sdhD		Succinate dehydrogenase hydrophobic membrane anchor subunit	15	15	1	1	4144				368	368	368	CRAFRU_12.29_02734	CRAFRU_14.08_04079	ICMP_18708_02628	ICMP_18884_02631	ICMP_9617_03310	ICMP_9853_03533	MAFF212063_02274	MAFF613020_00343	NZ_45_02746	NZ_47_02632	P155_02646	QSY6_02635	Shaanxi_M228_03088	JZY2_02847	YXH1_03694
mgtA		GDP-mannose-dependent alpha-mannosyltransferase	15	15	1	1	7826				1211	1211	1211	CRAFRU_12.29_01171	CRAFRU_14.08_01172	ICMP_18708_01168	ICMP_18884_01169	ICMP_9617_01192	ICMP_9853_01316	MAFF212063_04766	MAFF613020_05029	NZ_45_01170	NZ_47_01169	P155_01066	QSY6_01171	Shaanxi_M228_01104	JZY2_04673	YXH1_01136
efp		Elongation factor P	15	15	1	1	2297				569	569	569	CRAFRU_12.29_01938	CRAFRU_14.08_04876	ICMP_18708_01833	ICMP_18884_01836	ICMP_9617_01624	ICMP_9853_01783	MAFF212063_01825	MAFF613020_02092	NZ_45_01950	NZ_47_01836	P155_01846	QSY6_01838	Shaanxi_M228_04339	JZY2_01109	YXH1_01874
apeB		putative M18 family aminopeptidase 2	15	15	1	1	6251				1289	1289	1289	CRAFRU_12.29_04185	CRAFRU_14.08_02623	ICMP_18708_04083	ICMP_18884_04085	ICMP_9617_01657	ICMP_9853_01817	MAFF212063_04086	MAFF613020_02058	NZ_45_04205	NZ_47_04088	P155_04168	QSY6_04093	Shaanxi_M228_01974	JZY2_03330	YXH1_04189
group_4903		hypothetical protein	15	15	1	1	5772				281	281	281	CRAFRU_12.29_03766	CRAFRU_14.08_03044	ICMP_18708_03663	ICMP_18884_03665	ICMP_9617_02395	ICMP_9853_02571	MAFF212063_02346	MAFF613020_00761	NZ_45_03783	NZ_47_03668	P155_03771	QSY6_03673	Shaanxi_M228_03452	JZY2_02534	YXH1_02602
group_4904		hypothetical protein	15	15	1	1	4419				614	614	614	CRAFRU_12.29_01788	CRAFRU_14.08_05026	ICMP_18708_01683	ICMP_18884_01686	ICMP_9617_03922	ICMP_9853_04193	MAFF212063_04185	MAFF613020_05585	NZ_45_01800	NZ_47_01686	P155_01695	QSY6_01688	Shaanxi_M228_01819	JZY2_00955	YXH1_01725
hldE		Bifunctional protein HldE	15	15	1	1	7389				1424	1424	1424	CRAFRU_12.29_05184	CRAFRU_14.08_05189	ICMP_18708_05193	ICMP_18884_05195	ICMP_9617_04960	ICMP_9853_05292	MAFF212063_00762	MAFF613020_04433	NZ_45_05317	NZ_47_05191	P155_00741	QSY6_05203	Shaanxi_M228_05384	JZY2_00652	YXH1_05256
gltC_3		HTH-type transcriptional regulator GltC	15	15	1	1	156				926	926	926	CRAFRU_12.29_05289	CRAFRU_14.08_05294	ICMP_18708_05300	ICMP_18884_05302	ICMP_9617_00923	ICMP_9853_01019	MAFF212063_00652	MAFF613020_02975	NZ_45_05424	NZ_47_05298	P155_00639	QSY6_05308	Shaanxi_M228_05484	JZY2_00550	YXH1_05358
accC_1		Biotin carboxylase	15	15	1	1	706				1343	1343	1343	CRAFRU_12.29_00970	CRAFRU_14.08_00971	ICMP_18708_00969	ICMP_18884_00970	ICMP_9617_04832	ICMP_9853_05165	MAFF212063_00881	MAFF613020_04575	NZ_45_00970	NZ_47_00970	P155_00877	QSY6_00970	Shaanxi_M228_00897	JZY2_04868	YXH1_00941
secD		Protein translocase subunit SecD	15	15	1	1	1537				1868	1868	1868	CRAFRU_12.29_01421	CRAFRU_14.08_01420	ICMP_18708_01415	ICMP_18884_01417	ICMP_9617_01412	ICMP_9853_01560	MAFF212063_04523	MAFF613020_02296	NZ_45_01418	NZ_47_01417	P155_01313	QSY6_01419	Shaanxi_M228_01348	JZY2_04427	YXH1_01384
group_4909		hypothetical protein	15	15	1	1	3942				281	281	281	CRAFRU_12.29_04314	CRAFRU_14.08_02494	ICMP_18708_04212	ICMP_18884_04214	ICMP_9617_04106	ICMP_9853_04390	MAFF212063_01655	MAFF613020_05384	NZ_45_04334	NZ_47_04217	P155_04294	QSY6_04222	Shaanxi_M228_01855	JZY2_03451	YXH1_04315
group_4910		hypothetical protein	15	15	1	1	2575				305	305	305	CRAFRU_12.29_00192	CRAFRU_14.08_00192	ICMP_18708_00192	ICMP_18884_00192	ICMP_9617_00030	ICMP_9853_00032	MAFF212063_05692	MAFF613020_03933	NZ_45_00192	NZ_47_00192	P155_05661	QSY6_00192	Shaanxi_M228_05789	JZY2_00164	YXH1_00164
group_4911		hypothetical protein	15	15	1	1	5271				803	803	803	CRAFRU_12.29_03421	CRAFRU_14.08_03390	ICMP_18708_03317	ICMP_18884_03319	ICMP_9617_02673	ICMP_9853_02849	MAFF212063_02976	MAFF613020_00963	NZ_45_03437	NZ_47_03322	P155_03607	QSY6_03327	Shaanxi_M228_03606	JZY2_02373	YXH1_02764
yycJ		Putative metallo-hydrolase YycJ	15	15	1	1	4408				758	758	758	CRAFRU_12.29_01798	CRAFRU_14.08_05016	ICMP_18708_01693	ICMP_18884_01696	ICMP_9617_03912	ICMP_9853_04183	MAFF212063_04175	MAFF613020_05595	NZ_45_01810	NZ_47_01696	P155_01705	QSY6_01698	Shaanxi_M228_01828	JZY2_00965	YXH1_01735
group_4913		hypothetical protein	15	15	1	1	531				1304	1304	1304	CRAFRU_12.29_00882	CRAFRU_14.08_00883	ICMP_18708_00881	ICMP_18884_00882	ICMP_9617_04610	ICMP_9853_04919	MAFF212063_01032	MAFF613020_02751	NZ_45_00882	NZ_47_00882	P155_05124	QSY6_00882	Shaanxi_M228_00870	JZY2_04909	YXH1_00900
tsaC		Threonylcarbamoyl-AMP synthase	15	15	1	1	2480				557	557	557	CRAFRU_12.29_00058	CRAFRU_14.08_00058	ICMP_18708_00058	ICMP_18884_00058	ICMP_9617_00261	ICMP_9853_00268	MAFF212063_05920	MAFF613020_03479	NZ_45_00058	NZ_47_00058	P155_05791	QSY6_00058	Shaanxi_M228_06061	JZY2_00034	YXH1_00034
crcB		Putative fluoride ion transporter CrcB	15	15	1	1	6547				374	374	374	CRAFRU_12.29_02460	CRAFRU_14.08_04352	ICMP_18708_02354	ICMP_18884_02357	ICMP_9617_02159	ICMP_9853_02344	MAFF212063_03592	MAFF613020_01459	NZ_45_02472	NZ_47_02358	P155_02371	QSY6_02359	Shaanxi_M228_02499	JZY2_03119	YXH1_03978
trxA		Thioredoxin 1	15	15	1	1	8097				329	329	329	CRAFRU_12.29_05461	CRAFRU_14.08_05466	ICMP_18708_05472	ICMP_18884_05474	ICMP_9617_00710	ICMP_9853_00775	MAFF212063_00486	MAFF613020_04319	NZ_45_05596	NZ_47_05470	P155_00468	QSY6_05478	Shaanxi_M228_05656	JZY2_00379	YXH1_05529
glnA		Glutamine synthetase	15	15	1	1	8922				1406	1406	1406	CRAFRU_12.29_00403	CRAFRU_14.08_00403	ICMP_18708_00403	ICMP_18884_00403	ICMP_9617_05466	ICMP_9853_05822	MAFF212063_00268	MAFF613020_03813	NZ_45_00403	NZ_47_00403	P155_00368	QSY6_00403	Shaanxi_M228_00375	JZY2_05388	YXH1_00421
rutR_1		HTH-type transcriptional regulator RutR	15	15	1	1	9406				656	656	656	CRAFRU_12.29_00696	CRAFRU_14.08_00696	ICMP_18708_00695	ICMP_18884_00696	ICMP_9617_00596	ICMP_9853_00645	MAFF212063_05196	MAFF613020_03272	NZ_45_00696	NZ_47_00696	P155_05313	QSY6_00696	Shaanxi_M228_00675	JZY2_05095	YXH1_00714
queF		NADPH-dependent 7-cyano-7-deazaguanine reductase	15	15	1	1	5604				830	830	830	CRAFRU_12.29_02268	CRAFRU_14.08_04544	ICMP_18708_02162	ICMP_18884_02165	ICMP_9617_03421	ICMP_9853_03644	MAFF212063_02179	MAFF613020_00228	NZ_45_02280	NZ_47_02166	P155_02177	QSY6_02167	Shaanxi_M228_02304	JZY2_01440	YXH1_02204
astC		Succinylornithine transaminase	15	15	1	1	4663				452	1238	659	CRAFRU_12.29_02951	CRAFRU_14.08_03862	ICMP_18708_02845	ICMP_18884_02848	ICMP_9617_02261	ICMP_9853_02438	MAFF212063_03336	MAFF613020_00627	NZ_45_02963	NZ_47_02849	P155_03091	QSY6_02852	Shaanxi_M228_02609	JZY2_01918	YXH1_03298
group_4920		hypothetical protein	15	15	1	1	2844				236	236	236	CRAFRU_12.29_02232	CRAFRU_14.08_04580	ICMP_18708_02126	ICMP_18884_02129	ICMP_9617_03474	ICMP_9853_03701	MAFF212063_02143	MAFF613020_00158	NZ_45_02244	NZ_47_02130	P155_02141	QSY6_02131	Shaanxi_M228_02227	JZY2_01404	YXH1_02168
fabI		Enoyl-[acyl-carrier-protein] reductase [NADH] FabI	15	15	1	1	3274				794	794	794	CRAFRU_12.29_03958	CRAFRU_14.08_02851	ICMP_18708_03855	ICMP_18884_03857	ICMP_9617_01815	ICMP_9853_01984	MAFF212063_03927	MAFF613020_01804	NZ_45_03976	NZ_47_03860	P155_03942	QSY6_03865	Shaanxi_M228_04022	JZY2_02720	YXH1_02413
group_4922		hypothetical protein	15	15	1	1	7420				611	611	611	CRAFRU_12.29_05155	CRAFRU_14.08_05160	ICMP_18708_05164	ICMP_18884_05166	ICMP_9617_04930	ICMP_9853_05262	MAFF212063_00791	MAFF613020_04463	NZ_45_05288	NZ_47_05162	P155_00770	QSY6_05174	Shaanxi_M228_05355	JZY2_00681	YXH1_05227
group_4923		hypothetical protein	15	15	1	1	8643				476	476	476	CRAFRU_12.29_05725	CRAFRU_14.08_05730	ICMP_18708_05736	ICMP_18884_05738	ICMP_9617_05250	ICMP_9853_05622	MAFF212063_00211	MAFF613020_04240	NZ_45_05860	NZ_47_05734	P155_00049	QSY6_05745	Shaanxi_M228_00207	JZY2_05648	YXH1_05776
hcp1_4		Protein hcp1	15	15	1	1	8464				488	488	488	CRAFRU_12.29_04579	CRAFRU_14.08_02229	ICMP_18708_04477	ICMP_18884_04479	ICMP_9617_01198	ICMP_9853_01323	MAFF212063_01332	MAFF613020_02510	NZ_45_04599	NZ_47_04482	P155_04554	QSY6_04489	Shaanxi_M228_04716	JZY2_03715	YXH1_04605
cmpR_1		HTH-type transcriptional activator CmpR	15	15	1	1	1734				926	926	926	CRAFRU_12.29_01588	CRAFRU_14.08_01586	ICMP_18708_01580	ICMP_18884_01583	ICMP_9617_01601	ICMP_9853_01760	MAFF212063_04334	MAFF613020_02115	NZ_45_01584	NZ_47_01583	P155_01479	QSY6_01585	Shaanxi_M228_01514	JZY2_04258	YXH1_01550
group_4926		hypothetical protein	15	15	1	1	517				200	200	200	CRAFRU_12.29_00868	CRAFRU_14.08_00869	ICMP_18708_00867	ICMP_18884_00868	ICMP_9617_04624	ICMP_9853_04933	MAFF212063_01017	MAFF613020_02765	NZ_45_00868	NZ_47_00868	P155_05138	QSY6_00868	Shaanxi_M228_00856	JZY2_04922	YXH1_00886
group_4927		hypothetical protein	15	15	1	1	4739				815	815	815	CRAFRU_12.29_03023	CRAFRU_14.08_03790	ICMP_18708_02917	ICMP_18884_02920	ICMP_9617_02330	ICMP_9853_02507	MAFF212063_03279	MAFF613020_00696	NZ_45_03035	NZ_47_02921	P155_03019	QSY6_02924	Shaanxi_M228_02680	JZY2_01993	YXH1_03223
cysS		Cysteine--tRNA ligase	15	15	1	1	3230				1400	1400	1400	CRAFRU_12.29_03979	CRAFRU_14.08_02830	ICMP_18708_03876	ICMP_18884_03878	ICMP_9617_01794	ICMP_9853_01963	MAFF212063_03948	MAFF613020_01828	NZ_45_03997	NZ_47_03881	P155_03963	QSY6_03886	Shaanxi_M228_04043	JZY2_02741	YXH1_02392
zipA		Cell division protein ZipA	15	15	1	1	3127				866	866	866	CRAFRU_12.29_03892	CRAFRU_14.08_02917	ICMP_18708_03789	ICMP_18884_03791	ICMP_9617_03734	ICMP_9853_03985	MAFF212063_03863	MAFF613020_01741	NZ_45_03910	NZ_47_03794	P155_03879	QSY6_03799	Shaanxi_M228_03958	JZY2_02657	YXH1_02476
yjfF		Inner membrane ABC transporter permease protein YjfF	15	15	1	1	5389				986	986	986	CRAFRU_12.29_03125	CRAFRU_14.08_03687	ICMP_18708_03293	ICMP_18884_03295	ICMP_9617_02790	ICMP_9853_02966	MAFF212063_02843	MAFF613020_01081	NZ_45_03413	NZ_47_03298	P155_03583	QSY6_03027	Shaanxi_M228_02789	JZY2_02096	YXH1_03120
prfB		Peptide chain release factor RF2	15	15	1	1	1649				914	914	914	CRAFRU_12.29_01508	CRAFRU_14.08_01507	ICMP_18708_01501	ICMP_18884_01504	ICMP_9617_01520	ICMP_9853_01679	MAFF212063_04413	MAFF613020_02197	NZ_45_01505	NZ_47_01504	P155_01399	QSY6_01506	Shaanxi_M228_01434	JZY2_04340	YXH1_01471
rplT		50S ribosomal protein L20	15	15	1	1	4357				356	356	356	CRAFRU_12.29_03665	CRAFRU_14.08_03145	ICMP_18708_03562	ICMP_18884_03564	ICMP_9617_02575	ICMP_9853_02758	MAFF212063_02446	MAFF613020_01293	NZ_45_03682	NZ_47_03567	P155_03339	QSY6_03572	Shaanxi_M228_03863	JZY2_01665	YXH1_03550
group_4933		Magnesium transporter MgtE	15	15	1	1	2211				1442	1442	1442	CRAFRU_12.29_02030	CRAFRU_14.08_04782	ICMP_18708_01925	ICMP_18884_01928	ICMP_9617_03781	ICMP_9853_04042	MAFF212063_01919	MAFF613020_05733	NZ_45_02042	NZ_47_01928	P155_01939	QSY6_01930	Shaanxi_M228_04247	JZY2_01201	YXH1_01966
group_4934		hypothetical protein	15	15	1	1	1893				1478	1478	1478	CRAFRU_12.29_01895	CRAFRU_14.08_04919	ICMP_18708_01790	ICMP_18884_01793	ICMP_9617_03988	ICMP_9853_04260	MAFF212063_01781	MAFF613020_05519	NZ_45_01907	NZ_47_01793	P155_01805	QSY6_01795	Shaanxi_M228_04380	JZY2_01068	YXH1_01833
ybaN_2		Inner membrane protein YbaN	15	15	1	1	4859				404	404	404	CRAFRU_12.29_04264	CRAFRU_14.08_02544	ICMP_18708_04162	ICMP_18884_04164	ICMP_9617_04057	ICMP_9853_04339	MAFF212063_01703	MAFF613020_05439	NZ_45_04284	NZ_47_04167	P155_04244	QSY6_04172	Shaanxi_M228_01903	JZY2_03400	YXH1_04265
group_4936		hypothetical protein	15	15	1	1	6416				371	371	371	CRAFRU_12.29_02334	CRAFRU_14.08_04478	ICMP_18708_02228	ICMP_18884_02231	ICMP_9617_01962	ICMP_9853_02139	MAFF212063_03788	MAFF613020_01665	NZ_45_02346	NZ_47_02232	P155_02245	QSY6_02233	Shaanxi_M228_02370	JZY2_01506	YXH1_02271
mreD		Rod shape-determining protein MreD	15	15	1	1	7054				491	491	491	CRAFRU_12.29_04719	CRAFRU_14.08_02089	ICMP_18708_04617	ICMP_18884_04619	ICMP_9617_04554	ICMP_9853_04861	MAFF212063_01208	MAFF613020_02634	NZ_45_04739	NZ_47_04622	P155_04686	QSY6_04629	Shaanxi_M228_04848	JZY2_03846	YXH1_04742
cmpR_3		HTH-type transcriptional activator CmpR	15	15	1	1	4101				872	872	872	CRAFRU_12.29_02696	CRAFRU_14.08_04117	ICMP_18708_02590	ICMP_18884_02593	ICMP_9617_03336	ICMP_9853_03557	MAFF212063_02250	MAFF613020_00319	NZ_45_02708	NZ_47_02594	P155_02606	QSY6_02597	Shaanxi_M228_03127	JZY2_02886	YXH1_03733
alc		allantoicase	15	15	1	1	3138				995	995	995	CRAFRU_12.29_03903	CRAFRU_14.08_02906	ICMP_18708_03800	ICMP_18884_03802	ICMP_9617_03745	ICMP_9853_03996	MAFF212063_03874	MAFF613020_01752	NZ_45_03921	NZ_47_03805	P155_03890	QSY6_03810	Shaanxi_M228_03969	JZY2_02668	YXH1_02465
map_2		Methionine aminopeptidase	15	15	1	1	4339				791	791	791	CRAFRU_12.29_03687	CRAFRU_14.08_03123	ICMP_18708_03584	ICMP_18884_03586	ICMP_9617_02556	ICMP_9853_02739	MAFF212063_02427	MAFF613020_01312	NZ_45_03704	NZ_47_03589	P155_02769	QSY6_03594	Shaanxi_M228_03883	JZY2_01645	YXH1_03570
group_4941		putative glycosyltransferase	15	15	1	1	7553				962	962	962	CRAFRU_12.29_04787	CRAFRU_14.08_02021	ICMP_18708_04685	ICMP_18884_04687	ICMP_9617_01099	ICMP_9853_01212	MAFF212063_01150	MAFF613020_04920	NZ_45_04807	NZ_47_04690	P155_04765	QSY6_04697	Shaanxi_M228_04913	JZY2_03914	YXH1_04806
fbp_2		Fructose-1,6-bisphosphatase class 1	15	15	1	1	256				1010	1010	1010	CRAFRU_12.29_05383	CRAFRU_14.08_05388	ICMP_18708_05394	ICMP_18884_05396	ICMP_9617_05048	ICMP_9853_05385	MAFF212063_00559	MAFF613020_03071	NZ_45_05518	NZ_47_05392	P155_00545	QSY6_05403	Shaanxi_M228_05579	JZY2_00455	YXH1_05453
group_4943		hypothetical protein	15	15	1	1	3522				1556	1556	1556	CRAFRU_12.29_01231	CRAFRU_14.08_01232	ICMP_18708_01227	ICMP_18884_01229	ICMP_9617_04383	ICMP_9853_04683	MAFF212063_04710	MAFF613020_05086	NZ_45_01230	NZ_47_01229	P155_01126	QSY6_01231	Shaanxi_M228_01163	JZY2_04613	YXH1_01196
fabA		3-hydroxydecanoyl-[acyl-carrier-protein] dehydratase	15	15	1	1	5678				515	515	515	CRAFRU_12.29_03827	CRAFRU_14.08_02983	ICMP_18708_03724	ICMP_18884_03726	ICMP_9617_03296	ICMP_9853_03518	MAFF212063_02289	MAFF613020_00358	NZ_45_03844	NZ_47_03729	P155_03814	QSY6_03734	Shaanxi_M228_03511	JZY2_02592	YXH1_02541
ugpC_1		sn-glycerol-3-phosphate import ATP-binding protein UgpC	15	15	1	1	9283				1106	1106	1106	CRAFRU_12.29_00589	CRAFRU_14.08_00589	ICMP_18708_00588	ICMP_18884_00589	ICMP_9617_00482	ICMP_9853_00522	MAFF212063_05310	MAFF613020_03381	NZ_45_00589	NZ_47_00589	P155_05420	QSY6_00589	Shaanxi_M228_00564	JZY2_05202	YXH1_00607
cnoX		Chaperedoxin	15	15	1	1	9314				872	872	872	CRAFRU_12.29_00612	CRAFRU_14.08_00612	ICMP_18708_00611	ICMP_18884_00612	ICMP_9617_00514	ICMP_9853_00555	MAFF212063_05276	MAFF613020_03348	NZ_45_00612	NZ_47_00612	P155_05397	QSY6_00612	Shaanxi_M228_00587	JZY2_05179	YXH1_00630
group_4947		hypothetical protein	15	15	1	1	4651				488	488	488	CRAFRU_12.29_02940	CRAFRU_14.08_03873	ICMP_18708_02834	ICMP_18884_02837	ICMP_9617_02249	ICMP_9853_02427	MAFF212063_03347	MAFF613020_00616	NZ_45_02952	NZ_47_02838	P155_03102	QSY6_02841	Shaanxi_M228_02598	JZY2_01907	YXH1_03309
aaaT		L-amino acid N-acetyltransferase AaaT	15	15	1	1	4657				503	503	503	CRAFRU_12.29_02945	CRAFRU_14.08_03868	ICMP_18708_02839	ICMP_18884_02842	ICMP_9617_02254	ICMP_9853_02432	MAFF212063_03342	MAFF613020_00621	NZ_45_02957	NZ_47_02843	P155_03097	QSY6_02846	Shaanxi_M228_02603	JZY2_01912	YXH1_03304
fecI_4		putative RNA polymerase sigma factor FecI	15	15	1	1	7571				509	509	509	CRAFRU_12.29_04825	CRAFRU_14.08_01984	ICMP_18708_04722	ICMP_18884_04724	ICMP_9617_01083	ICMP_9853_01196	MAFF212063_04818	MAFF613020_04904	NZ_45_04845	NZ_47_04728	P155_04805	QSY6_04731	Shaanxi_M228_04944	JZY2_03951	YXH1_04844
xylG		Xylose import ATP-binding protein XylG	15	15	1	1	6041				731	1586	1433	CRAFRU_12.29_03106	CRAFRU_14.08_03707	ICMP_18708_03000	ICMP_18884_03003	ICMP_9617_02644	ICMP_9853_02823	MAFF212063_02830	MAFF613020_01233	NZ_45_03119	NZ_47_03004	P155_02941	QSY6_03007	Shaanxi_M228_02770	JZY2_02077	YXH1_03139
umuD_2		Protein UmuD	15	15	1	1	5614				443	443	443	CRAFRU_12.29_02277	CRAFRU_14.08_04535	ICMP_18708_02171	ICMP_18884_02174	ICMP_9617_03411	ICMP_9853_03631	MAFF212063_02188	MAFF613020_00241	NZ_45_02289	NZ_47_02175	P155_02186	QSY6_02176	Shaanxi_M228_02313	JZY2_01449	YXH1_02213
regB		Sensor histidine kinase RegB	15	15	1	1	507				1259	1259	1259	CRAFRU_12.29_00859	CRAFRU_14.08_00860	ICMP_18708_00858	ICMP_18884_00859	ICMP_9617_04634	ICMP_9853_04942	MAFF212063_01008	MAFF613020_02774	NZ_45_00859	NZ_47_00859	P155_05148	QSY6_00859	Shaanxi_M228_00847	JZY2_04931	YXH1_00877
ftsQ		Cell division protein FtsQ	15	15	1	1	7123				869	869	869	CRAFRU_12.29_04653	CRAFRU_14.08_02155	ICMP_18708_04551	ICMP_18884_04553	ICMP_9617_04489	ICMP_9853_04796	MAFF212063_01274	MAFF613020_02569	NZ_45_04673	NZ_47_04556	P155_04620	QSY6_04563	Shaanxi_M228_04782	JZY2_03780	YXH1_04676
ppk		Polyphosphate kinase	15	15	1	1	8104				2210	2210	2210	CRAFRU_12.29_05468	CRAFRU_14.08_05473	ICMP_18708_05479	ICMP_18884_05481	ICMP_9617_00703	ICMP_9853_00768	MAFF212063_00479	MAFF613020_04312	NZ_45_05603	NZ_47_05477	P155_00461	QSY6_05485	Shaanxi_M228_05663	JZY2_00372	YXH1_05536
group_4954		hypothetical protein	15	15	1	1	28				455	455	455	CRAFRU_12.29_05020	CRAFRU_14.08_01789	ICMP_18708_04917	ICMP_18884_04919	ICMP_9617_00849	ICMP_9853_00924	MAFF212063_05009	MAFF613020_04705	NZ_45_05040	NZ_47_04923	P155_05008	QSY6_04926	Shaanxi_M228_05144	JZY2_04153	YXH1_05046
group_4955		hypothetical protein	15	15	1	1	3581				356	356	356	CRAFRU_12.29_01287	CRAFRU_14.08_01288	ICMP_18708_01283	ICMP_18884_01285	ICMP_9617_04328	ICMP_9853_04629	MAFF212063_04652	MAFF613020_05143	NZ_45_01286	NZ_47_01285	P155_01182	QSY6_01287	Shaanxi_M228_01219	JZY2_04559	YXH1_01252
recF_1		DNA replication and repair protein RecF	15	15	1	1	2531				1103	1103	1103	CRAFRU_12.29_00003	CRAFRU_14.08_00003	ICMP_18708_00003	ICMP_18884_00003	ICMP_9617_00003	ICMP_9853_00003	MAFF212063_00003	MAFF613020_03904	NZ_45_00003	NZ_47_00003	P155_00003	QSY6_00003	Shaanxi_M228_00003	JZY2_00003	YXH1_00003
recG		ATP-dependent DNA helicase RecG	15	15	1	1	3309				2075	2075	2075	CRAFRU_12.29_00165	CRAFRU_14.08_00165	ICMP_18708_00165	ICMP_18884_00165	ICMP_9617_00039	ICMP_9853_00041	MAFF212063_05741	MAFF613020_03942	NZ_45_00165	NZ_47_00165	P155_05688	QSY6_00165	Shaanxi_M228_05759	JZY2_00137	YXH1_00137
ispF		2-C-methyl-D-erythritol 2,4-cyclodiphosphate synthase	15	15	1	1	1716				473	473	473	CRAFRU_12.29_01571	CRAFRU_14.08_01570	ICMP_18708_01564	ICMP_18884_01567	ICMP_9617_01584	ICMP_9853_01742	MAFF212063_04350	MAFF613020_02133	NZ_45_01568	NZ_47_01567	P155_01462	QSY6_01569	Shaanxi_M228_01497	JZY2_04274	YXH1_01534
sasA_17		Adaptive-response sensory-kinase SasA	15	15	1	1	8505				1289	1289	1289	CRAFRU_12.29_04618	CRAFRU_14.08_02190	ICMP_18708_04516	ICMP_18884_04518	ICMP_9617_04464	ICMP_9853_04769	MAFF212063_01298	MAFF613020_02542	NZ_45_04638	NZ_47_04521	P155_04590	QSY6_04528	Shaanxi_M228_04751	JZY2_03753	YXH1_04643
group_4960		hypothetical protein	15	15	1	1	9429				656	656	656	CRAFRU_12.29_00718	CRAFRU_14.08_00718	ICMP_18708_00717	ICMP_18884_00718	ICMP_9617_05084	ICMP_9853_05424	MAFF212063_05082	MAFF613020_03110	NZ_45_00718	NZ_47_00718	P155_05291	QSY6_00718	Shaanxi_M228_00700	JZY2_05073	YXH1_00736
ftsZ		Cell division protein FtsZ	15	15	1	1	7125				1187	1187	1187	CRAFRU_12.29_04651	CRAFRU_14.08_02157	ICMP_18708_04549	ICMP_18884_04551	ICMP_9617_04487	ICMP_9853_04794	MAFF212063_01276	MAFF613020_02567	NZ_45_04671	NZ_47_04554	P155_04618	QSY6_04561	Shaanxi_M228_04780	JZY2_03778	YXH1_04674
nodD2		Nodulation protein D 2	15	15	1	1	5184				929	929	929	CRAFRU_12.29_02543	CRAFRU_14.08_04270	ICMP_18708_02437	ICMP_18884_02440	ICMP_9617_02875	ICMP_9853_03055	MAFF212063_03512	MAFF613020_00527	NZ_45_02555	NZ_47_02441	P155_02451	QSY6_02444	Shaanxi_M228_03294	JZY2_03040	YXH1_03899
phoP_1		Transcriptional regulatory protein PhoP	15	15	1	1	1846				677	677	677	CRAFRU_12.29_01849	CRAFRU_14.08_04965	ICMP_18708_01744	ICMP_18884_01747	ICMP_9617_04033	ICMP_9853_04308	MAFF212063_01736	MAFF613020_05469	NZ_45_01861	NZ_47_01747	P155_01760	QSY6_01749	Shaanxi_M228_04425	JZY2_01023	YXH1_01788
lpxP		Lipid A biosynthesis palmitoleoyltransferase	15	15	1	1	2492				887	887	887	CRAFRU_12.29_00050	CRAFRU_14.08_00050	ICMP_18708_00050	ICMP_18884_00050	ICMP_9617_00269	ICMP_9853_00276	MAFF212063_05932	MAFF613020_03471	NZ_45_00050	NZ_47_00050	P155_05799	QSY6_00050	Shaanxi_M228_06053	JZY2_00026	YXH1_00026
group_4965		hypothetical protein	15	15	1	1	7782				233	233	233	CRAFRU_12.29_01132	CRAFRU_14.08_01133	ICMP_18708_01129	ICMP_18884_01130	ICMP_9617_01158	ICMP_9853_01280	MAFF212063_04800	MAFF613020_04989	NZ_45_01131	NZ_47_01130	P155_01029	QSY6_01132	Shaanxi_M228_01067	JZY2_04712	YXH1_01097
rcsC_8		Sensor histidine kinase RcsC	15	15	1	1	2145				2075	2075	2075	CRAFRU_12.29_02042	CRAFRU_14.08_04770	ICMP_18708_01937	ICMP_18884_01940	ICMP_9617_03669	ICMP_9853_03905	MAFF212063_01950	MAFF613020_05877	NZ_45_02054	NZ_47_01940	P155_01950	QSY6_01942	Shaanxi_M228_04236	JZY2_01213	YXH1_01978
pntA		NAD(P) transhydrogenase subunit alpha	15	15	1	1	8861				323	323	323	CRAFRU_12.29_05795	CRAFRU_14.08_05800	ICMP_18708_05806	ICMP_18884_05808	ICMP_9617_05279	ICMP_9853_05659	MAFF212063_00138	MAFF613020_03455	NZ_45_05930	NZ_47_05804	P155_05848	QSY6_05815	Shaanxi_M228_00152	JZY2_05708	YXH1_05845
erpA		Iron-sulfur cluster insertion protein ErpA	15	15	1	1	9229				350	350	350	CRAFRU_12.29_00527	CRAFRU_14.08_00527	ICMP_18708_00526	ICMP_18884_00527	ICMP_9617_00416	ICMP_9853_00447	MAFF212063_05373	MAFF613020_04205	NZ_45_00527	NZ_47_00527	P155_05482	QSY6_00527	Shaanxi_M228_00502	JZY2_05264	YXH1_00545
group_4969		hypothetical protein	15	15	1	1	8855				323	323	323	CRAFRU_12.29_05801	CRAFRU_14.08_05806	ICMP_18708_05812	ICMP_18884_05814	ICMP_9617_05285	ICMP_9853_05665	MAFF212063_00132	MAFF613020_03461	NZ_45_05936	NZ_47_05810	P155_05854	QSY6_05821	Shaanxi_M228_00146	JZY2_05714	YXH1_05851
ispU		Ditrans,polycis-undecaprenyl-diphosphate synthase ((2E,6E)-farnesyl-diphosphate specific)	15	15	1	1	1694				755	755	755	CRAFRU_12.29_01549	CRAFRU_14.08_01548	ICMP_18708_01542	ICMP_18884_01545	ICMP_9617_01562	ICMP_9853_01720	MAFF212063_04372	MAFF613020_02155	NZ_45_01546	NZ_47_01545	P155_01440	QSY6_01547	Shaanxi_M228_01475	JZY2_04296	YXH1_01512
group_4971		hypothetical protein	15	15	1	1	5422				836	836	836	CRAFRU_12.29_03157	CRAFRU_14.08_03655	ICMP_18708_03261	ICMP_18884_03263	ICMP_9617_02915	ICMP_9853_03101	MAFF212063_02717	MAFF613020_00483	NZ_45_03381	NZ_47_03266	P155_03462	QSY6_03059	Shaanxi_M228_02824	JZY2_02128	YXH1_03028
group_4972		hypothetical protein	15	15	1	1	3829				593	593	593	CRAFRU_12.29_04385	CRAFRU_14.08_02423	ICMP_18708_04283	ICMP_18884_04285	ICMP_9617_04178	ICMP_9853_04475	MAFF212063_01551	MAFF613020_05303	NZ_45_04405	NZ_47_04288	P155_04363	QSY6_04293	Shaanxi_M228_04521	JZY2_03521	YXH1_04385
paoA_1		Aldehyde oxidoreductase iron-sulfur-binding subunit PaoA	15	15	1	1	450				530	530	530	CRAFRU_12.29_00806	CRAFRU_14.08_00807	ICMP_18708_00805	ICMP_18884_00806	ICMP_9617_04725	ICMP_9853_05029	MAFF212063_05843	MAFF613020_02893	NZ_45_00806	NZ_47_00806	P155_05201	QSY6_00806	Shaanxi_M228_00793	JZY2_04984	YXH1_00824
group_4974		hypothetical protein	15	15	1	1	7918				947	947	947	CRAFRU_12.29_05574	CRAFRU_14.08_05579	ICMP_18708_05585	ICMP_18884_05587	ICMP_9617_00133	ICMP_9853_00138	MAFF212063_00375	MAFF613020_04039	NZ_45_05709	NZ_47_05583	P155_00198	QSY6_05591	Shaanxi_M228_05918	JZY2_00269	YXH1_05662
dppD_1		Dipeptide transport ATP-binding protein DppD	15	15	1	1	497				968	968	968	CRAFRU_12.29_00849	CRAFRU_14.08_00850	ICMP_18708_00848	ICMP_18884_00849	ICMP_9617_04644	ICMP_9853_04952	MAFF212063_00998	MAFF613020_02784	NZ_45_00849	NZ_47_00849	P155_05158	QSY6_00849	Shaanxi_M228_00837	JZY2_04941	YXH1_00867
lspA		Lipoprotein signal peptidase	15	15	1	1	599				521	521	521	CRAFRU_12.29_05096	CRAFRU_14.08_05101	ICMP_18708_05105	ICMP_18884_05107	ICMP_9617_00636	ICMP_9853_00689	MAFF212063_05144	MAFF613020_03227	NZ_45_05229	NZ_47_05103	P155_05086	QSY6_05115	Shaanxi_M228_05226	JZY2_00784	YXH1_05122
group_4977		hypothetical protein	15	15	1	1	3111				974	974	974	CRAFRU_12.29_03877	CRAFRU_14.08_02933	ICMP_18708_03774	ICMP_18884_03776	ICMP_9617_03719	ICMP_9853_03970	MAFF212063_02353	MAFF613020_05818	NZ_45_03894	NZ_47_03779	P155_03864	QSY6_03784	Shaanxi_M228_03564	JZY2_02642	YXH1_02491
group_4978		hypothetical protein	15	15	1	1	2315				431	431	431	CRAFRU_12.29_01608	CRAFRU_14.08_01606	ICMP_18708_01600	ICMP_18884_01603	ICMP_9617_03950	ICMP_9853_04220	MAFF212063_04314	MAFF613020_05558	NZ_45_01604	NZ_47_01603	P155_01498	QSY6_01605	Shaanxi_M228_01533	JZY2_04239	YXH1_01569
rutR_3		HTH-type transcriptional regulator RutR	15	15	1	1	3172				608	608	608	CRAFRU_12.29_03931	CRAFRU_14.08_02878	ICMP_18708_03828	ICMP_18884_03830	ICMP_9617_01838	ICMP_9853_02007	MAFF212063_03903	MAFF613020_01781	NZ_45_03949	NZ_47_03833	P155_03918	QSY6_03838	Shaanxi_M228_03999	JZY2_02696	YXH1_02437
rplV		50S ribosomal protein L22	15	15	1	1	9254				332	332	332	CRAFRU_12.29_00561	CRAFRU_14.08_00561	ICMP_18708_00560	ICMP_18884_00561	ICMP_9617_00450	ICMP_9853_00481	MAFF212063_05338	MAFF613020_03419	NZ_45_00561	NZ_47_00561	P155_05448	QSY6_00561	Shaanxi_M228_00536	JZY2_05230	YXH1_00579
lgt		Phosphatidylglycerol--prolipoprotein diacylglyceryl transferase	15	15	1	1	8038				812	812	812	CRAFRU_12.29_05503	CRAFRU_14.08_05508	ICMP_18708_05514	ICMP_18884_05516	ICMP_9617_05090	ICMP_9853_05438	MAFF212063_00444	MAFF613020_03128	NZ_45_05638	NZ_47_05512	P155_00426	QSY6_05520	Shaanxi_M228_05697	JZY2_00337	YXH1_05590
group_4982		hypothetical protein	15	15	1	1	3945				179	179	179	CRAFRU_12.29_04317	CRAFRU_14.08_02491	ICMP_18708_04215	ICMP_18884_04217	ICMP_9617_04108	ICMP_9853_04392	MAFF212063_01652	MAFF613020_05382	NZ_45_04337	NZ_47_04220	P155_04297	QSY6_04225	Shaanxi_M228_01852	JZY2_03454	YXH1_04318
pnp		Polyribonucleotide nucleotidyltransferase	15	15	1	1	7037				2105	2105	2105	CRAFRU_12.29_04735	CRAFRU_14.08_02073	ICMP_18708_04633	ICMP_18884_04635	ICMP_9617_04569	ICMP_9853_04876	MAFF212063_01193	MAFF613020_02649	NZ_45_04755	NZ_47_04638	P155_04702	QSY6_04645	Shaanxi_M228_04864	JZY2_03862	YXH1_04758
phnC_1		Phosphate-import ATP-binding protein PhnC	15	15	1	1	556				797	797	797	CRAFRU_12.29_00899	CRAFRU_14.08_00900	ICMP_18708_00898	ICMP_18884_00899	ICMP_9617_00620	ICMP_9853_00673	MAFF212063_05160	MAFF613020_03244	NZ_45_00899	NZ_47_00899	P155_05106	QSY6_00899	Shaanxi_M228_00990	JZY2_04892	YXH1_00917
group_4985		hypothetical protein	15	15	1	1	214				623	623	623	CRAFRU_12.29_05343	CRAFRU_14.08_05348	ICMP_18708_05354	ICMP_18884_05356	ICMP_9617_00771	ICMP_9853_00839	MAFF212063_00600	MAFF613020_03030	NZ_45_05478	NZ_47_05352	P155_00585	QSY6_05362	Shaanxi_M228_05538	JZY2_00495	YXH1_05413
group_4986		hypothetical protein	15	15	1	1	2300				404	404	404	CRAFRU_12.29_01935	CRAFRU_14.08_04879	ICMP_18708_01830	ICMP_18884_01833	ICMP_9617_01621	ICMP_9853_01780	MAFF212063_01822	MAFF613020_02095	NZ_45_01947	NZ_47_01833	P155_01843	QSY6_01835	Shaanxi_M228_04342	JZY2_01106	YXH1_01871
rlmL_2		Ribosomal RNA large subunit methyltransferase K/L	15	15	1	1	3074				2252	2252	2252	CRAFRU_12.29_03841	CRAFRU_14.08_02969	ICMP_18708_03738	ICMP_18884_03740	ICMP_9617_03760	ICMP_9853_04016	MAFF212063_02388	MAFF613020_05755	NZ_45_03858	NZ_47_03743	P155_03828	QSY6_03748	Shaanxi_M228_03528	JZY2_02606	YXH1_02527
mmsB		3-hydroxyisobutyrate dehydrogenase	15	15	1	1	549				890	890	890	CRAFRU_12.29_00892	CRAFRU_14.08_00893	ICMP_18708_00891	ICMP_18884_00892	ICMP_9617_00613	ICMP_9853_00666	MAFF212063_05167	MAFF613020_03251	NZ_45_00892	NZ_47_00892	P155_05113	QSY6_00892	Shaanxi_M228_00983	JZY2_04899	YXH1_00910
group_4989		hypothetical protein	15	15	1	1	6037				767	767	767	CRAFRU_12.29_03110	CRAFRU_14.08_03703	ICMP_18708_03004	ICMP_18884_03007	ICMP_9617_02800	ICMP_9853_02975	MAFF212063_02835	MAFF613020_01090	NZ_45_03123	NZ_47_03008	P155_02937	QSY6_03011	Shaanxi_M228_02774	JZY2_02081	YXH1_03135
group_4990		hypothetical protein	15	15	1	1	3812				218	218	218	CRAFRU_12.29_04401	CRAFRU_14.08_02407	ICMP_18708_04299	ICMP_18884_04301	ICMP_9617_04194	ICMP_9853_04491	MAFF212063_01535	MAFF613020_05287	NZ_45_04421	NZ_47_04304	P155_04379	QSY6_04309	Shaanxi_M228_04537	JZY2_03537	YXH1_04401
hupB_1		DNA-binding protein HU-beta	15	15	1	1	3272				272	272	272	CRAFRU_12.29_03960	CRAFRU_14.08_02849	ICMP_18708_03857	ICMP_18884_03859	ICMP_9617_01813	ICMP_9853_01982	MAFF212063_03929	MAFF613020_01806	NZ_45_03978	NZ_47_03862	P155_03944	QSY6_03867	Shaanxi_M228_04024	JZY2_02722	YXH1_02411
sasA_15		Adaptive-response sensory-kinase SasA	15	15	1	1	3930				1175	1175	1175	CRAFRU_12.29_04303	CRAFRU_14.08_02505	ICMP_18708_04201	ICMP_18884_04203	ICMP_9617_04094	ICMP_9853_04378	MAFF212063_01666	MAFF613020_05396	NZ_45_04323	NZ_47_04206	P155_04283	QSY6_04211	Shaanxi_M228_01866	JZY2_03440	YXH1_04304
group_4993		hypothetical protein	15	15	1	1	566				470	470	470	CRAFRU_12.29_00909	CRAFRU_14.08_00910	ICMP_18708_00908	ICMP_18884_00909	ICMP_9617_00630	ICMP_9853_00683	MAFF212063_05150	MAFF613020_03234	NZ_45_00909	NZ_47_00909	P155_05096	QSY6_00909	Shaanxi_M228_01000	JZY2_04882	YXH1_00927
groS		10 kDa chaperonin	15	15	1	1	8198				293	293	293	CRAFRU_12.29_04628	CRAFRU_14.08_02180	ICMP_18708_04526	ICMP_18884_04528	ICMP_9617_04468	ICMP_9853_04773	MAFF212063_01294	MAFF613020_02546	NZ_45_04648	NZ_47_04531	P155_04597	QSY6_04538	Shaanxi_M228_04759	JZY2_03757	YXH1_04653
group_4995		hypothetical protein	15	15	1	1	7098				635	635	635	CRAFRU_12.29_04678	CRAFRU_14.08_02130	ICMP_18708_04576	ICMP_18884_04578	ICMP_9617_04514	ICMP_9853_04821	MAFF212063_01249	MAFF613020_02594	NZ_45_04698	NZ_47_04581	P155_04645	QSY6_04588	Shaanxi_M228_04807	JZY2_03805	YXH1_04701
group_4996		Putative tyrosine-protein kinase in cps region	15	15	1	1	6611				2246	2246	2246	CRAFRU_12.29_02407	CRAFRU_14.08_04405	ICMP_18708_02301	ICMP_18884_02304	ICMP_9617_02103	ICMP_9853_02283	MAFF212063_03645	MAFF613020_01522	NZ_45_02419	NZ_47_02305	P155_02318	QSY6_02306	Shaanxi_M228_02446	JZY2_03172	YXH1_04031
group_4997		hypothetical protein	15	15	1	1	8844				1340	1340	1340	CRAFRU_12.29_05812	CRAFRU_14.08_05817	ICMP_18708_05823	ICMP_18884_05825	ICMP_9617_05297	ICMP_9853_05678	MAFF212063_00121	MAFF613020_03664	NZ_45_05947	NZ_47_05821	P155_05865	QSY6_05832	Shaanxi_M228_00135	JZY2_05725	YXH1_05862
group_4998		hypothetical protein	15	15	1	1	4342				251	251	251	CRAFRU_12.29_03684	CRAFRU_14.08_03126	ICMP_18708_03581	ICMP_18884_03583	ICMP_9617_02559	ICMP_9853_02742	MAFF212063_02430	MAFF613020_01309	NZ_45_03701	NZ_47_03586	P155_02772	QSY6_03591	Shaanxi_M228_03880	JZY2_01648	YXH1_03567
rpsH		30S ribosomal protein S8	15	15	1	1	9263				392	392	392	CRAFRU_12.29_00570	CRAFRU_14.08_00570	ICMP_18708_00569	ICMP_18884_00570	ICMP_9617_00459	ICMP_9853_00490	MAFF212063_05329	MAFF613020_03410	NZ_45_00570	NZ_47_00570	P155_05439	QSY6_00570	Shaanxi_M228_00545	JZY2_05221	YXH1_00588
group_5000		hypothetical protein	15	15	1	1	2542				248	248	248	CRAFRU_12.29_00208	CRAFRU_14.08_00208	ICMP_18708_00208	ICMP_18884_00208	ICMP_9617_00014	ICMP_9853_00016	MAFF212063_05677	MAFF613020_03917	NZ_45_00208	NZ_47_00208	P155_05586	QSY6_00208	Shaanxi_M228_05876	JZY2_05526	YXH1_00282
group_5001		hypothetical protein	15	15	1	1	1988			Hypothetical protein with no hits to refseq/uniprot/clusters/cdd/tigrfams/pfam overlapping another protein with hits	203	203	203	CRAFRU_12.29_02171	CRAFRU_14.08_04642	ICMP_18708_02065	ICMP_18884_02068	ICMP_9617_03537	ICMP_9853_03765	MAFF212063_02082	MAFF613020_00093	NZ_45_02182	NZ_47_02068	P155_02079	QSY6_02070	Shaanxi_M228_02165	JZY2_01342	YXH1_02106
group_5002		hypothetical protein	15	15	1	1	7725				332	332	332	CRAFRU_12.29_01199	CRAFRU_14.08_01200	ICMP_18708_01196	ICMP_18884_01197	ICMP_9617_04407	ICMP_9853_04710	MAFF212063_04737	MAFF613020_05059	NZ_45_01198	NZ_47_01197	P155_01094	QSY6_01199	Shaanxi_M228_01132	JZY2_04645	YXH1_01164
group_5003		hypothetical protein	15	15	1	1	3547				317	317	317	CRAFRU_12.29_01255	CRAFRU_14.08_01256	ICMP_18708_01251	ICMP_18884_01253	ICMP_9617_04358	ICMP_9853_04659	MAFF212063_04684	MAFF613020_05110	NZ_45_01254	NZ_47_01253	P155_01150	QSY6_01255	Shaanxi_M228_01187	JZY2_04589	YXH1_01220
group_5004		hypothetical protein	15	15	1	1	521				1625	1625	1625	CRAFRU_12.29_00872	CRAFRU_14.08_00873	ICMP_18708_00871	ICMP_18884_00872	ICMP_9617_04620	ICMP_9853_04929	MAFF212063_01022	MAFF613020_02761	NZ_45_00872	NZ_47_00872	P155_05134	QSY6_00872	Shaanxi_M228_00860	JZY2_04918	YXH1_00890
glnQ_6		Glutamine transport ATP-binding protein GlnQ	15	15	1	1	3782				734	734	734	CRAFRU_12.29_04430	CRAFRU_14.08_02378	ICMP_18708_04328	ICMP_18884_04330	ICMP_9617_01339	ICMP_9853_01483	MAFF212063_01506	MAFF613020_02374	NZ_45_04450	NZ_47_04333	P155_04408	QSY6_04338	Shaanxi_M228_04566	JZY2_03566	YXH1_04430
group_5006		hypothetical protein	15	15	1	1	9408				920	920	920	CRAFRU_12.29_00698	CRAFRU_14.08_00698	ICMP_18708_00697	ICMP_18884_00698	ICMP_9617_00598	ICMP_9853_00647	MAFF212063_05194	MAFF613020_03270	NZ_45_00698	NZ_47_00698	P155_05311	QSY6_00698	Shaanxi_M228_00677	JZY2_05093	YXH1_00716
group_5007		hypothetical protein	15	15	1	1	7409				695	695	695	CRAFRU_12.29_05165	CRAFRU_14.08_05170	ICMP_18708_05174	ICMP_18884_05176	ICMP_9617_04940	ICMP_9853_05272	MAFF212063_00781	MAFF613020_04453	NZ_45_05298	NZ_47_05172	P155_00760	QSY6_05184	Shaanxi_M228_05365	JZY2_00671	YXH1_05237
cheB1		Protein-glutamate methylesterase/protein-glutamine glutaminase 1	15	15	1	1	2000				1166	1166	1166	CRAFRU_12.29_02159	CRAFRU_14.08_04654	ICMP_18708_02053	ICMP_18884_02056	ICMP_9617_03549	ICMP_9853_03777	MAFF212063_02070	MAFF613020_00081	NZ_45_02170	NZ_47_02056	P155_02067	QSY6_02058	Shaanxi_M228_02153	JZY2_01330	YXH1_02094
group_5009		hypothetical protein	15	15	1	1	8662				341	341	341	CRAFRU_12.29_05708	CRAFRU_14.08_05713	ICMP_18708_05719	ICMP_18884_05721	ICMP_9617_05234	ICMP_9853_05603	MAFF212063_00230	MAFF613020_04260	NZ_45_05843	NZ_47_05717	P155_00066	QSY6_05725	Shaanxi_M228_00224	JZY2_05631	YXH1_05759
antB		Anthranilate 1,2-dioxygenase small subunit	15	15	1	1	5057				491	491	491	CRAFRU_12.29_02654	CRAFRU_14.08_04159	ICMP_18708_02548	ICMP_18884_02551	ICMP_9617_01930	ICMP_9853_02107	MAFF212063_03819	MAFF613020_01697	NZ_45_02666	NZ_47_02552	P155_02563	QSY6_02555	Shaanxi_M228_03180	JZY2_02926	YXH1_03786
rpoZ		DNA-directed RNA polymerase subunit omega	15	15	1	1	3319				263	263	263	CRAFRU_12.29_00155	CRAFRU_14.08_00155	ICMP_18708_00155	ICMP_18884_00155	ICMP_9617_00049	ICMP_9853_00051	MAFF212063_05751	MAFF613020_03952	NZ_45_00155	NZ_47_00155	P155_05698	QSY6_00155	Shaanxi_M228_05749	JZY2_00127	YXH1_00127
pstA		Phosphate transport system permease protein PstA	15	15	1	1	5186				884	884	884	CRAFRU_12.29_02541	CRAFRU_14.08_04272	ICMP_18708_02435	ICMP_18884_02438	ICMP_9617_02877	ICMP_9853_03057	MAFF212063_03514	MAFF613020_00525	NZ_45_02553	NZ_47_02439	P155_02449	QSY6_02442	Shaanxi_M228_03296	JZY2_03042	YXH1_03901
hisA		1-(5-phosphoribosyl)-5-[(5-phosphoribosylamino)methylideneamino] imidazole-4-carboxamide isomerase	15	15	1	1	9036				737	737	737	CRAFRU_12.29_00342	CRAFRU_14.08_00342	ICMP_18708_00342	ICMP_18884_00342	ICMP_9617_05143	ICMP_9853_05499	MAFF212063_05514	MAFF613020_03188	NZ_45_00342	NZ_47_00342	P155_00310	QSY6_00342	Shaanxi_M228_00314	JZY2_05446	YXH1_00363
phrB_2		(6-4) photolyase	15	15	1	1	3163				1538	1538	1538	CRAFRU_12.29_03923	CRAFRU_14.08_02886	ICMP_18708_03820	ICMP_18884_03822	ICMP_9617_01847	ICMP_9853_02016	MAFF212063_03894	MAFF613020_01772	NZ_45_03941	NZ_47_03825	P155_03910	QSY6_03830	Shaanxi_M228_03991	JZY2_02688	YXH1_02445
xpt		Xanthine phosphoribosyltransferase	15	15	1	1	3356				569	569	569	CRAFRU_12.29_00121	CRAFRU_14.08_00121	ICMP_18708_00121	ICMP_18884_00121	ICMP_9617_00083	ICMP_9853_00085	MAFF212063_05788	MAFF613020_03986	NZ_45_00121	NZ_47_00121	P155_05732	QSY6_00121	Shaanxi_M228_05715	JZY2_00093	YXH1_00093
group_5016		Aspartate kinase	15	15	1	1	2214				1232	1232	1232	CRAFRU_12.29_02024	CRAFRU_14.08_04788	ICMP_18708_01919	ICMP_18884_01922	ICMP_9617_03788	ICMP_9853_04048	MAFF212063_01913	MAFF613020_05727	NZ_45_02036	NZ_47_01922	P155_01933	QSY6_01924	Shaanxi_M228_04253	JZY2_01195	YXH1_01960
narL		putative transcriptional regulatory protein NarL	15	15	1	1	8334				623	623	623	CRAFRU_12.29_05010	CRAFRU_14.08_01799	ICMP_18708_04907	ICMP_18884_04909	ICMP_9617_00838	ICMP_9853_00913	MAFF212063_04998	MAFF613020_04716	NZ_45_05030	NZ_47_04913	P155_04998	QSY6_04916	Shaanxi_M228_05136	JZY2_04143	YXH1_05036
group_5018		hypothetical protein	15	15	1	1	8427				623	623	623	CRAFRU_12.29_04545	CRAFRU_14.08_02263	ICMP_18708_04443	ICMP_18884_04445	ICMP_9617_01232	ICMP_9853_01361	MAFF212063_01366	MAFF613020_02470	NZ_45_04565	NZ_47_04448	P155_04520	QSY6_04455	Shaanxi_M228_04682	JZY2_03681	YXH1_04571
group_5019		hypothetical protein	15	15	1	1	2291				233	233	233	CRAFRU_12.29_01946	CRAFRU_14.08_04868	ICMP_18708_01841	ICMP_18884_01844	ICMP_9617_01630	ICMP_9853_01789	MAFF212063_01831	MAFF613020_02086	NZ_45_01958	NZ_47_01844	P155_01854	QSY6_01846	Shaanxi_M228_04331	JZY2_01117	YXH1_01882
group_5020		hypothetical protein	15	15	1	1	9366				305	305	305	CRAFRU_12.29_00661	CRAFRU_14.08_00661	ICMP_18708_00660	ICMP_18884_00661	ICMP_9617_00563	ICMP_9853_00610	MAFF212063_05230	MAFF613020_03307	NZ_45_00661	NZ_47_00661	P155_05348	QSY6_00661	Shaanxi_M228_00639	JZY2_05130	YXH1_00679
otnC		3-oxo-tetronate 4-phosphate decarboxylase	15	15	1	1	7293				638	638	638	CRAFRU_12.29_05271	CRAFRU_14.08_05276	ICMP_18708_05282	ICMP_18884_05284	ICMP_9617_00908	ICMP_9853_01003	MAFF212063_00669	MAFF613020_02959	NZ_45_05406	NZ_47_05280	P155_00657	QSY6_05290	Shaanxi_M228_05468	JZY2_00568	YXH1_05340
araG		Arabinose import ATP-binding protein AraG	15	15	1	1	4678				1523	1523	1523	CRAFRU_12.29_02966	CRAFRU_14.08_03847	ICMP_18708_02860	ICMP_18884_02863	ICMP_9617_02275	ICMP_9853_02452	MAFF212063_03322	MAFF613020_00641	NZ_45_02978	NZ_47_02864	P155_03076	QSY6_02867	Shaanxi_M228_02624	JZY2_01933	YXH1_03283
group_5023		hypothetical protein	15	15	1	1	2031				296	296	296	CRAFRU_12.29_02128	CRAFRU_14.08_04685	ICMP_18708_02022	ICMP_18884_02025	ICMP_9617_03579	ICMP_9853_03808	MAFF212063_02039	MAFF613020_00050	NZ_45_02139	NZ_47_02025	P155_02036	QSY6_02027	Shaanxi_M228_04151	JZY2_01299	YXH1_02063
garD		Galactarate dehydratase (L-threo-forming)	15	15	1	1	513				1553	1553	1553	CRAFRU_12.29_00865	CRAFRU_14.08_00866	ICMP_18708_00864	ICMP_18884_00865	ICMP_9617_04628	ICMP_9853_04936	MAFF212063_01014	MAFF613020_02768	NZ_45_00865	NZ_47_00865	P155_05142	QSY6_00865	Shaanxi_M228_00853	JZY2_04925	YXH1_00883
yedK_1		SOS response-associated protein YedK	15	15	1	1	7791				629	629	629	CRAFRU_12.29_01142	CRAFRU_14.08_01143	ICMP_18708_01139	ICMP_18884_01140	ICMP_9617_01166	ICMP_9853_01288	MAFF212063_04792	MAFF613020_04997	NZ_45_01141	NZ_47_01140	P155_01037	QSY6_01142	Shaanxi_M228_01075	JZY2_04702	YXH1_01107
metG		Methionine--tRNA ligase	15	15	1	1	3808				2048	2048	2048	CRAFRU_12.29_04405	CRAFRU_14.08_02403	ICMP_18708_04303	ICMP_18884_04305	ICMP_9617_04198	ICMP_9853_04495	MAFF212063_01531	MAFF613020_05283	NZ_45_04425	NZ_47_04308	P155_04383	QSY6_04313	Shaanxi_M228_04541	JZY2_03541	YXH1_04405
clpX		ATP-dependent Clp protease ATP-binding subunit ClpX	15	15	1	1	3270				1283	1283	1283	CRAFRU_12.29_03962	CRAFRU_14.08_02847	ICMP_18708_03859	ICMP_18884_03861	ICMP_9617_01811	ICMP_9853_01980	MAFF212063_03931	MAFF613020_01808	NZ_45_03980	NZ_47_03864	P155_03946	QSY6_03869	Shaanxi_M228_04026	JZY2_02724	YXH1_02409
flgG		Flagellar basal-body rod protein FlgG	15	15	1	1	2044				788	788	788	CRAFRU_12.29_02115	CRAFRU_14.08_04698	ICMP_18708_02009	ICMP_18884_02012	ICMP_9617_03592	ICMP_9853_03821	MAFF212063_02026	MAFF613020_00037	NZ_45_02126	NZ_47_02012	P155_02023	QSY6_02014	Shaanxi_M228_04164	JZY2_01286	YXH1_02050
pepP		Xaa-Pro aminopeptidase	15	15	1	1	8073				1334	1334	1334	CRAFRU_12.29_05438	CRAFRU_14.08_05443	ICMP_18708_05449	ICMP_18884_05451	ICMP_9617_00731	ICMP_9853_00798	MAFF212063_00509	MAFF613020_04342	NZ_45_05573	NZ_47_05447	P155_00490	QSY6_05455	Shaanxi_M228_05634	JZY2_00401	YXH1_05507
group_5030		hypothetical protein	15	15	1	1	9367				857	857	857	CRAFRU_12.29_00662	CRAFRU_14.08_00662	ICMP_18708_00661	ICMP_18884_00662	ICMP_9617_00564	ICMP_9853_00611	MAFF212063_05229	MAFF613020_03306	NZ_45_00662	NZ_47_00662	P155_05347	QSY6_00662	Shaanxi_M228_00640	JZY2_05129	YXH1_00680
emrB		Multidrug export protein EmrB	15	15	1	1	3224				1538	1538	1538	CRAFRU_12.29_03984	CRAFRU_14.08_02825	ICMP_18708_03881	ICMP_18884_03883	ICMP_9617_01790	ICMP_9853_01957	MAFF212063_03953	MAFF613020_01834	NZ_45_04002	NZ_47_03886	P155_03968	QSY6_03891	Shaanxi_M228_04048	JZY2_02746	YXH1_02387
msrC		Free methionine-R-sulfoxide reductase	15	15	1	1	2277				482	482	482	CRAFRU_12.29_01960	CRAFRU_14.08_04854	ICMP_18708_01855	ICMP_18884_01858	ICMP_9617_03851	ICMP_9853_04114	MAFF212063_01844	MAFF613020_05661	NZ_45_01972	NZ_47_01858	P155_01868	QSY6_01860	Shaanxi_M228_04317	JZY2_01131	YXH1_01896
hisF		Imidazole glycerol phosphate synthase subunit HisF	15	15	1	1	9037				770	770	770	CRAFRU_12.29_00343	CRAFRU_14.08_00343	ICMP_18708_00343	ICMP_18884_00343	ICMP_9617_05142	ICMP_9853_05498	MAFF212063_05513	MAFF613020_03187	NZ_45_00343	NZ_47_00343	P155_00311	QSY6_00343	Shaanxi_M228_00315	JZY2_05445	YXH1_00364
group_5034		hypothetical protein	15	15	1	1	3681				806	806	806	CRAFRU_12.29_01386	CRAFRU_14.08_01385	ICMP_18708_01380	ICMP_18884_01382	ICMP_9617_04227	ICMP_9853_04527	MAFF212063_04554	MAFF613020_05245	NZ_45_01383	NZ_47_01382	P155_01280	QSY6_01384	Shaanxi_M228_01317	JZY2_04462	YXH1_01349
mntP		putative manganese efflux pump MntP	15	15	1	1	3217				572	572	572	CRAFRU_12.29_03990	CRAFRU_14.08_02819	ICMP_18708_03887	ICMP_18884_03889	ICMP_9617_01784	ICMP_9853_01951	MAFF212063_03959	MAFF613020_01840	NZ_45_04008	NZ_47_03892	P155_03974	QSY6_03897	Shaanxi_M228_04054	JZY2_02752	YXH1_02381
group_5036		hypothetical protein	15	15	1	1	8456				1343	1343	1343	CRAFRU_12.29_04573	CRAFRU_14.08_02235	ICMP_18708_04471	ICMP_18884_04473	ICMP_9617_01204	ICMP_9853_01330	MAFF212063_01338	MAFF613020_02498	NZ_45_04593	NZ_47_04476	P155_04548	QSY6_04483	Shaanxi_M228_04710	JZY2_03709	YXH1_04599
ribN		Riboflavin transporter	15	15	1	1	4321				887	887	887	CRAFRU_12.29_03705	CRAFRU_14.08_03105	ICMP_18708_03602	ICMP_18884_03604	ICMP_9617_02538	ICMP_9853_02721	MAFF212063_02409	MAFF613020_01330	NZ_45_03722	NZ_47_03607	P155_02751	QSY6_03612	Shaanxi_M228_03901	JZY2_01627	YXH1_03588
rhaS_1		HTH-type transcriptional activator RhaS	15	15	1	1	9100				899	899	899	CRAFRU_12.29_00409	CRAFRU_14.08_00409	ICMP_18708_00409	ICMP_18884_00409	ICMP_9617_05447	ICMP_9853_05801	MAFF212063_00274	MAFF613020_03793	NZ_45_00409	NZ_47_00409	P155_00374	QSY6_00409	Shaanxi_M228_00381	JZY2_05382	YXH1_00427
group_5039		hypothetical protein	15	15	1	1	4680				743	743	743	CRAFRU_12.29_02968	CRAFRU_14.08_03845	ICMP_18708_02862	ICMP_18884_02865	ICMP_9617_02277	ICMP_9853_02454	MAFF212063_03320	MAFF613020_00643	NZ_45_02980	NZ_47_02866	P155_03074	QSY6_02869	Shaanxi_M228_02626	JZY2_01935	YXH1_03281
group_5040		hypothetical protein	15	15	1	1	5943				950	950	950	CRAFRU_12.29_03321	CRAFRU_14.08_03491	ICMP_18708_03097	ICMP_18884_03100	ICMP_9617_02197	ICMP_9853_02383	MAFF212063_03123	MAFF613020_00563	NZ_45_03217	NZ_47_03102	P155_02828	QSY6_03223	Shaanxi_M228_02905	JZY2_02290	YXH1_02867
nicS		HTH-type transcriptional repressor NicS	15	15	1	1	4324				671	671	671	CRAFRU_12.29_03702	CRAFRU_14.08_03108	ICMP_18708_03599	ICMP_18884_03601	ICMP_9617_02541	ICMP_9853_02724	MAFF212063_02412	MAFF613020_01327	NZ_45_03719	NZ_47_03604	P155_02754	QSY6_03609	Shaanxi_M228_03898	JZY2_01630	YXH1_03585
group_5042		hypothetical protein	15	15	1	1	4194				281	281	281	CRAFRU_12.29_03584	CRAFRU_14.08_03226	ICMP_18708_03481	ICMP_18884_03483	ICMP_9617_02948	ICMP_9853_03132	MAFF212063_02688	MAFF613020_00451	NZ_45_03601	NZ_47_03486	P155_02694	QSY6_03491	Shaanxi_M228_02868	JZY2_01567	YXH1_03646
kdsB		3-deoxy-manno-octulosonate cytidylyltransferase	15	15	1	1	6279				764	764	764	CRAFRU_12.29_04157	CRAFRU_14.08_02652	ICMP_18708_04054	ICMP_18884_04056	ICMP_9617_01682	ICMP_9853_01844	MAFF212063_04062	MAFF613020_02031	NZ_45_04176	NZ_47_04059	P155_04141	QSY6_04064	Shaanxi_M228_02001	JZY2_03303	YXH1_04162
fabD_1		Malonyl CoA-acyl carrier protein transacylase	15	15	1	1	6289				938	938	938	CRAFRU_12.29_04147	CRAFRU_14.08_02662	ICMP_18708_04044	ICMP_18884_04046	ICMP_9617_01692	ICMP_9853_01854	MAFF212063_04052	MAFF613020_02021	NZ_45_04166	NZ_47_04049	P155_04131	QSY6_04054	Shaanxi_M228_02011	JZY2_03293	YXH1_04152
group_5045		hypothetical protein	15	15	1	1	5135				908	908	908	CRAFRU_12.29_02584	CRAFRU_14.08_04229	ICMP_18708_02478	ICMP_18884_02481	ICMP_9617_03046	ICMP_9853_03234	MAFF212063_02592	MAFF613020_00020	NZ_45_02596	NZ_47_02482	P155_02493	QSY6_02485	Shaanxi_M228_03251	JZY2_02996	YXH1_03856
group_5046		hypothetical protein	15	15	1	1	6213				182	182	182	CRAFRU_12.29_03041	CRAFRU_14.08_03772	ICMP_18708_02935	ICMP_18884_02938	ICMP_9617_02350	ICMP_9853_02526	MAFF212063_03262	MAFF613020_00715	NZ_45_03053	NZ_47_02939	P155_03001	QSY6_02942	Shaanxi_M228_02698	JZY2_02011	YXH1_03205
pomA		Chemotaxis protein PomA	15	15	1	1	1999				740	740	740	CRAFRU_12.29_02160	CRAFRU_14.08_04653	ICMP_18708_02054	ICMP_18884_02057	ICMP_9617_03548	ICMP_9853_03776	MAFF212063_02071	MAFF613020_00082	NZ_45_02171	NZ_47_02057	P155_02068	QSY6_02059	Shaanxi_M228_02154	JZY2_01331	YXH1_02095
iscX		Protein IscX	15	15	1	1	1550				200	200	200	CRAFRU_12.29_01434	CRAFRU_14.08_01433	ICMP_18708_01428	ICMP_18884_01430	ICMP_9617_01425	ICMP_9853_01573	MAFF212063_04510	MAFF613020_02283	NZ_45_01431	NZ_47_01430	P155_01326	QSY6_01432	Shaanxi_M228_01361	JZY2_04414	YXH1_01397
group_5049		hypothetical protein	15	15	1	1	1958				839	839	839	CRAFRU_12.29_02198	CRAFRU_14.08_04614	ICMP_18708_02092	ICMP_18884_02095	ICMP_9617_03509	ICMP_9853_03736	MAFF212063_02108	MAFF613020_00123	NZ_45_02210	NZ_47_02096	P155_02107	QSY6_02097	Shaanxi_M228_02193	JZY2_01370	YXH1_02134
mucA		Sigma factor AlgU negative regulatory protein	15	15	1	1	8253				590	590	590	CRAFRU_12.29_04490	CRAFRU_14.08_02318	ICMP_18708_04388	ICMP_18884_04390	ICMP_9617_01292	ICMP_9853_01429	MAFF212063_01450	MAFF613020_02422	NZ_45_04510	NZ_47_04393	P155_04465	QSY6_04400	Shaanxi_M228_04625	JZY2_03599	YXH1_04488
hutH_3		Histidine ammonia-lyase	15	15	1	1	8131				1547	1547	1547	CRAFRU_12.29_05494	CRAFRU_14.08_05499	ICMP_18708_05505	ICMP_18884_05507	ICMP_9617_00677	ICMP_9853_00742	MAFF212063_00454	MAFF613020_04286	NZ_45_05629	NZ_47_05503	P155_00435	QSY6_05511	Shaanxi_M228_05688	JZY2_00346	YXH1_05562
group_5052		hypothetical protein	15	15	1	1	8119				716	716	716	CRAFRU_12.29_05482	CRAFRU_14.08_05487	ICMP_18708_05493	ICMP_18884_05495	ICMP_9617_00688	ICMP_9853_00753	MAFF212063_00465	MAFF613020_04297	NZ_45_05617	NZ_47_05491	P155_00447	QSY6_05499	Shaanxi_M228_05677	JZY2_00358	YXH1_05550
dksA_2		RNA polymerase-binding transcription factor DksA	15	15	1	1	6672				440	440	440	CRAFRU_12.29_04932	CRAFRU_14.08_01877	ICMP_18708_04829	ICMP_18884_04831	ICMP_9617_00986	ICMP_9853_01096	MAFF212063_04921	MAFF613020_04804	NZ_45_04952	NZ_47_04835	P155_04919	QSY6_04838	Shaanxi_M228_05058	JZY2_04065	YXH1_04958
group_5054		hypothetical protein	15	15	1	1	8499				1427	1427	1427	CRAFRU_12.29_04612	CRAFRU_14.08_02196	ICMP_18708_04510	ICMP_18884_04512	ICMP_9617_04458	ICMP_9853_04763	MAFF212063_01304	MAFF613020_02536	NZ_45_04632	NZ_47_04515	P155_04584	QSY6_04522	Shaanxi_M228_04745	JZY2_03747	YXH1_04637
group_5055		hypothetical protein	15	15	1	1	5667				329	329	329	CRAFRU_12.29_02282	CRAFRU_14.08_04530	ICMP_18708_02176	ICMP_18884_02179	ICMP_9617_03406	ICMP_9853_03626	MAFF212063_02193	MAFF613020_00248	NZ_45_02294	NZ_47_02180	P155_02191	QSY6_02181	Shaanxi_M228_02318	JZY2_01454	YXH1_02218
group_5056		hypothetical protein	15	15	1	1	1685				230	230	230	CRAFRU_12.29_01540	CRAFRU_14.08_01539	ICMP_18708_01533	ICMP_18884_01536	ICMP_9617_01553	ICMP_9853_01711	MAFF212063_04381	MAFF613020_02164	NZ_45_01537	NZ_47_01536	P155_01431	QSY6_01538	Shaanxi_M228_01466	JZY2_04305	YXH1_01503
rplS		50S ribosomal protein L19	15	15	1	1	1623				350	350	350	CRAFRU_12.29_01483	CRAFRU_14.08_01482	ICMP_18708_01477	ICMP_18884_01479	ICMP_9617_01496	ICMP_9853_01655	MAFF212063_04439	MAFF613020_02221	NZ_45_01480	NZ_47_01479	P155_01375	QSY6_01481	Shaanxi_M228_01409	JZY2_04365	YXH1_01446
group_5058		hypothetical protein	15	15	1	1	5822				785	785	785	CRAFRU_12.29_03219	CRAFRU_14.08_03593	ICMP_18708_03199	ICMP_18884_03201	ICMP_9617_02406	ICMP_9853_02583	MAFF212063_03223	MAFF613020_00773	NZ_45_03319	NZ_47_03204	P155_03402	QSY6_03121	Shaanxi_M228_03007	JZY2_02188	YXH1_02968
group_5059		hypothetical protein	15	15	1	1	661				263	263	263	CRAFRU_12.29_00928	CRAFRU_14.08_00929	ICMP_18708_00927	ICMP_18884_00928	ICMP_9617_04867	ICMP_9853_05199	MAFF212063_00846	MAFF613020_04538	NZ_45_00928	NZ_47_00928	P155_00837	QSY6_00928	Shaanxi_M228_05263	JZY2_00747	YXH1_05160
group_5060		hypothetical protein	15	15	1	1	6870				311	311	311	CRAFRU_12.29_01016	CRAFRU_14.08_01017	ICMP_18708_01013	ICMP_18884_01014	ICMP_9617_04788	ICMP_9853_05121	MAFF212063_00927	MAFF613020_04619	NZ_45_01015	NZ_47_01014	P155_00918	QSY6_01016	Shaanxi_M228_00939	JZY2_04826	YXH1_00983
hyuA		Hydantoin racemase	15	15	1	1	2142				731	731	731	CRAFRU_12.29_02045	CRAFRU_14.08_04767	ICMP_18708_01940	ICMP_18884_01943	ICMP_9617_03666	ICMP_9853_03902	MAFF212063_01953	MAFF613020_05880	NZ_45_02057	NZ_47_01943	P155_01953	QSY6_01945	Shaanxi_M228_04233	JZY2_01216	YXH1_01981
hcnB_1		Hydrogen cyanide synthase subunit HcnB	15	15	1	1	861				1409	1409	1409	CRAFRU_12.29_00235	CRAFRU_14.08_00235	ICMP_18708_00235	ICMP_18884_00235	ICMP_9617_00338	ICMP_9853_00357	MAFF212063_05650	MAFF613020_03599	NZ_45_00235	NZ_47_00235	P155_05612	QSY6_00235	Shaanxi_M228_05849	JZY2_05552	YXH1_00255
group_5063		hypothetical protein	15	15	1	1	4177				1013	1013	1013	CRAFRU_12.29_03601	CRAFRU_14.08_03209	ICMP_18708_03498	ICMP_18884_03500	ICMP_9617_02966	ICMP_9853_03150	MAFF212063_02671	MAFF613020_00433	NZ_45_03618	NZ_47_03503	P155_02677	QSY6_03508	Shaanxi_M228_02851	JZY2_01550	YXH1_03663
group_5064		hypothetical protein	15	15	1	1	8470				440	440	440	CRAFRU_12.29_04586	CRAFRU_14.08_02222	ICMP_18708_04484	ICMP_18884_04486	ICMP_9617_01194	ICMP_9853_01319	MAFF212063_01328	MAFF613020_02506	NZ_45_04606	NZ_47_04489	P155_04558	QSY6_04496	Shaanxi_M228_04719	JZY2_03721	YXH1_04611
rmf		Ribosome modulation factor	15	15	1	1	3075				215	215	215	CRAFRU_12.29_03842	CRAFRU_14.08_02968	ICMP_18708_03739	ICMP_18884_03741	ICMP_9617_03761	ICMP_9853_04017	MAFF212063_02387	MAFF613020_05754	NZ_45_03859	NZ_47_03744	P155_03829	QSY6_03749	Shaanxi_M228_03529	JZY2_02607	YXH1_02526
phoU		Phosphate-specific transport system accessory protein PhoU	15	15	1	1	8836				761	761	761	CRAFRU_12.29_05817	CRAFRU_14.08_05822	ICMP_18708_05828	ICMP_18884_05830	ICMP_9617_05303	ICMP_9853_05685	MAFF212063_00116	MAFF613020_03669	NZ_45_05952	NZ_47_05826	P155_05871	QSY6_05837	Shaanxi_M228_00130	JZY2_05730	YXH1_05867
ftsA_1		Cell division protein FtsA	15	15	1	1	7124				1256	1256	1256	CRAFRU_12.29_04652	CRAFRU_14.08_02156	ICMP_18708_04550	ICMP_18884_04552	ICMP_9617_04488	ICMP_9853_04795	MAFF212063_01275	MAFF613020_02568	NZ_45_04672	NZ_47_04555	P155_04619	QSY6_04562	Shaanxi_M228_04781	JZY2_03779	YXH1_04675
ureE_2		Urease accessory protein UreE	15	15	1	1	7475				500	500	500	CRAFRU_12.29_05110	CRAFRU_14.08_05115	ICMP_18708_05119	ICMP_18884_05121	ICMP_9617_04879	ICMP_9853_05211	MAFF212063_00834	MAFF613020_04526	NZ_45_05243	NZ_47_05117	P155_00815	QSY6_05129	Shaanxi_M228_05284	JZY2_00726	YXH1_05182
cheV_3		Chemotaxis protein CheV	15	15	1	1	6382				926	926	926	CRAFRU_12.29_04077	CRAFRU_14.08_02732	ICMP_18708_03974	ICMP_18884_03976	ICMP_9617_02022	ICMP_9853_02197	MAFF212063_03727	MAFF613020_01605	NZ_45_04096	NZ_47_03979	P155_04061	QSY6_03984	Shaanxi_M228_02128	JZY2_03223	YXH1_04082
group_5070		hypothetical protein	15	15	1	1	1810				1070	1070	1070	CRAFRU_12.29_01830	CRAFRU_14.08_04984	ICMP_18708_01725	ICMP_18884_01728	ICMP_9617_03874	ICMP_9853_04139	MAFF212063_04138	MAFF613020_05636	NZ_45_01842	NZ_47_01728	P155_01739	QSY6_01730	Shaanxi_M228_04444	JZY2_01002	YXH1_01767
asd		Aspartate-semialdehyde dehydrogenase	15	15	1	1	4105				1112	1112	1112	CRAFRU_12.29_02700	CRAFRU_14.08_04113	ICMP_18708_02594	ICMP_18884_02597	ICMP_9617_03332	ICMP_9853_03553	MAFF212063_02254	MAFF613020_00323	NZ_45_02712	NZ_47_02598	P155_02610	QSY6_02601	Shaanxi_M228_03123	JZY2_02882	YXH1_03729
apaG		Protein ApaG	15	15	1	1	9168				380	380	380	CRAFRU_12.29_00467	CRAFRU_14.08_00467	ICMP_18708_00467	ICMP_18884_00467	ICMP_9617_00372	ICMP_9853_00403	MAFF212063_05430	MAFF613020_04161	NZ_45_00467	NZ_47_00467	P155_05542	QSY6_00467	Shaanxi_M228_00442	JZY2_05324	YXH1_00485
group_5073		Methylmalonyl-CoA carboxyltransferase 12S subunit	15	15	1	1	5855				1607	1607	1607	CRAFRU_12.29_03248	CRAFRU_14.08_03564	ICMP_18708_03170	ICMP_18884_03172	ICMP_9617_02437	ICMP_9853_02617	MAFF212063_03193	MAFF613020_00806	NZ_45_03290	NZ_47_03175	P155_03373	QSY6_03150	Shaanxi_M228_02978	JZY2_02218	YXH1_02939
priA		Primosomal protein N'	15	15	1	1	222				2219	2219	2219	CRAFRU_12.29_05351	CRAFRU_14.08_05356	ICMP_18708_05362	ICMP_18884_05364	ICMP_9617_00763	ICMP_9853_00831	MAFF212063_00593	MAFF613020_03038	NZ_45_05486	NZ_47_05360	P155_00577	QSY6_05370	Shaanxi_M228_05546	JZY2_00487	YXH1_05421
group_5075		Polyphosphate:AMP phosphotransferase	15	15	1	1	4860				1496	1496	1496	CRAFRU_12.29_04265	CRAFRU_14.08_02543	ICMP_18708_04163	ICMP_18884_04165	ICMP_9617_04058	ICMP_9853_04340	MAFF212063_01702	MAFF613020_05438	NZ_45_04285	NZ_47_04168	P155_04245	QSY6_04173	Shaanxi_M228_01902	JZY2_03401	YXH1_04266
ruvA		Holliday junction ATP-dependent DNA helicase RuvA	15	15	1	1	2323				608	608	608	CRAFRU_12.29_01616	CRAFRU_14.08_01614	ICMP_18708_01608	ICMP_18884_01611	ICMP_9617_03942	ICMP_9853_04212	MAFF212063_04306	MAFF613020_05566	NZ_45_01612	NZ_47_01611	P155_01506	QSY6_01613	Shaanxi_M228_01541	JZY2_04231	YXH1_01577
group_5077		hypothetical protein	15	15	1	1	5674				260	260	260	CRAFRU_12.29_03831	CRAFRU_14.08_02979	ICMP_18708_03728	ICMP_18884_03730	ICMP_9617_03300	ICMP_9853_03522	MAFF212063_02285	MAFF613020_00354	NZ_45_03848	NZ_47_03733	P155_03818	QSY6_03738	Shaanxi_M228_03515	JZY2_02596	YXH1_02537
group_5078		Iron-sulfur cluster carrier protein	15	15	1	1	6620				1136	1136	1136	CRAFRU_12.29_04875	CRAFRU_14.08_01934	ICMP_18708_04772	ICMP_18884_04774	ICMP_9617_01041	ICMP_9853_01154	MAFF212063_04865	MAFF613020_04862	NZ_45_04895	NZ_47_04778	P155_04862	QSY6_04781	Shaanxi_M228_05001	JZY2_04008	YXH1_04901
group_5079		hypothetical protein	15	15	1	1	4717				269	269	269	CRAFRU_12.29_03001	CRAFRU_14.08_03812	ICMP_18708_02895	ICMP_18884_02898	ICMP_9617_02309	ICMP_9853_02486	MAFF212063_03299	MAFF613020_00675	NZ_45_03013	NZ_47_02899	P155_03041	QSY6_02902	Shaanxi_M228_02658	JZY2_01971	YXH1_03245
phnP		Phosphoribosyl 1,2-cyclic phosphate phosphodiesterase	15	15	1	1	3429				749	749	749	CRAFRU_12.29_03634	CRAFRU_14.08_03176	ICMP_18708_03531	ICMP_18884_03533	ICMP_9617_03141	ICMP_9853_03345	MAFF212063_03392	MAFF613020_01102	NZ_45_03651	NZ_47_03536	P155_03308	QSY6_03541	Shaanxi_M228_03832	JZY2_01697	YXH1_03517
group_5081		hypothetical protein	15	15	1	1	3645				296	296	296	CRAFRU_12.29_01351	CRAFRU_14.08_01352	ICMP_18708_01347	ICMP_18884_01349	ICMP_9617_04263	ICMP_9853_04563	MAFF212063_04589	MAFF613020_05209	NZ_45_01350	NZ_47_01349	P155_01246	QSY6_01351	Shaanxi_M228_01283	JZY2_04495	YXH1_01316
cysB		HTH-type transcriptional regulator CysB	15	15	1	1	3108				974	974	974	CRAFRU_12.29_03874	CRAFRU_14.08_02936	ICMP_18708_03771	ICMP_18884_03773	ICMP_9617_03716	ICMP_9853_03967	MAFF212063_02356	MAFF613020_05821	NZ_45_03891	NZ_47_03776	P155_03861	QSY6_03781	Shaanxi_M228_03561	JZY2_02639	YXH1_02494
group_5083		hypothetical protein	15	15	1	1	3132				839	839	839	CRAFRU_12.29_03897	CRAFRU_14.08_02912	ICMP_18708_03794	ICMP_18884_03796	ICMP_9617_03739	ICMP_9853_03990	MAFF212063_03868	MAFF613020_01746	NZ_45_03915	NZ_47_03799	P155_03884	QSY6_03804	Shaanxi_M228_03963	JZY2_02662	YXH1_02471
group_5084		hypothetical protein	15	15	1	1	1806				1178	1178	1178	CRAFRU_12.29_01826	CRAFRU_14.08_04988	ICMP_18708_01721	ICMP_18884_01724	ICMP_9617_03887	ICMP_9853_04153	MAFF212063_04141	MAFF613020_05622	NZ_45_01838	NZ_47_01724	P155_01735	QSY6_01726	Shaanxi_M228_04448	JZY2_00998	YXH1_01763
group_5085		hypothetical protein	15	15	1	1	4045				896	896	896	CRAFRU_12.29_02772	CRAFRU_14.08_04041	ICMP_18708_02666	ICMP_18884_02669	ICMP_9617_03200	ICMP_9853_03415	MAFF212063_03468	MAFF613020_01173	NZ_45_02784	NZ_47_02670	P155_03268	QSY6_02673	Shaanxi_M228_03792	JZY2_01737	YXH1_03477
group_5086		hypothetical protein	15	15	1	1	3136				929	929	929	CRAFRU_12.29_03901	CRAFRU_14.08_02908	ICMP_18708_03798	ICMP_18884_03800	ICMP_9617_03743	ICMP_9853_03994	MAFF212063_03872	MAFF613020_01750	NZ_45_03919	NZ_47_03803	P155_03888	QSY6_03808	Shaanxi_M228_03967	JZY2_02666	YXH1_02467
cheY_2		Chemotaxis protein CheY	15	15	1	1	131				368	368	368	CRAFRU_12.29_04988	CRAFRU_14.08_01821	ICMP_18708_04885	ICMP_18884_04887	ICMP_9617_00815	ICMP_9853_00887	MAFF212063_04975	MAFF613020_04742	NZ_45_05008	NZ_47_04891	P155_04976	QSY6_04894	Shaanxi_M228_05114	JZY2_04121	YXH1_05014
purB		Adenylosuccinate lyase	15	15	1	1	6576				1370	1370	1370	CRAFRU_12.29_02446	CRAFRU_14.08_04366	ICMP_18708_02340	ICMP_18884_02343	ICMP_9617_02137	ICMP_9853_02321	MAFF212063_03606	MAFF613020_01484	NZ_45_02458	NZ_47_02344	P155_02357	QSY6_02345	Shaanxi_M228_02485	JZY2_03133	YXH1_03992
lptD		LPS-assembly protein LptD	15	15	1	1	9172				2780	2780	2780	CRAFRU_12.29_00471	CRAFRU_14.08_00471	ICMP_18708_00471	ICMP_18884_00471	ICMP_9617_00376	ICMP_9853_00407	MAFF212063_05426	MAFF613020_04165	NZ_45_00471	NZ_47_00471	P155_05538	QSY6_00471	Shaanxi_M228_00446	JZY2_05320	YXH1_00489
fecI_2		hypothetical protein	15	15	1	1	5273				383	584	427	CRAFRU_12.29_03423	CRAFRU_14.08_03388	ICMP_18708_03319	ICMP_18884_03321	ICMP_9617_02675	ICMP_9853_02851	MAFF212063_02974	MAFF613020_00965	NZ_45_03439	NZ_47_03324	P155_03609	QSY6_03329	Shaanxi_M228_03608	JZY2_02375	YXH1_02762
lolD_1		Lipoprotein-releasing system ATP-binding protein LolD	15	15	1	1	5602				698	698	698	CRAFRU_12.29_02266	CRAFRU_14.08_04546	ICMP_18708_02160	ICMP_18884_02163	ICMP_9617_03423	ICMP_9853_03646	MAFF212063_02177	MAFF613020_00226	NZ_45_02278	NZ_47_02164	P155_02175	QSY6_02165	Shaanxi_M228_02302	JZY2_01438	YXH1_02202
ghrA_1		Glyoxylate/hydroxypyruvate reductase A	15	15	1	1	856				929	929	929	CRAFRU_12.29_00241	CRAFRU_14.08_00241	ICMP_18708_00241	ICMP_18884_00241	ICMP_9617_00334	ICMP_9853_00352	MAFF212063_05646	MAFF613020_03603	NZ_45_00241	NZ_47_00241	P155_05617	QSY6_00241	Shaanxi_M228_05844	JZY2_00208	YXH1_05723
ttr		Acetyltransferase	15	15	1	1	664				533	533	533	CRAFRU_12.29_00931	CRAFRU_14.08_00932	ICMP_18708_00930	ICMP_18884_00931	ICMP_9617_04864	ICMP_9853_05196	MAFF212063_00849	MAFF613020_04541	NZ_45_00931	NZ_47_00931	P155_00840	QSY6_00931	Shaanxi_M228_05260	JZY2_00750	YXH1_05157
fdx_2		Ferredoxin	15	15	1	1	7970				251	251	251	CRAFRU_12.29_05621	CRAFRU_14.08_05626	ICMP_18708_05632	ICMP_18884_05634	ICMP_9617_00201	ICMP_9853_00207	MAFF212063_00328	MAFF613020_03538	NZ_45_05756	NZ_47_05630	P155_00151	QSY6_05638	Shaanxi_M228_05965	JZY2_00222	YXH1_05709
arnD		putative 4-deoxy-4-formamido-L-arabinose-phosphoundecaprenol deformylase ArnD	15	15	1	1	5259				881	881	881	CRAFRU_12.29_03409	CRAFRU_14.08_03402	ICMP_18708_03305	ICMP_18884_03307	ICMP_9617_02661	ICMP_9853_02837	MAFF212063_02988	MAFF613020_00951	NZ_45_03425	NZ_47_03310	P155_03595	QSY6_03315	Shaanxi_M228_03594	JZY2_02361	YXH1_02776
yecS_4		L-cystine transport system permease protein YecS	15	15	1	1	8100				665	665	665	CRAFRU_12.29_05464	CRAFRU_14.08_05469	ICMP_18708_05475	ICMP_18884_05477	ICMP_9617_00707	ICMP_9853_00772	MAFF212063_00483	MAFF613020_04316	NZ_45_05599	NZ_47_05473	P155_00465	QSY6_05481	Shaanxi_M228_05659	JZY2_00376	YXH1_05532
group_5096		hypothetical protein	15	15	1	1	5518				287	287	287	CRAFRU_12.29_03193	CRAFRU_14.08_03619	ICMP_18708_03225	ICMP_18884_03227	ICMP_9617_02885	ICMP_9853_03068	MAFF212063_02748	MAFF613020_00514	NZ_45_03345	NZ_47_03230	P155_03428	QSY6_03095	Shaanxi_M228_03050	JZY2_02162	YXH1_02994
group_5097		hypothetical protein	15	15	1	1	2128				641	641	641	CRAFRU_12.29_02055	CRAFRU_14.08_04758	ICMP_18708_01949	ICMP_18884_01952	ICMP_9617_03655	ICMP_9853_03890	MAFF212063_01963	MAFF613020_05892	NZ_45_02066	NZ_47_01952	P155_01962	QSY6_01954	Shaanxi_M228_04224	JZY2_01225	YXH1_01990
group_5098		hypothetical protein	15	15	1	1	6323				662	662	662	CRAFRU_12.29_04136	CRAFRU_14.08_02673	ICMP_18708_04033	ICMP_18884_04035	ICMP_9617_01703	ICMP_9853_01865	MAFF212063_04041	MAFF613020_01923	NZ_45_04155	NZ_47_04038	P155_04120	QSY6_04043	Shaanxi_M228_02069	JZY2_03282	YXH1_04141
moaE		Molybdopterin synthase catalytic subunit	15	15	1	1	3536				446	446	446	CRAFRU_12.29_01245	CRAFRU_14.08_01246	ICMP_18708_01241	ICMP_18884_01243	ICMP_9617_04369	ICMP_9853_04669	MAFF212063_04696	MAFF613020_05100	NZ_45_01244	NZ_47_01243	P155_01140	QSY6_01245	Shaanxi_M228_01177	JZY2_04599	YXH1_01210
mscL		Large-conductance mechanosensitive channel	15	15	1	1	459				446	446	446	CRAFRU_12.29_00815	CRAFRU_14.08_00816	ICMP_18708_00814	ICMP_18884_00815	ICMP_9617_04714	ICMP_9853_05019	MAFF212063_00962	MAFF613020_02883	NZ_45_00815	NZ_47_00815	P155_05192	QSY6_00815	Shaanxi_M228_00802	JZY2_04975	YXH1_00833
argE_2		Acetylornithine deacetylase	15	15	1	1	859				1157	1157	1157	CRAFRU_12.29_00237	CRAFRU_14.08_00237	ICMP_18708_00237	ICMP_18884_00237	ICMP_9617_00336	ICMP_9853_00355	MAFF212063_05648	MAFF613020_03601	NZ_45_00237	NZ_47_00237	P155_05614	QSY6_00237	Shaanxi_M228_05847	JZY2_05554	YXH1_00253
pyrH		Uridylate kinase	15	15	1	1	1692				743	743	743	CRAFRU_12.29_01547	CRAFRU_14.08_01546	ICMP_18708_01540	ICMP_18884_01543	ICMP_9617_01560	ICMP_9853_01718	MAFF212063_04374	MAFF613020_02157	NZ_45_01544	NZ_47_01543	P155_01438	QSY6_01545	Shaanxi_M228_01473	JZY2_04298	YXH1_01510
epd		D-erythrose-4-phosphate dehydrogenase	15	15	1	1	9125				1043	1043	1043	CRAFRU_12.29_00433	CRAFRU_14.08_00433	ICMP_18708_00433	ICMP_18884_00433	ICMP_9617_00169	ICMP_9853_00176	MAFF212063_00300	MAFF613020_03569	NZ_45_00433	NZ_47_00433	P155_00398	QSY6_00433	Shaanxi_M228_00410	JZY2_05358	YXH1_00451
soj_2		Sporulation initiation inhibitor protein Soj	15	15	1	1	1997				788	788	788	CRAFRU_12.29_02162	CRAFRU_14.08_04651	ICMP_18708_02056	ICMP_18884_02059	ICMP_9617_03546	ICMP_9853_03774	MAFF212063_02073	MAFF613020_00084	NZ_45_02173	NZ_47_02059	P155_02070	QSY6_02061	Shaanxi_M228_02156	JZY2_01333	YXH1_02097
group_5105		hypothetical protein	15	15	1	1	1920				242	242	242	CRAFRU_12.29_01922	CRAFRU_14.08_04892	ICMP_18708_01817	ICMP_18884_01820	ICMP_9617_03961	ICMP_9853_04232	MAFF212063_01808	MAFF613020_05545	NZ_45_01934	NZ_47_01820	P155_01832	QSY6_01822	Shaanxi_M228_04353	JZY2_01095	YXH1_01860
group_5106		hypothetical protein	15	15	1	1	7758				800	800	800	CRAFRU_12.29_01110	CRAFRU_14.08_01111	ICMP_18708_01107	ICMP_18884_01108	ICMP_9617_01136	ICMP_9853_01258	MAFF212063_01101	MAFF613020_04968	NZ_45_01109	NZ_47_01108	P155_01007	QSY6_01110	Shaanxi_M228_01045	JZY2_04734	YXH1_01075
emrA_1		Colistin resistance protein EmrA	15	15	1	1	3177				1163	1163	1163	CRAFRU_12.29_03936	CRAFRU_14.08_02873	ICMP_18708_03833	ICMP_18884_03835	ICMP_9617_01833	ICMP_9853_02002	MAFF212063_03908	MAFF613020_01786	NZ_45_03954	NZ_47_03838	P155_03923	QSY6_03843	Shaanxi_M228_04004	JZY2_02701	YXH1_02432
pmdD		2-pyrone-4,6-dicarbaxylate hydrolase	15	15	1	1	3214				749	749	749	CRAFRU_12.29_03993	CRAFRU_14.08_02816	ICMP_18708_03890	ICMP_18884_03892	ICMP_9617_01781	ICMP_9853_01948	MAFF212063_03962	MAFF613020_01843	NZ_45_04011	NZ_47_03895	P155_03977	QSY6_03900	Shaanxi_M228_04057	JZY2_02755	YXH1_02378
group_5109		hypothetical protein	15	15	1	1	1729				1121	1121	1121	CRAFRU_12.29_01583	CRAFRU_14.08_01581	ICMP_18708_01575	ICMP_18884_01578	ICMP_9617_01596	ICMP_9853_01755	MAFF212063_04339	MAFF613020_02120	NZ_45_01579	NZ_47_01578	P155_01474	QSY6_01580	Shaanxi_M228_01509	JZY2_04263	YXH1_01545
pucM		5-hydroxyisourate hydrolase	15	15	1	1	3135				353	353	353	CRAFRU_12.29_03900	CRAFRU_14.08_02909	ICMP_18708_03797	ICMP_18884_03799	ICMP_9617_03742	ICMP_9853_03993	MAFF212063_03871	MAFF613020_01749	NZ_45_03918	NZ_47_03802	P155_03887	QSY6_03807	Shaanxi_M228_03966	JZY2_02665	YXH1_02468
group_5111		putative protein	15	15	1	1	446				890	890	890	CRAFRU_12.29_00802	CRAFRU_14.08_00803	ICMP_18708_00801	ICMP_18884_00802	ICMP_9617_04729	ICMP_9853_05033	MAFF212063_05847	MAFF613020_02897	NZ_45_00802	NZ_47_00802	P155_05205	QSY6_00802	Shaanxi_M228_00789	JZY2_04988	YXH1_00820
rpsM		30S ribosomal protein S13	15	15	1	1	9270				356	356	356	CRAFRU_12.29_00577	CRAFRU_14.08_00577	ICMP_18708_00576	ICMP_18884_00577	ICMP_9617_00466	ICMP_9853_00497	MAFF212063_05322	MAFF613020_03403	NZ_45_00577	NZ_47_00577	P155_05432	QSY6_00577	Shaanxi_M228_00552	JZY2_05214	YXH1_00595
group_5113		hypothetical protein	15	15	1	1	592				491	491	491	CRAFRU_12.29_05089	CRAFRU_14.08_05094	ICMP_18708_05098	ICMP_18884_05100	ICMP_9617_00643	ICMP_9853_00696	MAFF212063_05137	MAFF613020_03220	NZ_45_05222	NZ_47_05096	P155_05079	QSY6_05108	Shaanxi_M228_05219	JZY2_00791	YXH1_05115
exbD_7		Biopolymer transport protein ExbD	15	15	1	1	6626				407	407	407	CRAFRU_12.29_04881	CRAFRU_14.08_01928	ICMP_18708_04778	ICMP_18884_04780	ICMP_9617_01035	ICMP_9853_01148	MAFF212063_04871	MAFF613020_04856	NZ_45_04901	NZ_47_04784	P155_04868	QSY6_04787	Shaanxi_M228_05007	JZY2_04014	YXH1_04907
group_5115		hypothetical protein	15	15	1	1	7232				275	275	275	CRAFRU_12.29_05909	CRAFRU_14.08_05914	ICMP_18708_05920	ICMP_18884_05922	ICMP_9617_05392	ICMP_9853_05775	MAFF212063_00025	MAFF613020_03766	NZ_45_06044	NZ_47_05918	P155_05963	QSY6_05929	Shaanxi_M228_00022	JZY2_05822	YXH1_05959
group_5116		hypothetical protein	15	15	1	1	1653				119	119	119	CRAFRU_12.29_01512	CRAFRU_14.08_01511	ICMP_18708_01505	ICMP_18884_01508	ICMP_9617_01524	ICMP_9853_01683	MAFF212063_04409	MAFF613020_02193	NZ_45_01509	NZ_47_01508	P155_01403	QSY6_01510	Shaanxi_M228_01438	JZY2_04336	YXH1_01475
group_5117		hypothetical protein	15	15	1	1	3936				410	410	410	CRAFRU_12.29_04308	CRAFRU_14.08_02500	ICMP_18708_04206	ICMP_18884_04208	ICMP_9617_04100	ICMP_9853_04384	MAFF212063_01661	MAFF613020_05390	NZ_45_04328	NZ_47_04211	P155_04288	QSY6_04216	Shaanxi_M228_01861	JZY2_03445	YXH1_04309
baeR		Transcriptional regulatory protein BaeR	15	15	1	1	5400				674	674	674	CRAFRU_12.29_03136	CRAFRU_14.08_03676	ICMP_18708_03282	ICMP_18884_03284	ICMP_9617_02779	ICMP_9853_02955	MAFF212063_02855	MAFF613020_01070	NZ_45_03402	NZ_47_03287	P155_03572	QSY6_03038	Shaanxi_M228_02800	JZY2_02107	YXH1_03109
slmA		Nucleoid occlusion factor SlmA	15	15	1	1	6511				644	644	644	CRAFRU_12.29_02488	CRAFRU_14.08_04324	ICMP_18708_02382	ICMP_18884_02385	ICMP_9617_02853	ICMP_9853_03031	MAFF212063_03562	MAFF613020_01429	NZ_45_02500	NZ_47_02386	P155_02399	QSY6_02389	Shaanxi_M228_02531	JZY2_03091	YXH1_03950
group_5120		putative FAD-dependent oxidoreductase	15	15	1	1	7392				1175	1175	1175	CRAFRU_12.29_05181	CRAFRU_14.08_05186	ICMP_18708_05190	ICMP_18884_05192	ICMP_9617_04957	ICMP_9853_05289	MAFF212063_00765	MAFF613020_04436	NZ_45_05314	NZ_47_05188	P155_00744	QSY6_05200	Shaanxi_M228_05381	JZY2_00655	YXH1_05253
group_5121		hypothetical protein	15	15	1	1	1969				662	662	662	CRAFRU_12.29_02188	CRAFRU_14.08_04624	ICMP_18708_02082	ICMP_18884_02085	ICMP_9617_03521	ICMP_9853_03746	MAFF212063_02098	MAFF613020_00113	NZ_45_02200	NZ_47_02086	P155_02097	QSY6_02087	Shaanxi_M228_02183	JZY2_01360	YXH1_02124
capB_1		Cold shock protein CapB	15	15	1	1	4362				212	212	212	CRAFRU_12.29_03670	CRAFRU_14.08_03140	ICMP_18708_03567	ICMP_18884_03569	ICMP_9617_02570	ICMP_9853_02753	MAFF212063_02441	MAFF613020_01298	NZ_45_03687	NZ_47_03572	P155_03344	QSY6_03577	Shaanxi_M228_03868	JZY2_01660	YXH1_03555
pchA		Salicylate biosynthesis isochorismate synthase	15	15	1	1	4636				1409	1409	1409	CRAFRU_12.29_02926	CRAFRU_14.08_03887	ICMP_18708_02820	ICMP_18884_02823	ICMP_9617_02234	ICMP_9853_02413	MAFF212063_03362	MAFF613020_00602	NZ_45_02938	NZ_47_02824	P155_03116	QSY6_02827	Shaanxi_M228_02584	JZY2_01893	YXH1_03323
group_5124		hypothetical protein	15	15	1	1	4340				275	275	275	CRAFRU_12.29_03686	CRAFRU_14.08_03124	ICMP_18708_03583	ICMP_18884_03585	ICMP_9617_02557	ICMP_9853_02740	MAFF212063_02428	MAFF613020_01311	NZ_45_03703	NZ_47_03588	P155_02770	QSY6_03593	Shaanxi_M228_03882	JZY2_01646	YXH1_03569
cpg2_2		Carboxypeptidase G2	15	15	1	1	5150				1241	1241	1241	CRAFRU_12.29_02575	CRAFRU_14.08_04238	ICMP_18708_02469	ICMP_18884_02472	ICMP_9617_03060	ICMP_9853_03252	MAFF212063_02575	MAFF613020_01214	NZ_45_02587	NZ_47_02473	P155_02483	QSY6_02476	Shaanxi_M228_03262	JZY2_03008	YXH1_03866
group_5126		hypothetical protein	15	15	1	1	158				425	425	425	CRAFRU_12.29_05291	CRAFRU_14.08_05296	ICMP_18708_05302	ICMP_18884_05304	ICMP_9617_00925	ICMP_9853_01021	MAFF212063_00650	MAFF613020_02977	NZ_45_05426	NZ_47_05300	P155_00637	QSY6_05310	Shaanxi_M228_05486	JZY2_00548	YXH1_05360
group_5127		hypothetical protein	15	15	1	1	3215				359	359	359	CRAFRU_12.29_03992	CRAFRU_14.08_02817	ICMP_18708_03889	ICMP_18884_03891	ICMP_9617_01782	ICMP_9853_01949	MAFF212063_03961	MAFF613020_01842	NZ_45_04010	NZ_47_03894	P155_03976	QSY6_03899	Shaanxi_M228_04056	JZY2_02754	YXH1_02379
lptG		Lipopolysaccharide export system permease protein LptG	15	15	1	1	3560				1061	1061	1061	CRAFRU_12.29_01267	CRAFRU_14.08_01268	ICMP_18708_01263	ICMP_18884_01265	ICMP_9617_04346	ICMP_9853_04647	MAFF212063_04671	MAFF613020_05122	NZ_45_01266	NZ_47_01265	P155_01162	QSY6_01267	Shaanxi_M228_01199	JZY2_04577	YXH1_01232
group_5129		hypothetical protein	15	15	1	1	6359				1100	1100	1100	CRAFRU_12.29_04100	CRAFRU_14.08_02709	ICMP_18708_03997	ICMP_18884_03999	ICMP_9617_01999	ICMP_9853_02174	MAFF212063_03750	MAFF613020_01628	NZ_45_04119	NZ_47_04002	P155_04084	QSY6_04007	Shaanxi_M228_02105	JZY2_03246	YXH1_04105
group_5130		hypothetical protein	15	15	1	1	4724				377	377	377	CRAFRU_12.29_03008	CRAFRU_14.08_03805	ICMP_18708_02902	ICMP_18884_02905	ICMP_9617_02315	ICMP_9853_02492	MAFF212063_03293	MAFF613020_00681	NZ_45_03020	NZ_47_02906	P155_03034	QSY6_02909	Shaanxi_M228_02665	JZY2_01978	YXH1_03238
group_5131		putative oxidoreductase	15	15	1	1	5304				752	752	752	CRAFRU_12.29_03451	CRAFRU_14.08_03359	ICMP_18708_03348	ICMP_18884_03350	ICMP_9617_02700	ICMP_9853_02876	MAFF212063_02950	MAFF613020_00990	NZ_45_03468	NZ_47_03353	P155_03637	QSY6_03358	Shaanxi_M228_03638	JZY2_02402	YXH1_02735
group_5132		hypothetical protein	15	15	1	1	6625				749	749	749	CRAFRU_12.29_04880	CRAFRU_14.08_01929	ICMP_18708_04777	ICMP_18884_04779	ICMP_9617_01036	ICMP_9853_01149	MAFF212063_04870	MAFF613020_04857	NZ_45_04900	NZ_47_04783	P155_04867	QSY6_04786	Shaanxi_M228_05006	JZY2_04013	YXH1_04906
group_5133		hypothetical protein	15	15	1	1	8431				1133	1133	1133	CRAFRU_12.29_04549	CRAFRU_14.08_02259	ICMP_18708_04447	ICMP_18884_04449	ICMP_9617_01228	ICMP_9853_01357	MAFF212063_01362	MAFF613020_02474	NZ_45_04569	NZ_47_04452	P155_04524	QSY6_04459	Shaanxi_M228_04686	JZY2_03685	YXH1_04575
group_5134		hypothetical protein	15	15	1	1	1746				1334	1334	1334	CRAFRU_12.29_01600	CRAFRU_14.08_01598	ICMP_18708_01592	ICMP_18884_01595	ICMP_9617_01612	ICMP_9853_01771	MAFF212063_04323	MAFF613020_02104	NZ_45_01596	NZ_47_01595	P155_01490	QSY6_01597	Shaanxi_M228_01525	JZY2_04247	YXH1_01561
group_5135		hypothetical protein	15	15	1	1	5104				623	623	623	CRAFRU_12.29_02615	CRAFRU_14.08_04198	ICMP_18708_02509	ICMP_18884_02512	ICMP_9617_03019	ICMP_9853_03202	MAFF212063_02619	MAFF613020_05975	NZ_45_02627	NZ_47_02513	P155_02524	QSY6_02516	Shaanxi_M228_03221	JZY2_02965	YXH1_03825
ccoP2		Cbb3-type cytochrome c oxidase subunit CcoP2	15	15	1	1	1982				977	977	977	CRAFRU_12.29_02177	CRAFRU_14.08_04636	ICMP_18708_02071	ICMP_18884_02074	ICMP_9617_03531	ICMP_9853_03759	MAFF212063_02088	MAFF613020_00099	NZ_45_02188	NZ_47_02074	P155_02085	QSY6_02076	Shaanxi_M228_02171	JZY2_01348	YXH1_02112
pyrD		Dihydroorotate dehydrogenase (quinone)	15	15	1	1	3076				1031	1031	1031	CRAFRU_12.29_03843	CRAFRU_14.08_02967	ICMP_18708_03740	ICMP_18884_03742	ICMP_9617_03762	ICMP_9853_04018	MAFF212063_02386	MAFF613020_05753	NZ_45_03860	NZ_47_03745	P155_03830	QSY6_03750	Shaanxi_M228_03530	JZY2_02608	YXH1_02525
group_5138		hypothetical protein	15	15	1	1	9339				146	146	146	CRAFRU_12.29_00634	CRAFRU_14.08_00634	ICMP_18708_00633	ICMP_18884_00634	ICMP_9617_00536	ICMP_9853_00582	MAFF212063_05256	MAFF613020_03629	NZ_45_00634	NZ_47_00634	P155_05375	QSY6_00634	Shaanxi_M228_00612	JZY2_05157	YXH1_00652
group_5139		hypothetical protein	15	15	1	1	4311				248	248	248	CRAFRU_12.29_03713	CRAFRU_14.08_03097	ICMP_18708_03610	ICMP_18884_03612	ICMP_9617_01889	ICMP_9853_02065	MAFF212063_02401	MAFF613020_05807	NZ_45_03730	NZ_47_03615	P155_02743	QSY6_03620	Shaanxi_M228_03910	JZY2_01619	YXH1_03596
group_514		hypothetical protein	15	15	1	1	5693				476	758	651	CRAFRU_12.29_03817	CRAFRU_14.08_02993	ICMP_18708_03714	ICMP_18884_03716	ICMP_9617_03286	ICMP_9853_03508	MAFF212063_02299	MAFF613020_00368	NZ_45_03834	NZ_47_03719	P155_03804	QSY6_03724	Shaanxi_M228_03498	JZY2_02580	YXH1_02551
group_5140		hypothetical protein	15	15	1	1	3826				251	251	251	CRAFRU_12.29_04388	CRAFRU_14.08_02420	ICMP_18708_04286	ICMP_18884_04288	ICMP_9617_04181	ICMP_9853_04478	MAFF212063_01548	MAFF613020_05300	NZ_45_04408	NZ_47_04291	P155_04366	QSY6_04296	Shaanxi_M228_04524	JZY2_03524	YXH1_04388
group_5141		hypothetical protein	15	15	1	1	3129				659	659	659	CRAFRU_12.29_03894	CRAFRU_14.08_02915	ICMP_18708_03791	ICMP_18884_03793	ICMP_9617_03736	ICMP_9853_03987	MAFF212063_03865	MAFF613020_01743	NZ_45_03912	NZ_47_03796	P155_03881	QSY6_03801	Shaanxi_M228_03960	JZY2_02659	YXH1_02474
group_5142		hypothetical protein	15	15	1	1	4204				362	362	362	CRAFRU_12.29_03574	CRAFRU_14.08_03236	ICMP_18708_03471	ICMP_18884_03473	ICMP_9617_02938	ICMP_9853_03122	MAFF212063_02698	MAFF613020_00461	NZ_45_03591	NZ_47_03476	P155_02704	QSY6_03481	Shaanxi_M228_03040	JZY2_01577	YXH1_03636
group_5143		hypothetical protein	15	15	1	1	4006				284	284	284	CRAFRU_12.29_02799	CRAFRU_14.08_04014	ICMP_18708_02693	ICMP_18884_02696	ICMP_9617_03167	ICMP_9853_03379	MAFF212063_03426	MAFF613020_01135	NZ_45_02811	NZ_47_02697	P155_03241	QSY6_02700	Shaanxi_M228_03765	JZY2_01764	YXH1_03450
ahpC		Alkyl hydroperoxide reductase C	15	15	1	1	4200				563	563	563	CRAFRU_12.29_03578	CRAFRU_14.08_03232	ICMP_18708_03475	ICMP_18884_03477	ICMP_9617_02942	ICMP_9853_03126	MAFF212063_02694	MAFF613020_00457	NZ_45_03595	NZ_47_03480	P155_02700	QSY6_03485	Shaanxi_M228_03044	JZY2_01573	YXH1_03640
fliM		Flagellar motor switch protein FliM	15	15	1	1	2014				968	968	968	CRAFRU_12.29_02145	CRAFRU_14.08_04668	ICMP_18708_02039	ICMP_18884_02042	ICMP_9617_03563	ICMP_9853_03791	MAFF212063_02056	MAFF613020_00067	NZ_45_02156	NZ_47_02042	P155_02053	QSY6_02044	Shaanxi_M228_02139	JZY2_01316	YXH1_02080
yrdA_1		Protein YrdA	15	15	1	1	2716				545	545	545	CRAFRU_12.29_00084	CRAFRU_14.08_00084	ICMP_18708_00084	ICMP_18884_00084	ICMP_9617_00232	ICMP_9853_00239	MAFF212063_05823	MAFF613020_03506	NZ_45_00084	NZ_47_00084	P155_05765	QSY6_00084	Shaanxi_M228_06087	JZY2_00060	YXH1_00060
yeeA		Inner membrane protein YeeA	15	15	1	1	7869				1076	1076	1076	CRAFRU_12.29_05530	CRAFRU_14.08_05535	ICMP_18708_05541	ICMP_18884_05543	ICMP_9617_00295	ICMP_9853_00308	MAFF212063_05483	MAFF613020_04088	NZ_45_05665	NZ_47_05539	P155_00243	QSY6_05547	Shaanxi_M228_06026	JZY2_00313	YXH1_05617
group_5148		hypothetical protein	15	15	1	1	9163				1562	1562	1562	CRAFRU_12.29_00462	CRAFRU_14.08_00462	ICMP_18708_00462	ICMP_18884_00462	ICMP_9617_00367	ICMP_9853_00398	MAFF212063_05435	MAFF613020_04156	NZ_45_00462	NZ_47_00462	P155_05547	QSY6_00462	Shaanxi_M228_00437	JZY2_05329	YXH1_00480
sugA_2		Trehalose transport system permease protein SugA	15	15	1	1	32				962	962	962	CRAFRU_12.29_05024	CRAFRU_14.08_01785	ICMP_18708_04921	ICMP_18884_04923	ICMP_9617_00853	ICMP_9853_00928	MAFF212063_05013	MAFF613020_04701	NZ_45_05044	NZ_47_04927	P155_05012	QSY6_04930	Shaanxi_M228_05148	JZY2_04157	YXH1_05050
regA		Photosynthetic apparatus regulatory protein RegA	15	15	1	1	508				563	563	563	CRAFRU_12.29_00860	CRAFRU_14.08_00861	ICMP_18708_00859	ICMP_18884_00860	ICMP_9617_04633	ICMP_9853_04941	MAFF212063_01009	MAFF613020_02773	NZ_45_00860	NZ_47_00860	P155_05147	QSY6_00860	Shaanxi_M228_00848	JZY2_04930	YXH1_00878
dasC_1		Diacetylchitobiose uptake system permease protein DasC	15	15	1	1	5817				833	833	833	CRAFRU_12.29_03214	CRAFRU_14.08_03598	ICMP_18708_03204	ICMP_18884_03206	ICMP_9617_02401	ICMP_9853_02578	MAFF212063_03227	MAFF613020_00768	NZ_45_03324	NZ_47_03209	P155_03407	QSY6_03116	Shaanxi_M228_03012	JZY2_02183	YXH1_02973
alyA_2		Alginate lyase	15	15	1	1	7360				671	671	671	CRAFRU_12.29_05216	CRAFRU_14.08_05221	ICMP_18708_05225	ICMP_18884_05227	ICMP_9617_04990	ICMP_9853_05321	MAFF212063_00732	MAFF613020_04404	NZ_45_05349	NZ_47_05223	P155_00712	QSY6_05235	Shaanxi_M228_05413	JZY2_00623	YXH1_05285
pbpG		D-alanyl-D-alanine endopeptidase	15	15	1	1	6215				941	941	941	CRAFRU_12.29_03039	CRAFRU_14.08_03774	ICMP_18708_02933	ICMP_18884_02936	ICMP_9617_02347	ICMP_9853_02524	MAFF212063_03264	MAFF613020_00713	NZ_45_03051	NZ_47_02937	P155_03003	QSY6_02940	Shaanxi_M228_02696	JZY2_02009	YXH1_03207
yiaD		putative lipoprotein YiaD	15	15	1	1	7816				689	689	689	CRAFRU_12.29_01164	CRAFRU_14.08_01165	ICMP_18708_01161	ICMP_18884_01162	ICMP_9617_01186	ICMP_9853_01310	MAFF212063_04772	MAFF613020_05023	NZ_45_01163	NZ_47_01162	P155_01059	QSY6_01164	Shaanxi_M228_01097	JZY2_04680	YXH1_01129
group_5155		hypothetical protein	15	15	1	1	5151				1487	1487	1487	CRAFRU_12.29_02574	CRAFRU_14.08_04239	ICMP_18708_02468	ICMP_18884_02471	ICMP_9617_03061	ICMP_9853_03253	MAFF212063_02574	MAFF613020_01215	NZ_45_02586	NZ_47_02472	P155_02482	QSY6_02475	Shaanxi_M228_03263	JZY2_03009	YXH1_03867
group_5156		hypothetical protein	15	15	1	1	9040				1532	1532	1532	CRAFRU_12.29_00344	CRAFRU_14.08_00344	ICMP_18708_00344	ICMP_18884_00344	ICMP_9617_05140	ICMP_9853_05496	MAFF212063_05511	MAFF613020_03185	NZ_45_00344	NZ_47_00344	P155_00312	QSY6_00344	Shaanxi_M228_00316	JZY2_05444	YXH1_00365
group_5157		putative protein	15	15	1	1	2848				830	830	830	CRAFRU_12.29_02236	CRAFRU_14.08_04576	ICMP_18708_02130	ICMP_18884_02133	ICMP_9617_03470	ICMP_9853_03697	MAFF212063_02147	MAFF613020_00162	NZ_45_02248	NZ_47_02134	P155_02145	QSY6_02135	Shaanxi_M228_02231	JZY2_01408	YXH1_02172
polC_2		DNA polymerase III PolC-type	15	15	1	1	1959				542	542	542	CRAFRU_12.29_02197	CRAFRU_14.08_04615	ICMP_18708_02091	ICMP_18884_02094	ICMP_9617_03511	ICMP_9853_03737	MAFF212063_02107	MAFF613020_00122	NZ_45_02209	NZ_47_02095	P155_02106	QSY6_02096	Shaanxi_M228_02192	JZY2_01369	YXH1_02133
mmsA		Methylmalonate-semialdehyde dehydrogenase [acylating]	15	15	1	1	548				1526	1526	1526	CRAFRU_12.29_00891	CRAFRU_14.08_00892	ICMP_18708_00890	ICMP_18884_00891	ICMP_9617_00612	ICMP_9853_00665	MAFF212063_05168	MAFF613020_03252	NZ_45_00891	NZ_47_00891	P155_05114	QSY6_00891	Shaanxi_M228_00982	JZY2_04900	YXH1_00909
group_5160		hypothetical protein	15	15	1	1	871				713	713	713	CRAFRU_12.29_00226	CRAFRU_14.08_00226	ICMP_18708_00226	ICMP_18884_00226	ICMP_9617_00348	ICMP_9853_00367	MAFF212063_05659	MAFF613020_03589	NZ_45_00226	NZ_47_00226	P155_05603	QSY6_00226	Shaanxi_M228_05858	JZY2_05543	YXH1_00264
spuD		Putrescine-binding periplasmic protein SpuD	15	15	1	1	7989				1097	1097	1097	CRAFRU_12.29_05652	CRAFRU_14.08_05657	ICMP_18708_05663	ICMP_18884_05665	ICMP_9617_05114	ICMP_9853_05461	MAFF212063_00421	MAFF613020_03151	NZ_45_05787	NZ_47_05661	P155_00120	QSY6_05669	Shaanxi_M228_05996	JZY2_05575	YXH1_00232
ribH		6,7-dimethyl-8-ribityllumazine synthase	15	15	1	1	9322				476	476	476	CRAFRU_12.29_00620	CRAFRU_14.08_00620	ICMP_18708_00619	ICMP_18884_00620	ICMP_9617_00521	ICMP_9853_00562	MAFF212063_05269	MAFF613020_03647	NZ_45_00620	NZ_47_00620	P155_05389	QSY6_00620	Shaanxi_M228_00595	JZY2_05171	YXH1_00638
group_5163		6-deoxy-6-sulfogluconolactonase	15	15	1	1	4676				872	872	872	CRAFRU_12.29_02964	CRAFRU_14.08_03849	ICMP_18708_02858	ICMP_18884_02861	ICMP_9617_02273	ICMP_9853_02450	MAFF212063_03324	MAFF613020_00639	NZ_45_02976	NZ_47_02862	P155_03078	QSY6_02865	Shaanxi_M228_02622	JZY2_01931	YXH1_03285
rpsT		30S ribosomal protein S20	15	15	1	1	603				278	278	278	CRAFRU_12.29_05100	CRAFRU_14.08_05105	ICMP_18708_05109	ICMP_18884_05111	ICMP_9617_00632	ICMP_9853_00685	MAFF212063_05148	MAFF613020_03231	NZ_45_05233	NZ_47_05107	P155_05090	QSY6_05119	Shaanxi_M228_05230	JZY2_00780	YXH1_05126
btuD_12		Vitamin B12 import ATP-binding protein BtuD	15	15	1	1	8773				1304	1304	1304	CRAFRU_12.29_05879	CRAFRU_14.08_05884	ICMP_18708_05890	ICMP_18884_05892	ICMP_9617_05365	ICMP_9853_05747	MAFF212063_00053	MAFF613020_03731	NZ_45_06014	NZ_47_05888	P155_05933	QSY6_05899	Shaanxi_M228_00068	JZY2_05792	YXH1_05929
hexR_1		HTH-type transcriptional regulator HexR	15	15	1	1	3598				866	866	866	CRAFRU_12.29_01304	CRAFRU_14.08_01305	ICMP_18708_01300	ICMP_18884_01302	ICMP_9617_04311	ICMP_9853_04612	MAFF212063_04635	MAFF613020_05160	NZ_45_01303	NZ_47_01302	P155_01199	QSY6_01304	Shaanxi_M228_01236	JZY2_04542	YXH1_01269
group_5167		hypothetical protein	15	15	1	1	9191				248	248	248	CRAFRU_12.29_00489	CRAFRU_14.08_00489	ICMP_18708_00488	ICMP_18884_00489	ICMP_9617_00392	ICMP_9853_00423	MAFF212063_05410	MAFF613020_04181	NZ_45_00489	NZ_47_00489	P155_05520	QSY6_00489	Shaanxi_M228_00464	JZY2_05302	YXH1_00507
cheB_7		Protein-glutamate methylesterase/protein-glutamine glutaminase	15	15	1	1	124				1076	1076	1076	CRAFRU_12.29_04995	CRAFRU_14.08_01814	ICMP_18708_04892	ICMP_18884_04894	ICMP_9617_00822	ICMP_9853_00894	MAFF212063_04982	MAFF613020_04735	NZ_45_05015	NZ_47_04898	P155_04983	QSY6_04901	Shaanxi_M228_05121	JZY2_04128	YXH1_05021
cyoE		Protoheme IX farnesyltransferase	15	15	1	1	3624				887	887	887	CRAFRU_12.29_01330	CRAFRU_14.08_01331	ICMP_18708_01326	ICMP_18884_01328	ICMP_9617_04284	ICMP_9853_04584	MAFF212063_04610	MAFF613020_05188	NZ_45_01329	NZ_47_01328	P155_01225	QSY6_01330	Shaanxi_M228_01262	JZY2_04516	YXH1_01295
atoS		Signal transduction histidine-protein kinase AtoS	15	15	1	1	2029				1214	1214	1214	CRAFRU_12.29_02130	CRAFRU_14.08_04683	ICMP_18708_02024	ICMP_18884_02027	ICMP_9617_03577	ICMP_9853_03806	MAFF212063_02041	MAFF613020_00052	NZ_45_02141	NZ_47_02027	P155_02038	QSY6_02029	Shaanxi_M228_04149	JZY2_01301	YXH1_02065
mlaD		Intermembrane phospholipid transport system binding protein MlaD	15	15	1	1	7081				467	467	467	CRAFRU_12.29_04693	CRAFRU_14.08_02115	ICMP_18708_04591	ICMP_18884_04593	ICMP_9617_04529	ICMP_9853_04836	MAFF212063_01234	MAFF613020_02609	NZ_45_04713	NZ_47_04596	P155_04660	QSY6_04603	Shaanxi_M228_04822	JZY2_03820	YXH1_04716
mco		Multicopper oxidase mco	15	15	1	1	1601				1373	1373	1373	CRAFRU_12.29_01463	CRAFRU_14.08_01462	ICMP_18708_01457	ICMP_18884_01459	ICMP_9617_01477	ICMP_9853_01634	MAFF212063_04460	MAFF613020_02240	NZ_45_01460	NZ_47_01459	P155_01355	QSY6_01461	Shaanxi_M228_01390	JZY2_04385	YXH1_01426
lpdG		Dihydrolipoyl dehydrogenase	15	15	1	1	4149				1436	1436	1436	CRAFRU_12.29_02739	CRAFRU_14.08_04074	ICMP_18708_02633	ICMP_18884_02636	ICMP_9617_03305	ICMP_9853_03528	MAFF212063_02279	MAFF613020_00348	NZ_45_02751	NZ_47_02637	P155_02651	QSY6_02640	Shaanxi_M228_03083	JZY2_02842	YXH1_03689
nrdR		Transcriptional repressor NrdR	15	15	1	1	9318				497	497	497	CRAFRU_12.29_00616	CRAFRU_14.08_00616	ICMP_18708_00615	ICMP_18884_00616	ICMP_9617_00517	ICMP_9853_00558	MAFF212063_05273	MAFF613020_03651	NZ_45_00616	NZ_47_00616	P155_05393	QSY6_00616	Shaanxi_M228_00591	JZY2_05175	YXH1_00634
yfcD		putative Nudix hydrolase YfcD	15	15	1	1	6851				542	542	542	CRAFRU_12.29_00997	CRAFRU_14.08_00998	ICMP_18708_00994	ICMP_18884_00995	ICMP_9617_04808	ICMP_9853_05140	MAFF212063_00906	MAFF613020_04600	NZ_45_00996	NZ_47_00995	P155_00899	QSY6_00997	Shaanxi_M228_00920	JZY2_04845	YXH1_00964
group_5176		hypothetical protein	15	15	1	1	2830				1031	1031	1031	CRAFRU_12.29_02218	CRAFRU_14.08_04594	ICMP_18708_02112	ICMP_18884_02115	ICMP_9617_03488	ICMP_9853_03715	MAFF212063_02129	MAFF613020_00144	NZ_45_02230	NZ_47_02116	P155_02127	QSY6_02117	Shaanxi_M228_02213	JZY2_01390	YXH1_02154
pcs		Phosphatidylcholine synthase	15	15	1	1	6641				719	719	719	CRAFRU_12.29_04896	CRAFRU_14.08_01913	ICMP_18708_04793	ICMP_18884_04795	ICMP_9617_01020	ICMP_9853_01133	MAFF212063_04885	MAFF613020_04841	NZ_45_04916	NZ_47_04799	P155_04883	QSY6_04802	Shaanxi_M228_05022	JZY2_04029	YXH1_04922
hflC		Modulator of FtsH protease HflC	15	15	1	1	7430				869	869	869	CRAFRU_12.29_05145	CRAFRU_14.08_05150	ICMP_18708_05154	ICMP_18884_05156	ICMP_9617_04919	ICMP_9853_05252	MAFF212063_00801	MAFF613020_04473	NZ_45_05278	NZ_47_05152	P155_00780	QSY6_05164	Shaanxi_M228_05345	JZY2_00691	YXH1_05217
lolA		Outer-membrane lipoprotein carrier protein	15	15	1	1	6549				623	623	623	CRAFRU_12.29_02458	CRAFRU_14.08_04354	ICMP_18708_02352	ICMP_18884_02355	ICMP_9617_02157	ICMP_9853_02342	MAFF212063_03594	MAFF613020_01461	NZ_45_02470	NZ_47_02356	P155_02369	QSY6_02357	Shaanxi_M228_02497	JZY2_03121	YXH1_03980
group_5180		hypothetical protein	15	15	1	1	9371				278	278	278	CRAFRU_12.29_00665	CRAFRU_14.08_00665	ICMP_18708_00664	ICMP_18884_00665	ICMP_9617_00568	ICMP_9853_00614	MAFF212063_05226	MAFF613020_03303	NZ_45_00665	NZ_47_00665	P155_05344	QSY6_00665	Shaanxi_M228_00643	JZY2_05126	YXH1_00683
gltJ_1		Glutamate/aspartate import permease protein GltJ	15	15	1	1	5303				701	701	701	CRAFRU_12.29_03450	CRAFRU_14.08_03360	ICMP_18708_03347	ICMP_18884_03349	ICMP_9617_02699	ICMP_9853_02875	MAFF212063_02951	MAFF613020_00989	NZ_45_03467	NZ_47_03352	P155_03636	QSY6_03357	Shaanxi_M228_03637	JZY2_02401	YXH1_02736
group_5182		hypothetical protein	15	15	1	1	3949				863	863	863	CRAFRU_12.29_04320	CRAFRU_14.08_02488	ICMP_18708_04218	ICMP_18884_04220	ICMP_9617_04111	ICMP_9853_04395	MAFF212063_01649	MAFF613020_05379	NZ_45_04340	NZ_47_04223	P155_04300	QSY6_04228	Shaanxi_M228_01849	JZY2_03457	YXH1_04321
fabD_2		Malonyl CoA-acyl carrier protein transacylase	15	15	1	1	159				935	935	935	CRAFRU_12.29_05292	CRAFRU_14.08_05297	ICMP_18708_05303	ICMP_18884_05305	ICMP_9617_00926	ICMP_9853_01022	MAFF212063_00649	MAFF613020_02978	NZ_45_05427	NZ_47_05301	P155_00636	QSY6_05311	Shaanxi_M228_05487	JZY2_00547	YXH1_05361
fliR		Flagellar biosynthetic protein FliR	15	15	1	1	2009				776	776	776	CRAFRU_12.29_02150	CRAFRU_14.08_04663	ICMP_18708_02044	ICMP_18884_02047	ICMP_9617_03558	ICMP_9853_03786	MAFF212063_02061	MAFF613020_00072	NZ_45_02161	NZ_47_02047	P155_02058	QSY6_02049	Shaanxi_M228_02144	JZY2_01321	YXH1_02085
group_5185		hypothetical protein	15	15	1	1	520				500	500	500	CRAFRU_12.29_00871	CRAFRU_14.08_00872	ICMP_18708_00870	ICMP_18884_00871	ICMP_9617_04621	ICMP_9853_04930	MAFF212063_01021	MAFF613020_02762	NZ_45_00871	NZ_47_00871	P155_05135	QSY6_00871	Shaanxi_M228_00859	JZY2_04919	YXH1_00889
gcvA_6		Glycine cleavage system transcriptional activator	15	15	1	1	7463				905	905	905	CRAFRU_12.29_05122	CRAFRU_14.08_05127	ICMP_18708_05131	ICMP_18884_05133	ICMP_9617_04892	ICMP_9853_05222	MAFF212063_00823	MAFF613020_04515	NZ_45_05255	NZ_47_05129	P155_00803	QSY6_05141	Shaanxi_M228_05296	JZY2_00714	YXH1_05194
cheB2		Protein-glutamate methylesterase/protein-glutamine glutaminase of group 2 operon	15	15	1	1	5827				614	614	614	CRAFRU_12.29_03224	CRAFRU_14.08_03588	ICMP_18708_03194	ICMP_18884_03196	ICMP_9617_02411	ICMP_9853_02588	MAFF212063_03218	MAFF613020_00778	NZ_45_03314	NZ_47_03199	P155_03397	QSY6_03126	Shaanxi_M228_03002	JZY2_02193	YXH1_02963
qorA_1		Quinone oxidoreductase 1	15	15	1	1	2479				977	977	977	CRAFRU_12.29_00059	CRAFRU_14.08_00059	ICMP_18708_00059	ICMP_18884_00059	ICMP_9617_00260	ICMP_9853_00267	MAFF212063_05919	MAFF613020_03480	NZ_45_00059	NZ_47_00059	P155_05790	QSY6_00059	Shaanxi_M228_06062	JZY2_00035	YXH1_00035
dut		Deoxyuridine 5'-triphosphate nucleotidohydrolase	15	15	1	1	3331				455	455	455	CRAFRU_12.29_00145	CRAFRU_14.08_00145	ICMP_18708_00145	ICMP_18884_00145	ICMP_9617_00059	ICMP_9853_00061	MAFF212063_05763	MAFF613020_03962	NZ_45_00145	NZ_47_00145	P155_05708	QSY6_00145	Shaanxi_M228_05739	JZY2_00117	YXH1_00117
yhfA		Protein YhfA	15	15	1	1	9221				422	422	422	CRAFRU_12.29_00519	CRAFRU_14.08_00519	ICMP_18708_00518	ICMP_18884_00519	ICMP_9617_00408	ICMP_9853_00439	MAFF212063_05381	MAFF613020_04197	NZ_45_00519	NZ_47_00519	P155_05490	QSY6_00519	Shaanxi_M228_00494	JZY2_05272	YXH1_00537
rlmG		Ribosomal RNA large subunit methyltransferase G	15	15	1	1	456				1124	1124	1124	CRAFRU_12.29_00812	CRAFRU_14.08_00813	ICMP_18708_00811	ICMP_18884_00812	ICMP_9617_04717	ICMP_9853_05022	MAFF212063_00959	MAFF613020_02886	NZ_45_00812	NZ_47_00812	P155_05195	QSY6_00812	Shaanxi_M228_00799	JZY2_04978	YXH1_00830
group_5192		hypothetical protein	15	15	1	1	5646				524	524	524	CRAFRU_12.29_02299	CRAFRU_14.08_04513	ICMP_18708_02193	ICMP_18884_02196	ICMP_9617_03393	ICMP_9853_03613	MAFF212063_02207	MAFF613020_00261	NZ_45_02311	NZ_47_02197	P155_02208	QSY6_02198	Shaanxi_M228_02335	JZY2_01471	YXH1_02236
group_5193		hypothetical protein	15	15	1	1	3950				296	296	296	CRAFRU_12.29_04321	CRAFRU_14.08_02487	ICMP_18708_04219	ICMP_18884_04221	ICMP_9617_04113	ICMP_9853_04396	MAFF212063_01648	MAFF613020_05378	NZ_45_04341	NZ_47_04224	P155_04301	QSY6_04229	Shaanxi_M228_01848	JZY2_03458	YXH1_04322
arnT_2		Undecaprenyl phosphate-alpha-4-amino-4-deoxy-L-arabinose arabinosyl transferase	15	15	1	1	5264				1481	1481	1481	CRAFRU_12.29_03414	CRAFRU_14.08_03397	ICMP_18708_03310	ICMP_18884_03312	ICMP_9617_02666	ICMP_9853_02842	MAFF212063_02983	MAFF613020_00956	NZ_45_03430	NZ_47_03315	P155_03600	QSY6_03320	Shaanxi_M228_03599	JZY2_02366	YXH1_02771
gloA		Lactoylglutathione lyase	15	15	1	1	4202				521	521	521	CRAFRU_12.29_03576	CRAFRU_14.08_03234	ICMP_18708_03473	ICMP_18884_03475	ICMP_9617_02940	ICMP_9853_03124	MAFF212063_02696	MAFF613020_00459	NZ_45_03593	NZ_47_03478	P155_02702	QSY6_03483	Shaanxi_M228_03042	JZY2_01575	YXH1_03638
group_5196		hypothetical protein	15	15	1	1	2857				401	401	401	CRAFRU_12.29_02245	CRAFRU_14.08_04567	ICMP_18708_02139	ICMP_18884_02142	ICMP_9617_03461	ICMP_9853_03688	MAFF212063_02156	MAFF613020_00171	NZ_45_02257	NZ_47_02143	P155_02154	QSY6_02144	Shaanxi_M228_02240	JZY2_01417	YXH1_02181
group_5197		hypothetical protein	15	15	1	1	2550				734	734	734	CRAFRU_12.29_00201	CRAFRU_14.08_00201	ICMP_18708_00201	ICMP_18884_00201	ICMP_9617_00022	ICMP_9853_00024	MAFF212063_05684	MAFF613020_03925	NZ_45_00201	NZ_47_00201	P155_05579	QSY6_00201	Shaanxi_M228_05883	JZY2_05519	YXH1_00289
group_5198		hypothetical protein	15	15	1	1	29				143	143	143	CRAFRU_12.29_05021	CRAFRU_14.08_01788	ICMP_18708_04918	ICMP_18884_04920	ICMP_9617_00850	ICMP_9853_00925	MAFF212063_05010	MAFF613020_04704	NZ_45_05041	NZ_47_04924	P155_05009	QSY6_04927	Shaanxi_M228_05145	JZY2_04154	YXH1_05047
tesA		Esterase TesA	15	15	1	1	5771				605	605	605	CRAFRU_12.29_03767	CRAFRU_14.08_03043	ICMP_18708_03664	ICMP_18884_03666	ICMP_9617_02394	ICMP_9853_02570	MAFF212063_02345	MAFF613020_00760	NZ_45_03784	NZ_47_03669	P155_03772	QSY6_03674	Shaanxi_M228_03453	JZY2_02535	YXH1_02601
fsr		Fosmidomycin resistance protein	15	15	1	1	6786				1142	1295	1208	CRAFRU_12.29_04041	CRAFRU_14.08_02768	ICMP_18708_03938	ICMP_18884_03940	ICMP_9617_01729	ICMP_9853_01892	MAFF212063_04015	MAFF613020_01896	NZ_45_04060	NZ_47_03943	P155_04026	QSY6_03948	Shaanxi_M228_04108	JZY2_02803	YXH1_02328
pdxB		Erythronate-4-phosphate dehydrogenase	15	15	1	1	1963				1142	1142	1142	CRAFRU_12.29_02193	CRAFRU_14.08_04619	ICMP_18708_02087	ICMP_18884_02090	ICMP_9617_03515	ICMP_9853_03741	MAFF212063_02103	MAFF613020_00118	NZ_45_02205	NZ_47_02091	P155_02102	QSY6_02092	Shaanxi_M228_02188	JZY2_01365	YXH1_02129
dksA_1		RNA polymerase-binding transcription factor DksA	15	15	1	1	6732				404	404	404	CRAFRU_12.29_02367	CRAFRU_14.08_04445	ICMP_18708_02261	ICMP_18884_02264	ICMP_9617_02062	ICMP_9853_02242	MAFF212063_03684	MAFF613020_01563	NZ_45_02379	NZ_47_02265	P155_02278	QSY6_02266	Shaanxi_M228_02403	JZY2_03212	YXH1_04071
pstB_2		Phosphate import ATP-binding protein PstB	15	15	1	1	8835				833	833	833	CRAFRU_12.29_05818	CRAFRU_14.08_05823	ICMP_18708_05829	ICMP_18884_05831	ICMP_9617_05304	ICMP_9853_05686	MAFF212063_00115	MAFF613020_03670	NZ_45_05953	NZ_47_05827	P155_05872	QSY6_05838	Shaanxi_M228_00129	JZY2_05731	YXH1_05868
group_5203		hypothetical protein	15	15	1	1	8410				1271	1271	1271	CRAFRU_12.29_04528	CRAFRU_14.08_02280	ICMP_18708_04426	ICMP_18884_04428	ICMP_9617_01249	ICMP_9853_01377	MAFF212063_01384	MAFF613020_02452	NZ_45_04548	NZ_47_04431	P155_04503	QSY6_04438	Shaanxi_M228_04664	JZY2_03664	YXH1_04554
atpG		ATP synthase gamma chain	15	15	1	1	7263				860	860	860	CRAFRU_12.29_05970	CRAFRU_14.08_05976	ICMP_18708_05982	ICMP_18884_05984	ICMP_9617_05531	ICMP_9853_05895	MAFF212063_05953	MAFF613020_03886	NZ_45_06106	NZ_47_05980	P155_05993	QSY6_05990	Shaanxi_M228_06129	JZY2_05852	YXH1_05989
group_5205		DNA base-flipping protein	15	15	1	1	8194				356	356	356	CRAFRU_12.29_04632	CRAFRU_14.08_02176	ICMP_18708_04530	ICMP_18884_04532	ICMP_9617_04472	ICMP_9853_04777	MAFF212063_01290	MAFF613020_02550	NZ_45_04652	NZ_47_04535	P155_04601	QSY6_04542	Shaanxi_M228_04763	JZY2_03761	YXH1_04657
cynR_2		HTH-type transcriptional regulator CynR	15	15	1	1	6468				902	902	902	CRAFRU_12.29_02530	CRAFRU_14.08_04283	ICMP_18708_02424	ICMP_18884_02427	ICMP_9617_02811	ICMP_9853_02989	MAFF212063_03521	MAFF613020_01387	NZ_45_02542	NZ_47_02428	P155_02441	QSY6_02431	Shaanxi_M228_02573	JZY2_03050	YXH1_03909
gloB		Hydroxyacylglutathione hydrolase GloB	15	15	1	1	3281				779	779	779	CRAFRU_12.29_03951	CRAFRU_14.08_02858	ICMP_18708_03848	ICMP_18884_03850	ICMP_9617_01822	ICMP_9853_01991	MAFF212063_03920	MAFF613020_01797	NZ_45_03969	NZ_47_03853	P155_03935	QSY6_03858	Shaanxi_M228_04015	JZY2_02713	YXH1_02420
group_5208	dppB_2	Dipeptide transport system permease protein DppB	15	15	1	1	5945				974	974	974	CRAFRU_12.29_03323	CRAFRU_14.08_03489	ICMP_18708_03095	ICMP_18884_03098	ICMP_9617_02199	ICMP_9853_02385	MAFF212063_03121	MAFF613020_00565	NZ_45_03215	NZ_47_03100	P155_02830	QSY6_03225	Shaanxi_M228_02903	JZY2_02292	YXH1_02865
group_5209		hypothetical protein	15	15	1	1	7790				260	260	260	CRAFRU_12.29_01141	CRAFRU_14.08_01142	ICMP_18708_01138	ICMP_18884_01139	ICMP_9617_01165	ICMP_9853_01287	MAFF212063_04793	MAFF613020_04996	NZ_45_01140	NZ_47_01139	P155_01036	QSY6_01141	Shaanxi_M228_01074	JZY2_04703	YXH1_01106
group_521		hypothetical protein	15	15	1	1	6271				2528	3314	2894	CRAFRU_12.29_04165	CRAFRU_14.08_02644	ICMP_18708_04062	ICMP_18884_04064	ICMP_9617_01674	ICMP_9853_01836	MAFF212063_04070	MAFF613020_02039	NZ_45_04184	NZ_47_04067	P155_04149	QSY6_04072	Shaanxi_M228_01993	JZY2_03311	YXH1_04170
group_5210		hypothetical protein	15	15	1	1	8111				650	650	650	CRAFRU_12.29_05475	CRAFRU_14.08_05480	ICMP_18708_05486	ICMP_18884_05488	ICMP_9617_00695	ICMP_9853_00760	MAFF212063_00472	MAFF613020_04304	NZ_45_05610	NZ_47_05484	P155_00454	QSY6_05492	Shaanxi_M228_05670	JZY2_00365	YXH1_05543
group_5211		hypothetical protein	15	15	1	1	1699				503	503	503	CRAFRU_12.29_01554	CRAFRU_14.08_01553	ICMP_18708_01547	ICMP_18884_01550	ICMP_9617_01567	ICMP_9853_01725	MAFF212063_04367	MAFF613020_02150	NZ_45_01551	NZ_47_01550	P155_01445	QSY6_01552	Shaanxi_M228_01480	JZY2_04291	YXH1_01517
rfaG		Lipopolysaccharide core biosynthesis protein RfaG	15	15	1	1	7374				1121	1121	1121	CRAFRU_12.29_05202	CRAFRU_14.08_05207	ICMP_18708_05211	ICMP_18884_05213	ICMP_9617_04975	ICMP_9853_05307	MAFF212063_00746	MAFF613020_04418	NZ_45_05335	NZ_47_05209	P155_00726	QSY6_05221	Shaanxi_M228_05399	JZY2_00637	YXH1_05271
bfr_2		Bacterioferritin	15	15	1	1	3797				470	470	470	CRAFRU_12.29_04416	CRAFRU_14.08_02392	ICMP_18708_04314	ICMP_18884_04316	ICMP_9617_01354	ICMP_9853_01498	MAFF212063_01520	MAFF613020_02359	NZ_45_04436	NZ_47_04319	P155_04394	QSY6_04324	Shaanxi_M228_04552	JZY2_03552	YXH1_04416
group_5214		hypothetical protein	15	15	1	1	3122				653	653	653	CRAFRU_12.29_03887	CRAFRU_14.08_02922	ICMP_18708_03784	ICMP_18884_03786	ICMP_9617_03729	ICMP_9853_03980	MAFF212063_03858	MAFF613020_01736	NZ_45_03905	NZ_47_03789	P155_03874	QSY6_03794	Shaanxi_M228_03953	JZY2_02652	YXH1_02481
group_5215		hypothetical protein	15	15	1	1	6278				185	185	185	CRAFRU_12.29_04158	CRAFRU_14.08_02651	ICMP_18708_04055	ICMP_18884_04057	ICMP_9617_01681	ICMP_9853_01843	MAFF212063_04063	MAFF613020_02032	NZ_45_04177	NZ_47_04060	P155_04142	QSY6_04065	Shaanxi_M228_02000	JZY2_03304	YXH1_04163
trpG_1		Anthranilate synthase component 2	15	15	1	1	9216				599	599	599	CRAFRU_12.29_00514	CRAFRU_14.08_00514	ICMP_18708_00513	ICMP_18884_00514	ICMP_9617_00403	ICMP_9853_00434	MAFF212063_05386	MAFF613020_04192	NZ_45_00514	NZ_47_00514	P155_05495	QSY6_00514	Shaanxi_M228_00489	JZY2_05277	YXH1_00532
apbC		Iron-sulfur cluster carrier protein	15	15	1	1	3809				1094	1094	1094	CRAFRU_12.29_04404	CRAFRU_14.08_02404	ICMP_18708_04302	ICMP_18884_04304	ICMP_9617_04197	ICMP_9853_04494	MAFF212063_01532	MAFF613020_05284	NZ_45_04424	NZ_47_04307	P155_04382	QSY6_04312	Shaanxi_M228_04540	JZY2_03540	YXH1_04404
fixJ		Transcriptional regulatory protein FixJ	15	15	1	1	720				407	407	407	CRAFRU_12.29_00983	CRAFRU_14.08_00984	ICMP_18708_00982	ICMP_18884_00983	ICMP_9617_04819	ICMP_9853_05152	MAFF212063_00896	MAFF613020_04588	NZ_45_00983	NZ_47_00983	P155_00890	QSY6_00983	Shaanxi_M228_00910	JZY2_04855	YXH1_00954
rhlA_1		3-(3-hydroxydecanoyloxy)decanoate synthase	15	15	1	1	6489				926	926	926	CRAFRU_12.29_02509	CRAFRU_14.08_04303	ICMP_18708_02403	ICMP_18884_02406	ICMP_9617_02831	ICMP_9853_03009	MAFF212063_03541	MAFF613020_01407	NZ_45_02521	NZ_47_02407	P155_02420	QSY6_02410	Shaanxi_M228_02552	JZY2_03070	YXH1_03929
hemF		Oxygen-dependent coproporphyrinogen-III oxidase	15	15	1	1	2478				914	914	914	CRAFRU_12.29_00060	CRAFRU_14.08_00060	ICMP_18708_00060	ICMP_18884_00060	ICMP_9617_00259	ICMP_9853_00266	MAFF212063_05918	MAFF613020_03481	NZ_45_00060	NZ_47_00060	P155_05789	QSY6_00060	Shaanxi_M228_06063	JZY2_00036	YXH1_00036
group_5221		putative ABC transporter-binding protein	15	15	1	1	9099				1319	1319	1319	CRAFRU_12.29_00408	CRAFRU_14.08_00408	ICMP_18708_00408	ICMP_18884_00408	ICMP_9617_05448	ICMP_9853_05802	MAFF212063_00273	MAFF613020_03794	NZ_45_00408	NZ_47_00408	P155_00373	QSY6_00408	Shaanxi_M228_00380	JZY2_05383	YXH1_00426
nicP_1		Porin-like protein NicP	15	15	1	1	9062				1346	1346	1346	CRAFRU_12.29_00361	CRAFRU_14.08_00361	ICMP_18708_00361	ICMP_18884_00361	ICMP_9617_05125	ICMP_9853_05479	MAFF212063_05497	MAFF613020_03165	NZ_45_00361	NZ_47_00361	P155_00327	QSY6_00361	Shaanxi_M228_00331	JZY2_05429	YXH1_00380
rplY		50S ribosomal protein L25	15	15	1	1	7499				611	611	611	CRAFRU_12.29_01092	CRAFRU_14.08_01093	ICMP_18708_01089	ICMP_18884_01090	ICMP_9617_01122	ICMP_9853_01241	MAFF212063_01085	MAFF613020_04952	NZ_45_01091	NZ_47_01090	P155_00989	QSY6_01092	Shaanxi_M228_01027	JZY2_04752	YXH1_01057
prmA		Ribosomal protein L11 methyltransferase	15	15	1	1	705				878	878	878	CRAFRU_12.29_00969	CRAFRU_14.08_00970	ICMP_18708_00968	ICMP_18884_00969	ICMP_9617_04833	ICMP_9853_05166	MAFF212063_00880	MAFF613020_04574	NZ_45_00969	NZ_47_00969	P155_00876	QSY6_00969	Shaanxi_M228_00896	JZY2_04869	YXH1_00940
group_5225		hypothetical protein	15	15	1	1	4317				398	398	398	CRAFRU_12.29_03707	CRAFRU_14.08_03103	ICMP_18708_03604	ICMP_18884_03606	ICMP_9617_01895	ICMP_9853_02071	MAFF212063_02407	MAFF613020_05813	NZ_45_03724	NZ_47_03609	P155_02749	QSY6_03614	Shaanxi_M228_03904	JZY2_01625	YXH1_03590
znuB_1		High-affinity zinc uptake system membrane protein ZnuB	15	15	1	1	5637				899	899	899	CRAFRU_12.29_02306	CRAFRU_14.08_04506	ICMP_18708_02200	ICMP_18884_02203	ICMP_9617_03384	ICMP_9853_03605	MAFF212063_02214	MAFF613020_00268	NZ_45_02318	NZ_47_02204	P155_02215	QSY6_02205	Shaanxi_M228_02342	JZY2_01478	YXH1_02243
tolQ_7		Tol-Pal system protein TolQ	15	15	1	1	6623				650	650	650	CRAFRU_12.29_04878	CRAFRU_14.08_01931	ICMP_18708_04775	ICMP_18884_04777	ICMP_9617_01038	ICMP_9853_01151	MAFF212063_04868	MAFF613020_04859	NZ_45_04898	NZ_47_04781	P155_04865	QSY6_04784	Shaanxi_M228_05004	JZY2_04011	YXH1_04904
pdxH		Pyridoxine/pyridoxamine 5'-phosphate oxidase	15	15	1	1	3842				647	647	647	CRAFRU_12.29_04373	CRAFRU_14.08_02435	ICMP_18708_04271	ICMP_18884_04273	ICMP_9617_04165	ICMP_9853_04463	MAFF212063_01563	MAFF613020_05315	NZ_45_04393	NZ_47_04276	P155_04351	QSY6_04281	Shaanxi_M228_04509	JZY2_03509	YXH1_04373
group_5229		hypothetical protein	15	15	1	1	3220				611	611	611	CRAFRU_12.29_03987	CRAFRU_14.08_02822	ICMP_18708_03884	ICMP_18884_03886	ICMP_9617_01787	ICMP_9853_01954	MAFF212063_03956	MAFF613020_01837	NZ_45_04005	NZ_47_03889	P155_03971	QSY6_03894	Shaanxi_M228_04051	JZY2_02749	YXH1_02384
algA_2		Alginate biosynthesis protein AlgA	15	15	1	1	3519				1451	1451	1451	CRAFRU_12.29_01228	CRAFRU_14.08_01229	ICMP_18708_01224	ICMP_18884_01226	ICMP_9617_04386	ICMP_9853_04686	MAFF212063_04713	MAFF613020_05083	NZ_45_01227	NZ_47_01226	P155_01123	QSY6_01228	Shaanxi_M228_01160	JZY2_04616	YXH1_01193
ubiJ		Ubiquinone biosynthesis accessory factor UbiJ	15	15	1	1	236				623	623	623	CRAFRU_12.29_05365	CRAFRU_14.08_05370	ICMP_18708_05376	ICMP_18884_05378	ICMP_9617_00749	ICMP_9853_00817	MAFF212063_00579	MAFF613020_03052	NZ_45_05500	NZ_47_05374	P155_00563	QSY6_05384	Shaanxi_M228_05560	JZY2_00473	YXH1_05435
group_5232		hypothetical protein	15	15	1	1	4038				320	320	320	CRAFRU_12.29_02779	CRAFRU_14.08_04034	ICMP_18708_02673	ICMP_18884_02676	ICMP_9617_03188	ICMP_9853_03401	MAFF212063_03446	MAFF613020_01157	NZ_45_02791	NZ_47_02677	P155_03261	QSY6_02680	Shaanxi_M228_03785	JZY2_01744	YXH1_03470
group_5233		hypothetical protein	15	15	1	1	3941				404	404	404	CRAFRU_12.29_04313	CRAFRU_14.08_02495	ICMP_18708_04211	ICMP_18884_04213	ICMP_9617_04105	ICMP_9853_04389	MAFF212063_01656	MAFF613020_05385	NZ_45_04333	NZ_47_04216	P155_04293	QSY6_04221	Shaanxi_M228_01856	JZY2_03450	YXH1_04314
metQ_3		D-methionine-binding lipoprotein MetQ	15	15	1	1	8115				773	773	773	CRAFRU_12.29_05478	CRAFRU_14.08_05483	ICMP_18708_05489	ICMP_18884_05491	ICMP_9617_00692	ICMP_9853_00757	MAFF212063_00469	MAFF613020_04301	NZ_45_05613	NZ_47_05487	P155_00451	QSY6_05495	Shaanxi_M228_05673	JZY2_00362	YXH1_05546
xerC_5		Tyrosine recombinase XerC	15	15	1	1	5372				965	965	965	CRAFRU_12.29_03511	CRAFRU_14.08_03299	ICMP_18708_03408	ICMP_18884_03410	ICMP_9617_02759	ICMP_9853_02935	MAFF212063_02890	MAFF613020_01051	NZ_45_03528	NZ_47_03413	P155_03696	QSY6_03418	Shaanxi_M228_03695	JZY2_02459	YXH1_02678
group_5236		Oxaloacetate decarboxylase	15	15	1	1	1563				869	869	869	CRAFRU_12.29_01447	CRAFRU_14.08_01446	ICMP_18708_01441	ICMP_18884_01443	ICMP_9617_01438	ICMP_9853_01586	MAFF212063_04497	MAFF613020_02270	NZ_45_01444	NZ_47_01443	P155_01339	QSY6_01445	Shaanxi_M228_01374	JZY2_04401	YXH1_01410
group_5237		hypothetical protein	15	15	1	1	4326				890	890	890	CRAFRU_12.29_03700	CRAFRU_14.08_03110	ICMP_18708_03597	ICMP_18884_03599	ICMP_9617_02543	ICMP_9853_02726	MAFF212063_02414	MAFF613020_01325	NZ_45_03717	NZ_47_03602	P155_02756	QSY6_03607	Shaanxi_M228_03896	JZY2_01632	YXH1_03583
rpsK		30S ribosomal protein S11	15	15	1	1	9271				389	389	389	CRAFRU_12.29_00578	CRAFRU_14.08_00578	ICMP_18708_00577	ICMP_18884_00578	ICMP_9617_00467	ICMP_9853_00498	MAFF212063_05321	MAFF613020_03402	NZ_45_00578	NZ_47_00578	P155_05431	QSY6_00578	Shaanxi_M228_00553	JZY2_05213	YXH1_00596
group_5239		hypothetical protein	15	15	1	1	491				149	149	149	CRAFRU_12.29_00843	CRAFRU_14.08_00844	ICMP_18708_00842	ICMP_18884_00843	ICMP_9617_04650	ICMP_9853_04958	MAFF212063_00990	MAFF613020_02790	NZ_45_00843	NZ_47_00843	P155_05164	QSY6_00843	Shaanxi_M228_00831	JZY2_04947	YXH1_00861
group_5240		hypothetical protein	15	15	1	1	725				293	293	293	CRAFRU_12.29_00986	CRAFRU_14.08_00987	ICMP_18708_00984	ICMP_18884_00985	ICMP_9617_04815	ICMP_9853_05148	MAFF212063_00898	MAFF613020_04592	NZ_45_00986	NZ_47_00985	P155_00892	QSY6_00986	Shaanxi_M228_00913	JZY2_04852	YXH1_00957
group_5241		hypothetical protein	15	15	1	1	2255				464	464	464	CRAFRU_12.29_01985	CRAFRU_14.08_04829	ICMP_18708_01880	ICMP_18884_01883	ICMP_9617_03827	ICMP_9853_04086	MAFF212063_01873	MAFF613020_05689	NZ_45_01997	NZ_47_01883	P155_01894	QSY6_01885	Shaanxi_M228_04292	JZY2_01156	YXH1_01921
argG		Argininosuccinate synthase	15	15	1	1	3801				1217	1217	1217	CRAFRU_12.29_04412	CRAFRU_14.08_02396	ICMP_18708_04310	ICMP_18884_04312	ICMP_9617_01359	ICMP_9853_01502	MAFF212063_01524	MAFF613020_02355	NZ_45_04432	NZ_47_04315	P155_04390	QSY6_04320	Shaanxi_M228_04548	JZY2_03548	YXH1_04412
group_5243		hypothetical protein	15	15	1	1	5606				269	269	269	CRAFRU_12.29_02269	CRAFRU_14.08_04543	ICMP_18708_02163	ICMP_18884_02166	ICMP_9617_03420	ICMP_9853_03639	MAFF212063_02180	MAFF613020_00233	NZ_45_02281	NZ_47_02167	P155_02178	QSY6_02168	Shaanxi_M228_02305	JZY2_01441	YXH1_02205
group_5244		hypothetical protein	15	15	1	1	6780				233	233	233	CRAFRU_12.29_04037	CRAFRU_14.08_02772	ICMP_18708_03934	ICMP_18884_03936	ICMP_9617_01733	ICMP_9853_01896	MAFF212063_04008	MAFF613020_01892	NZ_45_04056	NZ_47_03939	P155_04022	QSY6_03944	Shaanxi_M228_04104	JZY2_02799	YXH1_02332
puuR_2		HTH-type transcriptional regulator PuuR	15	15	1	1	4604				605	605	605	CRAFRU_12.29_02910	CRAFRU_14.08_03903	ICMP_18708_02804	ICMP_18884_02807	ICMP_9617_03125	ICMP_9853_03330	MAFF212063_03376	MAFF613020_00878	NZ_45_02922	NZ_47_02808	P155_03132	QSY6_02811	Shaanxi_M228_03311	JZY2_01877	YXH1_03339
group_5246		hypothetical protein	15	15	1	1	1892				119	119	119	CRAFRU_12.29_01894	CRAFRU_14.08_04920	ICMP_18708_01789	ICMP_18884_01792	ICMP_9617_03989	ICMP_9853_04261	MAFF212063_01780	MAFF613020_05518	NZ_45_01906	NZ_47_01792	P155_01804	QSY6_01794	Shaanxi_M228_04381	JZY2_01067	YXH1_01832
group_5247		putative protein	15	15	1	1	4558				728	728	728	CRAFRU_12.29_02878	CRAFRU_14.08_03935	ICMP_18708_02772	ICMP_18884_02775	ICMP_9617_02389	ICMP_9853_02564	MAFF212063_02525	MAFF613020_00754	NZ_45_02890	NZ_47_02776	P155_03163	QSY6_02779	Shaanxi_M228_03343	JZY2_01845	YXH1_03371
mlaA		Intermembrane phospholipid transport system lipoprotein MlaA	15	15	1	1	5608				701	701	701	CRAFRU_12.29_02271	CRAFRU_14.08_04541	ICMP_18708_02165	ICMP_18884_02168	ICMP_9617_03418	ICMP_9853_03637	MAFF212063_02182	MAFF613020_00235	NZ_45_02283	NZ_47_02169	P155_02180	QSY6_02170	Shaanxi_M228_02307	JZY2_01443	YXH1_02207
nnr		Bifunctional NAD(P)H-hydrate repair enzyme Nnr	15	15	1	1	7422				1490	1490	1490	CRAFRU_12.29_05153	CRAFRU_14.08_05158	ICMP_18708_05162	ICMP_18884_05164	ICMP_9617_04927	ICMP_9853_05260	MAFF212063_00793	MAFF613020_04465	NZ_45_05286	NZ_47_05160	P155_00772	QSY6_05172	Shaanxi_M228_05353	JZY2_00683	YXH1_05225
hmuU_1		Hemin transport system permease protein HmuU	15	15	1	1	5176				1022	1022	1022	CRAFRU_12.29_02550	CRAFRU_14.08_04263	ICMP_18708_02444	ICMP_18884_02447	ICMP_9617_02868	ICMP_9853_03048	MAFF212063_03503	MAFF613020_00534	NZ_45_02562	NZ_47_02448	P155_02458	QSY6_02451	Shaanxi_M228_03287	JZY2_03033	YXH1_03892
tufA		Elongation factor Tu-A	15	15	1	1	9247				1193	1193	1193	CRAFRU_12.29_00554	CRAFRU_14.08_00554	ICMP_18708_00553	ICMP_18884_00554	ICMP_9617_00443	ICMP_9853_00474	MAFF212063_05345	MAFF613020_03426	NZ_45_00554	NZ_47_00554	P155_05455	QSY6_00554	Shaanxi_M228_00529	JZY2_05237	YXH1_00572
group_5252		hypothetical protein	15	15	1	1	255				1349	1349	1349	CRAFRU_12.29_05382	CRAFRU_14.08_05387	ICMP_18708_05393	ICMP_18884_05395	ICMP_9617_05047	ICMP_9853_05384	MAFF212063_00560	MAFF613020_03070	NZ_45_05517	NZ_47_05391	P155_00546	QSY6_05402	Shaanxi_M228_05578	JZY2_00456	YXH1_05452
bicA		Bicarbonate transporter BicA	15	15	1	1	6407				1445	1445	1445	CRAFRU_12.29_02326	CRAFRU_14.08_04486	ICMP_18708_02220	ICMP_18884_02223	ICMP_9617_01953	ICMP_9853_02131	MAFF212063_03796	MAFF613020_01673	NZ_45_02338	NZ_47_02224	P155_02237	QSY6_02225	Shaanxi_M228_02362	JZY2_01498	YXH1_02263
group_5254		hypothetical protein	15	15	1	1	1539				539	539	539	CRAFRU_12.29_01423	CRAFRU_14.08_01422	ICMP_18708_01417	ICMP_18884_01419	ICMP_9617_01414	ICMP_9853_01562	MAFF212063_04521	MAFF613020_02294	NZ_45_01420	NZ_47_01419	P155_01315	QSY6_01421	Shaanxi_M228_01350	JZY2_04425	YXH1_01386
osmW		Osmoprotectant import permease protein OsmW	15	15	1	1	485				653	653	653	CRAFRU_12.29_00839	CRAFRU_14.08_00840	ICMP_18708_00838	ICMP_18884_00839	ICMP_9617_04654	ICMP_9853_04961	MAFF212063_00987	MAFF613020_02796	NZ_45_00839	NZ_47_00839	P155_05168	QSY6_00839	Shaanxi_M228_00827	JZY2_04951	YXH1_00857
group_5256		hypothetical protein	15	15	1	1	8079				449	449	449	CRAFRU_12.29_05444	CRAFRU_14.08_05449	ICMP_18708_05455	ICMP_18884_05457	ICMP_9617_00725	ICMP_9853_00792	MAFF212063_00503	MAFF613020_04336	NZ_45_05579	NZ_47_05453	P155_00484	QSY6_05461	Shaanxi_M228_05640	JZY2_00395	YXH1_05513
scpB		Segregation and condensation protein B	15	15	1	1	2247				767	767	767	CRAFRU_12.29_01993	CRAFRU_14.08_04821	ICMP_18708_01888	ICMP_18884_01891	ICMP_9617_03819	ICMP_9853_04078	MAFF212063_01881	MAFF613020_05697	NZ_45_02005	NZ_47_01891	P155_01902	QSY6_01893	Shaanxi_M228_04284	JZY2_01164	YXH1_01929
tcyC		L-cystine import ATP-binding protein TcyC	15	15	1	1	271				743	743	743	CRAFRU_12.29_05397	CRAFRU_14.08_05402	ICMP_18708_05408	ICMP_18884_05410	ICMP_9617_05062	ICMP_9853_05399	MAFF212063_00545	MAFF613020_03085	NZ_45_05532	NZ_47_05406	P155_00530	QSY6_05417	Shaanxi_M228_05593	JZY2_00441	YXH1_05467
group_5259		hypothetical protein	15	15	1	1	7231				1703	1703	1703	CRAFRU_12.29_05910	CRAFRU_14.08_05915	ICMP_18708_05921	ICMP_18884_05923	ICMP_9617_05391	ICMP_9853_05774	MAFF212063_00026	MAFF613020_03765	NZ_45_06045	NZ_47_05919	P155_05964	QSY6_05930	Shaanxi_M228_00023	JZY2_05823	YXH1_05960
group_5260		hypothetical protein	15	15	1	1	5043				605	605	605	CRAFRU_12.29_02668	CRAFRU_14.08_04145	ICMP_18708_02562	ICMP_18884_02565	ICMP_9617_01944	ICMP_9853_02121	MAFF212063_03805	MAFF613020_01683	NZ_45_02680	NZ_47_02566	P155_02577	QSY6_02569	Shaanxi_M228_03166	JZY2_02912	YXH1_03772
recX		Regulatory protein RecX	15	15	1	1	1728				422	422	422	CRAFRU_12.29_01582	CRAFRU_14.08_01580	ICMP_18708_01574	ICMP_18884_01577	ICMP_9617_01595	ICMP_9853_01754	MAFF212063_04340	MAFF613020_02121	NZ_45_01578	NZ_47_01577	P155_01473	QSY6_01579	Shaanxi_M228_01508	JZY2_04264	YXH1_01544
ghrA_2		Glyoxylate/hydroxypyruvate reductase A	15	15	1	1	1792				932	932	932	CRAFRU_12.29_01812	CRAFRU_14.08_05002	ICMP_18708_01707	ICMP_18884_01710	ICMP_9617_03901	ICMP_9853_04170	MAFF212063_04155	MAFF613020_05608	NZ_45_01824	NZ_47_01710	P155_01721	QSY6_01712	Shaanxi_M228_04462	JZY2_00984	YXH1_01749
group_5263		hypothetical protein	15	15	1	1	9094				320	320	320	CRAFRU_12.29_00363	CRAFRU_14.08_00363	ICMP_18708_00363	ICMP_18884_00363	ICMP_9617_05470	ICMP_9853_05826	MAFF212063_05583	MAFF613020_03840	NZ_45_00363	NZ_47_00363	P155_00329	QSY6_00363	Shaanxi_M228_00335	JZY2_05427	YXH1_00382
rhaR_3		HTH-type transcriptional activator RhaR	15	15	1	1	4648				938	938	938	CRAFRU_12.29_02937	CRAFRU_14.08_03876	ICMP_18708_02831	ICMP_18884_02834	ICMP_9617_02246	ICMP_9853_02424	MAFF212063_03351	MAFF613020_00613	NZ_45_02949	NZ_47_02835	P155_03105	QSY6_02838	Shaanxi_M228_02595	JZY2_01904	YXH1_03312
group_5265		hypothetical protein	15	15	1	1	9362				590	590	590	CRAFRU_12.29_00657	CRAFRU_14.08_00657	ICMP_18708_00656	ICMP_18884_00657	ICMP_9617_00559	ICMP_9853_00606	MAFF212063_05234	MAFF613020_03311	NZ_45_00657	NZ_47_00657	P155_05352	QSY6_00657	Shaanxi_M228_00635	JZY2_05134	YXH1_00675
group_5266		hypothetical protein	15	15	1	1	6848				902	902	902	CRAFRU_12.29_00994	CRAFRU_14.08_00995	ICMP_18708_00991	ICMP_18884_00992	ICMP_9617_04811	ICMP_9853_05143	MAFF212063_00903	MAFF613020_04597	NZ_45_00993	NZ_47_00992	P155_00896	QSY6_00994	Shaanxi_M228_00917	JZY2_04848	YXH1_00961
truB		tRNA pseudouridine synthase B	15	15	1	1	7035				917	917	917	CRAFRU_12.29_04737	CRAFRU_14.08_02071	ICMP_18708_04635	ICMP_18884_04637	ICMP_9617_04571	ICMP_9853_04878	MAFF212063_01191	MAFF613020_02651	NZ_45_04757	NZ_47_04640	P155_04704	QSY6_04647	Shaanxi_M228_04866	JZY2_03864	YXH1_04760
group_5268		hypothetical protein	15	15	1	1	6361				143	143	143	CRAFRU_12.29_04098	CRAFRU_14.08_02711	ICMP_18708_03995	ICMP_18884_03997	ICMP_9617_02001	ICMP_9853_02176	MAFF212063_03748	MAFF613020_01626	NZ_45_04117	NZ_47_04000	P155_04082	QSY6_04005	Shaanxi_M228_02107	JZY2_03244	YXH1_04103
anr		Transcriptional activator protein Anr	15	15	1	1	1992				734	734	734	CRAFRU_12.29_02167	CRAFRU_14.08_04646	ICMP_18708_02061	ICMP_18884_02064	ICMP_9617_03541	ICMP_9853_03769	MAFF212063_02078	MAFF613020_00089	NZ_45_02178	NZ_47_02064	P155_02075	QSY6_02066	Shaanxi_M228_02161	JZY2_01338	YXH1_02102
group_5270		hypothetical protein	15	15	1	1	3124				488	488	488	CRAFRU_12.29_03889	CRAFRU_14.08_02920	ICMP_18708_03786	ICMP_18884_03788	ICMP_9617_03731	ICMP_9853_03982	MAFF212063_03860	MAFF613020_01738	NZ_45_03907	NZ_47_03791	P155_03876	QSY6_03796	Shaanxi_M228_03955	JZY2_02654	YXH1_02479
panB		3-methyl-2-oxobutanoate hydroxymethyltransferase	15	15	1	1	6679				800	800	800	CRAFRU_12.29_04939	CRAFRU_14.08_01870	ICMP_18708_04836	ICMP_18884_04838	ICMP_9617_00979	ICMP_9853_01089	MAFF212063_04928	MAFF613020_04797	NZ_45_04959	NZ_47_04842	P155_04926	QSY6_04845	Shaanxi_M228_05065	JZY2_04072	YXH1_04965
group_5272		hypothetical protein	15	15	1	1	6702				275	275	275	CRAFRU_12.29_02396	CRAFRU_14.08_04416	ICMP_18708_02290	ICMP_18884_02293	ICMP_9617_02093	ICMP_9853_02273	MAFF212063_03655	MAFF613020_01532	NZ_45_02408	NZ_47_02294	P155_02307	QSY6_02295	Shaanxi_M228_02432	JZY2_03183	YXH1_04042
ydgA		Protein YdgA	15	15	1	1	8875				1481	1481	1481	CRAFRU_12.29_05777	CRAFRU_14.08_05782	ICMP_18708_05788	ICMP_18884_05790	ICMP_9617_05266	ICMP_9853_05640	MAFF212063_00156	MAFF613020_04222	NZ_45_05912	NZ_47_05786	P155_05830	QSY6_05797	Shaanxi_M228_00170	JZY2_05690	YXH1_05827
rplO		50S ribosomal protein L15	15	15	1	1	9268				434	434	434	CRAFRU_12.29_00575	CRAFRU_14.08_00575	ICMP_18708_00574	ICMP_18884_00575	ICMP_9617_00464	ICMP_9853_00495	MAFF212063_05324	MAFF613020_03405	NZ_45_00575	NZ_47_00575	P155_05434	QSY6_00575	Shaanxi_M228_00550	JZY2_05216	YXH1_00593
pxpA_1		5-oxoprolinase subunit A	15	15	1	1	5305				770	770	770	CRAFRU_12.29_03452	CRAFRU_14.08_03358	ICMP_18708_03349	ICMP_18884_03351	ICMP_9617_02701	ICMP_9853_02877	MAFF212063_02949	MAFF613020_00991	NZ_45_03469	NZ_47_03354	P155_03638	QSY6_03359	Shaanxi_M228_03639	JZY2_02403	YXH1_02734
rhtC_1		Threonine efflux protein	15	15	1	1	7795				632	632	632	CRAFRU_12.29_01146	CRAFRU_14.08_01147	ICMP_18708_01143	ICMP_18884_01144	ICMP_9617_01170	ICMP_9853_01292	MAFF212063_04788	MAFF613020_05001	NZ_45_01145	NZ_47_01144	P155_01041	QSY6_01146	Shaanxi_M228_01079	JZY2_04698	YXH1_01111
group_5277		hypothetical protein	15	15	1	1	2849				371	371	371	CRAFRU_12.29_02237	CRAFRU_14.08_04575	ICMP_18708_02131	ICMP_18884_02134	ICMP_9617_03469	ICMP_9853_03696	MAFF212063_02148	MAFF613020_00163	NZ_45_02249	NZ_47_02135	P155_02146	QSY6_02136	Shaanxi_M228_02232	JZY2_01409	YXH1_02173
group_5278		hypothetical protein	15	15	1	1	7814				1121	1121	1121	CRAFRU_12.29_01162	CRAFRU_14.08_01163	ICMP_18708_01159	ICMP_18884_01160	ICMP_9617_01184	ICMP_9853_01308	MAFF212063_04774	MAFF613020_05021	NZ_45_01161	NZ_47_01160	P155_01057	QSY6_01162	Shaanxi_M228_01095	JZY2_04682	YXH1_01127
rpsS		30S ribosomal protein S19	15	15	1	1	9253				275	275	275	CRAFRU_12.29_00560	CRAFRU_14.08_00560	ICMP_18708_00559	ICMP_18884_00560	ICMP_9617_00449	ICMP_9853_00480	MAFF212063_05339	MAFF613020_03420	NZ_45_00560	NZ_47_00560	P155_05449	QSY6_00560	Shaanxi_M228_00535	JZY2_05231	YXH1_00578
carB_1		Carbamoyl-phosphate synthase large chain	15	15	1	1	8275				2858	4637	3316	CRAFRU_12.29_04510	CRAFRU_14.08_02298	ICMP_18708_04408	ICMP_18884_04410	ICMP_9617_01270	ICMP_9853_01411	MAFF212063_01430	MAFF613020_02440	NZ_45_04530	NZ_47_04413	P155_04485	QSY6_04420	Shaanxi_M228_04645	JZY2_03619	YXH1_04508
group_5280		hypothetical protein	15	15	1	1	1862				539	539	539	CRAFRU_12.29_01865	CRAFRU_14.08_04949	ICMP_18708_01760	ICMP_18884_01763	ICMP_9617_04017	ICMP_9853_04292	MAFF212063_01752	MAFF613020_05487	NZ_45_01877	NZ_47_01763	P155_01776	QSY6_01765	Shaanxi_M228_04409	JZY2_01039	YXH1_01804
group_5281		D-threonine aldolase	15	15	1	1	5899				1235	1235	1235	CRAFRU_12.29_03291	CRAFRU_14.08_03521	ICMP_18708_03127	ICMP_18884_03129	ICMP_9617_02479	ICMP_9853_02659	MAFF212063_03152	MAFF613020_00849	NZ_45_03247	NZ_47_03132	P155_02799	QSY6_03193	Shaanxi_M228_02935	JZY2_02261	YXH1_02896
rsmC		Ribosomal RNA small subunit methyltransferase C	15	15	1	1	7794				998	998	998	CRAFRU_12.29_01145	CRAFRU_14.08_01146	ICMP_18708_01142	ICMP_18884_01143	ICMP_9617_01169	ICMP_9853_01291	MAFF212063_04789	MAFF613020_05000	NZ_45_01144	NZ_47_01143	P155_01040	QSY6_01145	Shaanxi_M228_01078	JZY2_04699	YXH1_01110
group_5283		hypothetical protein	15	15	1	1	1794				449	449	449	CRAFRU_12.29_01814	CRAFRU_14.08_05000	ICMP_18708_01709	ICMP_18884_01712	ICMP_9617_03899	ICMP_9853_04165	MAFF212063_04153	MAFF613020_05610	NZ_45_01826	NZ_47_01712	P155_01723	QSY6_01714	Shaanxi_M228_04460	JZY2_00986	YXH1_01751
group_5284		hypothetical protein	15	15	1	1	6726				380	380	380	CRAFRU_12.29_02372	CRAFRU_14.08_04440	ICMP_18708_02266	ICMP_18884_02269	ICMP_9617_02068	ICMP_9853_02247	MAFF212063_03679	MAFF613020_01558	NZ_45_02384	NZ_47_02270	P155_02283	QSY6_02271	Shaanxi_M228_02408	JZY2_03207	YXH1_04066
rplD		50S ribosomal protein L4	15	15	1	1	9250				602	602	602	CRAFRU_12.29_00557	CRAFRU_14.08_00557	ICMP_18708_00556	ICMP_18884_00557	ICMP_9617_00446	ICMP_9853_00477	MAFF212063_05342	MAFF613020_03423	NZ_45_00557	NZ_47_00557	P155_05452	QSY6_00557	Shaanxi_M228_00532	JZY2_05234	YXH1_00575
fcuA_1		Ferrichrome receptor FcuA	15	15	1	1	6712				2186	2186	2186	CRAFRU_12.29_02386	CRAFRU_14.08_04426	ICMP_18708_02280	ICMP_18884_02283	ICMP_9617_02083	ICMP_9853_02262	MAFF212063_03665	MAFF613020_01543	NZ_45_02398	NZ_47_02284	P155_02297	QSY6_02285	Shaanxi_M228_02422	JZY2_03193	YXH1_04052
catJ		3-oxoadipate CoA-transferase subunit B	15	15	1	1	8439				779	779	779	CRAFRU_12.29_04557	CRAFRU_14.08_02251	ICMP_18708_04455	ICMP_18884_04457	ICMP_9617_01220	ICMP_9853_01349	MAFF212063_01354	MAFF613020_02482	NZ_45_04577	NZ_47_04460	P155_04532	QSY6_04467	Shaanxi_M228_04694	JZY2_03693	YXH1_04583
group_5288		hypothetical protein	15	15	1	1	3617				593	593	593	CRAFRU_12.29_01322	CRAFRU_14.08_01323	ICMP_18708_01318	ICMP_18884_01320	ICMP_9617_04292	ICMP_9853_04591	MAFF212063_04617	MAFF613020_05181	NZ_45_01321	NZ_47_01320	P155_01217	QSY6_01322	Shaanxi_M228_01254	JZY2_04524	YXH1_01287
otnI_2		2-oxo-tetronate isomerase	15	15	1	1	7291				785	785	785	CRAFRU_12.29_05273	CRAFRU_14.08_05278	ICMP_18708_05284	ICMP_18884_05286	ICMP_9617_00910	ICMP_9853_01005	MAFF212063_00667	MAFF613020_02961	NZ_45_05408	NZ_47_05282	P155_00655	QSY6_05292	Shaanxi_M228_05470	JZY2_00566	YXH1_05342
accD		Acetyl-coenzyme A carboxylase carboxyl transferase subunit beta	15	15	1	1	6330				920	920	920	CRAFRU_12.29_04129	CRAFRU_14.08_02680	ICMP_18708_04026	ICMP_18884_04028	ICMP_9617_01710	ICMP_9853_01872	MAFF212063_04034	MAFF613020_01916	NZ_45_04148	NZ_47_04031	P155_04113	QSY6_04036	Shaanxi_M228_02076	JZY2_03275	YXH1_04134
group_5291		hypothetical protein	15	15	1	1	1661				311	311	311	CRAFRU_12.29_01520	CRAFRU_14.08_01519	ICMP_18708_01513	ICMP_18884_01516	ICMP_9617_01532	ICMP_9853_01691	MAFF212063_04401	MAFF613020_02185	NZ_45_01517	NZ_47_01516	P155_01411	QSY6_01518	Shaanxi_M228_01446	JZY2_04328	YXH1_01483
group_5292		hypothetical protein	15	15	1	1	4184				491	491	491	CRAFRU_12.29_03594	CRAFRU_14.08_03216	ICMP_18708_03491	ICMP_18884_03493	ICMP_9617_02958	ICMP_9853_03142	MAFF212063_02678	MAFF613020_00441	NZ_45_03611	NZ_47_03496	P155_02684	QSY6_03501	Shaanxi_M228_02858	JZY2_01557	YXH1_03656
trmL		tRNA (cytidine(34)-2'-O)-methyltransferase	15	15	1	1	9050				455	455	455	CRAFRU_12.29_00355	CRAFRU_14.08_00355	ICMP_18708_00355	ICMP_18884_00355	ICMP_9617_05131	ICMP_9853_05485	MAFF212063_05502	MAFF613020_03171	NZ_45_00355	NZ_47_00355	P155_00321	QSY6_00355	Shaanxi_M228_00325	JZY2_05435	YXH1_00374
pstB_1		Phosphate import ATP-binding protein PstB	15	15	1	1	5185				779	779	779	CRAFRU_12.29_02542	CRAFRU_14.08_04271	ICMP_18708_02436	ICMP_18884_02439	ICMP_9617_02876	ICMP_9853_03056	MAFF212063_03513	MAFF613020_00526	NZ_45_02554	NZ_47_02440	P155_02450	QSY6_02443	Shaanxi_M228_03295	JZY2_03041	YXH1_03900
cysZ		Sulfate transporter CysZ	15	15	1	1	7832				857	857	857	CRAFRU_12.29_01178	CRAFRU_14.08_01179	ICMP_18708_01175	ICMP_18884_01176	ICMP_9617_04428	ICMP_9853_04733	MAFF212063_04760	MAFF613020_05036	NZ_45_01177	NZ_47_01176	P155_01073	QSY6_01178	Shaanxi_M228_01111	JZY2_04666	YXH1_01143
ohrR		Organic hydroperoxide resistance transcriptional regulator	15	15	1	1	2294				473	473	473	CRAFRU_12.29_01943	CRAFRU_14.08_04871	ICMP_18708_01838	ICMP_18884_01841	ICMP_9617_01627	ICMP_9853_01786	MAFF212063_01828	MAFF613020_02089	NZ_45_01955	NZ_47_01841	P155_01851	QSY6_01843	Shaanxi_M228_04334	JZY2_01114	YXH1_01879
group_5297		hypothetical protein	15	15	1	1	6375				1991	1991	1991	CRAFRU_12.29_04084	CRAFRU_14.08_02725	ICMP_18708_03981	ICMP_18884_03983	ICMP_9617_02015	ICMP_9853_02190	MAFF212063_03734	MAFF613020_01612	NZ_45_04103	NZ_47_03986	P155_04068	QSY6_03991	Shaanxi_M228_02121	JZY2_03230	YXH1_04089
group_5298		hypothetical protein	15	15	1	1	1667				653	653	653	CRAFRU_12.29_01525	CRAFRU_14.08_01524	ICMP_18708_01518	ICMP_18884_01521	ICMP_9617_01538	ICMP_9853_01696	MAFF212063_04396	MAFF613020_02180	NZ_45_01522	NZ_47_01521	P155_01416	QSY6_01523	Shaanxi_M228_01451	JZY2_04323	YXH1_01488
resA_2		Thiol-disulfide oxidoreductase ResA	15	15	1	1	2307				842	842	842	CRAFRU_12.29_01929	CRAFRU_14.08_04885	ICMP_18708_01824	ICMP_18884_01827	ICMP_9617_01616	ICMP_9853_01776	MAFF212063_01815	MAFF613020_02099	NZ_45_01941	NZ_47_01827	P155_01839	QSY6_01829	Shaanxi_M228_04346	JZY2_01102	YXH1_01867
group_5300		hypothetical protein	15	15	1	1	5267				443	443	443	CRAFRU_12.29_03417	CRAFRU_14.08_03394	ICMP_18708_03313	ICMP_18884_03315	ICMP_9617_02669	ICMP_9853_02845	MAFF212063_02980	MAFF613020_00959	NZ_45_03433	NZ_47_03318	P155_03603	QSY6_03323	Shaanxi_M228_03602	JZY2_02369	YXH1_02768
bfr_1		Bacterioferritin	15	15	1	1	9275				464	464	464	CRAFRU_12.29_00582	CRAFRU_14.08_00582	ICMP_18708_00581	ICMP_18884_00582	ICMP_9617_00471	ICMP_9853_00502	MAFF212063_05317	MAFF613020_03398	NZ_45_00582	NZ_47_00582	P155_05427	QSY6_00582	Shaanxi_M228_00557	JZY2_05209	YXH1_00600
iolB		5-deoxy-glucuronate isomerase	15	15	1	1	6796				809	809	809	CRAFRU_12.29_04051	CRAFRU_14.08_02758	ICMP_18708_03948	ICMP_18884_03950	ICMP_9617_02049	ICMP_9853_02230	MAFF212063_03701	MAFF613020_01575	NZ_45_04070	NZ_47_03953	P155_04035	QSY6_03958	Shaanxi_M228_04118	JZY2_02812	YXH1_02319
group_5303		hypothetical protein	15	15	1	1	7743				296	296	296	CRAFRU_12.29_01181	CRAFRU_14.08_01182	ICMP_18708_01178	ICMP_18884_01179	ICMP_9617_04425	ICMP_9853_04730	MAFF212063_04755	MAFF613020_05039	NZ_45_01180	NZ_47_01179	P155_01076	QSY6_01181	Shaanxi_M228_01114	JZY2_04663	YXH1_01146
group_5304		hypothetical protein	15	15	1	1	4712				593	593	593	CRAFRU_12.29_02996	CRAFRU_14.08_03817	ICMP_18708_02890	ICMP_18884_02893	ICMP_9617_02304	ICMP_9853_02481	MAFF212063_03304	MAFF613020_00670	NZ_45_03008	NZ_47_02894	P155_03046	QSY6_02897	Shaanxi_M228_02653	JZY2_01966	YXH1_03250
group_5305		hypothetical protein	15	15	1	1	3962				1112	1112	1112	CRAFRU_12.29_04332	CRAFRU_14.08_02476	ICMP_18708_04230	ICMP_18884_04232	ICMP_9617_04124	ICMP_9853_04407	MAFF212063_01636	MAFF613020_05367	NZ_45_04352	NZ_47_04235	P155_04312	QSY6_04240	Shaanxi_M228_01837	JZY2_03469	YXH1_04333
rbsC_3		Ribose import permease protein RbsC	15	15	1	1	4346				992	992	992	CRAFRU_12.29_03680	CRAFRU_14.08_03130	ICMP_18708_03577	ICMP_18884_03579	ICMP_9617_02563	ICMP_9853_02746	MAFF212063_02434	MAFF613020_01305	NZ_45_03697	NZ_47_03582	P155_02776	QSY6_03587	Shaanxi_M228_03876	JZY2_01652	YXH1_03563
yceD_3		General stress protein 16U	15	15	1	1	96				575	575	575	CRAFRU_12.29_04958	CRAFRU_14.08_01851	ICMP_18708_04855	ICMP_18884_04857	ICMP_9617_00962	ICMP_9853_01067	MAFF212063_04946	MAFF613020_04779	NZ_45_04978	NZ_47_04861	P155_04946	QSY6_04864	Shaanxi_M228_05084	JZY2_04091	YXH1_04984
uvrY		Response regulator UvrY	15	15	1	1	9178				629	629	629	CRAFRU_12.29_00477	CRAFRU_14.08_00477	ICMP_18708_00477	ICMP_18884_00477	ICMP_9617_00382	ICMP_9853_00413	MAFF212063_05420	MAFF613020_04171	NZ_45_00477	NZ_47_00477	P155_05532	QSY6_00477	Shaanxi_M228_00452	JZY2_05314	YXH1_00495
group_5309		hypothetical protein	15	15	1	1	2276				770	770	770	CRAFRU_12.29_01961	CRAFRU_14.08_04853	ICMP_18708_01856	ICMP_18884_01859	ICMP_9617_03850	ICMP_9853_04113	MAFF212063_01845	MAFF613020_05662	NZ_45_01973	NZ_47_01859	P155_01869	QSY6_01861	Shaanxi_M228_04316	JZY2_01132	YXH1_01897
pykA		Pyruvate kinase II	15	15	1	1	8459				1451	1451	1451	CRAFRU_12.29_04576	CRAFRU_14.08_02232	ICMP_18708_04474	ICMP_18884_04476	ICMP_9617_01201	ICMP_9853_01327	MAFF212063_01335	MAFF613020_02501	NZ_45_04596	NZ_47_04479	P155_04551	QSY6_04486	Shaanxi_M228_04713	JZY2_03712	YXH1_04602
rsfS		Ribosomal silencing factor RsfS	15	15	1	1	6863				386	386	386	CRAFRU_12.29_01009	CRAFRU_14.08_01010	ICMP_18708_01006	ICMP_18884_01007	ICMP_9617_04796	ICMP_9853_05128	MAFF212063_00920	MAFF613020_04612	NZ_45_01008	NZ_47_01007	P155_00911	QSY6_01009	Shaanxi_M228_00932	JZY2_04833	YXH1_00976
group_5312		hypothetical protein	15	15	1	1	2470				428	428	428	CRAFRU_12.29_00068	CRAFRU_14.08_00068	ICMP_18708_00068	ICMP_18884_00068	ICMP_9617_00251	ICMP_9853_00258	MAFF212063_05909	MAFF613020_03489	NZ_45_00068	NZ_47_00068	P155_05781	QSY6_00068	Shaanxi_M228_06071	JZY2_00044	YXH1_00044
fliA		RNA polymerase sigma factor FliA	15	15	1	1	2004				740	740	740	CRAFRU_12.29_02155	CRAFRU_14.08_04658	ICMP_18708_02049	ICMP_18884_02052	ICMP_9617_03553	ICMP_9853_03781	MAFF212063_02066	MAFF613020_00077	NZ_45_02166	NZ_47_02052	P155_02063	QSY6_02054	Shaanxi_M228_02149	JZY2_01326	YXH1_02090
group_5314		hypothetical protein	15	15	1	1	3439				305	305	305	CRAFRU_12.29_03625	CRAFRU_14.08_03185	ICMP_18708_03522	ICMP_18884_03524	ICMP_9617_03229	ICMP_9853_03444	MAFF212063_02548	MAFF613020_01204	NZ_45_03642	NZ_47_03527	P155_03299	QSY6_03532	Shaanxi_M228_03823	JZY2_01706	YXH1_03508
gcvR		Glycine cleavage system transcriptional repressor	15	15	1	1	4412				563	563	563	CRAFRU_12.29_01795	CRAFRU_14.08_05019	ICMP_18708_01690	ICMP_18884_01693	ICMP_9617_03915	ICMP_9853_04186	MAFF212063_04178	MAFF613020_05592	NZ_45_01807	NZ_47_01693	P155_01702	QSY6_01695	Shaanxi_M228_01826	JZY2_00962	YXH1_01732
group_5316		hypothetical protein	15	15	1	1	3673				392	392	392	CRAFRU_12.29_01376	CRAFRU_14.08_01377	ICMP_18708_01372	ICMP_18884_01374	ICMP_9617_04235	ICMP_9853_04535	MAFF212063_04562	MAFF613020_05237	NZ_45_01375	NZ_47_01374	P155_01272	QSY6_01376	Shaanxi_M228_01309	JZY2_04470	YXH1_01341
yqjD_2		putative protein YqjD	15	15	1	1	4309				314	314	314	CRAFRU_12.29_03715	CRAFRU_14.08_03095	ICMP_18708_03612	ICMP_18884_03614	ICMP_9617_01887	ICMP_9853_02063	MAFF212063_02399	MAFF613020_05805	NZ_45_03732	NZ_47_03617	P155_02741	QSY6_03622	Shaanxi_M228_03912	JZY2_01617	YXH1_03598
acpP_1		Acyl carrier protein	15	15	1	1	6291				236	236	236	CRAFRU_12.29_04145	CRAFRU_14.08_02664	ICMP_18708_04042	ICMP_18884_04044	ICMP_9617_01694	ICMP_9853_01856	MAFF212063_04050	MAFF613020_02019	NZ_45_04164	NZ_47_04047	P155_04129	QSY6_04052	Shaanxi_M228_02013	JZY2_03291	YXH1_04150
ftsB		Cell division protein FtsB	15	15	1	1	1711				278	278	278	CRAFRU_12.29_01566	CRAFRU_14.08_01565	ICMP_18708_01559	ICMP_18884_01562	ICMP_9617_01579	ICMP_9853_01737	MAFF212063_04355	MAFF613020_02138	NZ_45_01563	NZ_47_01562	P155_01457	QSY6_01564	Shaanxi_M228_01492	JZY2_04279	YXH1_01529
group_5320		hypothetical protein	15	15	1	1	6812				521	521	521	CRAFRU_12.29_04065	CRAFRU_14.08_02744	ICMP_18708_03962	ICMP_18884_03964	ICMP_9617_02032	ICMP_9853_02214	MAFF212063_03716	MAFF613020_01591	NZ_45_04084	NZ_47_03967	P155_04049	QSY6_03972	Shaanxi_M228_04132	JZY2_02826	YXH1_02305
group_5321		Putative multidrug export ATP-binding/permease protein	15	15	1	1	4644				1769	1769	1769	CRAFRU_12.29_02934	CRAFRU_14.08_03879	ICMP_18708_02828	ICMP_18884_02831	ICMP_9617_02242	ICMP_9853_02421	MAFF212063_03354	MAFF613020_00610	NZ_45_02946	NZ_47_02832	P155_03108	QSY6_02835	Shaanxi_M228_02592	JZY2_01901	YXH1_03315
garK		Glycerate 2-kinase	15	15	1	1	6472				1139	1139	1139	CRAFRU_12.29_02526	CRAFRU_14.08_04287	ICMP_18708_02420	ICMP_18884_02423	ICMP_9617_02815	ICMP_9853_02993	MAFF212063_03525	MAFF613020_01391	NZ_45_02538	NZ_47_02424	P155_02437	QSY6_02427	Shaanxi_M228_02569	JZY2_03054	YXH1_03913
dsrE		Putative sulfurtransferase DsrE	15	15	1	1	6538				392	392	392	CRAFRU_12.29_02468	CRAFRU_14.08_04344	ICMP_18708_02362	ICMP_18884_02365	ICMP_9617_02167	ICMP_9853_02352	MAFF212063_03584	MAFF613020_01451	NZ_45_02480	NZ_47_02366	P155_02379	QSY6_02367	Shaanxi_M228_02507	JZY2_03111	YXH1_03970
group_5324		hypothetical protein	15	15	1	1	3072				1466	1466	1466	CRAFRU_12.29_03839	CRAFRU_14.08_02971	ICMP_18708_03736	ICMP_18884_03738	ICMP_9617_03758	ICMP_9853_04014	MAFF212063_02390	MAFF613020_05757	NZ_45_03856	NZ_47_03741	P155_03826	QSY6_03746	Shaanxi_M228_03526	JZY2_02604	YXH1_02529
group_5325		hypothetical protein	15	15	1	1	2851				728	728	728	CRAFRU_12.29_02239	CRAFRU_14.08_04573	ICMP_18708_02133	ICMP_18884_02136	ICMP_9617_03467	ICMP_9853_03694	MAFF212063_02150	MAFF613020_00165	NZ_45_02251	NZ_47_02137	P155_02148	QSY6_02138	Shaanxi_M228_02234	JZY2_01411	YXH1_02175
group_5326		hypothetical protein	15	15	1	1	8416				617	617	617	CRAFRU_12.29_04534	CRAFRU_14.08_02274	ICMP_18708_04432	ICMP_18884_04434	ICMP_9617_01242	ICMP_9853_01371	MAFF212063_01378	MAFF613020_02458	NZ_45_04554	NZ_47_04437	P155_04509	QSY6_04444	Shaanxi_M228_04671	JZY2_03670	YXH1_04560
tmoT		Response regulator protein TmoT	15	15	1	1	8776				638	638	638	CRAFRU_12.29_05877	CRAFRU_14.08_05882	ICMP_18708_05888	ICMP_18884_05890	ICMP_9617_05363	ICMP_9853_05745	MAFF212063_00055	MAFF613020_03729	NZ_45_06012	NZ_47_05886	P155_05931	QSY6_05897	Shaanxi_M228_00070	JZY2_05790	YXH1_05927
group_5328		hypothetical protein	15	15	1	1	874				710	710	710	CRAFRU_12.29_00223	CRAFRU_14.08_00223	ICMP_18708_00223	ICMP_18884_00223	ICMP_9617_00351	ICMP_9853_00370	MAFF212063_05662	MAFF613020_03586	NZ_45_00223	NZ_47_00223	P155_05600	QSY6_00223	Shaanxi_M228_05861	JZY2_05540	YXH1_00267
ibaG		Acid stress protein IbaG	15	15	1	1	7084				239	239	239	CRAFRU_12.29_04690	CRAFRU_14.08_02118	ICMP_18708_04588	ICMP_18884_04590	ICMP_9617_04526	ICMP_9853_04833	MAFF212063_01237	MAFF613020_02606	NZ_45_04710	NZ_47_04593	P155_04657	QSY6_04600	Shaanxi_M228_04819	JZY2_03817	YXH1_04713
rfbB		dTDP-glucose 4,6-dehydratase	15	15	1	1	7548				848	1100	1014	CRAFRU_12.29_04779	CRAFRU_14.08_02029	ICMP_18708_04677	ICMP_18884_04679	ICMP_9617_01104	ICMP_9853_01221	MAFF212063_01048	MAFF613020_04932	NZ_45_04799	NZ_47_04682	P155_04757	QSY6_04689	Shaanxi_M228_04905	JZY2_03906	YXH1_04798
cyoD		Cytochrome bo(3) ubiquinol oxidase subunit 4	15	15	1	1	3623				332	332	332	CRAFRU_12.29_01329	CRAFRU_14.08_01330	ICMP_18708_01325	ICMP_18884_01327	ICMP_9617_04285	ICMP_9853_04585	MAFF212063_04611	MAFF613020_05187	NZ_45_01328	NZ_47_01327	P155_01224	QSY6_01329	Shaanxi_M228_01261	JZY2_04517	YXH1_01294
nhaA_2		Na(+)/H(+) antiporter NhaA	15	15	1	1	262				1175	1175	1175	CRAFRU_12.29_05389	CRAFRU_14.08_05394	ICMP_18708_05400	ICMP_18884_05402	ICMP_9617_05054	ICMP_9853_05391	MAFF212063_00553	MAFF613020_03077	NZ_45_05524	NZ_47_05398	P155_00539	QSY6_05409	Shaanxi_M228_05585	JZY2_00449	YXH1_05459
rpoC		DNA-directed RNA polymerase subunit beta'	15	15	1	1	9243				4199	4199	4199	CRAFRU_12.29_00550	CRAFRU_14.08_00550	ICMP_18708_00549	ICMP_18884_00550	ICMP_9617_00439	ICMP_9853_00470	MAFF212063_05349	MAFF613020_03430	NZ_45_00550	NZ_47_00550	P155_05459	QSY6_00550	Shaanxi_M228_00525	JZY2_05241	YXH1_00568
group_5333		hypothetical protein	15	15	1	1	9368				1355	1355	1355	CRAFRU_12.29_00663	CRAFRU_14.08_00663	ICMP_18708_00662	ICMP_18884_00663	ICMP_9617_00565	ICMP_9853_00612	MAFF212063_05228	MAFF613020_03305	NZ_45_00663	NZ_47_00663	P155_05346	QSY6_00663	Shaanxi_M228_00641	JZY2_05128	YXH1_00681
rpmB		50S ribosomal protein L28	15	15	1	1	3335				233	233	233	CRAFRU_12.29_00141	CRAFRU_14.08_00141	ICMP_18708_00141	ICMP_18884_00141	ICMP_9617_00063	ICMP_9853_00065	MAFF212063_05767	MAFF613020_03966	NZ_45_00141	NZ_47_00141	P155_05712	QSY6_00141	Shaanxi_M228_05735	JZY2_00113	YXH1_00113
group_5335		hypothetical protein	15	15	1	1	2228				1112	1112	1112	CRAFRU_12.29_02010	CRAFRU_14.08_04804	ICMP_18708_01905	ICMP_18884_01908	ICMP_9617_03802	ICMP_9853_04062	MAFF212063_01899	MAFF613020_05713	NZ_45_02022	NZ_47_01908	P155_01919	QSY6_01910	Shaanxi_M228_04267	JZY2_01181	YXH1_01946
lrp_2		Leucine-responsive regulatory protein	15	15	1	1	850				488	488	488	CRAFRU_12.29_00244	CRAFRU_14.08_00244	ICMP_18708_00244	ICMP_18884_00244	ICMP_9617_00330	ICMP_9853_00349	MAFF212063_05643	MAFF613020_03606	NZ_45_00244	NZ_47_00244	P155_05620	QSY6_00244	Shaanxi_M228_05841	JZY2_00205	YXH1_05726
rlmH		Ribosomal RNA large subunit methyltransferase H	15	15	1	1	6864				467	467	467	CRAFRU_12.29_01010	CRAFRU_14.08_01011	ICMP_18708_01007	ICMP_18884_01008	ICMP_9617_04795	ICMP_9853_05127	MAFF212063_00921	MAFF613020_04613	NZ_45_01009	NZ_47_01008	P155_00912	QSY6_01010	Shaanxi_M228_00933	JZY2_04832	YXH1_00977
ihfB		Integration host factor subunit beta	15	15	1	1	1919				296	296	296	CRAFRU_12.29_01921	CRAFRU_14.08_04893	ICMP_18708_01816	ICMP_18884_01819	ICMP_9617_03962	ICMP_9853_04233	MAFF212063_01807	MAFF613020_05544	NZ_45_01933	NZ_47_01819	P155_01831	QSY6_01821	Shaanxi_M228_04354	JZY2_01094	YXH1_01859
rimJ		[Ribosomal protein S5]-alanine N-acetyltransferase	15	15	1	1	5052				545	545	545	CRAFRU_12.29_02659	CRAFRU_14.08_04154	ICMP_18708_02553	ICMP_18884_02556	ICMP_9617_01935	ICMP_9853_02112	MAFF212063_03814	MAFF613020_01692	NZ_45_02671	NZ_47_02557	P155_02568	QSY6_02560	Shaanxi_M228_03175	JZY2_02921	YXH1_03781
iolS_2		Aldo-keto reductase IolS	15	15	1	1	6158				239	989	580	CRAFRU_12.29_04830	CRAFRU_14.08_01979	ICMP_18708_04727	ICMP_18884_04729	ICMP_9617_01080	ICMP_9853_01193	MAFF212063_04821	MAFF613020_04901	NZ_45_04850	NZ_47_04733	P155_04810	QSY6_04736	Shaanxi_M228_04951	JZY2_03958	YXH1_04851
group_5340		hypothetical protein	15	15	1	1	2072				473	473	473	CRAFRU_12.29_02101	CRAFRU_14.08_04712	ICMP_18708_01995	ICMP_18884_01998	ICMP_9617_03609	ICMP_9853_03844	MAFF212063_02009	MAFF613020_05936	NZ_45_02112	NZ_47_01998	P155_02009	QSY6_02000	Shaanxi_M228_04178	JZY2_01272	YXH1_02036
group_5341		hypothetical protein	15	15	1	1	4858				587	587	587	CRAFRU_12.29_04263	CRAFRU_14.08_02545	ICMP_18708_04161	ICMP_18884_04163	ICMP_9617_04056	ICMP_9853_04338	MAFF212063_01704	MAFF613020_05440	NZ_45_04283	NZ_47_04166	P155_04243	QSY6_04171	Shaanxi_M228_01904	JZY2_03399	YXH1_04264
artM		Arginine transport ATP-binding protein ArtM	15	15	1	1	5436				761	761	761	CRAFRU_12.29_03168	CRAFRU_14.08_03644	ICMP_18708_03250	ICMP_18884_03252	ICMP_9617_02906	ICMP_9853_03089	MAFF212063_02728	MAFF613020_00493	NZ_45_03370	NZ_47_03255	P155_03451	QSY6_03070	Shaanxi_M228_03073	JZY2_02139	YXH1_03017
group_5343		hypothetical protein	15	15	1	1	3703				947	947	947	CRAFRU_12.29_01408	CRAFRU_14.08_01407	ICMP_18708_01402	ICMP_18884_01404	ICMP_9617_04205	ICMP_9853_04505	MAFF212063_04532	MAFF613020_05267	NZ_45_01405	NZ_47_01404	P155_01302	QSY6_01406	Shaanxi_M228_01339	JZY2_04440	YXH1_01371
rpiA		Ribose-5-phosphate isomerase A	15	15	1	1	8008				671	671	671	CRAFRU_12.29_05635	CRAFRU_14.08_05640	ICMP_18708_05646	ICMP_18884_05648	ICMP_9617_05098	ICMP_9853_05444	MAFF212063_00438	MAFF613020_03134	NZ_45_05770	NZ_47_05644	P155_00137	QSY6_05652	Shaanxi_M228_05979	JZY2_05558	YXH1_00249
group_5345		hypothetical protein	15	15	1	1	3101				551	551	551	CRAFRU_12.29_03867	CRAFRU_14.08_02943	ICMP_18708_03764	ICMP_18884_03766	ICMP_9617_03710	ICMP_9853_03961	MAFF212063_02362	MAFF613020_05827	NZ_45_03884	NZ_47_03769	P155_03854	QSY6_03774	Shaanxi_M228_03554	JZY2_02632	YXH1_02501
group_5346		hypothetical protein	15	15	1	1	8075				209	209	209	CRAFRU_12.29_05440	CRAFRU_14.08_05445	ICMP_18708_05451	ICMP_18884_05453	ICMP_9617_00729	ICMP_9853_00796	MAFF212063_00507	MAFF613020_04340	NZ_45_05575	NZ_47_05449	P155_00488	QSY6_05457	Shaanxi_M228_05636	JZY2_00399	YXH1_05509
group_5347		hypothetical protein	15	15	1	1	4055				224	224	224	CRAFRU_12.29_02762	CRAFRU_14.08_04051	ICMP_18708_02656	ICMP_18884_02659	ICMP_9617_03210	ICMP_9853_03425	MAFF212063_03480	MAFF613020_01183	NZ_45_02774	NZ_47_02660	P155_03278	QSY6_02663	Shaanxi_M228_03802	JZY2_01727	YXH1_03487
trmD		tRNA (guanine-N(1)-)-methyltransferase	15	15	1	1	1622				752	752	752	CRAFRU_12.29_01482	CRAFRU_14.08_01481	ICMP_18708_01476	ICMP_18884_01478	ICMP_9617_01495	ICMP_9853_01654	MAFF212063_04440	MAFF613020_02222	NZ_45_01479	NZ_47_01478	P155_01374	QSY6_01480	Shaanxi_M228_01408	JZY2_04366	YXH1_01445
sprT		Protein SprT	15	15	1	1	1849				494	494	494	CRAFRU_12.29_01852	CRAFRU_14.08_04962	ICMP_18708_01747	ICMP_18884_01750	ICMP_9617_04030	ICMP_9853_04305	MAFF212063_01739	MAFF613020_05472	NZ_45_01864	NZ_47_01750	P155_01763	QSY6_01752	Shaanxi_M228_04422	JZY2_01026	YXH1_01791
dnaB_2		Replicative DNA helicase	15	15	1	1	7443				1394	1394	1394	CRAFRU_12.29_05131	CRAFRU_14.08_05136	ICMP_18708_05140	ICMP_18884_05142	ICMP_9617_04905	ICMP_9853_05239	MAFF212063_00814	MAFF613020_04486	NZ_45_05264	NZ_47_05138	P155_00794	QSY6_05150	Shaanxi_M228_05331	JZY2_00705	YXH1_05203
rlhA		23S rRNA 5-hydroxycytidine synthase	15	15	1	1	5178				2006	2006	2006	CRAFRU_12.29_02548	CRAFRU_14.08_04265	ICMP_18708_02442	ICMP_18884_02445	ICMP_9617_02870	ICMP_9853_03050	MAFF212063_03505	MAFF613020_00532	NZ_45_02560	NZ_47_02446	P155_02456	QSY6_02449	Shaanxi_M228_03289	JZY2_03035	YXH1_03894
cntO_4		Metal-pseudopaline receptor CntO	15	15	1	1	4559				2111	2111	2111	CRAFRU_12.29_02879	CRAFRU_14.08_03934	ICMP_18708_02773	ICMP_18884_02776	ICMP_9617_02390	ICMP_9853_02565	MAFF212063_02526	MAFF613020_00755	NZ_45_02891	NZ_47_02777	P155_03162	QSY6_02780	Shaanxi_M228_03342	JZY2_01846	YXH1_03370
rbsA_3		Ribose import ATP-binding protein RbsA	15	15	1	1	4345				1553	1553	1553	CRAFRU_12.29_03681	CRAFRU_14.08_03129	ICMP_18708_03578	ICMP_18884_03580	ICMP_9617_02562	ICMP_9853_02745	MAFF212063_02433	MAFF613020_01306	NZ_45_03698	NZ_47_03583	P155_02775	QSY6_03588	Shaanxi_M228_03877	JZY2_01651	YXH1_03564
group_5354		hypothetical protein	15	15	1	1	4152				251	251	251	CRAFRU_12.29_02742	CRAFRU_14.08_04071	ICMP_18708_02636	ICMP_18884_02639	ICMP_9617_03302	ICMP_9853_03525	MAFF212063_02282	MAFF613020_00351	NZ_45_02754	NZ_47_02640	P155_02654	QSY6_02643	Shaanxi_M228_03080	JZY2_02839	YXH1_03686
exbD_4		Biopolymer transport protein ExbD	15	15	1	1	2328				464	464	464	CRAFRU_12.29_01620	CRAFRU_14.08_01618	ICMP_18708_01612	ICMP_18884_01615	ICMP_9617_03937	ICMP_9853_04208	MAFF212063_04302	MAFF613020_05570	NZ_45_01616	NZ_47_01615	P155_01510	QSY6_01617	Shaanxi_M228_01545	JZY2_04227	YXH1_01581
group_5356		hypothetical protein	15	15	1	1	586				617	617	617	CRAFRU_12.29_05083	CRAFRU_14.08_05088	ICMP_18708_05092	ICMP_18884_05094	ICMP_9617_00649	ICMP_9853_00702	MAFF212063_05131	MAFF613020_03214	NZ_45_05216	NZ_47_05090	P155_05073	QSY6_05102	Shaanxi_M228_05213	JZY2_00797	YXH1_05109
moaB		Molybdenum cofactor biosynthesis protein B	15	15	1	1	4329				539	539	539	CRAFRU_12.29_03697	CRAFRU_14.08_03113	ICMP_18708_03594	ICMP_18884_03596	ICMP_9617_02546	ICMP_9853_02729	MAFF212063_02417	MAFF613020_01322	NZ_45_03714	NZ_47_03599	P155_02759	QSY6_03604	Shaanxi_M228_03893	JZY2_01635	YXH1_03580
group_5358		hypothetical protein	15	15	1	1	7301				323	323	323	CRAFRU_12.29_05263	CRAFRU_14.08_05268	ICMP_18708_05274	ICMP_18884_05276	ICMP_9617_05034	ICMP_9853_05367	MAFF212063_00688	MAFF613020_04357	NZ_45_05398	NZ_47_05272	P155_00665	QSY6_05282	Shaanxi_M228_05460	JZY2_00576	YXH1_05332
group_5359		putative phosphatase	15	15	1	1	8034				656	656	656	CRAFRU_12.29_05507	CRAFRU_14.08_05512	ICMP_18708_05518	ICMP_18884_05520	ICMP_9617_05093	ICMP_9853_05441	MAFF212063_00441	MAFF613020_03131	NZ_45_05642	NZ_47_05516	P155_00422	QSY6_05524	Shaanxi_M228_05701	JZY2_00333	YXH1_05595
group_5360		hypothetical protein	15	15	1	1	7478				539	539	539	CRAFRU_12.29_05107	CRAFRU_14.08_05112	ICMP_18708_05116	ICMP_18884_05118	ICMP_9617_04876	ICMP_9853_05208	MAFF212063_00837	MAFF613020_04529	NZ_45_05240	NZ_47_05114	P155_00818	QSY6_05126	Shaanxi_M228_05281	JZY2_00729	YXH1_05179
group_5361		hypothetical protein	15	15	1	1	4327				224	224	224	CRAFRU_12.29_03699	CRAFRU_14.08_03111	ICMP_18708_03596	ICMP_18884_03598	ICMP_9617_02544	ICMP_9853_02727	MAFF212063_02415	MAFF613020_01324	NZ_45_03716	NZ_47_03601	P155_02757	QSY6_03606	Shaanxi_M228_03895	JZY2_01633	YXH1_03582
gltX		Glutamate--tRNA ligase	15	15	1	1	4084				1481	1481	1481	CRAFRU_12.29_02686	CRAFRU_14.08_04127	ICMP_18708_02580	ICMP_18884_02583	ICMP_9617_03351	ICMP_9853_03576	MAFF212063_02241	MAFF613020_00300	NZ_45_02698	NZ_47_02584	P155_02595	QSY6_02587	Shaanxi_M228_03149	JZY2_02895	YXH1_03755
group_5363		hypothetical protein	15	15	1	1	5190				287	287	287	CRAFRU_12.29_02538	CRAFRU_14.08_04275	ICMP_18708_02432	ICMP_18884_02435	ICMP_9617_02881	ICMP_9853_03060	MAFF212063_03517	MAFF613020_00522	NZ_45_02550	NZ_47_02436	P155_02446	QSY6_02439	Shaanxi_M228_03299	JZY2_03045	YXH1_03904
accB_2		Biotin carboxyl carrier protein of acetyl-CoA carboxylase	15	15	1	1	5310				440	440	440	CRAFRU_12.29_03457	CRAFRU_14.08_03353	ICMP_18708_03354	ICMP_18884_03356	ICMP_9617_02706	ICMP_9853_02882	MAFF212063_02944	MAFF613020_00996	NZ_45_03474	NZ_47_03359	P155_03643	QSY6_03364	Shaanxi_M228_03644	JZY2_02408	YXH1_02729
sucC		Succinate--CoA ligase [ADP-forming] subunit beta	15	15	1	1	4150				1166	1166	1166	CRAFRU_12.29_02740	CRAFRU_14.08_04073	ICMP_18708_02634	ICMP_18884_02637	ICMP_9617_03304	ICMP_9853_03527	MAFF212063_02280	MAFF613020_00349	NZ_45_02752	NZ_47_02638	P155_02652	QSY6_02641	Shaanxi_M228_03082	JZY2_02841	YXH1_03688
group_5366		hypothetical protein	15	15	1	1	1663				869	869	869	CRAFRU_12.29_01521	CRAFRU_14.08_01520	ICMP_18708_01514	ICMP_18884_01517	ICMP_9617_01533	ICMP_9853_01692	MAFF212063_04400	MAFF613020_02184	NZ_45_01518	NZ_47_01517	P155_01412	QSY6_01519	Shaanxi_M228_01447	JZY2_04327	YXH1_01484
group_5367		hypothetical protein	15	15	1	1	3938				971	971	971	CRAFRU_12.29_04310	CRAFRU_14.08_02498	ICMP_18708_04208	ICMP_18884_04210	ICMP_9617_04102	ICMP_9853_04386	MAFF212063_01659	MAFF613020_05388	NZ_45_04330	NZ_47_04213	P155_04290	QSY6_04218	Shaanxi_M228_01859	JZY2_03447	YXH1_04311
group_5368	fecI_2	putative RNA polymerase sigma factor FecI	15	15	1	1	4511				509	509	509	CRAFRU_12.29_02834	CRAFRU_14.08_03979	ICMP_18708_02728	ICMP_18884_02731	ICMP_9617_03097	ICMP_9853_03298	MAFF212063_03086	MAFF613020_00912	NZ_45_02846	NZ_47_02732	P155_03206	QSY6_02735	Shaanxi_M228_03728	JZY2_01802	YXH1_03414
suhB		Inositol-1-monophosphatase	15	15	1	1	1540				815	815	815	CRAFRU_12.29_01424	CRAFRU_14.08_01423	ICMP_18708_01418	ICMP_18884_01420	ICMP_9617_01415	ICMP_9853_01563	MAFF212063_04520	MAFF613020_02293	NZ_45_01421	NZ_47_01420	P155_01316	QSY6_01422	Shaanxi_M228_01351	JZY2_04424	YXH1_01387
group_5370		Putative 3-methyladenine DNA glycosylase	15	15	1	1	6860				671	671	671	CRAFRU_12.29_01006	CRAFRU_14.08_01007	ICMP_18708_01003	ICMP_18884_01004	ICMP_9617_04799	ICMP_9853_05131	MAFF212063_00917	MAFF613020_04609	NZ_45_01005	NZ_47_01004	P155_00908	QSY6_01006	Shaanxi_M228_00929	JZY2_04836	YXH1_00973
group_5371		hypothetical protein	15	15	1	1	6498				527	527	527	CRAFRU_12.29_02500	CRAFRU_14.08_04312	ICMP_18708_02394	ICMP_18884_02397	ICMP_9617_02840	ICMP_9853_03018	MAFF212063_03550	MAFF613020_01416	NZ_45_02512	NZ_47_02398	P155_02411	QSY6_02401	Shaanxi_M228_02543	JZY2_03079	YXH1_03938
group_5372		hypothetical protein	15	15	1	1	3946				515	515	515	CRAFRU_12.29_04318	CRAFRU_14.08_02490	ICMP_18708_04216	ICMP_18884_04218	ICMP_9617_04109	ICMP_9853_04393	MAFF212063_01651	MAFF613020_05381	NZ_45_04338	NZ_47_04221	P155_04298	QSY6_04226	Shaanxi_M228_01851	JZY2_03455	YXH1_04319
group_5373		hypothetical protein	15	15	1	1	5876				155	155	155	CRAFRU_12.29_03267	CRAFRU_14.08_03545	ICMP_18708_03151	ICMP_18884_03153	ICMP_9617_02457	ICMP_9853_02636	MAFF212063_03174	MAFF613020_00826	NZ_45_03271	NZ_47_03156	P155_03353	QSY6_03169	Shaanxi_M228_02959	JZY2_02237	YXH1_02920
pntB		NAD(P) transhydrogenase subunit beta	15	15	1	1	8860				1454	1454	1454	CRAFRU_12.29_05796	CRAFRU_14.08_05801	ICMP_18708_05807	ICMP_18884_05809	ICMP_9617_05280	ICMP_9853_05660	MAFF212063_00137	MAFF613020_03456	NZ_45_05931	NZ_47_05805	P155_05849	QSY6_05816	Shaanxi_M228_00151	JZY2_05709	YXH1_05846
eamB_2		Cysteine/O-acetylserine efflux protein	15	15	1	1	4048				584	584	584	CRAFRU_12.29_02769	CRAFRU_14.08_04044	ICMP_18708_02663	ICMP_18884_02666	ICMP_9617_03203	ICMP_9853_03418	MAFF212063_03473	MAFF613020_01176	NZ_45_02781	NZ_47_02667	P155_03271	QSY6_02670	Shaanxi_M228_03795	JZY2_01734	YXH1_03480
dctB_3		C4-dicarboxylate transport sensor protein DctB	15	15	1	1	8645				1814	1814	1814	CRAFRU_12.29_05723	CRAFRU_14.08_05728	ICMP_18708_05734	ICMP_18884_05736	ICMP_9617_05248	ICMP_9853_05620	MAFF212063_00213	MAFF613020_04242	NZ_45_05858	NZ_47_05732	P155_00051	QSY6_05743	Shaanxi_M228_00209	JZY2_05646	YXH1_05774
argC		N-acetyl-gamma-glutamyl-phosphate reductase	15	15	1	1	9228				1034	1034	1034	CRAFRU_12.29_00526	CRAFRU_14.08_00526	ICMP_18708_00525	ICMP_18884_00526	ICMP_9617_00415	ICMP_9853_00446	MAFF212063_05374	MAFF613020_04204	NZ_45_00526	NZ_47_00526	P155_05483	QSY6_00526	Shaanxi_M228_00501	JZY2_05265	YXH1_00544
fic		putative protein adenylyltransferase Fic	15	15	1	1	8792				584	584	584	CRAFRU_12.29_05861	CRAFRU_14.08_05866	ICMP_18708_05872	ICMP_18884_05874	ICMP_9617_05347	ICMP_9853_05729	MAFF212063_00072	MAFF613020_03713	NZ_45_05996	NZ_47_05870	P155_05915	QSY6_05881	Shaanxi_M228_00086	JZY2_05774	YXH1_05911
group_5379		hypothetical protein	15	15	1	1	5075				533	533	533	CRAFRU_12.29_02641	CRAFRU_14.08_04172	ICMP_18708_02535	ICMP_18884_02538	ICMP_9617_02993	ICMP_9853_03176	MAFF212063_02644	MAFF613020_06001	NZ_45_02653	NZ_47_02539	P155_02550	QSY6_02542	Shaanxi_M228_03195	JZY2_02939	YXH1_03799
group_5380		hypothetical protein	15	15	1	1	2218				164	164	164	CRAFRU_12.29_02020	CRAFRU_14.08_04792	ICMP_18708_01915	ICMP_18884_01918	ICMP_9617_03792	ICMP_9853_04052	MAFF212063_01909	MAFF613020_05723	NZ_45_02032	NZ_47_01918	P155_01929	QSY6_01920	Shaanxi_M228_04257	JZY2_01191	YXH1_01956
ratA		Ribosome association toxin RatA	15	15	1	1	7009				434	434	434	CRAFRU_12.29_04765	CRAFRU_14.08_02043	ICMP_18708_04663	ICMP_18884_04665	ICMP_9617_04596	ICMP_9853_04903	MAFF212063_01165	MAFF613020_02676	NZ_45_04785	NZ_47_04668	P155_04732	QSY6_04675	Shaanxi_M228_04892	JZY2_03892	YXH1_04788
zntR		HTH-type transcriptional regulator ZntR	15	15	1	1	8136				446	446	446	CRAFRU_12.29_05499	CRAFRU_14.08_05504	ICMP_18708_05510	ICMP_18884_05512	ICMP_9617_00671	ICMP_9853_00737	MAFF212063_00449	MAFF613020_04281	NZ_45_05634	NZ_47_05508	P155_00430	QSY6_05516	Shaanxi_M228_05693	JZY2_00341	YXH1_05567
group_5383		hypothetical protein	15	15	1	1	1802				476	476	476	CRAFRU_12.29_01822	CRAFRU_14.08_04992	ICMP_18708_01717	ICMP_18884_01720	ICMP_9617_03891	ICMP_9853_04157	MAFF212063_04145	MAFF613020_05618	NZ_45_01834	NZ_47_01720	P155_01731	QSY6_01722	Shaanxi_M228_04452	JZY2_00994	YXH1_01759
purE		N5-carboxyaminoimidazole ribonucleotide mutase	15	15	1	1	8825				491	491	491	CRAFRU_12.29_05828	CRAFRU_14.08_05833	ICMP_18708_05839	ICMP_18884_05841	ICMP_9617_05314	ICMP_9853_05696	MAFF212063_00105	MAFF613020_03680	NZ_45_05963	NZ_47_05837	P155_05882	QSY6_05848	Shaanxi_M228_00119	JZY2_05741	YXH1_05878
group_5385		putative phosphatase	15	15	1	1	6244				653	653	653	CRAFRU_12.29_04192	CRAFRU_14.08_02616	ICMP_18708_04090	ICMP_18884_04092	ICMP_9617_01650	ICMP_9853_01810	MAFF212063_04093	MAFF613020_02065	NZ_45_04212	NZ_47_04095	P155_04175	QSY6_04100	Shaanxi_M228_01967	JZY2_03337	YXH1_04196
glmS		Glutamine--fructose-6-phosphate aminotransferase [isomerizing]	15	15	1	1	7268				1835	1835	1835	CRAFRU_12.29_05965	CRAFRU_14.08_05971	ICMP_18708_05977	ICMP_18884_05979	ICMP_9617_05525	ICMP_9853_05890	MAFF212063_05948	MAFF613020_03881	NZ_45_06101	NZ_47_05975	P155_05988	QSY6_05985	Shaanxi_M228_06124	JZY2_05847	YXH1_05984
lgrE		Linear gramicidin dehydrogenase LgrE	15	15	1	1	5644				758	758	758	CRAFRU_12.29_02301	CRAFRU_14.08_04511	ICMP_18708_02195	ICMP_18884_02198	ICMP_9617_03390	ICMP_9853_03611	MAFF212063_02209	MAFF613020_00263	NZ_45_02313	NZ_47_02199	P155_02210	QSY6_02200	Shaanxi_M228_02337	JZY2_01473	YXH1_02238
folK_2		2-amino-4-hydroxy-6-hydroxymethyldihydropteridine pyrophosphokinase	15	15	1	1	6678				506	506	506	CRAFRU_12.29_04938	CRAFRU_14.08_01871	ICMP_18708_04835	ICMP_18884_04837	ICMP_9617_00980	ICMP_9853_01090	MAFF212063_04927	MAFF613020_04798	NZ_45_04958	NZ_47_04841	P155_04925	QSY6_04844	Shaanxi_M228_05064	JZY2_04071	YXH1_04964
group_5389		hypothetical protein	15	15	1	1	5890				443	443	443	CRAFRU_12.29_03282	CRAFRU_14.08_03530	ICMP_18708_03136	ICMP_18884_03138	ICMP_9617_02471	ICMP_9853_02651	MAFF212063_03160	MAFF613020_00841	NZ_45_03256	NZ_47_03141	P155_02790	QSY6_03184	Shaanxi_M228_02944	JZY2_02252	YXH1_02905
cobC		Adenosylcobalamin/alpha-ribazole phosphatase	15	15	1	1	1882				572	572	572	CRAFRU_12.29_01885	CRAFRU_14.08_04929	ICMP_18708_01780	ICMP_18884_01783	ICMP_9617_03997	ICMP_9853_04272	MAFF212063_01772	MAFF613020_05507	NZ_45_01897	NZ_47_01783	P155_01796	QSY6_01785	Shaanxi_M228_04389	JZY2_01059	YXH1_01824
group_5391		hypothetical protein	15	15	1	1	8411				446	446	446	CRAFRU_12.29_04529	CRAFRU_14.08_02279	ICMP_18708_04427	ICMP_18884_04429	ICMP_9617_01248	ICMP_9853_01376	MAFF212063_01383	MAFF613020_02453	NZ_45_04549	NZ_47_04432	P155_04504	QSY6_04439	Shaanxi_M228_04665	JZY2_03665	YXH1_04555
group_5392		hypothetical protein	15	15	1	1	2854				293	293	293	CRAFRU_12.29_02242	CRAFRU_14.08_04570	ICMP_18708_02136	ICMP_18884_02139	ICMP_9617_03464	ICMP_9853_03691	MAFF212063_02153	MAFF613020_00168	NZ_45_02254	NZ_47_02140	P155_02151	QSY6_02141	Shaanxi_M228_02237	JZY2_01414	YXH1_02178
malP		Maltodextrin phosphorylase	15	15	1	1	253				2450	2450	2450	CRAFRU_12.29_05380	CRAFRU_14.08_05385	ICMP_18708_05391	ICMP_18884_05393	ICMP_9617_00734	ICMP_9853_00802	MAFF212063_00563	MAFF613020_03067	NZ_45_05515	NZ_47_05389	P155_00548	QSY6_05399	Shaanxi_M228_05575	JZY2_00458	YXH1_05450
rpmG		50S ribosomal protein L33	15	15	1	1	3336				155	155	155	CRAFRU_12.29_00140	CRAFRU_14.08_00140	ICMP_18708_00140	ICMP_18884_00140	ICMP_9617_00064	ICMP_9853_00066	MAFF212063_05768	MAFF613020_03967	NZ_45_00140	NZ_47_00140	P155_05713	QSY6_00140	Shaanxi_M228_05734	JZY2_00112	YXH1_00112
group_5395		hypothetical protein	15	15	1	1	3700				1106	1106	1106	CRAFRU_12.29_01405	CRAFRU_14.08_01404	ICMP_18708_01399	ICMP_18884_01401	ICMP_9617_04208	ICMP_9853_04508	MAFF212063_04535	MAFF613020_05264	NZ_45_01402	NZ_47_01401	P155_01299	QSY6_01403	Shaanxi_M228_01336	JZY2_04443	YXH1_01368
davD_2		Glutarate-semialdehyde dehydrogenase	15	15	1	1	8698				1442	1442	1442	CRAFRU_12.29_05686	CRAFRU_14.08_05691	ICMP_18708_05697	ICMP_18884_05699	ICMP_9617_05511	ICMP_9853_05867	MAFF212063_05600	MAFF613020_03858	NZ_45_05821	NZ_47_05695	P155_00088	QSY6_05703	Shaanxi_M228_05812	JZY2_05609	YXH1_00198
catC		Muconolactone Delta-isomerase	15	15	1	1	5054				290	290	290	CRAFRU_12.29_02657	CRAFRU_14.08_04156	ICMP_18708_02551	ICMP_18884_02554	ICMP_9617_01933	ICMP_9853_02110	MAFF212063_03816	MAFF613020_01694	NZ_45_02669	NZ_47_02555	P155_02566	QSY6_02558	Shaanxi_M228_03177	JZY2_02923	YXH1_03783
group_5398		hypothetical protein	15	15	1	1	1890				218	218	218	CRAFRU_12.29_01892	CRAFRU_14.08_04922	ICMP_18708_01787	ICMP_18884_01790	ICMP_9617_03991	ICMP_9853_04264	MAFF212063_01778	MAFF613020_05515	NZ_45_01904	NZ_47_01790	P155_01802	QSY6_01792	Shaanxi_M228_04383	JZY2_01065	YXH1_01830
group_5399		hypothetical protein	15	15	1	1	4883				599	599	599	CRAFRU_12.29_04285	CRAFRU_14.08_02523	ICMP_18708_04183	ICMP_18884_04185	ICMP_9617_04080	ICMP_9853_04360	MAFF212063_01680	MAFF613020_05418	NZ_45_04305	NZ_47_04188	P155_04265	QSY6_04193	Shaanxi_M228_01882	JZY2_03421	YXH1_04286
mcpQ_4		Methyl-accepting chemotaxis protein McpQ	15	15	1	1	244				698	1916	1834	CRAFRU_12.29_05373	CRAFRU_14.08_05378	ICMP_18708_05384	ICMP_18884_05386	ICMP_9617_00741	ICMP_9853_00809	MAFF212063_00571	MAFF613020_03060	NZ_45_05508	NZ_47_05382	P155_00555	QSY6_05392	Shaanxi_M228_05568	JZY2_00465	YXH1_05443
group_5400		hypothetical protein	15	15	1	1	9165				1922	1922	1922	CRAFRU_12.29_00464	CRAFRU_14.08_00464	ICMP_18708_00464	ICMP_18884_00464	ICMP_9617_00369	ICMP_9853_00400	MAFF212063_05433	MAFF613020_04158	NZ_45_00464	NZ_47_00464	P155_05545	QSY6_00464	Shaanxi_M228_00439	JZY2_05327	YXH1_00482
glmU		Bifunctional protein GlmU	15	15	1	1	7266				1274	1274	1274	CRAFRU_12.29_05967	CRAFRU_14.08_05973	ICMP_18708_05979	ICMP_18884_05981	ICMP_9617_05528	ICMP_9853_05892	MAFF212063_05950	MAFF613020_03883	NZ_45_06103	NZ_47_05977	P155_05990	QSY6_05987	Shaanxi_M228_06126	JZY2_05849	YXH1_05986
rpsB		30S ribosomal protein S2	15	15	1	1	1690				743	743	743	CRAFRU_12.29_01545	CRAFRU_14.08_01544	ICMP_18708_01538	ICMP_18884_01541	ICMP_9617_01558	ICMP_9853_01716	MAFF212063_04376	MAFF613020_02159	NZ_45_01542	NZ_47_01541	P155_01436	QSY6_01543	Shaanxi_M228_01471	JZY2_04300	YXH1_01508
hemC		Porphobilinogen deaminase	15	15	1	1	2734				941	941	941	CRAFRU_12.29_00103	CRAFRU_14.08_00103	ICMP_18708_00103	ICMP_18884_00103	ICMP_9617_00214	ICMP_9853_00221	MAFF212063_05805	MAFF613020_03524	NZ_45_00103	NZ_47_00103	P155_05747	QSY6_00103	Shaanxi_M228_06105	JZY2_00078	YXH1_00078
rsmJ		Ribosomal RNA small subunit methyltransferase J	15	15	1	1	1666				809	809	809	CRAFRU_12.29_01524	CRAFRU_14.08_01523	ICMP_18708_01517	ICMP_18884_01520	ICMP_9617_01537	ICMP_9853_01695	MAFF212063_04397	MAFF613020_02181	NZ_45_01521	NZ_47_01520	P155_01415	QSY6_01522	Shaanxi_M228_01450	JZY2_04324	YXH1_01487
ybgC		Acyl-CoA thioester hydrolase YbgC	15	15	1	1	2326				467	467	467	CRAFRU_12.29_01618	CRAFRU_14.08_01616	ICMP_18708_01610	ICMP_18884_01613	ICMP_9617_03939	ICMP_9853_04210	MAFF212063_04304	MAFF613020_05568	NZ_45_01614	NZ_47_01613	P155_01508	QSY6_01615	Shaanxi_M228_01543	JZY2_04229	YXH1_01579
nusG		Transcription termination/antitermination protein NusG	15	15	1	1	9237				533	533	533	CRAFRU_12.29_00544	CRAFRU_14.08_00544	ICMP_18708_00543	ICMP_18884_00544	ICMP_9617_00433	ICMP_9853_00464	MAFF212063_05355	MAFF613020_03436	NZ_45_00544	NZ_47_00544	P155_05465	QSY6_00544	Shaanxi_M228_00519	JZY2_05247	YXH1_00562
tatC		Sec-independent protein translocase protein TatC	15	15	1	1	242				800	800	800	CRAFRU_12.29_05371	CRAFRU_14.08_05376	ICMP_18708_05382	ICMP_18884_05384	ICMP_9617_00743	ICMP_9853_00811	MAFF212063_00573	MAFF613020_03058	NZ_45_05506	NZ_47_05380	P155_00557	QSY6_05390	Shaanxi_M228_05566	JZY2_00467	YXH1_05441
group_5408		hypothetical protein	15	15	1	1	1593				725	725	725	CRAFRU_12.29_01456	CRAFRU_14.08_01455	ICMP_18708_01450	ICMP_18884_01452	ICMP_9617_01453	ICMP_9853_01604	MAFF212063_04470	MAFF613020_02261	NZ_45_01453	NZ_47_01452	P155_01348	QSY6_01454	Shaanxi_M228_01383	JZY2_04392	YXH1_01419
yodB		Cytochrome b561	15	15	1	1	6805				539	539	539	CRAFRU_12.29_04058	CRAFRU_14.08_02751	ICMP_18708_03955	ICMP_18884_03957	ICMP_9617_02039	ICMP_9853_02221	MAFF212063_03709	MAFF613020_01584	NZ_45_04077	NZ_47_03960	P155_04042	QSY6_03965	Shaanxi_M228_04125	JZY2_02819	YXH1_02312
amiC_1		Aliphatic amidase expression-regulating protein	15	15	1	1	676				1265	1265	1265	CRAFRU_12.29_00939	CRAFRU_14.08_00940	ICMP_18708_00938	ICMP_18884_00939	ICMP_9617_04856	ICMP_9853_05188	MAFF212063_00857	MAFF613020_04549	NZ_45_00939	NZ_47_00939	P155_00848	QSY6_00939	Shaanxi_M228_05252	JZY2_00758	YXH1_05149
group_5411		hypothetical protein	15	15	1	1	688				1430	1430	1430	CRAFRU_12.29_00953	CRAFRU_14.08_00954	ICMP_18708_00952	ICMP_18884_00953	ICMP_9617_04848	ICMP_9853_05180	MAFF212063_00866	MAFF613020_04560	NZ_45_00953	NZ_47_00953	P155_00860	QSY6_00953	Shaanxi_M228_05238	JZY2_00772	YXH1_05135
pdxY		Pyridoxal kinase PdxY	15	15	1	1	8803				866	866	866	CRAFRU_12.29_05850	CRAFRU_14.08_05855	ICMP_18708_05861	ICMP_18884_05863	ICMP_9617_05336	ICMP_9853_05718	MAFF212063_00083	MAFF613020_03702	NZ_45_05985	NZ_47_05859	P155_05904	QSY6_05870	Shaanxi_M228_00097	JZY2_05763	YXH1_05900
maeB		NADP-dependent malic enzyme	15	15	1	1	219				1268	1268	1268	CRAFRU_12.29_05348	CRAFRU_14.08_05353	ICMP_18708_05359	ICMP_18884_05361	ICMP_9617_00766	ICMP_9853_00834	MAFF212063_00596	MAFF613020_03035	NZ_45_05483	NZ_47_05357	P155_00580	QSY6_05367	Shaanxi_M228_05543	JZY2_00490	YXH1_05418
group_5414		hypothetical protein	15	15	1	1	1795				380	380	380	CRAFRU_12.29_01815	CRAFRU_14.08_04999	ICMP_18708_01710	ICMP_18884_01713	ICMP_9617_03898	ICMP_9853_04164	MAFF212063_04152	MAFF613020_05611	NZ_45_01827	NZ_47_01713	P155_01724	QSY6_01715	Shaanxi_M228_04459	JZY2_00987	YXH1_01752
eutC		Ethanolamine ammonia-lyase light chain	15	15	1	1	9351				848	848	848	CRAFRU_12.29_00646	CRAFRU_14.08_00646	ICMP_18708_00645	ICMP_18884_00646	ICMP_9617_00547	ICMP_9853_00595	MAFF212063_05245	MAFF613020_03322	NZ_45_00646	NZ_47_00646	P155_05363	QSY6_00646	Shaanxi_M228_00624	JZY2_05145	YXH1_00664
group_5416		hypothetical protein	15	15	1	1	2822				167	167	167	CRAFRU_12.29_02211	CRAFRU_14.08_04601	ICMP_18708_02105	ICMP_18884_02108	ICMP_9617_03495	ICMP_9853_03722	MAFF212063_02122	MAFF613020_00137	NZ_45_02223	NZ_47_02109	P155_02120	QSY6_02110	Shaanxi_M228_02206	JZY2_01383	YXH1_02147
phnE_2		Phosphate-import permease protein PhnE	15	15	1	1	3419				788	788	788	CRAFRU_12.29_03644	CRAFRU_14.08_03166	ICMP_18708_03541	ICMP_18884_03543	ICMP_9617_03151	ICMP_9853_03355	MAFF212063_03402	MAFF613020_01112	NZ_45_03661	NZ_47_03546	P155_03318	QSY6_03551	Shaanxi_M228_03842	JZY2_01687	YXH1_03527
ddpF_1		putative D,D-dipeptide transport ATP-binding protein DdpF	15	15	1	1	496				974	974	974	CRAFRU_12.29_00848	CRAFRU_14.08_00849	ICMP_18708_00847	ICMP_18884_00848	ICMP_9617_04645	ICMP_9853_04953	MAFF212063_00997	MAFF613020_02785	NZ_45_00848	NZ_47_00848	P155_05159	QSY6_00848	Shaanxi_M228_00836	JZY2_04942	YXH1_00866
group_5419		hypothetical protein	15	15	1	1	8444				212	212	212	CRAFRU_12.29_04562	CRAFRU_14.08_02246	ICMP_18708_04460	ICMP_18884_04462	ICMP_9617_01215	ICMP_9853_01344	MAFF212063_01349	MAFF613020_02487	NZ_45_04582	NZ_47_04465	P155_04537	QSY6_04472	Shaanxi_M228_04699	JZY2_03698	YXH1_04588
group_542		hypothetical protein	15	15	1	1	8137				524	896	799	CRAFRU_12.29_05500	CRAFRU_14.08_05505	ICMP_18708_05511	ICMP_18884_05513	ICMP_9617_00670	ICMP_9853_00736	MAFF212063_00448	MAFF613020_04280	NZ_45_05635	NZ_47_05509	P155_00429	QSY6_05517	Shaanxi_M228_05694	JZY2_00340	YXH1_05568
mreB		Cell shape-determining protein MreB	15	15	1	1	7052				1037	1037	1037	CRAFRU_12.29_04721	CRAFRU_14.08_02087	ICMP_18708_04619	ICMP_18884_04621	ICMP_9617_04556	ICMP_9853_04863	MAFF212063_01206	MAFF613020_02636	NZ_45_04741	NZ_47_04624	P155_04688	QSY6_04631	Shaanxi_M228_04850	JZY2_03848	YXH1_04744
mtnD		Acireductone dioxygenase	15	15	1	1	2834				545	545	545	CRAFRU_12.29_02222	CRAFRU_14.08_04590	ICMP_18708_02116	ICMP_18884_02119	ICMP_9617_03484	ICMP_9853_03711	MAFF212063_02133	MAFF613020_00148	NZ_45_02234	NZ_47_02120	P155_02131	QSY6_02121	Shaanxi_M228_02217	JZY2_01394	YXH1_02158
group_5422		hypothetical protein	15	15	1	1	2451				233	233	233	CRAFRU_12.29_00080	CRAFRU_14.08_00080	ICMP_18708_00080	ICMP_18884_00080	ICMP_9617_00238	ICMP_9853_00244	MAFF212063_05829	MAFF613020_03501	NZ_45_00080	NZ_47_00080	P155_05769	QSY6_00080	Shaanxi_M228_06083	JZY2_00056	YXH1_00056
group_5423		hypothetical protein	15	15	1	1	280			Hypothetical protein with no hits to refseq/uniprot/clusters/cdd/tigrfams/pfam overlapping another protein with hits	230	230	230	CRAFRU_12.29_05406	CRAFRU_14.08_05411	ICMP_18708_05417	ICMP_18884_05419	ICMP_9617_05071	ICMP_9853_05408	MAFF212063_00536	MAFF613020_03094	NZ_45_05541	NZ_47_05415	P155_00521	QSY6_05426	Shaanxi_M228_05602	JZY2_00432	YXH1_05476
group_5424		hypothetical protein	15	15	1	1	5293				710	710	710	CRAFRU_12.29_03440	CRAFRU_14.08_03370	ICMP_18708_03337	ICMP_18884_03339	ICMP_9617_02689	ICMP_9853_02865	MAFF212063_02961	MAFF613020_00979	NZ_45_03457	NZ_47_03342	P155_03626	QSY6_03347	Shaanxi_M228_03627	JZY2_02391	YXH1_02746
def_1		Peptide deformylase	15	15	1	1	2483				506	506	506	CRAFRU_12.29_00055	CRAFRU_14.08_00055	ICMP_18708_00055	ICMP_18884_00055	ICMP_9617_00264	ICMP_9853_00271	MAFF212063_05923	MAFF613020_03476	NZ_45_00055	NZ_47_00055	P155_05794	QSY6_00055	Shaanxi_M228_06058	JZY2_00031	YXH1_00031
hisD		Histidinol dehydrogenase	15	15	1	1	7087				1346	1346	1346	CRAFRU_12.29_04687	CRAFRU_14.08_02121	ICMP_18708_04585	ICMP_18884_04587	ICMP_9617_04523	ICMP_9853_04830	MAFF212063_01240	MAFF613020_02603	NZ_45_04707	NZ_47_04590	P155_04654	QSY6_04597	Shaanxi_M228_04816	JZY2_03814	YXH1_04710
group_5427		hypothetical protein	15	15	1	1	8705				182	182	182	CRAFRU_12.29_05680	CRAFRU_14.08_05685	ICMP_18708_05691	ICMP_18884_05693	ICMP_9617_05504	ICMP_9853_05861	MAFF212063_05594	MAFF613020_03852	NZ_45_05815	NZ_47_05689	P155_00094	QSY6_05697	Shaanxi_M228_05806	JZY2_05603	YXH1_00204
group_5428		hypothetical protein	15	15	1	1	7290				395	395	395	CRAFRU_12.29_05274	CRAFRU_14.08_05279	ICMP_18708_05285	ICMP_18884_05287	ICMP_9617_00911	ICMP_9853_01006	MAFF212063_00666	MAFF613020_02962	NZ_45_05409	NZ_47_05283	P155_00654	QSY6_05293	Shaanxi_M228_05471	JZY2_00565	YXH1_05343
relA		GTP pyrophosphokinase	15	15	1	1	1860				2243	2243	2243	CRAFRU_12.29_01863	CRAFRU_14.08_04951	ICMP_18708_01758	ICMP_18884_01761	ICMP_9617_04019	ICMP_9853_04294	MAFF212063_01750	MAFF613020_05485	NZ_45_01875	NZ_47_01761	P155_01774	QSY6_01763	Shaanxi_M228_04411	JZY2_01037	YXH1_01802
group_5430		hypothetical protein	15	15	1	1	472				533	533	533	CRAFRU_12.29_00827	CRAFRU_14.08_00828	ICMP_18708_00826	ICMP_18884_00827	ICMP_9617_04667	ICMP_9853_04973	MAFF212063_00975	MAFF613020_02809	NZ_45_00827	NZ_47_00827	P155_05180	QSY6_00827	Shaanxi_M228_00815	JZY2_04963	YXH1_00845
group_5431		hypothetical protein	15	15	1	1	6036				452	452	452	CRAFRU_12.29_03111	CRAFRU_14.08_03702	ICMP_18708_03005	ICMP_18884_03008	ICMP_9617_02799	ICMP_9853_02974	MAFF212063_02836	MAFF613020_01089	NZ_45_03124	NZ_47_03009	P155_02936	QSY6_03012	Shaanxi_M228_02775	JZY2_02082	YXH1_03134
pitA_3		Low-affinity inorganic phosphate transporter 1	15	15	1	1	3176				1616	1616	1616	CRAFRU_12.29_03935	CRAFRU_14.08_02874	ICMP_18708_03832	ICMP_18884_03834	ICMP_9617_01834	ICMP_9853_02003	MAFF212063_03907	MAFF613020_01785	NZ_45_03953	NZ_47_03837	P155_03922	QSY6_03842	Shaanxi_M228_04003	JZY2_02700	YXH1_02433
cheB_5		Protein-glutamate methylesterase/protein-glutamine glutaminase	15	15	1	1	5650				464	464	464	CRAFRU_12.29_02295	CRAFRU_14.08_04517	ICMP_18708_02189	ICMP_18884_02192	ICMP_9617_03397	ICMP_9853_03617	MAFF212063_02203	MAFF613020_00257	NZ_45_02307	NZ_47_02193	P155_02204	QSY6_02194	Shaanxi_M228_02331	JZY2_01467	YXH1_02232
yrfG		GMP/IMP nucleotidase YrfG	15	15	1	1	8640				680	680	680	CRAFRU_12.29_05728	CRAFRU_14.08_05733	ICMP_18708_05739	ICMP_18884_05741	ICMP_9617_05253	ICMP_9853_05625	MAFF212063_00208	MAFF613020_04237	NZ_45_05863	NZ_47_05737	P155_00046	QSY6_05748	Shaanxi_M228_00204	JZY2_05651	YXH1_05779
nadA		Quinolinate synthase A	15	15	1	1	4417				1058	1058	1058	CRAFRU_12.29_01790	CRAFRU_14.08_05024	ICMP_18708_01685	ICMP_18884_01688	ICMP_9617_03920	ICMP_9853_04191	MAFF212063_04183	MAFF613020_05587	NZ_45_01802	NZ_47_01688	P155_01697	QSY6_01690	Shaanxi_M228_01821	JZY2_00957	YXH1_01727
glnQ_3		Glutamine transport ATP-binding protein GlnQ	15	15	1	1	5896				791	791	791	CRAFRU_12.29_03288	CRAFRU_14.08_03524	ICMP_18708_03130	ICMP_18884_03132	ICMP_9617_02476	ICMP_9853_02656	MAFF212063_03155	MAFF613020_00846	NZ_45_03250	NZ_47_03135	P155_02796	QSY6_03190	Shaanxi_M228_02938	JZY2_02258	YXH1_02899
rfbG		CDP-glucose 4,6-dehydratase	15	15	1	1	7555				1082	1082	1082	CRAFRU_12.29_04789	CRAFRU_14.08_02019	ICMP_18708_04687	ICMP_18884_04689	ICMP_9617_01097	ICMP_9853_01210	MAFF212063_01148	MAFF613020_04918	NZ_45_04809	NZ_47_04692	P155_04767	QSY6_04699	Shaanxi_M228_04915	JZY2_03916	YXH1_04808
efeB		Deferrochelatase/peroxidase EfeB	15	15	1	1	6402				1322	1322	1322	CRAFRU_12.29_02321	CRAFRU_14.08_04491	ICMP_18708_02215	ICMP_18884_02218	ICMP_9617_01948	ICMP_9853_02126	MAFF212063_03801	MAFF613020_01678	NZ_45_02333	NZ_47_02219	P155_02232	QSY6_02220	Shaanxi_M228_02357	JZY2_01493	YXH1_02258
yadH		Inner membrane transport permease YadH	15	15	1	1	6263				788	788	788	CRAFRU_12.29_04173	CRAFRU_14.08_02635	ICMP_18708_04071	ICMP_18884_04073	ICMP_9617_01669	ICMP_9853_01829	MAFF212063_04074	MAFF613020_02046	NZ_45_04193	NZ_47_04076	P155_04156	QSY6_04081	Shaanxi_M228_01986	JZY2_03318	YXH1_04177
sohB		putative protease SohB	15	15	1	1	5841				1022	1022	1022	CRAFRU_12.29_03237	CRAFRU_14.08_03575	ICMP_18708_03181	ICMP_18884_03183	ICMP_9617_02425	ICMP_9853_02602	MAFF212063_03205	MAFF613020_00791	NZ_45_03301	NZ_47_03186	P155_03384	QSY6_03139	Shaanxi_M228_02989	JZY2_02207	YXH1_02950
purC		Phosphoribosylaminoimidazole-succinocarboxamide synthase	15	15	1	1	4407				710	710	710	CRAFRU_12.29_01799	CRAFRU_14.08_05015	ICMP_18708_01694	ICMP_18884_01697	ICMP_9617_03911	ICMP_9853_04182	MAFF212063_04174	MAFF613020_05596	NZ_45_01811	NZ_47_01697	P155_01706	QSY6_01699	Shaanxi_M228_01829	JZY2_00966	YXH1_01736
group_5442		hypothetical protein	15	15	1	1	2858				185	185	185	CRAFRU_12.29_02246	CRAFRU_14.08_04566	ICMP_18708_02140	ICMP_18884_02143	ICMP_9617_03460	ICMP_9853_03687	MAFF212063_02157	MAFF613020_00172	NZ_45_02258	NZ_47_02144	P155_02155	QSY6_02145	Shaanxi_M228_02241	JZY2_01418	YXH1_02182
ssb		Single-stranded DNA-binding protein	15	15	1	1	9279				569	569	569	CRAFRU_12.29_00585	CRAFRU_14.08_00585	ICMP_18708_00584	ICMP_18884_00585	ICMP_9617_00474	ICMP_9853_00505	MAFF212063_05314	MAFF613020_03395	NZ_45_00585	NZ_47_00585	P155_05424	QSY6_00585	Shaanxi_M228_00560	JZY2_05206	YXH1_00603
etfB		Electron transfer flavoprotein subunit beta	15	15	1	1	4134				749	749	749	CRAFRU_12.29_02723	CRAFRU_14.08_04090	ICMP_18708_02617	ICMP_18884_02620	ICMP_9617_03321	ICMP_9853_03544	MAFF212063_02263	MAFF613020_00332	NZ_45_02735	NZ_47_02621	P155_02635	QSY6_02624	Shaanxi_M228_03099	JZY2_02858	YXH1_03705
pstC		Phosphate transport system permease protein PstC	15	15	1	1	5187				995	995	995	CRAFRU_12.29_02540	CRAFRU_14.08_04273	ICMP_18708_02434	ICMP_18884_02437	ICMP_9617_02878	ICMP_9853_03058	MAFF212063_03515	MAFF613020_00524	NZ_45_02552	NZ_47_02438	P155_02448	QSY6_02441	Shaanxi_M228_03297	JZY2_03043	YXH1_03902
group_5446		hypothetical protein	15	15	1	1	4714				485	485	485	CRAFRU_12.29_02998	CRAFRU_14.08_03815	ICMP_18708_02892	ICMP_18884_02895	ICMP_9617_02306	ICMP_9853_02483	MAFF212063_03302	MAFF613020_00672	NZ_45_03010	NZ_47_02896	P155_03044	QSY6_02899	Shaanxi_M228_02655	JZY2_01968	YXH1_03248
oleD_1		2-alkyl-3-oxoalkanoate reductase	15	15	1	1	8484				992	992	992	CRAFRU_12.29_04600	CRAFRU_14.08_02208	ICMP_18708_04498	ICMP_18884_04500	ICMP_9617_04445	ICMP_9853_04751	MAFF212063_01314	MAFF613020_02524	NZ_45_04620	NZ_47_04503	P155_04572	QSY6_04510	Shaanxi_M228_04733	JZY2_03735	YXH1_04625
pstS_2		Phosphate-binding protein PstS	15	15	1	1	4422				1025	1025	1025	CRAFRU_12.29_01785	CRAFRU_14.08_05029	ICMP_18708_01680	ICMP_18884_01683	ICMP_9617_03925	ICMP_9853_04196	MAFF212063_04188	MAFF613020_05582	NZ_45_01797	NZ_47_01683	P155_01692	QSY6_01685	Shaanxi_M228_01816	JZY2_00952	YXH1_01722
gatC		Glutamyl-tRNA(Gln) amidotransferase subunit C	15	15	1	1	7051				287	287	287	CRAFRU_12.29_04722	CRAFRU_14.08_02086	ICMP_18708_04620	ICMP_18884_04622	ICMP_9617_04557	ICMP_9853_04864	MAFF212063_01205	MAFF613020_02637	NZ_45_04742	NZ_47_04625	P155_04689	QSY6_04632	Shaanxi_M228_04851	JZY2_03849	YXH1_04745
bcp		Peroxiredoxin Bcp	15	15	1	1	4413				473	473	473	CRAFRU_12.29_01794	CRAFRU_14.08_05020	ICMP_18708_01689	ICMP_18884_01692	ICMP_9617_03916	ICMP_9853_04187	MAFF212063_04179	MAFF613020_05591	NZ_45_01806	NZ_47_01692	P155_01701	QSY6_01694	Shaanxi_M228_01825	JZY2_00961	YXH1_01731
rapZ		RNase adapter protein RapZ	15	15	1	1	7070				857	857	857	CRAFRU_12.29_04704	CRAFRU_14.08_02104	ICMP_18708_04602	ICMP_18884_04604	ICMP_9617_04540	ICMP_9853_04847	MAFF212063_01223	MAFF613020_02620	NZ_45_04724	NZ_47_04607	P155_04671	QSY6_04614	Shaanxi_M228_04833	JZY2_03831	YXH1_04727
oxyR_1		Hydrogen peroxide-inducible genes activator	15	15	1	1	3310				923	923	923	CRAFRU_12.29_00164	CRAFRU_14.08_00164	ICMP_18708_00164	ICMP_18884_00164	ICMP_9617_00040	ICMP_9853_00042	MAFF212063_05742	MAFF613020_03943	NZ_45_00164	NZ_47_00164	P155_05689	QSY6_00164	Shaanxi_M228_05758	JZY2_00136	YXH1_00136
scoA		putative succinyl-CoA:3-ketoacid coenzyme A transferase subunit A	15	15	1	1	6704				701	701	701	CRAFRU_12.29_02394	CRAFRU_14.08_04418	ICMP_18708_02288	ICMP_18884_02291	ICMP_9617_02091	ICMP_9853_02271	MAFF212063_03657	MAFF613020_01534	NZ_45_02406	NZ_47_02292	P155_02305	QSY6_02293	Shaanxi_M228_02430	JZY2_03185	YXH1_04044
group_5454		hypothetical protein	15	15	1	1	7760				788	788	788	CRAFRU_12.29_01112	CRAFRU_14.08_01113	ICMP_18708_01109	ICMP_18884_01110	ICMP_9617_01138	ICMP_9853_01260	MAFF212063_01103	MAFF613020_04970	NZ_45_01111	NZ_47_01110	P155_01009	QSY6_01112	Shaanxi_M228_01047	JZY2_04732	YXH1_01077
group_5455		hypothetical protein	15	15	1	1	1957				167	167	167	CRAFRU_12.29_02199	CRAFRU_14.08_04613	ICMP_18708_02093	ICMP_18884_02096	ICMP_9617_03508	ICMP_9853_03735	MAFF212063_02109	MAFF613020_00124	NZ_45_02211	NZ_47_02097	P155_02108	QSY6_02098	Shaanxi_M228_02194	JZY2_01371	YXH1_02135
cysG		Siroheme synthase	15	15	1	1	6545				1394	1394	1394	CRAFRU_12.29_02462	CRAFRU_14.08_04350	ICMP_18708_02356	ICMP_18884_02359	ICMP_9617_02161	ICMP_9853_02346	MAFF212063_03590	MAFF613020_01457	NZ_45_02474	NZ_47_02360	P155_02373	QSY6_02361	Shaanxi_M228_02501	JZY2_03117	YXH1_03976
group_5457		hypothetical protein	15	15	1	1	5382				635	635	635	CRAFRU_12.29_03522	CRAFRU_14.08_03288	ICMP_18708_03419	ICMP_18884_03421	ICMP_9617_02769	ICMP_9853_02945	MAFF212063_02880	MAFF613020_01061	NZ_45_03539	NZ_47_03424	P155_03707	QSY6_03429	Shaanxi_M228_03706	JZY2_02470	YXH1_02667
exoA		Exodeoxyribonuclease	15	15	1	1	3324				779	779	779	CRAFRU_12.29_00150	CRAFRU_14.08_00150	ICMP_18708_00150	ICMP_18884_00150	ICMP_9617_00054	ICMP_9853_00056	MAFF212063_05756	MAFF613020_03957	NZ_45_00150	NZ_47_00150	P155_05703	QSY6_00150	Shaanxi_M228_05744	JZY2_00122	YXH1_00122
atpA		ATP synthase subunit alpha	15	15	1	1	7262				1544	1544	1544	CRAFRU_12.29_05971	CRAFRU_14.08_05977	ICMP_18708_05983	ICMP_18884_05985	ICMP_9617_05532	ICMP_9853_05896	MAFF212063_05954	MAFF613020_03887	NZ_45_06107	NZ_47_05981	P155_05994	QSY6_05991	Shaanxi_M228_06130	JZY2_05853	YXH1_05990
folB		Dihydroneopterin aldolase	15	15	1	1	9160				353	353	353	CRAFRU_12.29_00459	CRAFRU_14.08_00459	ICMP_18708_00459	ICMP_18884_00459	ICMP_9617_00364	ICMP_9853_00395	MAFF212063_05438	MAFF613020_04153	NZ_45_00459	NZ_47_00459	P155_05550	QSY6_00459	Shaanxi_M228_00434	JZY2_05332	YXH1_00477
group_5461		hypothetical protein	15	15	1	1	7914				302	302	302	CRAFRU_12.29_05570	CRAFRU_14.08_05575	ICMP_18708_05581	ICMP_18884_05583	ICMP_9617_00137	ICMP_9853_00142	MAFF212063_00379	MAFF613020_04043	NZ_45_05705	NZ_47_05579	P155_00202	QSY6_05587	Shaanxi_M228_05914	JZY2_00273	YXH1_05658
group_5462		hypothetical protein	15	15	1	1	9423				1343	1343	1343	CRAFRU_12.29_00714	CRAFRU_14.08_00714	ICMP_18708_00713	ICMP_18884_00714	ICMP_9617_00664	ICMP_9853_00720	MAFF212063_05086	MAFF613020_04113	NZ_45_00714	NZ_47_00714	P155_05295	QSY6_00714	Shaanxi_M228_00696	JZY2_05077	YXH1_00732
group_5463		hypothetical protein	15	15	1	1	166				392	392	392	CRAFRU_12.29_05299	CRAFRU_14.08_05304	ICMP_18708_05310	ICMP_18884_05312	ICMP_9617_00933	ICMP_9853_01029	MAFF212063_00642	MAFF613020_02985	NZ_45_05434	NZ_47_05308	P155_00629	QSY6_05318	Shaanxi_M228_05494	JZY2_00540	YXH1_05368
lptA		Lipopolysaccharide export system protein LptA	15	15	1	1	7075				548	548	548	CRAFRU_12.29_04699	CRAFRU_14.08_02109	ICMP_18708_04597	ICMP_18884_04599	ICMP_9617_04535	ICMP_9853_04842	MAFF212063_01228	MAFF613020_02615	NZ_45_04719	NZ_47_04602	P155_04666	QSY6_04609	Shaanxi_M228_04828	JZY2_03826	YXH1_04722
mpl		UDP-N-acetylmuramate--L-alanyl-gamma-D-glutamyl-meso-2,6-diaminoheptandioate ligase	15	15	1	1	9354				1349	1349	1349	CRAFRU_12.29_00649	CRAFRU_14.08_00649	ICMP_18708_00648	ICMP_18884_00649	ICMP_9617_00551	ICMP_9853_00598	MAFF212063_05242	MAFF613020_03319	NZ_45_00649	NZ_47_00649	P155_05360	QSY6_00649	Shaanxi_M228_00627	JZY2_05142	YXH1_00667
group_5466		hypothetical protein	15	15	1	1	2319				257	257	257	CRAFRU_12.29_01612	CRAFRU_14.08_01610	ICMP_18708_01604	ICMP_18884_01607	ICMP_9617_03946	ICMP_9853_04216	MAFF212063_04310	MAFF613020_05562	NZ_45_01608	NZ_47_01607	P155_01502	QSY6_01609	Shaanxi_M228_01537	JZY2_04235	YXH1_01573
pip		Proline iminopeptidase	15	15	1	1	251				971	971	971	CRAFRU_12.29_05379	CRAFRU_14.08_05384	ICMP_18708_05390	ICMP_18884_05392	ICMP_9617_00735	ICMP_9853_00803	MAFF212063_00564	MAFF613020_03066	NZ_45_05514	NZ_47_05388	P155_00549	QSY6_05398	Shaanxi_M228_05574	JZY2_00459	YXH1_05449
group_5468		hypothetical protein	15	15	1	1	8467				443	443	443	CRAFRU_12.29_04582	CRAFRU_14.08_02226	ICMP_18708_04480	ICMP_18884_04482	ICMP_9617_01196	ICMP_9853_01321	MAFF212063_01330	MAFF613020_02508	NZ_45_04602	NZ_47_04485	P155_04556	QSY6_04492	Shaanxi_M228_04717	JZY2_03717	YXH1_04607
group_5469		hypothetical protein	15	15	1	1	5420				461	461	461	CRAFRU_12.29_03155	CRAFRU_14.08_03657	ICMP_18708_03263	ICMP_18884_03265	ICMP_9617_02917	ICMP_9853_03103	MAFF212063_02715	MAFF613020_00481	NZ_45_03383	NZ_47_03268	P155_03464	QSY6_03057	Shaanxi_M228_02822	JZY2_02126	YXH1_03030
smpB		SsrA-binding protein	15	15	1	1	7007				482	482	482	CRAFRU_12.29_04767	CRAFRU_14.08_02041	ICMP_18708_04665	ICMP_18884_04667	ICMP_9617_04598	ICMP_9853_04905	MAFF212063_01163	MAFF613020_02678	NZ_45_04787	NZ_47_04670	P155_04734	QSY6_04677	Shaanxi_M228_04894	JZY2_03894	YXH1_04790
yecS_2		L-cystine transport system permease protein YecS	15	15	1	1	4213				677	677	677	CRAFRU_12.29_03566	CRAFRU_14.08_03244	ICMP_18708_03463	ICMP_18884_03465	ICMP_9617_02930	ICMP_9853_03115	MAFF212063_02706	MAFF613020_00468	NZ_45_03583	NZ_47_03468	P155_02712	QSY6_03473	Shaanxi_M228_03031	JZY2_01585	YXH1_03628
group_5472		hypothetical protein	15	15	1	1	2826				317	317	317	CRAFRU_12.29_02214	CRAFRU_14.08_04598	ICMP_18708_02108	ICMP_18884_02111	ICMP_9617_03492	ICMP_9853_03719	MAFF212063_02125	MAFF613020_00140	NZ_45_02226	NZ_47_02112	P155_02123	QSY6_02113	Shaanxi_M228_02209	JZY2_01386	YXH1_02150
purU_1		Formyltetrahydrofolate deformylase	15	15	1	1	4556				866	866	866	CRAFRU_12.29_02876	CRAFRU_14.08_03937	ICMP_18708_02770	ICMP_18884_02773	ICMP_9617_02388	ICMP_9853_02563	MAFF212063_02523	MAFF613020_00752	NZ_45_02888	NZ_47_02774	P155_03165	QSY6_02777	Shaanxi_M228_03345	JZY2_01843	YXH1_03373
pcaH		Protocatechuate 3,4-dioxygenase beta chain	15	15	1	1	4313				719	719	719	CRAFRU_12.29_03711	CRAFRU_14.08_03099	ICMP_18708_03608	ICMP_18884_03610	ICMP_9617_01891	ICMP_9853_02067	MAFF212063_02403	MAFF613020_05809	NZ_45_03728	NZ_47_03613	P155_02745	QSY6_03618	Shaanxi_M228_03908	JZY2_01621	YXH1_03594
group_5475		hypothetical protein	15	15	1	1	5611				485	485	485	CRAFRU_12.29_02274	CRAFRU_14.08_04538	ICMP_18708_02168	ICMP_18884_02171	ICMP_9617_03415	ICMP_9853_03634	MAFF212063_02185	MAFF613020_00238	NZ_45_02286	NZ_47_02172	P155_02183	QSY6_02173	Shaanxi_M228_02310	JZY2_01446	YXH1_02210
group_5476		hypothetical protein	15	15	1	1	7390				956	956	956	CRAFRU_12.29_05183	CRAFRU_14.08_05188	ICMP_18708_05192	ICMP_18884_05194	ICMP_9617_04959	ICMP_9853_05291	MAFF212063_00763	MAFF613020_04434	NZ_45_05316	NZ_47_05190	P155_00742	QSY6_05202	Shaanxi_M228_05383	JZY2_00653	YXH1_05255
group_5477		hypothetical protein	15	15	1	1	8000				437	437	437	CRAFRU_12.29_05641	CRAFRU_14.08_05646	ICMP_18708_05652	ICMP_18884_05654	ICMP_9617_05104	ICMP_9853_05451	MAFF212063_00431	MAFF613020_03141	NZ_45_05776	NZ_47_05650	P155_00131	QSY6_05658	Shaanxi_M228_05985	JZY2_05564	YXH1_00243
ohrB		Organic hydroperoxide resistance protein OhrB	15	15	1	1	2295				419	419	419	CRAFRU_12.29_01942	CRAFRU_14.08_04872	ICMP_18708_01837	ICMP_18884_01840	ICMP_9617_01626	ICMP_9853_01785	MAFF212063_01827	MAFF613020_02090	NZ_45_01954	NZ_47_01840	P155_01850	QSY6_01842	Shaanxi_M228_04335	JZY2_01113	YXH1_01878
panE		2-dehydropantoate 2-reductase	15	15	1	1	8189				920	920	920	CRAFRU_12.29_04637	CRAFRU_14.08_02171	ICMP_18708_04535	ICMP_18884_04537	ICMP_9617_04477	ICMP_9853_04782	MAFF212063_01285	MAFF613020_02555	NZ_45_04657	NZ_47_04540	P155_04606	QSY6_04547	Shaanxi_M228_04768	JZY2_03766	YXH1_04662
group_5480		hypothetical protein	15	15	1	1	2046				191	191	191	CRAFRU_12.29_02113	CRAFRU_14.08_04700	ICMP_18708_02007	ICMP_18884_02010	ICMP_9617_03594	ICMP_9853_03823	MAFF212063_02024	MAFF613020_00035	NZ_45_02124	NZ_47_02010	P155_02021	QSY6_02012	Shaanxi_M228_04166	JZY2_01284	YXH1_02048
group_5481		hypothetical protein	15	15	1	1	2113				620	620	620	CRAFRU_12.29_02069	CRAFRU_14.08_04744	ICMP_18708_01963	ICMP_18884_01966	ICMP_9617_03641	ICMP_9853_03877	MAFF212063_01976	MAFF613020_05905	NZ_45_02080	NZ_47_01966	P155_01976	QSY6_01968	Shaanxi_M228_04210	JZY2_01240	YXH1_02004
lacG		Lactose transport system permease protein LacG	15	15	1	1	9284				893	893	893	CRAFRU_12.29_00590	CRAFRU_14.08_00590	ICMP_18708_00589	ICMP_18884_00590	ICMP_9617_00483	ICMP_9853_00523	MAFF212063_05309	MAFF613020_03380	NZ_45_00590	NZ_47_00590	P155_05419	QSY6_00590	Shaanxi_M228_00565	JZY2_05201	YXH1_00608
group_5483		hypothetical protein	15	15	1	1	7401				452	452	452	CRAFRU_12.29_05173	CRAFRU_14.08_05178	ICMP_18708_05182	ICMP_18884_05184	ICMP_9617_04948	ICMP_9853_05280	MAFF212063_00773	MAFF613020_04445	NZ_45_05306	NZ_47_05180	P155_00752	QSY6_05192	Shaanxi_M228_05373	JZY2_00663	YXH1_05245
dsbA		Thiol:disulfide interchange protein DsbA	15	15	1	1	9070				644	644	644	CRAFRU_12.29_00387	CRAFRU_14.08_00387	ICMP_18708_00387	ICMP_18884_00387	ICMP_9617_05493	ICMP_9853_05849	MAFF212063_05559	MAFF613020_03817	NZ_45_00387	NZ_47_00387	P155_00352	QSY6_00387	Shaanxi_M228_00359	JZY2_05404	YXH1_00405
sfnG_2		FMNH(2)-dependent dimethylsulfone monooxygenase	15	15	1	1	4618				1100	1100	1100	CRAFRU_12.29_02920	CRAFRU_14.08_03893	ICMP_18708_02814	ICMP_18884_02817	ICMP_9617_03114	ICMP_9853_03320	MAFF212063_03367	MAFF613020_00888	NZ_45_02932	NZ_47_02818	P155_03122	QSY6_02821	Shaanxi_M228_02578	JZY2_01887	YXH1_03329
hupA		DNA-binding protein HU 1	15	15	1	1	3551				281	281	281	CRAFRU_12.29_01259	CRAFRU_14.08_01260	ICMP_18708_01255	ICMP_18884_01257	ICMP_9617_04354	ICMP_9853_04655	MAFF212063_04680	MAFF613020_05114	NZ_45_01258	NZ_47_01257	P155_01154	QSY6_01259	Shaanxi_M228_01191	JZY2_04585	YXH1_01224
group_5487		hypothetical protein	15	15	1	1	8477				755	755	755	CRAFRU_12.29_04593	CRAFRU_14.08_02215	ICMP_18708_04491	ICMP_18884_04493	ICMP_9617_04438	ICMP_9853_04744	MAFF212063_01321	MAFF613020_02517	NZ_45_04613	NZ_47_04496	P155_04565	QSY6_04503	Shaanxi_M228_04726	JZY2_03728	YXH1_04618
group_5488		hypothetical protein	15	15	1	1	7787				206	206	206	CRAFRU_12.29_01138	CRAFRU_14.08_01139	ICMP_18708_01135	ICMP_18884_01136	ICMP_9617_01162	ICMP_9853_01284	MAFF212063_04796	MAFF613020_04993	NZ_45_01137	NZ_47_01136	P155_01033	QSY6_01138	Shaanxi_M228_01071	JZY2_04706	YXH1_01103
czcA_3		Cobalt-zinc-cadmium resistance protein CzcA	15	15	1	1	6492				3035	3035	3035	CRAFRU_12.29_02506	CRAFRU_14.08_04306	ICMP_18708_02400	ICMP_18884_02403	ICMP_9617_02834	ICMP_9853_03012	MAFF212063_03544	MAFF613020_01410	NZ_45_02518	NZ_47_02404	P155_02417	QSY6_02407	Shaanxi_M228_02549	JZY2_03073	YXH1_03932
group_5490		hypothetical protein	15	15	1	1	3833				275	275	275	CRAFRU_12.29_04381	CRAFRU_14.08_02427	ICMP_18708_04279	ICMP_18884_04281	ICMP_9617_04174	ICMP_9853_04471	MAFF212063_01555	MAFF613020_05307	NZ_45_04401	NZ_47_04284	P155_04359	QSY6_04289	Shaanxi_M228_04517	JZY2_03517	YXH1_04381
group_5491		putative protein	15	15	1	1	6666				1538	1538	1538	CRAFRU_12.29_04926	CRAFRU_14.08_01883	ICMP_18708_04823	ICMP_18884_04825	ICMP_9617_00993	ICMP_9853_01103	MAFF212063_04915	MAFF613020_04811	NZ_45_04946	NZ_47_04829	P155_04913	QSY6_04832	Shaanxi_M228_05052	JZY2_04059	YXH1_04952
group_5492	yejE_3	Inner membrane ABC transporter permease protein YejE	15	15	1	1	3276				1019	1019	1019	CRAFRU_12.29_03956	CRAFRU_14.08_02853	ICMP_18708_03853	ICMP_18884_03855	ICMP_9617_01817	ICMP_9853_01986	MAFF212063_03925	MAFF613020_01802	NZ_45_03974	NZ_47_03858	P155_03940	QSY6_03863	Shaanxi_M228_04020	JZY2_02718	YXH1_02415
oprM_2		Outer membrane protein OprM	15	15	1	1	5033				1388	1388	1388	CRAFRU_12.29_02678	CRAFRU_14.08_04135	ICMP_18708_02572	ICMP_18884_02575	ICMP_9617_03362	ICMP_9853_03585	MAFF212063_02234	MAFF613020_00290	NZ_45_02690	NZ_47_02576	P155_02587	QSY6_02579	Shaanxi_M228_03156	JZY2_02902	YXH1_03762
group_5494		hypothetical protein	15	15	1	1	263				533	533	533	CRAFRU_12.29_05390	CRAFRU_14.08_05395	ICMP_18708_05401	ICMP_18884_05403	ICMP_9617_05055	ICMP_9853_05392	MAFF212063_00552	MAFF613020_03078	NZ_45_05525	NZ_47_05399	P155_00538	QSY6_05410	Shaanxi_M228_05586	JZY2_00448	YXH1_05460
group_5495		hypothetical protein	15	15	1	1	7881				161	161	161	CRAFRU_12.29_05541	CRAFRU_14.08_05546	ICMP_18708_05552	ICMP_18884_05554	ICMP_9617_00285	ICMP_9853_00298	MAFF212063_05494	MAFF613020_04078	NZ_45_05676	NZ_47_05550	P155_00232	QSY6_05558	Shaanxi_M228_06015	JZY2_00302	YXH1_05629
group_5496		hypothetical protein	15	15	1	1	3648				395	395	395	CRAFRU_12.29_01354	CRAFRU_14.08_01355	ICMP_18708_01350	ICMP_18884_01352	ICMP_9617_04259	ICMP_9853_04559	MAFF212063_04586	MAFF613020_05213	NZ_45_01353	NZ_47_01352	P155_01249	QSY6_01354	Shaanxi_M228_01286	JZY2_04492	YXH1_01319
dauA		C4-dicarboxylic acid transporter DauA	15	15	1	1	2476				1568	1568	1568	CRAFRU_12.29_00062	CRAFRU_14.08_00062	ICMP_18708_00062	ICMP_18884_00062	ICMP_9617_00257	ICMP_9853_00264	MAFF212063_05916	MAFF613020_03483	NZ_45_00062	NZ_47_00062	P155_05787	QSY6_00062	Shaanxi_M228_06065	JZY2_00038	YXH1_00038
betI_2		HTH-type transcriptional regulator BetI	15	15	1	1	7944				593	593	593	CRAFRU_12.29_05598	CRAFRU_14.08_05603	ICMP_18708_05609	ICMP_18884_05611	ICMP_9617_00107	ICMP_9853_00111	MAFF212063_00351	MAFF613020_04015	NZ_45_05733	NZ_47_05607	P155_00174	QSY6_05615	Shaanxi_M228_05942	JZY2_00245	YXH1_05686
prtR		HTH-type transcriptional regulator PrtR	15	15	1	1	9345				731	731	731	CRAFRU_12.29_00640	CRAFRU_14.08_00640	ICMP_18708_00639	ICMP_18884_00640	ICMP_9617_00542	ICMP_9853_00590	MAFF212063_05250	MAFF613020_03327	NZ_45_00640	NZ_47_00640	P155_05369	QSY6_00640	Shaanxi_M228_00618	JZY2_05151	YXH1_00658
group_5500		hypothetical protein	15	15	1	1	8711				704	704	704	CRAFRU_12.29_05674	CRAFRU_14.08_05679	ICMP_18708_05685	ICMP_18884_05687	ICMP_9617_05498	ICMP_9853_05855	MAFF212063_05588	MAFF613020_03846	NZ_45_05809	NZ_47_05683	P155_00100	QSY6_05691	Shaanxi_M228_05800	JZY2_05597	YXH1_00210
mltG		Endolytic murein transglycosylase	15	15	1	1	6294				1139	1139	1139	CRAFRU_12.29_04142	CRAFRU_14.08_02667	ICMP_18708_04039	ICMP_18884_04041	ICMP_9617_01697	ICMP_9853_01859	MAFF212063_04047	MAFF613020_02016	NZ_45_04161	NZ_47_04044	P155_04126	QSY6_04049	Shaanxi_M228_02016	JZY2_03288	YXH1_04147
mhqP		Putative oxidoreductase MhqP	15	15	1	1	5763				434	434	434	CRAFRU_12.29_03775	CRAFRU_14.08_03035	ICMP_18708_03672	ICMP_18884_03674	ICMP_9617_03248	ICMP_9853_03470	MAFF212063_02338	MAFF613020_00406	NZ_45_03792	NZ_47_03677	P155_03780	QSY6_03682	Shaanxi_M228_03461	JZY2_02543	YXH1_02593
ydcV_1		Inner membrane ABC transporter permease protein YdcV	15	15	1	1	9182				821	821	821	CRAFRU_12.29_00481	CRAFRU_14.08_00481	ICMP_18708_00481	ICMP_18884_00481	ICMP_9617_00386	ICMP_9853_00417	MAFF212063_05416	MAFF613020_04175	NZ_45_00481	NZ_47_00481	P155_05528	QSY6_00481	Shaanxi_M228_00456	JZY2_05310	YXH1_00499
group_5504		hypothetical protein	15	15	1	1	4892				248	248	248	CRAFRU_12.29_04294	CRAFRU_14.08_02514	ICMP_18708_04192	ICMP_18884_04194	ICMP_9617_04086	ICMP_9853_04368	MAFF212063_01673	MAFF613020_05409	NZ_45_04314	NZ_47_04197	P155_04274	QSY6_04202	Shaanxi_M228_01873	JZY2_03431	YXH1_04295
bamD		Outer membrane protein assembly factor BamD	15	15	1	1	582				1022	1022	1022	CRAFRU_12.29_05079	CRAFRU_14.08_05084	ICMP_18708_05088	ICMP_18884_05090	ICMP_9617_00653	ICMP_9853_00706	MAFF212063_05127	MAFF613020_03210	NZ_45_05212	NZ_47_05086	P155_05069	QSY6_05098	Shaanxi_M228_05209	JZY2_00801	YXH1_05105
rplU		50S ribosomal protein L21	15	15	1	1	562				311	311	311	CRAFRU_12.29_00905	CRAFRU_14.08_00906	ICMP_18708_00904	ICMP_18884_00905	ICMP_9617_00626	ICMP_9853_00679	MAFF212063_05154	MAFF613020_03238	NZ_45_00905	NZ_47_00905	P155_05100	QSY6_00905	Shaanxi_M228_00996	JZY2_04886	YXH1_00923
group_5507		hypothetical protein	15	15	1	1	6690				836	836	836	CRAFRU_12.29_04950	CRAFRU_14.08_01859	ICMP_18708_04847	ICMP_18884_04849	ICMP_9617_00969	ICMP_9853_01079	MAFF212063_04938	MAFF613020_04787	NZ_45_04970	NZ_47_04853	P155_04937	QSY6_04856	Shaanxi_M228_05076	JZY2_04083	YXH1_04976
mdoB		Phosphoglycerol transferase I	15	15	1	1	5265				1931	1931	1931	CRAFRU_12.29_03415	CRAFRU_14.08_03396	ICMP_18708_03311	ICMP_18884_03313	ICMP_9617_02667	ICMP_9853_02843	MAFF212063_02982	MAFF613020_00957	NZ_45_03431	NZ_47_03316	P155_03601	QSY6_03321	Shaanxi_M228_03600	JZY2_02367	YXH1_02770
group_5509		hypothetical protein	15	15	1	1	2855				326	326	326	CRAFRU_12.29_02243	CRAFRU_14.08_04569	ICMP_18708_02137	ICMP_18884_02140	ICMP_9617_03463	ICMP_9853_03690	MAFF212063_02154	MAFF613020_00169	NZ_45_02255	NZ_47_02141	P155_02152	QSY6_02142	Shaanxi_M228_02238	JZY2_01415	YXH1_02179
group_551		hypothetical protein	15	15	1	1	4430				164	737	280	CRAFRU_12.29_05903	CRAFRU_14.08_05908	ICMP_18708_05914	ICMP_18884_05916	ICMP_9617_05388	ICMP_9853_05769	MAFF212063_00029	MAFF613020_03752	NZ_45_06038	NZ_47_05912	P155_05957	QSY6_05923	Shaanxi_M228_00044	JZY2_05816	YXH1_05953
group_5510		hypothetical protein	15	15	1	1	1799				374	374	374	CRAFRU_12.29_01819	CRAFRU_14.08_04995	ICMP_18708_01714	ICMP_18884_01717	ICMP_9617_03894	ICMP_9853_04160	MAFF212063_04148	MAFF613020_05615	NZ_45_01831	NZ_47_01717	P155_01728	QSY6_01719	Shaanxi_M228_04455	JZY2_00991	YXH1_01756
alyA_1		Alginate lyase	15	15	1	1	5046				668	668	668	CRAFRU_12.29_02665	CRAFRU_14.08_04148	ICMP_18708_02559	ICMP_18884_02562	ICMP_9617_01941	ICMP_9853_02118	MAFF212063_03808	MAFF613020_01686	NZ_45_02677	NZ_47_02563	P155_02574	QSY6_02566	Shaanxi_M228_03169	JZY2_02915	YXH1_03775
pal_3		Peptidoglycan-associated lipoprotein	15	15	1	1	4137				815	815	815	CRAFRU_12.29_02727	CRAFRU_14.08_04086	ICMP_18708_02621	ICMP_18884_02624	ICMP_9617_03317	ICMP_9853_03540	MAFF212063_02267	MAFF613020_00336	NZ_45_02739	NZ_47_02625	P155_02639	QSY6_02628	Shaanxi_M228_03095	JZY2_02854	YXH1_03701
def_2		Peptide deformylase	15	15	1	1	3937				539	539	539	CRAFRU_12.29_04309	CRAFRU_14.08_02499	ICMP_18708_04207	ICMP_18884_04209	ICMP_9617_04101	ICMP_9853_04385	MAFF212063_01660	MAFF613020_05389	NZ_45_04329	NZ_47_04212	P155_04289	QSY6_04217	Shaanxi_M228_01860	JZY2_03446	YXH1_04310
rutR_2		HTH-type transcriptional regulator RutR	15	15	1	1	7811				728	728	728	CRAFRU_12.29_01159	CRAFRU_14.08_01160	ICMP_18708_01156	ICMP_18884_01157	ICMP_9617_01181	ICMP_9853_01305	MAFF212063_04777	MAFF613020_05018	NZ_45_01158	NZ_47_01157	P155_01054	QSY6_01159	Shaanxi_M228_01092	JZY2_04685	YXH1_01124
cdhR_4		HTH-type transcriptional regulator CdhR	15	15	1	1	7917				1103	1103	1103	CRAFRU_12.29_05573	CRAFRU_14.08_05578	ICMP_18708_05584	ICMP_18884_05586	ICMP_9617_00134	ICMP_9853_00139	MAFF212063_00376	MAFF613020_04040	NZ_45_05708	NZ_47_05582	P155_00199	QSY6_05590	Shaanxi_M228_05917	JZY2_00270	YXH1_05661
vapB		Antitoxin VapB	15	15	1	1	6125				230	230	230	CRAFRU_12.29_04861	CRAFRU_14.08_01948	ICMP_18708_04758	ICMP_18884_04760	ICMP_9617_01060	ICMP_9853_01173	MAFF212063_04843	MAFF613020_04881	NZ_45_04881	NZ_47_04764	P155_04842	QSY6_04767	Shaanxi_M228_04981	JZY2_03988	YXH1_04881
argJ		Arginine biosynthesis bifunctional protein ArgJ	15	15	1	1	7129				1217	1217	1217	CRAFRU_12.29_04646	CRAFRU_14.08_02162	ICMP_18708_04544	ICMP_18884_04546	ICMP_9617_04483	ICMP_9853_04790	MAFF212063_01280	MAFF613020_02563	NZ_45_04666	NZ_47_04549	P155_04613	QSY6_04556	Shaanxi_M228_04775	JZY2_03773	YXH1_04669
ispH		4-hydroxy-3-methylbut-2-enyl diphosphate reductase	15	15	1	1	597				947	947	947	CRAFRU_12.29_05094	CRAFRU_14.08_05099	ICMP_18708_05103	ICMP_18884_05105	ICMP_9617_00638	ICMP_9853_00691	MAFF212063_05142	MAFF613020_03225	NZ_45_05227	NZ_47_05101	P155_05084	QSY6_05113	Shaanxi_M228_05224	JZY2_00786	YXH1_05120
group_5519		hypothetical protein	15	15	1	1	4192				305	305	305	CRAFRU_12.29_03586	CRAFRU_14.08_03224	ICMP_18708_03483	ICMP_18884_03485	ICMP_9617_02950	ICMP_9853_03134	MAFF212063_02686	MAFF613020_00449	NZ_45_03603	NZ_47_03488	P155_02692	QSY6_03493	Shaanxi_M228_02866	JZY2_01565	YXH1_03648
ybaB		Nucleoid-associated protein YbaB	15	15	1	1	3117				326	326	326	CRAFRU_12.29_03882	CRAFRU_14.08_02927	ICMP_18708_03779	ICMP_18884_03781	ICMP_9617_03724	ICMP_9853_03975	MAFF212063_03853	MAFF613020_01731	NZ_45_03900	NZ_47_03784	P155_03869	QSY6_03789	Shaanxi_M228_03945	JZY2_02647	YXH1_02486
group_5521		N-carbamoyl-D-amino acid hydrolase	15	15	1	1	8649				878	878	878	CRAFRU_12.29_05719	CRAFRU_14.08_05724	ICMP_18708_05730	ICMP_18884_05732	ICMP_9617_05244	ICMP_9853_05616	MAFF212063_00217	MAFF613020_04246	NZ_45_05854	NZ_47_05728	P155_00055	QSY6_05737	Shaanxi_M228_00213	JZY2_05642	YXH1_05770
group_5522		hypothetical protein	15	15	1	1	3090				248	248	248	CRAFRU_12.29_03856	CRAFRU_14.08_02954	ICMP_18708_03753	ICMP_18884_03755	ICMP_9617_03698	ICMP_9853_03950	MAFF212063_02373	MAFF613020_05838	NZ_45_03873	NZ_47_03758	P155_03843	QSY6_03763	Shaanxi_M228_03543	JZY2_02621	YXH1_02512
thiE_2		Thiamine-phosphate synthase	15	15	1	1	7133				950	950	950	CRAFRU_12.29_04644	CRAFRU_14.08_02164	ICMP_18708_04542	ICMP_18884_04544	ICMP_9617_04481	ICMP_9853_04788	MAFF212063_01282	MAFF613020_02561	NZ_45_04664	NZ_47_04547	P155_04611	QSY6_04554	Shaanxi_M228_04773	JZY2_03771	YXH1_04667
rplB		50S ribosomal protein L2	15	15	1	1	9252				824	824	824	CRAFRU_12.29_00559	CRAFRU_14.08_00559	ICMP_18708_00558	ICMP_18884_00559	ICMP_9617_00448	ICMP_9853_00479	MAFF212063_05340	MAFF613020_03421	NZ_45_00559	NZ_47_00559	P155_05450	QSY6_00559	Shaanxi_M228_00534	JZY2_05232	YXH1_00577
group_5525		Virulence protein	15	15	1	1	6233				389	389	389	CRAFRU_12.29_04203	CRAFRU_14.08_02605	ICMP_18708_04101	ICMP_18884_04103	ICMP_9617_01638	ICMP_9853_01798	MAFF212063_04105	MAFF613020_02077	NZ_45_04223	NZ_47_04106	P155_04186	QSY6_04111	Shaanxi_M228_01956	JZY2_03348	YXH1_04207
cobH		Precorrin-8X methylmutase	15	15	1	1	689				626	626	626	CRAFRU_12.29_00954	CRAFRU_14.08_00955	ICMP_18708_00953	ICMP_18884_00954	ICMP_9617_04847	ICMP_9853_05179	MAFF212063_00867	MAFF613020_04561	NZ_45_00954	NZ_47_00954	P155_00861	QSY6_00954	Shaanxi_M228_05237	JZY2_00773	YXH1_05134
group_5527		hypothetical protein	15	15	1	1	1991				467	467	467	CRAFRU_12.29_02168	CRAFRU_14.08_04645	ICMP_18708_02062	ICMP_18884_02065	ICMP_9617_03540	ICMP_9853_03768	MAFF212063_02079	MAFF613020_00090	NZ_45_02179	NZ_47_02065	P155_02076	QSY6_02067	Shaanxi_M228_02162	JZY2_01339	YXH1_02103
group_5528		hypothetical protein	15	15	1	1	8478				806	806	806	CRAFRU_12.29_04594	CRAFRU_14.08_02214	ICMP_18708_04492	ICMP_18884_04494	ICMP_9617_04439	ICMP_9853_04745	MAFF212063_01320	MAFF613020_02518	NZ_45_04614	NZ_47_04497	P155_04566	QSY6_04504	Shaanxi_M228_04727	JZY2_03729	YXH1_04619
group_5529		hypothetical protein	15	15	1	1	181				614	614	614	CRAFRU_12.29_05313	CRAFRU_14.08_05318	ICMP_18708_05324	ICMP_18884_05326	ICMP_9617_00800	ICMP_9853_00869	MAFF212063_00628	MAFF613020_03000	NZ_45_05448	NZ_47_05322	P155_00615	QSY6_05332	Shaanxi_M228_05508	JZY2_00526	YXH1_05382
folE_1		GTP cyclohydrolase 1	15	15	1	1	7741				563	563	563	CRAFRU_12.29_01183	CRAFRU_14.08_01184	ICMP_18708_01180	ICMP_18884_01181	ICMP_9617_04423	ICMP_9853_04728	MAFF212063_04753	MAFF613020_05041	NZ_45_01182	NZ_47_01181	P155_01078	QSY6_01183	Shaanxi_M228_01116	JZY2_04661	YXH1_01148
capB_2		Cold shock protein CapB	15	15	1	1	3810				209	209	209	CRAFRU_12.29_04403	CRAFRU_14.08_02405	ICMP_18708_04301	ICMP_18884_04303	ICMP_9617_04196	ICMP_9853_04493	MAFF212063_01533	MAFF613020_05285	NZ_45_04423	NZ_47_04306	P155_04381	QSY6_04311	Shaanxi_M228_04539	JZY2_03539	YXH1_04403
group_5532		hypothetical protein	15	15	1	1	4260				1142	1142	1142	CRAFRU_12.29_03527	CRAFRU_14.08_03283	ICMP_18708_03424	ICMP_18884_03426	ICMP_9617_02513	ICMP_9853_02694	MAFF212063_02482	MAFF613020_01358	NZ_45_03544	NZ_47_03429	P155_03712	QSY6_03434	Shaanxi_M228_03392	JZY2_02475	YXH1_02662
rnd		Ribonuclease D	15	15	1	1	1790				1133	1133	1133	CRAFRU_12.29_01810	CRAFRU_14.08_05004	ICMP_18708_01705	ICMP_18884_01708	ICMP_9617_03903	ICMP_9853_04172	MAFF212063_04157	MAFF613020_05606	NZ_45_01822	NZ_47_01708	P155_01719	QSY6_01710	Shaanxi_M228_04464	JZY2_00982	YXH1_01747
dnaN		Beta sliding clamp	15	15	1	1	2530				1103	1103	1103	CRAFRU_12.29_00002	CRAFRU_14.08_00002	ICMP_18708_00002	ICMP_18884_00002	ICMP_9617_00002	ICMP_9853_00002	MAFF212063_00002	MAFF613020_03903	NZ_45_00002	NZ_47_00002	P155_00002	QSY6_00002	Shaanxi_M228_00002	JZY2_00002	YXH1_00002
hrpA		Hrp pili protein HrpA	15	15	1	1	3678				341	341	341	CRAFRU_12.29_01383	CRAFRU_14.08_01382	ICMP_18708_01377	ICMP_18884_01379	ICMP_9617_04230	ICMP_9853_04530	MAFF212063_04557	MAFF613020_05242	NZ_45_01380	NZ_47_01379	P155_01277	QSY6_01381	Shaanxi_M228_01314	JZY2_04465	YXH1_01346
mdtA_2		Multidrug resistance protein MdtA	15	15	1	1	3608				1166	1166	1166	CRAFRU_12.29_01314	CRAFRU_14.08_01315	ICMP_18708_01310	ICMP_18884_01312	ICMP_9617_04301	ICMP_9853_04601	MAFF212063_04625	MAFF613020_05171	NZ_45_01313	NZ_47_01312	P155_01209	QSY6_01314	Shaanxi_M228_01246	JZY2_04532	YXH1_01279
mdcC		Malonate decarboxylase acyl carrier protein	15	15	1	1	163				299	299	299	CRAFRU_12.29_05296	CRAFRU_14.08_05301	ICMP_18708_05307	ICMP_18884_05309	ICMP_9617_00930	ICMP_9853_01026	MAFF212063_00645	MAFF613020_02982	NZ_45_05431	NZ_47_05305	P155_00632	QSY6_05315	Shaanxi_M228_05491	JZY2_00543	YXH1_05365
dapD		2,3,4,5-tetrahydropyridine-2,6-dicarboxylate N-succinyltransferase	15	15	1	1	1683				1034	1034	1034	CRAFRU_12.29_01538	CRAFRU_14.08_01537	ICMP_18708_01531	ICMP_18884_01534	ICMP_9617_01551	ICMP_9853_01709	MAFF212063_04383	MAFF613020_02166	NZ_45_01535	NZ_47_01534	P155_01429	QSY6_01536	Shaanxi_M228_01464	JZY2_04307	YXH1_01501
fabH_2		3-oxoacyl-[acyl-carrier-protein] synthase 3	15	15	1	1	2036				926	926	926	CRAFRU_12.29_02123	CRAFRU_14.08_04690	ICMP_18708_02017	ICMP_18884_02020	ICMP_9617_03584	ICMP_9853_03813	MAFF212063_02034	MAFF613020_00045	NZ_45_02134	NZ_47_02020	P155_02031	QSY6_02022	Shaanxi_M228_04156	JZY2_01294	YXH1_02058
group_5540		hypothetical protein	15	15	1	1	3834				758	758	758	CRAFRU_12.29_04380	CRAFRU_14.08_02428	ICMP_18708_04278	ICMP_18884_04280	ICMP_9617_04173	ICMP_9853_04470	MAFF212063_01556	MAFF613020_05308	NZ_45_04400	NZ_47_04283	P155_04358	QSY6_04288	Shaanxi_M228_04516	JZY2_03516	YXH1_04380
group_5541		hypothetical protein	15	15	1	1	9312				422	422	422	CRAFRU_12.29_00610	CRAFRU_14.08_00610	ICMP_18708_00609	ICMP_18884_00610	ICMP_9617_00512	ICMP_9853_00553	MAFF212063_05278	MAFF613020_03350	NZ_45_00610	NZ_47_00610	P155_05399	QSY6_00610	Shaanxi_M228_00585	JZY2_05181	YXH1_00628
group_5542		hypothetical protein	15	15	1	1	6209				665	665	665	CRAFRU_12.29_03044	CRAFRU_14.08_03769	ICMP_18708_02938	ICMP_18884_02941	ICMP_9617_02353	ICMP_9853_02529	MAFF212063_03257	MAFF613020_00718	NZ_45_03056	NZ_47_02942	P155_02998	QSY6_02945	Shaanxi_M228_02701	JZY2_02014	YXH1_03202
bioH		Pimeloyl-[acyl-carrier protein] methyl ester esterase	15	15	1	1	7890				731	731	731	CRAFRU_12.29_05549	CRAFRU_14.08_05554	ICMP_18708_05560	ICMP_18884_05562	ICMP_9617_00278	ICMP_9853_00287	MAFF212063_00400	MAFF613020_04067	NZ_45_05684	NZ_47_05558	P155_00224	QSY6_05566	Shaanxi_M228_05893	JZY2_00294	YXH1_05637
ilvD		Dihydroxy-acid dehydratase	15	15	1	1	7298				1847	1847	1847	CRAFRU_12.29_05266	CRAFRU_14.08_05271	ICMP_18708_05277	ICMP_18884_05279	ICMP_9617_00903	ICMP_9853_00998	MAFF212063_00674	MAFF613020_02954	NZ_45_05401	NZ_47_05275	P155_00662	QSY6_05285	Shaanxi_M228_05463	JZY2_00573	YXH1_05335
dmdC_3		3-methylmercaptopropionyl-CoA dehydrogenase	15	15	1	1	7886				1805	1805	1805	CRAFRU_12.29_05545	CRAFRU_14.08_05550	ICMP_18708_05556	ICMP_18884_05558	ICMP_9617_00282	ICMP_9853_00291	MAFF212063_00404	MAFF613020_04071	NZ_45_05680	NZ_47_05554	P155_00228	QSY6_05562	Shaanxi_M228_05889	JZY2_00298	YXH1_05633
rimO		Ribosomal protein S12 methylthiotransferase RimO	15	15	1	1	1741				1343	1343	1343	CRAFRU_12.29_01594	CRAFRU_14.08_01592	ICMP_18708_01586	ICMP_18884_01589	ICMP_9617_01607	ICMP_9853_01766	MAFF212063_04328	MAFF613020_02109	NZ_45_01590	NZ_47_01589	P155_01485	QSY6_01591	Shaanxi_M228_01520	JZY2_04252	YXH1_01556
group_5547		hypothetical protein	15	15	1	1	7733				872	872	872	CRAFRU_12.29_01191	CRAFRU_14.08_01192	ICMP_18708_01188	ICMP_18884_01189	ICMP_9617_04415	ICMP_9853_04718	MAFF212063_04745	MAFF613020_05051	NZ_45_01190	NZ_47_01189	P155_01086	QSY6_01191	Shaanxi_M228_01124	JZY2_04653	YXH1_01156
cheV_1		Chemotaxis protein CheV	15	15	1	1	3618				896	896	896	CRAFRU_12.29_01323	CRAFRU_14.08_01324	ICMP_18708_01319	ICMP_18884_01321	ICMP_9617_04291	ICMP_9853_04590	MAFF212063_04616	MAFF613020_05182	NZ_45_01322	NZ_47_01321	P155_01218	QSY6_01323	Shaanxi_M228_01255	JZY2_04523	YXH1_01288
yddM		putative HTH-type transcriptional regulator YddM	15	15	1	1	7961				293	293	293	CRAFRU_12.29_05615	CRAFRU_14.08_05620	ICMP_18708_05626	ICMP_18884_05628	ICMP_9617_00090	ICMP_9853_00094	MAFF212063_00334	MAFF613020_03998	NZ_45_05750	NZ_47_05624	P155_00157	QSY6_05632	Shaanxi_M228_05959	JZY2_00228	YXH1_05703
fecE_3		Fe(3+) dicitrate transport ATP-binding protein FecE	15	15	1	1	8761				779	779	779	CRAFRU_12.29_05891	CRAFRU_14.08_05896	ICMP_18708_05902	ICMP_18884_05904	ICMP_9617_05374	ICMP_9853_05756	MAFF212063_00043	MAFF613020_03740	NZ_45_06026	NZ_47_05900	P155_05945	QSY6_05911	Shaanxi_M228_00056	JZY2_05804	YXH1_05941
puuB_4		Gamma-glutamylputrescine oxidoreductase	15	15	1	1	6201				1283	1283	1283	CRAFRU_12.29_03052	CRAFRU_14.08_03761	ICMP_18708_02946	ICMP_18884_02949	ICMP_9617_02361	ICMP_9853_02537	MAFF212063_03249	MAFF613020_00726	NZ_45_03064	NZ_47_02950	P155_02990	QSY6_02953	Shaanxi_M228_02709	JZY2_02022	YXH1_03194
group_5552		putative ABC transporter ATP-binding protein	15	15	1	1	9310				710	710	710	CRAFRU_12.29_00608	CRAFRU_14.08_00608	ICMP_18708_00607	ICMP_18884_00608	ICMP_9617_00510	ICMP_9853_00551	MAFF212063_05280	MAFF613020_03352	NZ_45_00608	NZ_47_00608	P155_05401	QSY6_00608	Shaanxi_M228_00583	JZY2_05183	YXH1_00626
group_5553		hypothetical protein	15	15	1	1	9107				1187	1187	1187	CRAFRU_12.29_00415	CRAFRU_14.08_00415	ICMP_18708_00415	ICMP_18884_00415	ICMP_9617_05441	ICMP_9853_05795	MAFF212063_00280	MAFF613020_03787	NZ_45_00415	NZ_47_00415	P155_00380	QSY6_00415	Shaanxi_M228_00387	JZY2_05376	YXH1_00433
fni		Isopentenyl-diphosphate delta-isomerase	15	15	1	1	4611				1340	1340	1340	CRAFRU_12.29_02914	CRAFRU_14.08_03899	ICMP_18708_02808	ICMP_18884_02811	ICMP_9617_03121	ICMP_9853_03326	MAFF212063_03372	MAFF613020_00883	NZ_45_02926	NZ_47_02812	P155_03128	QSY6_02815	Shaanxi_M228_03307	JZY2_01881	YXH1_03335
czcR_2		Transcriptional activator protein CzcR	15	15	1	1	3606				677	677	677	CRAFRU_12.29_01312	CRAFRU_14.08_01313	ICMP_18708_01308	ICMP_18884_01310	ICMP_9617_04303	ICMP_9853_04603	MAFF212063_04627	MAFF613020_05169	NZ_45_01311	NZ_47_01310	P155_01207	QSY6_01312	Shaanxi_M228_01244	JZY2_04534	YXH1_01277
group_5556		hypothetical protein	15	15	1	1	8089				209	209	209	CRAFRU_12.29_05454	CRAFRU_14.08_05459	ICMP_18708_05465	ICMP_18884_05467	ICMP_9617_00717	ICMP_9853_00783	MAFF212063_00493	MAFF613020_04327	NZ_45_05589	NZ_47_05463	P155_00475	QSY6_05471	Shaanxi_M228_05649	JZY2_00386	YXH1_05522
spaP_2		Surface presentation of antigens protein SpaP	15	15	1	1	4716				656	656	656	CRAFRU_12.29_03000	CRAFRU_14.08_03813	ICMP_18708_02894	ICMP_18884_02897	ICMP_9617_02308	ICMP_9853_02485	MAFF212063_03300	MAFF613020_00674	NZ_45_03012	NZ_47_02898	P155_03042	QSY6_02901	Shaanxi_M228_02657	JZY2_01970	YXH1_03246
group_5558		hypothetical protein	15	15	1	1	4008				227	227	227	CRAFRU_12.29_02797	CRAFRU_14.08_04016	ICMP_18708_02691	ICMP_18884_02694	ICMP_9617_03169	ICMP_9853_03381	MAFF212063_03428	MAFF613020_01137	NZ_45_02809	NZ_47_02695	P155_03243	QSY6_02698	Shaanxi_M228_03767	JZY2_01762	YXH1_03452
group_5559		hypothetical protein	15	15	1	1	8192				314	314	314	CRAFRU_12.29_04634	CRAFRU_14.08_02174	ICMP_18708_04532	ICMP_18884_04534	ICMP_9617_04474	ICMP_9853_04779	MAFF212063_01288	MAFF613020_02552	NZ_45_04654	NZ_47_04537	P155_04603	QSY6_04544	Shaanxi_M228_04765	JZY2_03763	YXH1_04659
yscU_2		Yop proteins translocation protein U	15	15	1	1	4719				1046	1046	1046	CRAFRU_12.29_03003	CRAFRU_14.08_03810	ICMP_18708_02897	ICMP_18884_02900	ICMP_9617_02311	ICMP_9853_02488	MAFF212063_03297	MAFF613020_00677	NZ_45_03015	NZ_47_02901	P155_03039	QSY6_02904	Shaanxi_M228_02660	JZY2_01973	YXH1_03243
trpE		Anthranilate synthase component 1	15	15	1	1	9185				1481	1481	1481	CRAFRU_12.29_00484	CRAFRU_14.08_00484	ICMP_18708_00484	ICMP_18884_00484	ICMP_9617_00389	ICMP_9853_00420	MAFF212063_05413	MAFF613020_04178	NZ_45_00484	NZ_47_00484	P155_05525	QSY6_00484	Shaanxi_M228_00459	JZY2_05307	YXH1_00502
group_5562		hypothetical protein	15	15	1	1	3684				224	224	224	CRAFRU_12.29_01389	CRAFRU_14.08_01388	ICMP_18708_01383	ICMP_18884_01385	ICMP_9617_04224	ICMP_9853_04524	MAFF212063_04551	MAFF613020_05248	NZ_45_01386	NZ_47_01385	P155_01283	QSY6_01387	Shaanxi_M228_01320	JZY2_04459	YXH1_01352
group_5563		hypothetical protein	15	15	1	1	7519				236	236	236	CRAFRU_12.29_01089	CRAFRU_14.08_01090	ICMP_18708_01086	ICMP_18884_01087	ICMP_9617_01119	ICMP_9853_01238	MAFF212063_01065	MAFF613020_04949	NZ_45_01088	NZ_47_01087	P155_00986	QSY6_01089	Shaanxi_M228_01024	JZY2_04755	YXH1_01054
phoQ		Virulence sensor histidine kinase PhoQ	15	15	1	1	1847				1346	1346	1346	CRAFRU_12.29_01850	CRAFRU_14.08_04964	ICMP_18708_01745	ICMP_18884_01748	ICMP_9617_04032	ICMP_9853_04307	MAFF212063_01737	MAFF613020_05470	NZ_45_01862	NZ_47_01748	P155_01761	QSY6_01750	Shaanxi_M228_04424	JZY2_01024	YXH1_01789
soxA_4		Monomeric sarcosine oxidase	15	15	1	1	5809				320	320	320	CRAFRU_12.29_03761	CRAFRU_14.08_03049	ICMP_18708_03658	ICMP_18884_03660	ICMP_9617_01898	ICMP_9853_02075	MAFF212063_03849	MAFF613020_01727	NZ_45_03778	NZ_47_03663	P155_03766	QSY6_03668	Shaanxi_M228_03446	JZY2_02529	YXH1_02607
group_5566		putative protein	15	15	1	1	3071				344	344	344	CRAFRU_12.29_03838	CRAFRU_14.08_02972	ICMP_18708_03735	ICMP_18884_03737	ICMP_9617_03757	ICMP_9853_04013	MAFF212063_02391	MAFF613020_05758	NZ_45_03855	NZ_47_03740	P155_03825	QSY6_03745	Shaanxi_M228_03525	JZY2_02603	YXH1_02530
dapH_1		2,3,4,5-tetrahydropyridine-2,6-dicarboxylate N-acetyltransferase	15	15	1	1	3626				620	620	620	CRAFRU_12.29_01332	CRAFRU_14.08_01333	ICMP_18708_01328	ICMP_18884_01330	ICMP_9617_04282	ICMP_9853_04582	MAFF212063_04608	MAFF613020_05190	NZ_45_01331	NZ_47_01330	P155_01227	QSY6_01332	Shaanxi_M228_01264	JZY2_04514	YXH1_01297
pnoA		Nitronate monooxygenase	15	15	1	1	5376				1079	1079	1079	CRAFRU_12.29_03515	CRAFRU_14.08_03295	ICMP_18708_03412	ICMP_18884_03414	ICMP_9617_02763	ICMP_9853_02939	MAFF212063_02886	MAFF613020_01055	NZ_45_03532	NZ_47_03417	P155_03700	QSY6_03422	Shaanxi_M228_03699	JZY2_02463	YXH1_02674
group_5569		hypothetical protein	15	15	1	1	7296				455	455	455	CRAFRU_12.29_05268	CRAFRU_14.08_05273	ICMP_18708_05279	ICMP_18884_05281	ICMP_9617_00905	ICMP_9853_01000	MAFF212063_00672	MAFF613020_02956	NZ_45_05403	NZ_47_05277	P155_00660	QSY6_05287	Shaanxi_M228_05465	JZY2_00571	YXH1_05337
bioC		Malonyl-[acyl-carrier protein] O-methyltransferase	15	15	1	1	7889				821	821	821	CRAFRU_12.29_05548	CRAFRU_14.08_05553	ICMP_18708_05559	ICMP_18884_05561	ICMP_9617_00279	ICMP_9853_00288	MAFF212063_00401	MAFF613020_04068	NZ_45_05683	NZ_47_05557	P155_00225	QSY6_05565	Shaanxi_M228_05892	JZY2_00295	YXH1_05636
group_5571		hypothetical protein	15	15	1	1	3670				299	299	299	CRAFRU_12.29_01374	CRAFRU_14.08_01375	ICMP_18708_01370	ICMP_18884_01372	ICMP_9617_04238	ICMP_9853_04538	MAFF212063_04565	MAFF613020_05234	NZ_45_01373	NZ_47_01372	P155_01270	QSY6_01374	Shaanxi_M228_01307	JZY2_04472	YXH1_01339
slyA_3		Transcriptional regulator SlyA	15	15	1	1	4856				434	434	434	CRAFRU_12.29_04261	CRAFRU_14.08_02547	ICMP_18708_04159	ICMP_18884_04161	ICMP_9617_04054	ICMP_9853_04336	MAFF212063_01706	MAFF613020_05442	NZ_45_04281	NZ_47_04164	P155_04241	QSY6_04169	Shaanxi_M228_01906	JZY2_03397	YXH1_04262
group_5573		putative transcriptional regulatory protein	15	15	1	1	5084				704	704	704	CRAFRU_12.29_02634	CRAFRU_14.08_04179	ICMP_18708_02528	ICMP_18884_02531	ICMP_9617_03001	ICMP_9853_03184	MAFF212063_02638	MAFF613020_05993	NZ_45_02646	NZ_47_02532	P155_02543	QSY6_02535	Shaanxi_M228_03202	JZY2_02946	YXH1_03806
group_5574		hypothetical protein	15	15	1	1	6647				1673	1673	1673	CRAFRU_12.29_04902	CRAFRU_14.08_01907	ICMP_18708_04799	ICMP_18884_04801	ICMP_9617_01013	ICMP_9853_01127	MAFF212063_04891	MAFF613020_04835	NZ_45_04922	NZ_47_04805	P155_04889	QSY6_04808	Shaanxi_M228_05028	JZY2_04035	YXH1_04928
rimI		[Ribosomal protein S18]-alanine N-acetyltransferase	15	15	1	1	6650				455	455	455	CRAFRU_12.29_04905	CRAFRU_14.08_01904	ICMP_18708_04802	ICMP_18884_04804	ICMP_9617_01010	ICMP_9853_01124	MAFF212063_04894	MAFF613020_04832	NZ_45_04925	NZ_47_04808	P155_04892	QSY6_04811	Shaanxi_M228_05031	JZY2_04038	YXH1_04931
slyD		FKBP-type peptidyl-prolyl cis-trans isomerase SlyD	15	15	1	1	7819				485	485	485	CRAFRU_12.29_01167	CRAFRU_14.08_01168	ICMP_18708_01164	ICMP_18884_01165	ICMP_9617_01189	ICMP_9853_01313	MAFF212063_04769	MAFF613020_05026	NZ_45_01166	NZ_47_01165	P155_01062	QSY6_01167	Shaanxi_M228_01100	JZY2_04677	YXH1_01132
ilvE		Branched-chain-amino-acid aminotransferase	15	15	1	1	3627				1019	1019	1019	CRAFRU_12.29_01333	CRAFRU_14.08_01334	ICMP_18708_01329	ICMP_18884_01331	ICMP_9617_04281	ICMP_9853_04581	MAFF212063_04607	MAFF613020_05191	NZ_45_01332	NZ_47_01331	P155_01228	QSY6_01333	Shaanxi_M228_01265	JZY2_04513	YXH1_01298
infC		Translation initiation factor IF-3	15	15	1	1	4359				533	533	533	CRAFRU_12.29_03667	CRAFRU_14.08_03143	ICMP_18708_03564	ICMP_18884_03566	ICMP_9617_02573	ICMP_9853_02756	MAFF212063_02444	MAFF613020_01295	NZ_45_03684	NZ_47_03569	P155_03341	QSY6_03574	Shaanxi_M228_03865	JZY2_01663	YXH1_03552
group_5579		hypothetical protein	15	15	1	1	9071				875	875	875	CRAFRU_12.29_00386	CRAFRU_14.08_00386	ICMP_18708_00386	ICMP_18884_00386	ICMP_9617_05492	ICMP_9853_05848	MAFF212063_05560	MAFF613020_03818	NZ_45_00386	NZ_47_00386	P155_00351	QSY6_00386	Shaanxi_M228_00358	JZY2_05405	YXH1_00404
group_5580		hypothetical protein	15	15	1	1	1980				608	608	608	CRAFRU_12.29_02179	CRAFRU_14.08_04634	ICMP_18708_02073	ICMP_18884_02076	ICMP_9617_03529	ICMP_9853_03757	MAFF212063_02090	MAFF613020_00101	NZ_45_02190	NZ_47_02076	P155_02087	QSY6_02078	Shaanxi_M228_02173	JZY2_01350	YXH1_02114
group_5581		hypothetical protein	15	15	1	1	4421				248	248	248	CRAFRU_12.29_01786	CRAFRU_14.08_05028	ICMP_18708_01681	ICMP_18884_01684	ICMP_9617_03924	ICMP_9853_04195	MAFF212063_04187	MAFF613020_05583	NZ_45_01798	NZ_47_01684	P155_01693	QSY6_01686	Shaanxi_M228_01817	JZY2_00953	YXH1_01723
flhA		Flagellar biosynthesis protein FlhA	15	15	1	1	2007				2129	2129	2129	CRAFRU_12.29_02152	CRAFRU_14.08_04661	ICMP_18708_02046	ICMP_18884_02049	ICMP_9617_03556	ICMP_9853_03784	MAFF212063_02063	MAFF613020_00074	NZ_45_02163	NZ_47_02049	P155_02060	QSY6_02051	Shaanxi_M228_02146	JZY2_01323	YXH1_02087
iscR		HTH-type transcriptional regulator IscR	15	15	1	1	1543				491	491	491	CRAFRU_12.29_01427	CRAFRU_14.08_01426	ICMP_18708_01421	ICMP_18884_01423	ICMP_9617_01418	ICMP_9853_01566	MAFF212063_04517	MAFF613020_02290	NZ_45_01424	NZ_47_01423	P155_01319	QSY6_01425	Shaanxi_M228_01354	JZY2_04421	YXH1_01390
hag		Flagellin	15	15	1	1	2035				848	848	848	CRAFRU_12.29_02124	CRAFRU_14.08_04689	ICMP_18708_02018	ICMP_18884_02021	ICMP_9617_03583	ICMP_9853_03812	MAFF212063_02035	MAFF613020_00046	NZ_45_02135	NZ_47_02021	P155_02032	QSY6_02023	Shaanxi_M228_04155	JZY2_01295	YXH1_02059
group_5585		hypothetical protein	15	15	1	1	2302				206	206	206	CRAFRU_12.29_01933	CRAFRU_14.08_04881	ICMP_18708_01828	ICMP_18884_01831	ICMP_9617_01619	ICMP_9853_01778	MAFF212063_01820	MAFF613020_02097	NZ_45_01945	NZ_47_01831	P155_01841	QSY6_01833	Shaanxi_M228_04344	JZY2_01104	YXH1_01869
hcaR		Hca operon transcriptional activator HcaR	15	15	1	1	5297				899	899	899	CRAFRU_12.29_03444	CRAFRU_14.08_03366	ICMP_18708_03341	ICMP_18884_03343	ICMP_9617_02693	ICMP_9853_02869	MAFF212063_02957	MAFF613020_00983	NZ_45_03461	NZ_47_03346	P155_03630	QSY6_03351	Shaanxi_M228_03631	JZY2_02395	YXH1_02742
tusA_2		Sulfur carrier protein TusA	15	15	1	1	1964				254	254	254	CRAFRU_12.29_02192	CRAFRU_14.08_04620	ICMP_18708_02086	ICMP_18884_02089	ICMP_9617_03516	ICMP_9853_03742	MAFF212063_02102	MAFF613020_00117	NZ_45_02204	NZ_47_02090	P155_02101	QSY6_02091	Shaanxi_M228_02187	JZY2_01364	YXH1_02128
group_5588		hypothetical protein	15	15	1	1	6608				1532	1532	1532	CRAFRU_12.29_02410	CRAFRU_14.08_04402	ICMP_18708_02304	ICMP_18884_02307	ICMP_9617_02106	ICMP_9853_02286	MAFF212063_03642	MAFF613020_01519	NZ_45_02422	NZ_47_02308	P155_02321	QSY6_02309	Shaanxi_M228_02449	JZY2_03169	YXH1_04028
group_5589		hypothetical protein	15	15	1	1	5319				308	308	308	CRAFRU_12.29_03463	CRAFRU_14.08_03347	ICMP_18708_03360	ICMP_18884_03362	ICMP_9617_02713	ICMP_9853_02888	MAFF212063_02938	MAFF613020_01002	NZ_45_03480	NZ_47_03365	P155_03649	QSY6_03370	Shaanxi_M228_03650	JZY2_02414	YXH1_02723
gcvH_2		Glycine cleavage system H protein	15	15	1	1	9065				386	386	386	CRAFRU_12.29_05670	CRAFRU_14.08_05675	ICMP_18708_05681	ICMP_18884_05683	ICMP_9617_05494	ICMP_9853_05851	MAFF212063_05584	MAFF613020_03842	NZ_45_05805	NZ_47_05679	P155_00104	QSY6_05687	Shaanxi_M228_05796	JZY2_05593	YXH1_00214
glnQ_8		Glutamine transport ATP-binding protein GlnQ	15	15	1	1	8102				734	734	734	CRAFRU_12.29_05466	CRAFRU_14.08_05471	ICMP_18708_05477	ICMP_18884_05479	ICMP_9617_00705	ICMP_9853_00770	MAFF212063_00481	MAFF613020_04314	NZ_45_05601	NZ_47_05475	P155_00463	QSY6_05483	Shaanxi_M228_05661	JZY2_00374	YXH1_05534
group_5592		hypothetical protein	15	15	1	1	7896				1919	1919	1919	CRAFRU_12.29_05554	CRAFRU_14.08_05559	ICMP_18708_05565	ICMP_18884_05567	ICMP_9617_00154	ICMP_9853_00159	MAFF212063_00395	MAFF613020_04060	NZ_45_05689	NZ_47_05563	P155_00218	QSY6_05571	Shaanxi_M228_05898	JZY2_00289	YXH1_05642
kinB		Alginate biosynthesis sensor protein KinB	15	15	1	1	9076				1787	1787	1787	CRAFRU_12.29_00381	CRAFRU_14.08_00381	ICMP_18708_00381	ICMP_18884_00381	ICMP_9617_05487	ICMP_9853_05843	MAFF212063_05565	MAFF613020_03823	NZ_45_00381	NZ_47_00381	P155_00346	QSY6_00381	Shaanxi_M228_00353	JZY2_05410	YXH1_00399
group_5594		hypothetical protein	15	15	1	1	5285				1019	1019	1019	CRAFRU_12.29_03432	CRAFRU_14.08_03378	ICMP_18708_03329	ICMP_18884_03331	ICMP_9617_02681	ICMP_9853_02857	MAFF212063_02969	MAFF613020_00971	NZ_45_03449	NZ_47_03334	P155_03618	QSY6_03339	Shaanxi_M228_03619	JZY2_02383	YXH1_02754
aroE_1		Shikimate dehydrogenase (NADP(+))	15	15	1	1	2477				824	824	824	CRAFRU_12.29_00061	CRAFRU_14.08_00061	ICMP_18708_00061	ICMP_18884_00061	ICMP_9617_00258	ICMP_9853_00265	MAFF212063_05917	MAFF613020_03482	NZ_45_00061	NZ_47_00061	P155_05788	QSY6_00061	Shaanxi_M228_06064	JZY2_00037	YXH1_00037
pncB2		Nicotinate phosphoribosyltransferase 2	15	15	1	1	7462				1223	1223	1223	CRAFRU_12.29_05123	CRAFRU_14.08_05128	ICMP_18708_05132	ICMP_18884_05134	ICMP_9617_04893	ICMP_9853_05223	MAFF212063_00822	MAFF613020_04514	NZ_45_05256	NZ_47_05130	P155_00802	QSY6_05142	Shaanxi_M228_05297	JZY2_00713	YXH1_05195
hisE		Phosphoribosyl-ATP pyrophosphatase	15	15	1	1	239				332	332	332	CRAFRU_12.29_05368	CRAFRU_14.08_05373	ICMP_18708_05379	ICMP_18884_05381	ICMP_9617_00746	ICMP_9853_00814	MAFF212063_00576	MAFF613020_03055	NZ_45_05503	NZ_47_05377	P155_00560	QSY6_05387	Shaanxi_M228_05563	JZY2_00470	YXH1_05438
ldc		Lysine/ornithine decarboxylase	15	15	1	1	492				1163	1163	1163	CRAFRU_12.29_00844	CRAFRU_14.08_00845	ICMP_18708_00843	ICMP_18884_00844	ICMP_9617_04649	ICMP_9853_04957	MAFF212063_00991	MAFF613020_02789	NZ_45_00844	NZ_47_00844	P155_05163	QSY6_00844	Shaanxi_M228_00832	JZY2_04946	YXH1_00862
group_5599		hypothetical protein	15	15	1	1	4869				227	227	227	CRAFRU_12.29_04274	CRAFRU_14.08_02534	ICMP_18708_04172	ICMP_18884_04174	ICMP_9617_04067	ICMP_9853_04349	MAFF212063_01693	MAFF613020_05429	NZ_45_04294	NZ_47_04177	P155_04254	QSY6_04182	Shaanxi_M228_01893	JZY2_03410	YXH1_04275
elaA		Protein ElaA	15	15	1	1	7364				458	458	458	CRAFRU_12.29_05212	CRAFRU_14.08_05217	ICMP_18708_05221	ICMP_18884_05223	ICMP_9617_04986	ICMP_9853_05317	MAFF212063_00736	MAFF613020_04408	NZ_45_05345	NZ_47_05219	P155_00716	QSY6_05231	Shaanxi_M228_05409	JZY2_00627	YXH1_05281
gltI		Glutamate/aspartate import solute-binding protein	15	15	1	1	3785				914	914	914	CRAFRU_12.29_04427	CRAFRU_14.08_02381	ICMP_18708_04325	ICMP_18884_04327	ICMP_9617_01342	ICMP_9853_01486	MAFF212063_01509	MAFF613020_02371	NZ_45_04447	NZ_47_04330	P155_04405	QSY6_04335	Shaanxi_M228_04563	JZY2_03563	YXH1_04427
usg		USG-1 protein	15	15	1	1	6326				1013	1013	1013	CRAFRU_12.29_04133	CRAFRU_14.08_02676	ICMP_18708_04030	ICMP_18884_04032	ICMP_9617_01706	ICMP_9853_01868	MAFF212063_04038	MAFF613020_01920	NZ_45_04152	NZ_47_04035	P155_04117	QSY6_04040	Shaanxi_M228_02072	JZY2_03279	YXH1_04138
group_5603		hypothetical protein	15	15	1	1	8800				371	371	371	CRAFRU_12.29_05853	CRAFRU_14.08_05858	ICMP_18708_05864	ICMP_18884_05866	ICMP_9617_05339	ICMP_9853_05721	MAFF212063_00080	MAFF613020_03705	NZ_45_05988	NZ_47_05862	P155_05907	QSY6_05873	Shaanxi_M228_00094	JZY2_05766	YXH1_05903
group_5604		hypothetical protein	15	15	1	1	2317				608	608	608	CRAFRU_12.29_01610	CRAFRU_14.08_01608	ICMP_18708_01602	ICMP_18884_01605	ICMP_9617_03948	ICMP_9853_04218	MAFF212063_04312	MAFF613020_05560	NZ_45_01606	NZ_47_01605	P155_01500	QSY6_01607	Shaanxi_M228_01535	JZY2_04237	YXH1_01571
tusA_1		Sulfur carrier protein TusA	15	15	1	1	4415				251	251	251	CRAFRU_12.29_01792	CRAFRU_14.08_05022	ICMP_18708_01687	ICMP_18884_01690	ICMP_9617_03918	ICMP_9853_04189	MAFF212063_04181	MAFF613020_05589	NZ_45_01804	NZ_47_01690	P155_01699	QSY6_01692	Shaanxi_M228_01823	JZY2_00959	YXH1_01729
dgkA		Diacylglycerol kinase	15	15	1	1	1733				365	365	365	CRAFRU_12.29_01587	CRAFRU_14.08_01585	ICMP_18708_01579	ICMP_18884_01582	ICMP_9617_01600	ICMP_9853_01759	MAFF212063_04335	MAFF613020_02116	NZ_45_01583	NZ_47_01582	P155_01478	QSY6_01584	Shaanxi_M228_01513	JZY2_04259	YXH1_01549
group_5607		hypothetical protein	15	15	1	1	8789				1037	1037	1037	CRAFRU_12.29_05864	CRAFRU_14.08_05869	ICMP_18708_05875	ICMP_18884_05877	ICMP_9617_05350	ICMP_9853_05732	MAFF212063_00069	MAFF613020_03716	NZ_45_05999	NZ_47_05873	P155_05918	QSY6_05884	Shaanxi_M228_00083	JZY2_05777	YXH1_05914
alx		Putative membrane-bound redox modulator Alx	15	15	1	1	97				1034	1034	1034	CRAFRU_12.29_04959	CRAFRU_14.08_01850	ICMP_18708_04856	ICMP_18884_04858	ICMP_9617_00961	ICMP_9853_01066	MAFF212063_04947	MAFF613020_04778	NZ_45_04979	NZ_47_04862	P155_04947	QSY6_04865	Shaanxi_M228_05085	JZY2_04092	YXH1_04985
ppa		Inorganic pyrophosphatase	15	15	1	1	9346				527	527	527	CRAFRU_12.29_00641	CRAFRU_14.08_00641	ICMP_18708_00640	ICMP_18884_00641	ICMP_9617_00543	ICMP_9853_00591	MAFF212063_05249	MAFF613020_03326	NZ_45_00641	NZ_47_00641	P155_05368	QSY6_00641	Shaanxi_M228_00619	JZY2_05150	YXH1_00659
metF		5,10-methylenetetrahydrofolate reductase	15	15	1	1	7288				845	845	845	CRAFRU_12.29_05276	CRAFRU_14.08_05281	ICMP_18708_05287	ICMP_18884_05289	ICMP_9617_00913	ICMP_9853_01008	MAFF212063_00664	MAFF613020_02964	NZ_45_05411	NZ_47_05285	P155_00652	QSY6_05295	Shaanxi_M228_05473	JZY2_00563	YXH1_05345
group_5611		hypothetical protein	15	15	1	1	681				1373	1373	1373	CRAFRU_12.29_00946	CRAFRU_14.08_00947	ICMP_18708_00945	ICMP_18884_00946	ICMP_9617_04854	ICMP_9853_05186	MAFF212063_00859	MAFF613020_04551	NZ_45_00946	NZ_47_00946	P155_00853	QSY6_00946	Shaanxi_M228_05245	JZY2_00765	YXH1_05142
yefM		Antitoxin YefM	15	15	1	1	9074				278	278	278	CRAFRU_12.29_00383	CRAFRU_14.08_00383	ICMP_18708_00383	ICMP_18884_00383	ICMP_9617_05489	ICMP_9853_05845	MAFF212063_05563	MAFF613020_03821	NZ_45_00383	NZ_47_00383	P155_00348	QSY6_00383	Shaanxi_M228_00355	JZY2_05408	YXH1_00401
group_5613		hypothetical protein	15	15	1	1	3540				1181	1181	1181	CRAFRU_12.29_01249	CRAFRU_14.08_01250	ICMP_18708_01245	ICMP_18884_01247	ICMP_9617_04364	ICMP_9853_04665	MAFF212063_04692	MAFF613020_05104	NZ_45_01248	NZ_47_01247	P155_01144	QSY6_01249	Shaanxi_M228_01181	JZY2_04595	YXH1_01214
group_5614		hypothetical protein	15	15	1	1	8870				947	947	947	CRAFRU_12.29_05782	CRAFRU_14.08_05787	ICMP_18708_05793	ICMP_18884_05795	ICMP_9617_05271	ICMP_9853_05645	MAFF212063_00151	MAFF613020_04217	NZ_45_05917	NZ_47_05791	P155_05835	QSY6_05802	Shaanxi_M228_00165	JZY2_05695	YXH1_05832
mshA_7		D-inositol-3-phosphate glycosyltransferase	15	15	1	1	7562				1112	1112	1112	CRAFRU_12.29_04796	CRAFRU_14.08_02012	ICMP_18708_04694	ICMP_18884_04696	ICMP_9617_01090	ICMP_9853_01203	MAFF212063_01141	MAFF613020_04911	NZ_45_04816	NZ_47_04699	P155_04774	QSY6_04706	Shaanxi_M228_04922	JZY2_03923	YXH1_04815
cpxR_1		Transcriptional regulatory protein CpxR	15	15	1	1	2254				677	677	677	CRAFRU_12.29_01986	CRAFRU_14.08_04828	ICMP_18708_01881	ICMP_18884_01884	ICMP_9617_03826	ICMP_9853_04085	MAFF212063_01874	MAFF613020_05690	NZ_45_01998	NZ_47_01884	P155_01895	QSY6_01886	Shaanxi_M228_04291	JZY2_01157	YXH1_01922
group_5617		hypothetical protein	15	15	1	1	8834				1673	1673	1673	CRAFRU_12.29_05819	CRAFRU_14.08_05824	ICMP_18708_05830	ICMP_18884_05832	ICMP_9617_05305	ICMP_9853_05687	MAFF212063_00114	MAFF613020_03671	NZ_45_05954	NZ_47_05828	P155_05873	QSY6_05839	Shaanxi_M228_00128	JZY2_05732	YXH1_05869
ftsH		ATP-dependent zinc metalloprotease FtsH	15	15	1	1	7026				1913	1913	1913	CRAFRU_12.29_04748	CRAFRU_14.08_02060	ICMP_18708_04646	ICMP_18884_04648	ICMP_9617_04582	ICMP_9853_04889	MAFF212063_01180	MAFF613020_02662	NZ_45_04768	NZ_47_04651	P155_04715	QSY6_04658	Shaanxi_M228_04877	JZY2_03875	YXH1_04771
lptB_2		Lipopolysaccharide export system ATP-binding protein LptB	15	15	1	1	5392				794	794	794	CRAFRU_12.29_03128	CRAFRU_14.08_03684	ICMP_18708_03290	ICMP_18884_03292	ICMP_9617_02787	ICMP_9853_02963	MAFF212063_02846	MAFF613020_01078	NZ_45_03410	NZ_47_03295	P155_03580	QSY6_03030	Shaanxi_M228_02792	JZY2_02099	YXH1_03117
group_5620		hypothetical protein	15	15	1	1	7763				908	908	908	CRAFRU_12.29_01115	CRAFRU_14.08_01116	ICMP_18708_01112	ICMP_18884_01113	ICMP_9617_01141	ICMP_9853_01263	MAFF212063_01106	MAFF613020_04973	NZ_45_01114	NZ_47_01113	P155_01012	QSY6_01115	Shaanxi_M228_01050	JZY2_04729	YXH1_01080
yjjV		putative metal-dependent hydrolase YjjV	15	15	1	1	6689				803	803	803	CRAFRU_12.29_04949	CRAFRU_14.08_01860	ICMP_18708_04846	ICMP_18884_04848	ICMP_9617_00970	ICMP_9853_01080	MAFF212063_04937	MAFF613020_04788	NZ_45_04969	NZ_47_04852	P155_04936	QSY6_04855	Shaanxi_M228_05075	JZY2_04082	YXH1_04975
group_5622		hypothetical protein	15	15	1	1	683				461	461	461	CRAFRU_12.29_00948	CRAFRU_14.08_00949	ICMP_18708_00947	ICMP_18884_00948	ICMP_9617_04852	ICMP_9853_05184	MAFF212063_00861	MAFF613020_04553	NZ_45_00948	NZ_47_00948	P155_00855	QSY6_00948	Shaanxi_M228_05243	JZY2_00767	YXH1_05140
group_5623		hypothetical protein	15	15	1	1	9399				689	689	689	CRAFRU_12.29_00689	CRAFRU_14.08_00689	ICMP_18708_00688	ICMP_18884_00689	ICMP_9617_00591	ICMP_9853_00640	MAFF212063_05201	MAFF613020_03277	NZ_45_00689	NZ_47_00689	P155_05320	QSY6_00689	Shaanxi_M228_00668	JZY2_05102	YXH1_00707
group_5624		hypothetical protein	15	15	1	1	6231				395	395	395	CRAFRU_12.29_04205	CRAFRU_14.08_02603	ICMP_18708_04103	ICMP_18884_04105	ICMP_9617_01636	ICMP_9853_01796	MAFF212063_04107	MAFF613020_02079	NZ_45_04225	NZ_47_04108	P155_04188	QSY6_04113	Shaanxi_M228_01954	JZY2_03350	YXH1_04209
group_5625		hypothetical protein	15	15	1	1	5902				266	266	266	CRAFRU_12.29_03294	CRAFRU_14.08_03518	ICMP_18708_03124	ICMP_18884_03126	ICMP_9617_02482	ICMP_9853_02662	MAFF212063_03149	MAFF613020_00852	NZ_45_03244	NZ_47_03129	P155_02802	QSY6_03196	Shaanxi_M228_02932	JZY2_02264	YXH1_02893
group_5626		hypothetical protein	15	15	1	1	3802				275	275	275	CRAFRU_12.29_04411	CRAFRU_14.08_02397	ICMP_18708_04309	ICMP_18884_04311	ICMP_9617_01360	ICMP_9853_01503	MAFF212063_01525	MAFF613020_02354	NZ_45_04431	NZ_47_04314	P155_04389	QSY6_04319	Shaanxi_M228_04547	JZY2_03547	YXH1_04411
clpA		ATP-dependent Clp protease ATP-binding subunit ClpA	15	15	1	1	6554				2273	2273	2273	CRAFRU_12.29_02453	CRAFRU_14.08_04359	ICMP_18708_02347	ICMP_18884_02350	ICMP_9617_02152	ICMP_9853_02337	MAFF212063_03599	MAFF613020_01466	NZ_45_02465	NZ_47_02351	P155_02364	QSY6_02352	Shaanxi_M228_02492	JZY2_03126	YXH1_03985
hemA		Glutamyl-tRNA reductase	15	15	1	1	7494				1277	1277	1277	CRAFRU_12.29_01098	CRAFRU_14.08_01099	ICMP_18708_01095	ICMP_18884_01096	ICMP_9617_01128	ICMP_9853_01247	MAFF212063_01091	MAFF613020_04958	NZ_45_01097	NZ_47_01096	P155_00995	QSY6_01098	Shaanxi_M228_01033	JZY2_04746	YXH1_01063
group_5629		hypothetical protein	15	15	1	1	6257				1181	1181	1181	CRAFRU_12.29_04179	CRAFRU_14.08_02629	ICMP_18708_04077	ICMP_18884_04079	ICMP_9617_01663	ICMP_9853_01823	MAFF212063_04080	MAFF613020_02052	NZ_45_04199	NZ_47_04082	P155_04162	QSY6_04087	Shaanxi_M228_01980	JZY2_03324	YXH1_04183
group_5630		hypothetical protein	15	15	1	1	169				812	812	812	CRAFRU_12.29_05302	CRAFRU_14.08_05307	ICMP_18708_05313	ICMP_18884_05315	ICMP_9617_00936	ICMP_9853_01032	MAFF212063_00639	MAFF613020_02988	NZ_45_05437	NZ_47_05311	P155_00626	QSY6_05321	Shaanxi_M228_05497	JZY2_00537	YXH1_05371
group_5631		hypothetical protein	15	15	1	1	7060				521	521	521	CRAFRU_12.29_04713	CRAFRU_14.08_02095	ICMP_18708_04611	ICMP_18884_04613	ICMP_9617_04548	ICMP_9853_04855	MAFF212063_01214	MAFF613020_02628	NZ_45_04733	NZ_47_04616	P155_04680	QSY6_04623	Shaanxi_M228_04842	JZY2_03840	YXH1_04736
group_5632		hypothetical protein	15	15	1	1	40				218	218	218	CRAFRU_12.29_05031	CRAFRU_14.08_01778	ICMP_18708_04928	ICMP_18884_04930	ICMP_9617_00861	ICMP_9853_00935	MAFF212063_05021	MAFF613020_04694	NZ_45_05051	NZ_47_04934	P155_05021	QSY6_04937	Shaanxi_M228_05155	JZY2_04164	YXH1_05057
norG_3		HTH-type transcriptional regulator NorG	15	15	1	1	4138				1439	1439	1439	CRAFRU_12.29_02728	CRAFRU_14.08_04085	ICMP_18708_02622	ICMP_18884_02625	ICMP_9617_03316	ICMP_9853_03539	MAFF212063_02268	MAFF613020_00337	NZ_45_02740	NZ_47_02626	P155_02640	QSY6_02629	Shaanxi_M228_03094	JZY2_02853	YXH1_03700
group_5634		hypothetical protein	15	15	1	1	3664				479	479	479	CRAFRU_12.29_01369	CRAFRU_14.08_01370	ICMP_18708_01365	ICMP_18884_01367	ICMP_9617_04243	ICMP_9853_04543	MAFF212063_04570	MAFF613020_05229	NZ_45_01368	NZ_47_01367	P155_01264	QSY6_01369	Shaanxi_M228_01302	JZY2_04477	YXH1_01334
guaD		Guanine deaminase	15	15	1	1	3133				1313	1313	1313	CRAFRU_12.29_03898	CRAFRU_14.08_02911	ICMP_18708_03795	ICMP_18884_03797	ICMP_9617_03740	ICMP_9853_03991	MAFF212063_03869	MAFF613020_01747	NZ_45_03916	NZ_47_03800	P155_03885	QSY6_03805	Shaanxi_M228_03964	JZY2_02663	YXH1_02470
livF_2		High-affinity branched-chain amino acid transport ATP-binding protein LivF	15	15	1	1	5396				776	776	776	CRAFRU_12.29_03132	CRAFRU_14.08_03680	ICMP_18708_03286	ICMP_18884_03288	ICMP_9617_02783	ICMP_9853_02959	MAFF212063_02851	MAFF613020_01074	NZ_45_03406	NZ_47_03291	P155_03576	QSY6_03034	Shaanxi_M228_02796	JZY2_02103	YXH1_03113
group_5637		hypothetical protein	15	15	1	1	6874				155	155	155	CRAFRU_12.29_01020	CRAFRU_14.08_01021	ICMP_18708_01017	ICMP_18884_01018	ICMP_9617_04784	ICMP_9853_05117	MAFF212063_00931	MAFF613020_04623	NZ_45_01019	NZ_47_01018	P155_00922	QSY6_01020	Shaanxi_M228_00943	JZY2_04822	YXH1_00987
pqiB		Intermembrane transport protein PqiB	15	15	1	1	5103				1679	1679	1679	CRAFRU_12.29_02616	CRAFRU_14.08_04197	ICMP_18708_02510	ICMP_18884_02513	ICMP_9617_03018	ICMP_9853_03201	MAFF212063_02620	MAFF613020_05976	NZ_45_02628	NZ_47_02514	P155_02525	QSY6_02517	Shaanxi_M228_03220	JZY2_02964	YXH1_03824
group_5639		hypothetical protein	15	15	1	1	4063				1103	1103	1103	CRAFRU_12.29_02754	CRAFRU_14.08_04059	ICMP_18708_02648	ICMP_18884_02651	ICMP_9617_03217	ICMP_9853_03432	MAFF212063_03487	MAFF613020_01192	NZ_45_02766	NZ_47_02652	P155_03286	QSY6_02655	Shaanxi_M228_03810	JZY2_01719	YXH1_03495
acdS		1-aminocyclopropane-1-carboxylate deaminase	15	15	1	1	3149				1016	1016	1016	CRAFRU_12.29_03910	CRAFRU_14.08_02899	ICMP_18708_03807	ICMP_18884_03809	ICMP_9617_03752	ICMP_9853_04002	MAFF212063_03881	MAFF613020_01758	NZ_45_03928	NZ_47_03812	P155_03897	QSY6_03817	Shaanxi_M228_03978	JZY2_02675	YXH1_02458
hisZ_2		ATP phosphoribosyltransferase regulatory subunit	15	15	1	1	7431				1187	1187	1187	CRAFRU_12.29_05144	CRAFRU_14.08_05149	ICMP_18708_05153	ICMP_18884_05155	ICMP_9617_04918	ICMP_9853_05251	MAFF212063_00802	MAFF613020_04474	NZ_45_05277	NZ_47_05151	P155_00781	QSY6_05163	Shaanxi_M228_05344	JZY2_00692	YXH1_05216
ptsN		Nitrogen regulatory protein	15	15	1	1	7071				464	464	464	CRAFRU_12.29_04703	CRAFRU_14.08_02105	ICMP_18708_04601	ICMP_18884_04603	ICMP_9617_04539	ICMP_9853_04846	MAFF212063_01224	MAFF613020_02619	NZ_45_04723	NZ_47_04606	P155_04670	QSY6_04613	Shaanxi_M228_04832	JZY2_03830	YXH1_04726
exbD_6		Biopolymer transport protein ExbD	15	15	1	1	3446				401	401	401	CRAFRU_12.29_03618	CRAFRU_14.08_03192	ICMP_18708_03515	ICMP_18884_03517	ICMP_9617_03222	ICMP_9853_03437	MAFF212063_02555	MAFF613020_01197	NZ_45_03635	NZ_47_03520	P155_03292	QSY6_03525	Shaanxi_M228_03816	JZY2_01713	YXH1_03501
group_5644		hypothetical protein	15	15	1	1	6791				161	161	161	CRAFRU_12.29_04046	CRAFRU_14.08_02763	ICMP_18708_03943	ICMP_18884_03945	ICMP_9617_02054	ICMP_9853_02235	MAFF212063_03696	MAFF613020_01570	NZ_45_04065	NZ_47_03948	P155_04030	QSY6_03953	Shaanxi_M228_04113	JZY2_02807	YXH1_02324
group_5645		hypothetical protein	15	15	1	1	7410				1541	1541	1541	CRAFRU_12.29_05164	CRAFRU_14.08_05169	ICMP_18708_05173	ICMP_18884_05175	ICMP_9617_04939	ICMP_9853_05271	MAFF212063_00782	MAFF613020_04454	NZ_45_05297	NZ_47_05171	P155_00761	QSY6_05183	Shaanxi_M228_05364	JZY2_00672	YXH1_05236
group_5646		hypothetical protein	15	15	1	1	8263				458	458	458	CRAFRU_12.29_04500	CRAFRU_14.08_02308	ICMP_18708_04398	ICMP_18884_04400	ICMP_9617_01281	ICMP_9853_01420	MAFF212063_01440	MAFF613020_02431	NZ_45_04520	NZ_47_04403	P155_04475	QSY6_04410	Shaanxi_M228_04635	JZY2_03609	YXH1_04498
group_5647		hypothetical protein	15	15	1	1	435				662	662	662	CRAFRU_12.29_00791	CRAFRU_14.08_00792	ICMP_18708_00790	ICMP_18884_00791	ICMP_9617_04740	ICMP_9853_05044	MAFF212063_05858	MAFF613020_02908	NZ_45_00791	NZ_47_00791	P155_05216	QSY6_00791	Shaanxi_M228_00778	JZY2_04999	YXH1_00809
group_5648		Tn3 family transposase TnXax1	15	15	1	1	6873				1337	1337	1337	CRAFRU_12.29_01019	CRAFRU_14.08_01020	ICMP_18708_01016	ICMP_18884_01017	ICMP_9617_04785	ICMP_9853_05118	MAFF212063_00930	MAFF613020_04622	NZ_45_01018	NZ_47_01017	P155_00921	QSY6_01019	Shaanxi_M228_00942	JZY2_04823	YXH1_00986
group_5649		hypothetical protein	15	15	1	1	2839				518	518	518	CRAFRU_12.29_02227	CRAFRU_14.08_04585	ICMP_18708_02121	ICMP_18884_02124	ICMP_9617_03479	ICMP_9853_03706	MAFF212063_02138	MAFF613020_00153	NZ_45_02239	NZ_47_02125	P155_02136	QSY6_02126	Shaanxi_M228_02222	JZY2_01399	YXH1_02163
fumC_1		Fumarate hydratase class II	15	15	1	1	1899				1394	1394	1394	CRAFRU_12.29_01901	CRAFRU_14.08_04913	ICMP_18708_01796	ICMP_18884_01799	ICMP_9617_03983	ICMP_9853_04253	MAFF212063_01787	MAFF613020_05524	NZ_45_01913	NZ_47_01799	P155_01811	QSY6_01801	Shaanxi_M228_04374	JZY2_01074	YXH1_01839
hmgA		Homogentisate 1,2-dioxygenase	15	15	1	1	6356				1304	1304	1304	CRAFRU_12.29_04103	CRAFRU_14.08_02706	ICMP_18708_04000	ICMP_18884_04002	ICMP_9617_01996	ICMP_9853_02171	MAFF212063_03753	MAFF613020_01631	NZ_45_04122	NZ_47_04005	P155_04087	QSY6_04010	Shaanxi_M228_02102	JZY2_03249	YXH1_04108
glgX		Glycogen operon protein GlgX	15	15	1	1	4178				2183	2183	2183	CRAFRU_12.29_03600	CRAFRU_14.08_03210	ICMP_18708_03497	ICMP_18884_03499	ICMP_9617_02965	ICMP_9853_03149	MAFF212063_02672	MAFF613020_00434	NZ_45_03617	NZ_47_03502	P155_02678	QSY6_03507	Shaanxi_M228_02852	JZY2_01551	YXH1_03662
yciH		putative protein YciH	15	15	1	1	6850				371	371	371	CRAFRU_12.29_00996	CRAFRU_14.08_00997	ICMP_18708_00993	ICMP_18884_00994	ICMP_9617_04809	ICMP_9853_05141	MAFF212063_00905	MAFF613020_04599	NZ_45_00995	NZ_47_00994	P155_00898	QSY6_00996	Shaanxi_M228_00919	JZY2_04846	YXH1_00963
pgrR_1		HTH-type transcriptional regulator PgrR	15	15	1	1	1713				896	896	896	CRAFRU_12.29_01568	CRAFRU_14.08_01567	ICMP_18708_01561	ICMP_18884_01564	ICMP_9617_01581	ICMP_9853_01739	MAFF212063_04353	MAFF613020_02136	NZ_45_01565	NZ_47_01564	P155_01459	QSY6_01566	Shaanxi_M228_01494	JZY2_04277	YXH1_01531
group_5655		hypothetical protein	15	15	1	1	4191				200	200	200	CRAFRU_12.29_03587	CRAFRU_14.08_03223	ICMP_18708_03484	ICMP_18884_03486	ICMP_9617_02951	ICMP_9853_03135	MAFF212063_02685	MAFF613020_00448	NZ_45_03604	NZ_47_03489	P155_02691	QSY6_03494	Shaanxi_M228_02865	JZY2_01564	YXH1_03649
hemH		Ferrochelatase	15	15	1	1	7771				1022	1022	1022	CRAFRU_12.29_01121	CRAFRU_14.08_01122	ICMP_18708_01118	ICMP_18884_01119	ICMP_9617_01147	ICMP_9853_01269	MAFF212063_04810	MAFF613020_04979	NZ_45_01120	NZ_47_01119	P155_01018	QSY6_01121	Shaanxi_M228_01056	JZY2_04723	YXH1_01086
group_5657		Putative esterase	15	15	1	1	5683				443	443	443	CRAFRU_12.29_03822	CRAFRU_14.08_02988	ICMP_18708_03719	ICMP_18884_03721	ICMP_9617_03291	ICMP_9853_03513	MAFF212063_02294	MAFF613020_00363	NZ_45_03839	NZ_47_03724	P155_03809	QSY6_03729	Shaanxi_M228_03506	JZY2_02587	YXH1_02546
sspA		Stringent starvation protein A	15	15	1	1	7104				617	617	617	CRAFRU_12.29_04672	CRAFRU_14.08_02136	ICMP_18708_04570	ICMP_18884_04572	ICMP_9617_04508	ICMP_9853_04815	MAFF212063_01255	MAFF613020_02588	NZ_45_04692	NZ_47_04575	P155_04639	QSY6_04582	Shaanxi_M228_04801	JZY2_03799	YXH1_04695
group_5659		hypothetical protein	15	15	1	1	5753				278	278	278	CRAFRU_12.29_03785	CRAFRU_14.08_03025	ICMP_18708_03682	ICMP_18884_03684	ICMP_9617_03259	ICMP_9853_03481	MAFF212063_02327	MAFF613020_00395	NZ_45_03802	NZ_47_03687	P155_03790	QSY6_03692	Shaanxi_M228_03471	JZY2_02553	YXH1_02583
mtnB_2		Methylthioribulose-1-phosphate dehydratase	15	15	1	1	4065				815	815	815	CRAFRU_12.29_02752	CRAFRU_14.08_04061	ICMP_18708_02646	ICMP_18884_02649	ICMP_9617_03219	ICMP_9853_03434	MAFF212063_03489	MAFF613020_01194	NZ_45_02764	NZ_47_02650	P155_03288	QSY6_02653	Shaanxi_M228_03812	JZY2_01717	YXH1_03497
group_5661		hypothetical protein	15	15	1	1	9031				1661	1661	1661	CRAFRU_12.29_00337	CRAFRU_14.08_00337	ICMP_18708_00337	ICMP_18884_00337	ICMP_9617_05149	ICMP_9853_05504	MAFF212063_05519	MAFF613020_03193	NZ_45_00337	NZ_47_00337	P155_00305	QSY6_00337	Shaanxi_M228_00309	JZY2_05451	YXH1_00358
aes		Acetyl esterase	15	15	1	1	6917				1013	1013	1013	CRAFRU_12.29_01046	CRAFRU_14.08_01047	ICMP_18708_01043	ICMP_18884_01044	ICMP_9617_04758	ICMP_9853_05066	MAFF212063_05900	MAFF613020_04652	NZ_45_01045	NZ_47_01044	P155_00948	QSY6_01046	Shaanxi_M228_00969	JZY2_04796	YXH1_01013
group_5663		hypothetical protein	15	15	1	1	102				950	950	950	CRAFRU_12.29_04964	CRAFRU_14.08_01845	ICMP_18708_04861	ICMP_18884_04863	ICMP_9617_00956	ICMP_9853_01061	MAFF212063_04952	MAFF613020_04773	NZ_45_04984	NZ_47_04867	P155_04952	QSY6_04870	Shaanxi_M228_05090	JZY2_04097	YXH1_04990
group_5664		hypothetical protein	15	15	1	1	7321				539	539	539	CRAFRU_12.29_05243	CRAFRU_14.08_05248	ICMP_18708_05254	ICMP_18884_05256	ICMP_9617_05014	ICMP_9853_05347	MAFF212063_00708	MAFF613020_04377	NZ_45_05378	NZ_47_05252	P155_00685	QSY6_05262	Shaanxi_M228_05440	JZY2_00596	YXH1_05312
fadB_1		Fatty acid oxidation complex subunit alpha	15	15	1	1	2853				689	689	689	CRAFRU_12.29_02241	CRAFRU_14.08_04571	ICMP_18708_02135	ICMP_18884_02138	ICMP_9617_03465	ICMP_9853_03692	MAFF212063_02152	MAFF613020_00167	NZ_45_02253	NZ_47_02139	P155_02150	QSY6_02140	Shaanxi_M228_02236	JZY2_01413	YXH1_02177
group_5666		Gluconokinase	15	15	1	1	6437				527	527	527	CRAFRU_12.29_02354	CRAFRU_14.08_04458	ICMP_18708_02248	ICMP_18884_02251	ICMP_9617_01984	ICMP_9853_02159	MAFF212063_03767	MAFF613020_01645	NZ_45_02366	NZ_47_02252	P155_02265	QSY6_02253	Shaanxi_M228_02390	JZY2_01526	YXH1_02291
group_5667		hypothetical protein	15	15	1	1	3438				371	371	371	CRAFRU_12.29_03626	CRAFRU_14.08_03184	ICMP_18708_03523	ICMP_18884_03525	ICMP_9617_03230	ICMP_9853_03445	MAFF212063_02547	MAFF613020_01205	NZ_45_03643	NZ_47_03528	P155_03300	QSY6_03533	Shaanxi_M228_03824	JZY2_01705	YXH1_03509
nicT		Putative metabolite transport protein NicT	15	15	1	1	2102				1325	1325	1325	CRAFRU_12.29_02076	CRAFRU_14.08_04737	ICMP_18708_01970	ICMP_18884_01973	ICMP_9617_03635	ICMP_9853_03869	MAFF212063_01983	MAFF613020_05911	NZ_45_02087	NZ_47_01973	P155_01984	QSY6_01975	Shaanxi_M228_04203	JZY2_01247	YXH1_02011
ubiC		Chorismate pyruvate-lyase	15	15	1	1	8848				560	560	560	CRAFRU_12.29_05808	CRAFRU_14.08_05813	ICMP_18708_05819	ICMP_18884_05821	ICMP_9617_05293	ICMP_9853_05674	MAFF212063_00125	MAFF613020_03660	NZ_45_05943	NZ_47_05817	P155_05861	QSY6_05828	Shaanxi_M228_00139	JZY2_05721	YXH1_05858
selU		tRNA 2-selenouridine synthase	15	15	1	1	559				1100	1100	1100	CRAFRU_12.29_00902	CRAFRU_14.08_00903	ICMP_18708_00901	ICMP_18884_00902	ICMP_9617_00623	ICMP_9853_00676	MAFF212063_05157	MAFF613020_03241	NZ_45_00902	NZ_47_00902	P155_05103	QSY6_00902	Shaanxi_M228_00993	JZY2_04889	YXH1_00920
group_5671		hypothetical protein	15	15	1	1	7402				374	374	374	CRAFRU_12.29_05172	CRAFRU_14.08_05177	ICMP_18708_05181	ICMP_18884_05183	ICMP_9617_04947	ICMP_9853_05279	MAFF212063_00774	MAFF613020_04446	NZ_45_05305	NZ_47_05179	P155_00753	QSY6_05191	Shaanxi_M228_05372	JZY2_00664	YXH1_05244
group_5672		hypothetical protein	15	15	1	1	6502				632	632	632	CRAFRU_12.29_02496	CRAFRU_14.08_04316	ICMP_18708_02390	ICMP_18884_02393	ICMP_9617_02844	ICMP_9853_03022	MAFF212063_03554	MAFF613020_01420	NZ_45_02508	NZ_47_02394	P155_02407	QSY6_02397	Shaanxi_M228_02539	JZY2_03083	YXH1_03942
group_5673		hypothetical protein	15	15	1	1	2019				356	356	356	CRAFRU_12.29_02140	CRAFRU_14.08_04673	ICMP_18708_02034	ICMP_18884_02037	ICMP_9617_03567	ICMP_9853_03796	MAFF212063_02051	MAFF613020_00062	NZ_45_02151	NZ_47_02037	P155_02048	QSY6_02039	Shaanxi_M228_04139	JZY2_01311	YXH1_02075
qseB_3		Transcriptional regulatory protein QseB	15	15	1	1	5268				665	665	665	CRAFRU_12.29_03418	CRAFRU_14.08_03393	ICMP_18708_03314	ICMP_18884_03316	ICMP_9617_02670	ICMP_9853_02846	MAFF212063_02979	MAFF613020_00960	NZ_45_03434	NZ_47_03319	P155_03604	QSY6_03324	Shaanxi_M228_03603	JZY2_02370	YXH1_02767
mrpF		Na(+)/H(+) antiporter subunit F	15	15	1	1	6725				278	278	278	CRAFRU_12.29_02373	CRAFRU_14.08_04439	ICMP_18708_02267	ICMP_18884_02270	ICMP_9617_02069	ICMP_9853_02248	MAFF212063_03678	MAFF613020_01557	NZ_45_02385	NZ_47_02271	P155_02284	QSY6_02272	Shaanxi_M228_02409	JZY2_03206	YXH1_04065
lpxC		UDP-3-O-acyl-N-acetylglucosamine deacetylase	15	15	1	1	7126				911	911	911	CRAFRU_12.29_04650	CRAFRU_14.08_02158	ICMP_18708_04548	ICMP_18884_04550	ICMP_9617_04486	ICMP_9853_04793	MAFF212063_01277	MAFF613020_02566	NZ_45_04670	NZ_47_04553	P155_04617	QSY6_04560	Shaanxi_M228_04779	JZY2_03777	YXH1_04673
group_5677		hypothetical protein	15	15	1	1	5089				413	413	413	CRAFRU_12.29_02629	CRAFRU_14.08_04184	ICMP_18708_02523	ICMP_18884_02526	ICMP_9617_03006	ICMP_9853_03189	MAFF212063_02633	MAFF613020_05988	NZ_45_02641	NZ_47_02527	P155_02538	QSY6_02530	Shaanxi_M228_03207	JZY2_02951	YXH1_03811
yceC		Stress response protein SCP2	15	15	1	1	100				593	593	593	CRAFRU_12.29_04962	CRAFRU_14.08_01847	ICMP_18708_04859	ICMP_18884_04861	ICMP_9617_00958	ICMP_9853_01063	MAFF212063_04950	MAFF613020_04775	NZ_45_04982	NZ_47_04865	P155_04950	QSY6_04868	Shaanxi_M228_05088	JZY2_04095	YXH1_04988
ctaG		Cytochrome c oxidase assembly protein CtaG	15	15	1	1	8113				488	488	488	CRAFRU_12.29_05476	CRAFRU_14.08_05481	ICMP_18708_05487	ICMP_18884_05489	ICMP_9617_00694	ICMP_9853_00759	MAFF212063_00471	MAFF613020_04303	NZ_45_05611	NZ_47_05485	P155_00453	QSY6_05493	Shaanxi_M228_05671	JZY2_00364	YXH1_05544
leuB		3-isopropylmalate dehydrogenase	15	15	1	1	4104				1082	1082	1082	CRAFRU_12.29_02699	CRAFRU_14.08_04114	ICMP_18708_02593	ICMP_18884_02596	ICMP_9617_03333	ICMP_9853_03554	MAFF212063_02253	MAFF613020_00322	NZ_45_02711	NZ_47_02597	P155_02609	QSY6_02600	Shaanxi_M228_03124	JZY2_02883	YXH1_03730
prpF		2-methyl-aconitate isomerase	15	15	1	1	3096				1190	1190	1190	CRAFRU_12.29_03862	CRAFRU_14.08_02948	ICMP_18708_03759	ICMP_18884_03761	ICMP_9617_03704	ICMP_9853_03956	MAFF212063_02367	MAFF613020_05832	NZ_45_03879	NZ_47_03764	P155_03849	QSY6_03769	Shaanxi_M228_03549	JZY2_02627	YXH1_02506
fdhD		Sulfur carrier protein FdhD	15	15	1	1	8638				836	836	836	CRAFRU_12.29_05730	CRAFRU_14.08_05735	ICMP_18708_05741	ICMP_18884_05743	ICMP_9617_05255	ICMP_9853_05627	MAFF212063_00206	MAFF613020_04235	NZ_45_05865	NZ_47_05739	P155_00044	QSY6_05750	Shaanxi_M228_00202	JZY2_05653	YXH1_05781
paiB		Protease synthase and sporulation protein PAI 2	15	15	1	1	8816				638	638	638	CRAFRU_12.29_05837	CRAFRU_14.08_05842	ICMP_18708_05848	ICMP_18884_05850	ICMP_9617_05323	ICMP_9853_05705	MAFF212063_00096	MAFF613020_03689	NZ_45_05972	NZ_47_05846	P155_05891	QSY6_05857	Shaanxi_M228_00110	JZY2_05750	YXH1_05887
pdxI		Pyridoxine 4-dehydrogenase	15	15	1	1	5109				863	863	863	CRAFRU_12.29_02610	CRAFRU_14.08_04203	ICMP_18708_02504	ICMP_18884_02507	ICMP_9617_03023	ICMP_9853_03206	MAFF212063_02615	MAFF613020_05971	NZ_45_02622	NZ_47_02508	P155_02519	QSY6_02511	Shaanxi_M228_03226	JZY2_02970	YXH1_03830
group_5685		hypothetical protein	15	15	1	1	4305				392	392	392	CRAFRU_12.29_03719	CRAFRU_14.08_03091	ICMP_18708_03616	ICMP_18884_03618	ICMP_9617_01883	ICMP_9853_02059	MAFF212063_02394	MAFF613020_05801	NZ_45_03736	NZ_47_03621	P155_02737	QSY6_03626	Shaanxi_M228_03916	JZY2_01613	YXH1_03602
group_5686		hypothetical protein	15	15	1	1	1657				413	413	413	CRAFRU_12.29_01516	CRAFRU_14.08_01515	ICMP_18708_01509	ICMP_18884_01512	ICMP_9617_01528	ICMP_9853_01687	MAFF212063_04405	MAFF613020_02189	NZ_45_01513	NZ_47_01512	P155_01407	QSY6_01514	Shaanxi_M228_01442	JZY2_04332	YXH1_01479
group_5687		hypothetical protein	15	15	1	1	5618				257	257	257	CRAFRU_12.29_02281	CRAFRU_14.08_04531	ICMP_18708_02175	ICMP_18884_02178	ICMP_9617_03407	ICMP_9853_03627	MAFF212063_02192	MAFF613020_00245	NZ_45_02293	NZ_47_02179	P155_02190	QSY6_02180	Shaanxi_M228_02317	JZY2_01453	YXH1_02217
pknD		Serine/threonine-protein kinase PknD	15	15	1	1	3082				1661	1661	1661	CRAFRU_12.29_03849	CRAFRU_14.08_02961	ICMP_18708_03746	ICMP_18884_03748	ICMP_9617_03691	ICMP_9853_03943	MAFF212063_02381	MAFF613020_05845	NZ_45_03866	NZ_47_03751	P155_03836	QSY6_03756	Shaanxi_M228_03536	JZY2_02614	YXH1_02519
wcaJ_2		UDP-glucose:undecaprenyl-phosphate glucose-1-phosphate transferase	15	15	1	1	6378				1436	1436	1436	CRAFRU_12.29_04081	CRAFRU_14.08_02728	ICMP_18708_03978	ICMP_18884_03980	ICMP_9617_02018	ICMP_9853_02193	MAFF212063_03731	MAFF613020_01609	NZ_45_04100	NZ_47_03983	P155_04065	QSY6_03988	Shaanxi_M228_02124	JZY2_03227	YXH1_04086
group_5690		hypothetical protein	15	15	1	1	1896				599	599	599	CRAFRU_12.29_01898	CRAFRU_14.08_04916	ICMP_18708_01793	ICMP_18884_01796	ICMP_9617_03986	ICMP_9853_04256	MAFF212063_01784	MAFF613020_05521	NZ_45_01910	NZ_47_01796	P155_01808	QSY6_01798	Shaanxi_M228_04377	JZY2_01071	YXH1_01836
fliS		Flagellar secretion chaperone FliS	15	15	1	1	2032				389	389	389	CRAFRU_12.29_02127	CRAFRU_14.08_04686	ICMP_18708_02021	ICMP_18884_02024	ICMP_9617_03580	ICMP_9853_03809	MAFF212063_02038	MAFF613020_00049	NZ_45_02138	NZ_47_02024	P155_02035	QSY6_02026	Shaanxi_M228_04152	JZY2_01298	YXH1_02062
dctD_3		C4-dicarboxylate transport transcriptional regulatory protein DctD	15	15	1	1	3780				1328	1328	1328	CRAFRU_12.29_04432	CRAFRU_14.08_02376	ICMP_18708_04330	ICMP_18884_04332	ICMP_9617_01337	ICMP_9853_01481	MAFF212063_01504	MAFF613020_02376	NZ_45_04452	NZ_47_04335	P155_04410	QSY6_04340	Shaanxi_M228_04568	JZY2_03568	YXH1_04432
group_5693		hypothetical protein	15	15	1	1	7106				578	578	578	CRAFRU_12.29_04670	CRAFRU_14.08_02138	ICMP_18708_04568	ICMP_18884_04570	ICMP_9617_04506	ICMP_9853_04813	MAFF212063_01257	MAFF613020_02586	NZ_45_04690	NZ_47_04573	P155_04637	QSY6_04580	Shaanxi_M228_04799	JZY2_03797	YXH1_04693
group_5694		hypothetical protein	15	15	1	1	4185				173	173	173	CRAFRU_12.29_03593	CRAFRU_14.08_03217	ICMP_18708_03490	ICMP_18884_03492	ICMP_9617_02957	ICMP_9853_03141	MAFF212063_02679	MAFF613020_00442	NZ_45_03610	NZ_47_03495	P155_02685	QSY6_03500	Shaanxi_M228_02859	JZY2_01558	YXH1_03655
betT2		Osmo-dependent choline transporter BetT2	15	15	1	1	8124				1994	1994	1994	CRAFRU_12.29_05487	CRAFRU_14.08_05492	ICMP_18708_05498	ICMP_18884_05500	ICMP_9617_00683	ICMP_9853_00748	MAFF212063_00460	MAFF613020_04292	NZ_45_05622	NZ_47_05496	P155_00442	QSY6_05504	Shaanxi_M228_05682	JZY2_00353	YXH1_05555
lptF		Lipopolysaccharide export system permease protein LptF	15	15	1	1	3558				1127	1127	1127	CRAFRU_12.29_01266	CRAFRU_14.08_01267	ICMP_18708_01262	ICMP_18884_01264	ICMP_9617_04347	ICMP_9853_04648	MAFF212063_04672	MAFF613020_05121	NZ_45_01265	NZ_47_01264	P155_01161	QSY6_01266	Shaanxi_M228_01198	JZY2_04578	YXH1_01231
nasD_2		Nitrite reductase [NAD(P)H]	15	15	1	1	3083				1229	1229	1229	CRAFRU_12.29_03850	CRAFRU_14.08_02960	ICMP_18708_03747	ICMP_18884_03749	ICMP_9617_03692	ICMP_9853_03944	MAFF212063_02380	MAFF613020_05844	NZ_45_03867	NZ_47_03752	P155_03837	QSY6_03757	Shaanxi_M228_03537	JZY2_02615	YXH1_02518
ssuB_2		Aliphatic sulfonates import ATP-binding protein SsuB	15	15	1	1	5904				713	713	713	CRAFRU_12.29_03296	CRAFRU_14.08_03516	ICMP_18708_03122	ICMP_18884_03124	ICMP_9617_02484	ICMP_9853_02664	MAFF212063_03147	MAFF613020_00854	NZ_45_03242	NZ_47_03127	P155_02804	QSY6_03198	Shaanxi_M228_02930	JZY2_02266	YXH1_02891
group_5699		hypothetical protein	15	15	1	1	5090				248	248	248	CRAFRU_12.29_02628	CRAFRU_14.08_04185	ICMP_18708_02522	ICMP_18884_02525	ICMP_9617_03007	ICMP_9853_03190	MAFF212063_02632	MAFF613020_05987	NZ_45_02640	NZ_47_02526	P155_02537	QSY6_02529	Shaanxi_M228_03208	JZY2_02952	YXH1_03812
osmX		Osmoprotectant-binding protein OsmX	15	15	1	1	484				893	893	893	CRAFRU_12.29_00838	CRAFRU_14.08_00839	ICMP_18708_00837	ICMP_18884_00838	ICMP_9617_04655	ICMP_9853_04962	MAFF212063_00986	MAFF613020_02797	NZ_45_00838	NZ_47_00838	P155_05169	QSY6_00838	Shaanxi_M228_00826	JZY2_04952	YXH1_00856
rpsO		30S ribosomal protein S15	15	15	1	1	7036				269	269	269	CRAFRU_12.29_04736	CRAFRU_14.08_02072	ICMP_18708_04634	ICMP_18884_04636	ICMP_9617_04570	ICMP_9853_04877	MAFF212063_01192	MAFF613020_02650	NZ_45_04756	NZ_47_04639	P155_04703	QSY6_04646	Shaanxi_M228_04865	JZY2_03863	YXH1_04759
thrC		Threonine synthase	15	15	1	1	1628				1409	1409	1409	CRAFRU_12.29_01488	CRAFRU_14.08_01487	ICMP_18708_01482	ICMP_18884_01484	ICMP_9617_01501	ICMP_9853_01660	MAFF212063_04434	MAFF613020_02216	NZ_45_01485	NZ_47_01484	P155_01380	QSY6_01486	Shaanxi_M228_01414	JZY2_04360	YXH1_01451
yffB		Protein YffB	15	15	1	1	1684				389	389	389	CRAFRU_12.29_01539	CRAFRU_14.08_01538	ICMP_18708_01532	ICMP_18884_01535	ICMP_9617_01552	ICMP_9853_01710	MAFF212063_04382	MAFF613020_02165	NZ_45_01536	NZ_47_01535	P155_01430	QSY6_01537	Shaanxi_M228_01465	JZY2_04306	YXH1_01502
yejE_1		Inner membrane ABC transporter permease protein YejE	15	15	1	1	845				1022	1022	1022	CRAFRU_12.29_00248	CRAFRU_14.08_00248	ICMP_18708_00248	ICMP_18884_00248	ICMP_9617_00325	ICMP_9853_00345	MAFF212063_05639	MAFF613020_03611	NZ_45_00248	NZ_47_00248	P155_05624	QSY6_00248	Shaanxi_M228_05837	JZY2_00201	YXH1_05730
group_5705		hypothetical protein	15	15	1	1	7006				284	284	284	CRAFRU_12.29_04768	CRAFRU_14.08_02040	ICMP_18708_04666	ICMP_18884_04668	ICMP_9617_04599	ICMP_9853_04906	MAFF212063_01162	MAFF613020_02681	NZ_45_04788	NZ_47_04671	P155_04735	QSY6_04678	Shaanxi_M228_04895	JZY2_03895	YXH1_04791
livH_3		High-affinity branched-chain amino acid transport system permease protein LivH	15	15	1	1	3851				923	923	923	CRAFRU_12.29_04366	CRAFRU_14.08_02442	ICMP_18708_04264	ICMP_18884_04266	ICMP_9617_04156	ICMP_9853_04456	MAFF212063_01574	MAFF613020_05322	NZ_45_04386	NZ_47_04269	P155_04344	QSY6_04274	Shaanxi_M228_04502	JZY2_03502	YXH1_04366
group_5707		hypothetical protein	15	15	1	1	6790				401	401	401	CRAFRU_12.29_04045	CRAFRU_14.08_02764	ICMP_18708_03942	ICMP_18884_03944	ICMP_9617_02055	ICMP_9853_02236	MAFF212063_03695	MAFF613020_01569	NZ_45_04064	NZ_47_03947	P155_04029	QSY6_03952	Shaanxi_M228_04112	JZY2_02806	YXH1_02325
rlpA_1		Endolytic peptidoglycan transglycosylase RlpA	15	15	1	1	6868				1028	1028	1028	CRAFRU_12.29_01014	CRAFRU_14.08_01015	ICMP_18708_01011	ICMP_18884_01012	ICMP_9617_04791	ICMP_9853_05123	MAFF212063_00925	MAFF613020_04617	NZ_45_01013	NZ_47_01012	P155_00916	QSY6_01014	Shaanxi_M228_00937	JZY2_04828	YXH1_00981
parC		DNA topoisomerase 4 subunit A	15	15	1	1	7408				2255	2255	2255	CRAFRU_12.29_05166	CRAFRU_14.08_05171	ICMP_18708_05175	ICMP_18884_05177	ICMP_9617_04941	ICMP_9853_05273	MAFF212063_00780	MAFF613020_04452	NZ_45_05299	NZ_47_05173	P155_00759	QSY6_05185	Shaanxi_M228_05366	JZY2_00670	YXH1_05238
nuoI		NADH-quinone oxidoreductase subunit I	15	15	1	1	6589				548	548	548	CRAFRU_12.29_02433	CRAFRU_14.08_04379	ICMP_18708_02327	ICMP_18884_02330	ICMP_9617_02124	ICMP_9853_02308	MAFF212063_03619	MAFF613020_01497	NZ_45_02445	NZ_47_02331	P155_02344	QSY6_02332	Shaanxi_M228_02472	JZY2_03146	YXH1_04005
rlpA_2		Endolytic peptidoglycan transglycosylase RlpA	15	15	1	1	7047				368	368	368	CRAFRU_12.29_04726	CRAFRU_14.08_02082	ICMP_18708_04624	ICMP_18884_04626	ICMP_9617_04560	ICMP_9853_04867	MAFF212063_01202	MAFF613020_02640	NZ_45_04746	NZ_47_04629	P155_04693	QSY6_04636	Shaanxi_M228_04855	JZY2_03853	YXH1_04749
yhdY_2		Inner membrane amino-acid ABC transporter permease protein YhdY	15	15	1	1	5302				740	740	740	CRAFRU_12.29_03449	CRAFRU_14.08_03361	ICMP_18708_03346	ICMP_18884_03348	ICMP_9617_02698	ICMP_9853_02874	MAFF212063_02952	MAFF613020_00988	NZ_45_03466	NZ_47_03351	P155_03635	QSY6_03356	Shaanxi_M228_03636	JZY2_02400	YXH1_02737
gpr		L-glyceraldehyde 3-phosphate reductase	15	15	1	1	8928				1037	1037	1037	CRAFRU_12.29_00397	CRAFRU_14.08_00397	ICMP_18708_00397	ICMP_18884_00397	ICMP_9617_05460	ICMP_9853_05816	MAFF212063_00262	MAFF613020_03807	NZ_45_00397	NZ_47_00397	P155_00362	QSY6_00397	Shaanxi_M228_00369	JZY2_05394	YXH1_00415
group_5714		hypothetical protein	15	15	1	1	3602				239	239	239	CRAFRU_12.29_01308	CRAFRU_14.08_01309	ICMP_18708_01304	ICMP_18884_01306	ICMP_9617_04307	ICMP_9853_04608	MAFF212063_04631	MAFF613020_05164	NZ_45_01307	NZ_47_01306	P155_01203	QSY6_01308	Shaanxi_M228_01240	JZY2_04538	YXH1_01273
group_5715		hypothetical protein	15	15	1	1	437				476	476	476	CRAFRU_12.29_00793	CRAFRU_14.08_00794	ICMP_18708_00792	ICMP_18884_00793	ICMP_9617_04738	ICMP_9853_05042	MAFF212063_05856	MAFF613020_02906	NZ_45_00793	NZ_47_00793	P155_05214	QSY6_00793	Shaanxi_M228_00780	JZY2_04997	YXH1_00811
glnG		DNA-binding transcriptional regulator NtrC	15	15	1	1	8927				1436	1436	1436	CRAFRU_12.29_00398	CRAFRU_14.08_00398	ICMP_18708_00398	ICMP_18884_00398	ICMP_9617_05461	ICMP_9853_05817	MAFF212063_00263	MAFF613020_03808	NZ_45_00398	NZ_47_00398	P155_00363	QSY6_00398	Shaanxi_M228_00370	JZY2_05393	YXH1_00416
fusA		Elongation factor G 1	15	15	1	1	9246				2105	2105	2105	CRAFRU_12.29_00553	CRAFRU_14.08_00553	ICMP_18708_00552	ICMP_18884_00553	ICMP_9617_00442	ICMP_9853_00473	MAFF212063_05346	MAFF613020_03427	NZ_45_00553	NZ_47_00553	P155_05456	QSY6_00553	Shaanxi_M228_00528	JZY2_05238	YXH1_00571
endA		Endonuclease-1	15	15	1	1	4341				701	701	701	CRAFRU_12.29_03685	CRAFRU_14.08_03125	ICMP_18708_03582	ICMP_18884_03584	ICMP_9617_02558	ICMP_9853_02741	MAFF212063_02429	MAFF613020_01310	NZ_45_03702	NZ_47_03587	P155_02771	QSY6_03592	Shaanxi_M228_03881	JZY2_01647	YXH1_03568
group_5719		hypothetical protein	15	15	1	1	9215				509	509	509	CRAFRU_12.29_00513	CRAFRU_14.08_00513	ICMP_18708_00512	ICMP_18884_00513	ICMP_9617_00402	ICMP_9853_00433	MAFF212063_05387	MAFF613020_04191	NZ_45_00513	NZ_47_00513	P155_05496	QSY6_00513	Shaanxi_M228_00488	JZY2_05278	YXH1_00531
group_5720		hypothetical protein	15	15	1	1	3142				785	785	785	CRAFRU_12.29_03906	CRAFRU_14.08_02903	ICMP_18708_03803	ICMP_18884_03805	ICMP_9617_03748	ICMP_9853_03999	MAFF212063_03877	MAFF613020_01755	NZ_45_03924	NZ_47_03808	P155_03893	QSY6_03813	Shaanxi_M228_03972	JZY2_02671	YXH1_02462
cheB_4		Protein-glutamate methylesterase/protein-glutamine glutaminase	15	15	1	1	1648				1004	1004	1004	CRAFRU_12.29_01507	CRAFRU_14.08_01506	ICMP_18708_01500	ICMP_18884_01503	ICMP_9617_01519	ICMP_9853_01678	MAFF212063_04414	MAFF613020_02198	NZ_45_01504	NZ_47_01503	P155_01398	QSY6_01505	Shaanxi_M228_01433	JZY2_04341	YXH1_01470
group_5722		hypothetical protein	15	15	1	1	1863				179	179	179	CRAFRU_12.29_01866	CRAFRU_14.08_04948	ICMP_18708_01761	ICMP_18884_01764	ICMP_9617_04016	ICMP_9853_04291	MAFF212063_01753	MAFF613020_05488	NZ_45_01878	NZ_47_01764	P155_01777	QSY6_01766	Shaanxi_M228_04408	JZY2_01040	YXH1_01805
fur		Ferric uptake regulation protein	15	15	1	1	7014				311	311	311	CRAFRU_12.29_04759	CRAFRU_14.08_02049	ICMP_18708_04657	ICMP_18884_04659	ICMP_9617_04593	ICMP_9853_04900	MAFF212063_01169	MAFF613020_02673	NZ_45_04779	NZ_47_04662	P155_04726	QSY6_04669	Shaanxi_M228_04888	JZY2_03886	YXH1_04782
mupP_1		N-acetylmuramic acid 6-phosphate phosphatase	15	15	1	1	444				590	590	590	CRAFRU_12.29_00800	CRAFRU_14.08_00801	ICMP_18708_00799	ICMP_18884_00800	ICMP_9617_04731	ICMP_9853_05035	MAFF212063_05849	MAFF613020_02899	NZ_45_00800	NZ_47_00800	P155_05207	QSY6_00800	Shaanxi_M228_00787	JZY2_04990	YXH1_00818
ilvH		Acetolactate synthase isozyme 3 small subunit	15	15	1	1	6660				491	491	491	CRAFRU_12.29_04920	CRAFRU_14.08_01889	ICMP_18708_04817	ICMP_18884_04819	ICMP_9617_00999	ICMP_9853_01109	MAFF212063_04909	MAFF613020_04817	NZ_45_04940	NZ_47_04823	P155_04907	QSY6_04826	Shaanxi_M228_05046	JZY2_04053	YXH1_04946
sugA_1		Trehalose transport system permease protein SugA	15	15	1	1	5818				932	932	932	CRAFRU_12.29_03215	CRAFRU_14.08_03597	ICMP_18708_03203	ICMP_18884_03205	ICMP_9617_02402	ICMP_9853_02579	MAFF212063_03226	MAFF613020_00769	NZ_45_03323	NZ_47_03208	P155_03406	QSY6_03117	Shaanxi_M228_03011	JZY2_02184	YXH1_02972
group_5727		hypothetical protein	15	15	1	1	5609				299	299	299	CRAFRU_12.29_02272	CRAFRU_14.08_04540	ICMP_18708_02166	ICMP_18884_02169	ICMP_9617_03417	ICMP_9853_03636	MAFF212063_02183	MAFF613020_00236	NZ_45_02284	NZ_47_02170	P155_02181	QSY6_02171	Shaanxi_M228_02308	JZY2_01444	YXH1_02208
soj_3		Sporulation initiation inhibitor protein Soj	15	15	1	1	167				779	779	779	CRAFRU_12.29_05300	CRAFRU_14.08_05305	ICMP_18708_05311	ICMP_18884_05313	ICMP_9617_00934	ICMP_9853_01030	MAFF212063_00641	MAFF613020_02986	NZ_45_05435	NZ_47_05309	P155_00628	QSY6_05319	Shaanxi_M228_05495	JZY2_00539	YXH1_05369
group_5729		hypothetical protein	15	15	1	1	8838			Hypothetical protein with no hits to refseq/uniprot/clusters/cdd/tigrfams/pfam overlapping another protein with hits	191	191	191	CRAFRU_12.29_05815	CRAFRU_14.08_05820	ICMP_18708_05826	ICMP_18884_05828	ICMP_9617_05300	ICMP_9853_05683	MAFF212063_00118	MAFF613020_03667	NZ_45_05950	NZ_47_05824	P155_05869	QSY6_05835	Shaanxi_M228_00132	JZY2_05728	YXH1_05865
vgrG1_3		Actin cross-linking toxin VgrG1	15	15	1	1	7352				1223	1835	1703	CRAFRU_12.29_05224	CRAFRU_14.08_05229	ICMP_18708_05233	ICMP_18884_05235	ICMP_9617_04998	ICMP_9853_05329	MAFF212063_00724	MAFF613020_04393	NZ_45_05357	NZ_47_05231	P155_00704	QSY6_05243	Shaanxi_M228_05421	JZY2_00615	YXH1_05293
metZ		O-succinylhomoserine sulfhydrylase	15	15	1	1	6335				1211	1211	1211	CRAFRU_12.29_04124	CRAFRU_14.08_02685	ICMP_18708_04021	ICMP_18884_04023	ICMP_9617_01715	ICMP_9853_01877	MAFF212063_04029	MAFF613020_01911	NZ_45_04143	NZ_47_04026	P155_04108	QSY6_04031	Shaanxi_M228_02081	JZY2_03270	YXH1_04129
group_5731		hypothetical protein	15	15	1	1	6325				560	560	560	CRAFRU_12.29_04134	CRAFRU_14.08_02675	ICMP_18708_04031	ICMP_18884_04033	ICMP_9617_01705	ICMP_9853_01867	MAFF212063_04039	MAFF613020_01921	NZ_45_04153	NZ_47_04036	P155_04118	QSY6_04041	Shaanxi_M228_02071	JZY2_03280	YXH1_04139
ureG_2		Urease accessory protein UreG	15	15	1	1	7473				617	617	617	CRAFRU_12.29_05112	CRAFRU_14.08_05117	ICMP_18708_05121	ICMP_18884_05123	ICMP_9617_04881	ICMP_9853_05213	MAFF212063_00832	MAFF613020_04524	NZ_45_05245	NZ_47_05119	P155_00813	QSY6_05131	Shaanxi_M228_05286	JZY2_00724	YXH1_05184
nuoB		NADH-quinone oxidoreductase subunit B	15	15	1	1	6583				674	674	674	CRAFRU_12.29_02439	CRAFRU_14.08_04373	ICMP_18708_02333	ICMP_18884_02336	ICMP_9617_02130	ICMP_9853_02314	MAFF212063_03613	MAFF613020_01491	NZ_45_02451	NZ_47_02337	P155_02350	QSY6_02338	Shaanxi_M228_02478	JZY2_03140	YXH1_03999
group_5734		hypothetical protein	15	15	1	1	1607				563	563	563	CRAFRU_12.29_01468	CRAFRU_14.08_01467	ICMP_18708_01462	ICMP_18884_01464	ICMP_9617_01482	ICMP_9853_01639	MAFF212063_04455	MAFF613020_02235	NZ_45_01465	NZ_47_01464	P155_01360	QSY6_01466	Shaanxi_M228_01395	JZY2_04380	YXH1_01431
fliE		Flagellar hook-basal body complex protein FliE	15	15	1	1	2027				329	329	329	CRAFRU_12.29_02132	CRAFRU_14.08_04681	ICMP_18708_02026	ICMP_18884_02029	ICMP_9617_03575	ICMP_9853_03804	MAFF212063_02043	MAFF613020_00054	NZ_45_02143	NZ_47_02029	P155_02040	QSY6_02031	Shaanxi_M228_04147	JZY2_01303	YXH1_02067
arnE		putative 4-amino-4-deoxy-L-arabinose-phosphoundecaprenol flippase subunit ArnE	15	15	1	1	5261				344	344	344	CRAFRU_12.29_03411	CRAFRU_14.08_03400	ICMP_18708_03307	ICMP_18884_03309	ICMP_9617_02663	ICMP_9853_02839	MAFF212063_02986	MAFF613020_00953	NZ_45_03427	NZ_47_03312	P155_03597	QSY6_03317	Shaanxi_M228_03596	JZY2_02363	YXH1_02774
pleD		Response regulator PleD	15	15	1	1	7320				365	365	365	CRAFRU_12.29_05244	CRAFRU_14.08_05249	ICMP_18708_05255	ICMP_18884_05257	ICMP_9617_05015	ICMP_9853_05348	MAFF212063_00707	MAFF613020_04376	NZ_45_05379	NZ_47_05253	P155_00684	QSY6_05263	Shaanxi_M228_05441	JZY2_00595	YXH1_05313
rplL		50S ribosomal protein L7/L12	15	15	1	1	9241				365	365	365	CRAFRU_12.29_00548	CRAFRU_14.08_00548	ICMP_18708_00547	ICMP_18884_00548	ICMP_9617_00437	ICMP_9853_00468	MAFF212063_05351	MAFF613020_03432	NZ_45_00548	NZ_47_00548	P155_05461	QSY6_00548	Shaanxi_M228_00523	JZY2_05243	YXH1_00566
fbpC		Fe(3+) ions import ATP-binding protein FbpC	15	15	1	1	3791				1070	1070	1070	CRAFRU_12.29_04421	CRAFRU_14.08_02387	ICMP_18708_04319	ICMP_18884_04321	ICMP_9617_01348	ICMP_9853_01492	MAFF212063_01515	MAFF613020_02365	NZ_45_04441	NZ_47_04324	P155_04399	QSY6_04329	Shaanxi_M228_04557	JZY2_03557	YXH1_04421
hdfR_3		HTH-type transcriptional regulator HdfR	15	15	1	1	2266				968	968	968	CRAFRU_12.29_01974	CRAFRU_14.08_04840	ICMP_18708_01869	ICMP_18884_01872	ICMP_9617_03837	ICMP_9853_04098	MAFF212063_01858	MAFF613020_05677	NZ_45_01986	NZ_47_01872	P155_01883	QSY6_01874	Shaanxi_M228_04303	JZY2_01145	YXH1_01910
argF		Ornithine carbamoyltransferase 1, anabolic	15	15	1	1	3792				920	920	920	CRAFRU_12.29_04420	CRAFRU_14.08_02388	ICMP_18708_04318	ICMP_18884_04320	ICMP_9617_01349	ICMP_9853_01493	MAFF212063_01516	MAFF613020_02364	NZ_45_04440	NZ_47_04323	P155_04398	QSY6_04328	Shaanxi_M228_04556	JZY2_03556	YXH1_04420
group_5742		hypothetical protein	15	15	1	1	7777				287	287	287	CRAFRU_12.29_01127	CRAFRU_14.08_01128	ICMP_18708_01124	ICMP_18884_01125	ICMP_9617_01152	ICMP_9853_01274	MAFF212063_04805	MAFF613020_04984	NZ_45_01126	NZ_47_01125	P155_01024	QSY6_01127	Shaanxi_M228_01062	JZY2_04717	YXH1_01092
group_5743		hypothetical protein	15	15	1	1	2847				959	959	959	CRAFRU_12.29_02235	CRAFRU_14.08_04577	ICMP_18708_02129	ICMP_18884_02132	ICMP_9617_03471	ICMP_9853_03698	MAFF212063_02146	MAFF613020_00161	NZ_45_02247	NZ_47_02133	P155_02144	QSY6_02134	Shaanxi_M228_02230	JZY2_01407	YXH1_02171
tatA		Sec-independent protein translocase protein TatA	15	15	1	1	240				275	275	275	CRAFRU_12.29_05369	CRAFRU_14.08_05374	ICMP_18708_05380	ICMP_18884_05382	ICMP_9617_00745	ICMP_9853_00813	MAFF212063_00575	MAFF613020_03056	NZ_45_05504	NZ_47_05378	P155_00559	QSY6_05388	Shaanxi_M228_05564	JZY2_00469	YXH1_05439
group_5745		hypothetical protein	15	15	1	1	3644				263	263	263	CRAFRU_12.29_01350	CRAFRU_14.08_01351	ICMP_18708_01346	ICMP_18884_01348	ICMP_9617_04264	ICMP_9853_04564	MAFF212063_04590	MAFF613020_05208	NZ_45_01349	NZ_47_01348	P155_01245	QSY6_01350	Shaanxi_M228_01282	JZY2_04496	YXH1_01315
rplR		50S ribosomal protein L18	15	15	1	1	9265				350	350	350	CRAFRU_12.29_00572	CRAFRU_14.08_00572	ICMP_18708_00571	ICMP_18884_00572	ICMP_9617_00461	ICMP_9853_00492	MAFF212063_05327	MAFF613020_03408	NZ_45_00572	NZ_47_00572	P155_05437	QSY6_00572	Shaanxi_M228_00547	JZY2_05219	YXH1_00590
yaaA		Peroxide stress resistance protein YaaA	15	15	1	1	3531				779	779	779	CRAFRU_12.29_01240	CRAFRU_14.08_01241	ICMP_18708_01236	ICMP_18884_01238	ICMP_9617_04374	ICMP_9853_04674	MAFF212063_04701	MAFF613020_05095	NZ_45_01239	NZ_47_01238	P155_01135	QSY6_01240	Shaanxi_M228_01172	JZY2_04604	YXH1_01205
group_5748		hypothetical protein	15	15	1	1	9308				524	524	524	CRAFRU_12.29_00606	CRAFRU_14.08_00606	ICMP_18708_00605	ICMP_18884_00606	ICMP_9617_00508	ICMP_9853_00549	MAFF212063_05282	MAFF613020_03354	NZ_45_00606	NZ_47_00606	P155_05403	QSY6_00606	Shaanxi_M228_00581	JZY2_05185	YXH1_00624
group_5749		hypothetical protein	15	15	1	1	173				545	545	545	CRAFRU_12.29_05305	CRAFRU_14.08_05310	ICMP_18708_05316	ICMP_18884_05318	ICMP_9617_00807	ICMP_9853_00876	MAFF212063_00636	MAFF613020_02993	NZ_45_05440	NZ_47_05314	P155_00623	QSY6_05324	Shaanxi_M228_05500	JZY2_00534	YXH1_05374
yscU_1		Yop proteins translocation protein U	15	15	1	1	3689				1079	1079	1079	CRAFRU_12.29_01394	CRAFRU_14.08_01393	ICMP_18708_01388	ICMP_18884_01390	ICMP_9617_04219	ICMP_9853_04519	MAFF212063_04546	MAFF613020_05253	NZ_45_01391	NZ_47_01390	P155_01288	QSY6_01392	Shaanxi_M228_01325	JZY2_04454	YXH1_01357
group_5751		hypothetical protein	15	15	1	1	2860				530	530	530	CRAFRU_12.29_02248	CRAFRU_14.08_04564	ICMP_18708_02142	ICMP_18884_02145	ICMP_9617_03458	ICMP_9853_03685	MAFF212063_02159	MAFF613020_00174	NZ_45_02260	NZ_47_02146	P155_02157	QSY6_02147	Shaanxi_M228_02243	JZY2_01420	YXH1_02184
group_5752		hypothetical protein	15	15	1	1	3603				485	485	485	CRAFRU_12.29_01309	CRAFRU_14.08_01310	ICMP_18708_01305	ICMP_18884_01307	ICMP_9617_04306	ICMP_9853_04607	MAFF212063_04630	MAFF613020_05165	NZ_45_01308	NZ_47_01307	P155_01204	QSY6_01309	Shaanxi_M228_01241	JZY2_04537	YXH1_01274
catD_4		3-oxoadipate enol-lactonase 2	15	15	1	1	229				857	857	857	CRAFRU_12.29_05358	CRAFRU_14.08_05363	ICMP_18708_05369	ICMP_18884_05371	ICMP_9617_00756	ICMP_9853_00824	MAFF212063_00586	MAFF613020_03045	NZ_45_05493	NZ_47_05367	P155_00570	QSY6_05377	Shaanxi_M228_05553	JZY2_00480	YXH1_05428
group_5754		hypothetical protein	15	15	1	1	4307				356	356	356	CRAFRU_12.29_03717	CRAFRU_14.08_03093	ICMP_18708_03614	ICMP_18884_03616	ICMP_9617_01885	ICMP_9853_02061	MAFF212063_02397	MAFF613020_05803	NZ_45_03734	NZ_47_03619	P155_02739	QSY6_03624	Shaanxi_M228_03914	JZY2_01615	YXH1_03600
htpX		Protease HtpX	15	15	1	1	2283				887	887	887	CRAFRU_12.29_01954	CRAFRU_14.08_04860	ICMP_18708_01849	ICMP_18884_01852	ICMP_9617_03857	ICMP_9853_04120	MAFF212063_01838	MAFF613020_05655	NZ_45_01966	NZ_47_01852	P155_01862	QSY6_01854	Shaanxi_M228_04323	JZY2_01125	YXH1_01890
icd		Isocitrate dehydrogenase [NADP]	15	15	1	1	6567				2231	2231	2231	CRAFRU_12.29_02450	CRAFRU_14.08_04362	ICMP_18708_02344	ICMP_18884_02347	ICMP_9617_02149	ICMP_9853_02334	MAFF212063_03602	MAFF613020_01469	NZ_45_02462	NZ_47_02348	P155_02361	QSY6_02349	Shaanxi_M228_02489	JZY2_03129	YXH1_03988
group_5757		hypothetical protein	15	15	1	1	5357				485	485	485	CRAFRU_12.29_03497	CRAFRU_14.08_03313	ICMP_18708_03394	ICMP_18884_03396	ICMP_9617_02744	ICMP_9853_02920	MAFF212063_02908	MAFF613020_01036	NZ_45_03514	NZ_47_03399	P155_03682	QSY6_03404	Shaanxi_M228_03680	JZY2_02445	YXH1_02692
sbnH		2-[(L-alanin-3-ylcarbamoyl)methyl]-2-hydroxybutanedioate decarboxylase	15	15	1	1	4516				1208	1208	1208	CRAFRU_12.29_02839	CRAFRU_14.08_03974	ICMP_18708_02733	ICMP_18884_02736	ICMP_9617_03092	ICMP_9853_03293	MAFF212063_03081	MAFF613020_00917	NZ_45_02851	NZ_47_02737	P155_03201	QSY6_02740	Shaanxi_M228_03723	JZY2_01807	YXH1_03409
yidD		Putative membrane protein insertion efficiency factor	15	15	1	1	7250				245	245	245	CRAFRU_12.29_05983	CRAFRU_14.08_05989	ICMP_18708_05995	ICMP_18884_05997	ICMP_9617_05544	ICMP_9853_05908	MAFF212063_05966	MAFF613020_03899	NZ_45_06119	NZ_47_05993	P155_06006	QSY6_06003	Shaanxi_M228_06142	JZY2_05865	YXH1_06002
mdtA_1		Multidrug resistance protein MdtA	15	15	1	1	3574				779	779	779	CRAFRU_12.29_01280	CRAFRU_14.08_01281	ICMP_18708_01276	ICMP_18884_01278	ICMP_9617_04333	ICMP_9853_04634	MAFF212063_04658	MAFF613020_05138	NZ_45_01279	NZ_47_01278	P155_01175	QSY6_01280	Shaanxi_M228_01212	JZY2_04564	YXH1_01245
group_5761		hypothetical protein	15	15	1	1	7257				407	407	407	CRAFRU_12.29_05976	CRAFRU_14.08_05982	ICMP_18708_05988	ICMP_18884_05990	ICMP_9617_05537	ICMP_9853_05901	MAFF212063_05959	MAFF613020_03892	NZ_45_06112	NZ_47_05986	P155_05999	QSY6_05996	Shaanxi_M228_06135	JZY2_05858	YXH1_05995
group_5762		hypothetical protein	15	15	1	1	1642				1622	1622	1622	CRAFRU_12.29_01501	CRAFRU_14.08_01500	ICMP_18708_01494	ICMP_18884_01497	ICMP_9617_01513	ICMP_9853_01672	MAFF212063_04420	MAFF613020_02204	NZ_45_01498	NZ_47_01497	P155_01392	QSY6_01499	Shaanxi_M228_01427	JZY2_04347	YXH1_01464
ppsA		Phosphoenolpyruvate synthase	15	15	1	1	3094				2375	2375	2375	CRAFRU_12.29_03860	CRAFRU_14.08_02950	ICMP_18708_03757	ICMP_18884_03759	ICMP_9617_03702	ICMP_9853_03954	MAFF212063_02369	MAFF613020_05834	NZ_45_03877	NZ_47_03762	P155_03847	QSY6_03767	Shaanxi_M228_03547	JZY2_02625	YXH1_02508
djlA_1		Co-chaperone protein DjlA	15	15	1	1	9175				767	767	767	CRAFRU_12.29_00474	CRAFRU_14.08_00474	ICMP_18708_00474	ICMP_18884_00474	ICMP_9617_00379	ICMP_9853_00410	MAFF212063_05423	MAFF613020_04168	NZ_45_00474	NZ_47_00474	P155_05535	QSY6_00474	Shaanxi_M228_00449	JZY2_05317	YXH1_00492
group_5765		hypothetical protein	15	15	1	1	590				425	425	425	CRAFRU_12.29_05087	CRAFRU_14.08_05092	ICMP_18708_05096	ICMP_18884_05098	ICMP_9617_00645	ICMP_9853_00698	MAFF212063_05135	MAFF613020_03218	NZ_45_05220	NZ_47_05094	P155_05077	QSY6_05106	Shaanxi_M228_05217	JZY2_00793	YXH1_05113
group_5766		hypothetical protein	15	15	1	1	2041				1250	1250	1250	CRAFRU_12.29_02118	CRAFRU_14.08_04695	ICMP_18708_02012	ICMP_18884_02015	ICMP_9617_03589	ICMP_9853_03818	MAFF212063_02029	MAFF613020_00040	NZ_45_02129	NZ_47_02015	P155_02026	QSY6_02017	Shaanxi_M228_04161	JZY2_01289	YXH1_02053
group_5767		hypothetical protein	15	15	1	1	9067				287	287	287	CRAFRU_12.29_00390	CRAFRU_14.08_00390	ICMP_18708_00390	ICMP_18884_00390	ICMP_9617_05453	ICMP_9853_05810	MAFF212063_05556	MAFF613020_03800	NZ_45_00390	NZ_47_00390	P155_00355	QSY6_00390	Shaanxi_M228_00362	JZY2_05401	YXH1_00408
tolR		Tol-Pal system protein TolR	15	15	1	1	6276				431	431	431	CRAFRU_12.29_04160	CRAFRU_14.08_02649	ICMP_18708_04057	ICMP_18884_04059	ICMP_9617_01679	ICMP_9853_01841	MAFF212063_04065	MAFF613020_02034	NZ_45_04179	NZ_47_04062	P155_04144	QSY6_04067	Shaanxi_M228_01998	JZY2_03306	YXH1_04165
group_5769		hypothetical protein	15	15	1	1	3165				299	299	299	CRAFRU_12.29_03925	CRAFRU_14.08_02884	ICMP_18708_03822	ICMP_18884_03824	ICMP_9617_01845	ICMP_9853_02014	MAFF212063_03896	MAFF613020_01774	NZ_45_03943	NZ_47_03827	P155_03912	QSY6_03832	Shaanxi_M228_03993	JZY2_02690	YXH1_02443
mcpP_2		Methyl-accepting chemotaxis protein McpP	15	15	1	1	3173				1625	1625	1625	CRAFRU_12.29_03932	CRAFRU_14.08_02877	ICMP_18708_03829	ICMP_18884_03831	ICMP_9617_01837	ICMP_9853_02006	MAFF212063_03904	MAFF613020_01782	NZ_45_03950	NZ_47_03834	P155_03919	QSY6_03839	Shaanxi_M228_04000	JZY2_02697	YXH1_02436
spaQ		Surface presentation of antigens protein SpaQ	15	15	1	1	3691				266	266	266	CRAFRU_12.29_01396	CRAFRU_14.08_01395	ICMP_18708_01390	ICMP_18884_01392	ICMP_9617_04217	ICMP_9853_04517	MAFF212063_04544	MAFF613020_05255	NZ_45_01393	NZ_47_01392	P155_01290	QSY6_01394	Shaanxi_M228_01327	JZY2_04452	YXH1_01359
group_5772		hypothetical protein	15	15	1	1	8634				812	812	812	CRAFRU_12.29_05734	CRAFRU_14.08_05739	ICMP_18708_05745	ICMP_18884_05747	ICMP_9617_05259	ICMP_9853_05631	MAFF212063_00202	MAFF613020_04231	NZ_45_05869	NZ_47_05743	P155_00040	QSY6_05754	Shaanxi_M228_00198	JZY2_05657	YXH1_05785
fitB_2		Toxin FitB	15	15	1	1	1984				452	452	452	CRAFRU_12.29_02175	CRAFRU_14.08_04638	ICMP_18708_02069	ICMP_18884_02072	ICMP_9617_03533	ICMP_9853_03761	MAFF212063_02086	MAFF613020_00097	NZ_45_02186	NZ_47_02072	P155_02083	QSY6_02074	Shaanxi_M228_02169	JZY2_01346	YXH1_02110
group_5774		hypothetical protein	15	15	1	1	8078				152	152	152	CRAFRU_12.29_05443	CRAFRU_14.08_05448	ICMP_18708_05454	ICMP_18884_05456	ICMP_9617_00726	ICMP_9853_00793	MAFF212063_00504	MAFF613020_04337	NZ_45_05578	NZ_47_05452	P155_00485	QSY6_05460	Shaanxi_M228_05639	JZY2_00396	YXH1_05512
group_5775		hypothetical protein	15	15	1	1	9311				587	587	587	CRAFRU_12.29_00609	CRAFRU_14.08_00609	ICMP_18708_00608	ICMP_18884_00609	ICMP_9617_00511	ICMP_9853_00552	MAFF212063_05279	MAFF613020_03351	NZ_45_00609	NZ_47_00609	P155_05400	QSY6_00609	Shaanxi_M228_00584	JZY2_05182	YXH1_00627
group_5776		hypothetical protein	15	15	1	1	6259				410	410	410	CRAFRU_12.29_04177	CRAFRU_14.08_02631	ICMP_18708_04075	ICMP_18884_04077	ICMP_9617_01665	ICMP_9853_01825	MAFF212063_04078	MAFF613020_02050	NZ_45_04197	NZ_47_04080	P155_04160	QSY6_04085	Shaanxi_M228_01982	JZY2_03322	YXH1_04181
group_5777		hypothetical protein	15	15	1	1	104				758	758	758	CRAFRU_12.29_04966	CRAFRU_14.08_01843	ICMP_18708_04863	ICMP_18884_04865	ICMP_9617_00954	ICMP_9853_01059	MAFF212063_04954	MAFF613020_04771	NZ_45_04986	NZ_47_04869	P155_04954	QSY6_04872	Shaanxi_M228_05092	JZY2_04099	YXH1_04992
rho		Transcription termination factor Rho	15	15	1	1	8096				1259	1259	1259	CRAFRU_12.29_05460	CRAFRU_14.08_05465	ICMP_18708_05471	ICMP_18884_05473	ICMP_9617_00711	ICMP_9853_00777	MAFF212063_00487	MAFF613020_04321	NZ_45_05595	NZ_47_05469	P155_00469	QSY6_05477	Shaanxi_M228_05655	JZY2_00380	YXH1_05528
livH_4		High-affinity branched-chain amino acid transport system permease protein LivH	15	15	1	1	7466				914	914	914	CRAFRU_12.29_05119	CRAFRU_14.08_05124	ICMP_18708_05128	ICMP_18884_05130	ICMP_9617_04889	ICMP_9853_05220	MAFF212063_00825	MAFF613020_04517	NZ_45_05252	NZ_47_05126	P155_00806	QSY6_05138	Shaanxi_M228_05293	JZY2_00717	YXH1_05191
tag		DNA-3-methyladenine glycosylase 1	15	15	1	1	2493				551	551	551	CRAFRU_12.29_00049	CRAFRU_14.08_00049	ICMP_18708_00049	ICMP_18884_00049	ICMP_9617_00270	ICMP_9853_00277	MAFF212063_05933	MAFF613020_03470	NZ_45_00049	NZ_47_00049	P155_05800	QSY6_00049	Shaanxi_M228_06052	JZY2_00025	YXH1_00025
hisG		ATP phosphoribosyltransferase	15	15	1	1	7086				635	635	635	CRAFRU_12.29_04688	CRAFRU_14.08_02120	ICMP_18708_04586	ICMP_18884_04588	ICMP_9617_04524	ICMP_9853_04831	MAFF212063_01239	MAFF613020_02604	NZ_45_04708	NZ_47_04591	P155_04655	QSY6_04598	Shaanxi_M228_04817	JZY2_03815	YXH1_04711
ptsH		Phosphocarrier protein HPr	15	15	1	1	7069				272	272	272	CRAFRU_12.29_04705	CRAFRU_14.08_02103	ICMP_18708_04603	ICMP_18884_04605	ICMP_9617_04541	ICMP_9853_04848	MAFF212063_01222	MAFF613020_02621	NZ_45_04725	NZ_47_04608	P155_04672	QSY6_04615	Shaanxi_M228_04834	JZY2_03832	YXH1_04728
[truncated: 8,510 more rows]
