# Supplementary material for: Comparative genomic analyses provide insight into the pathogenicity of three Pseudomonas syringae pv. actinidiae strains from Anhui Province, China
Source: BMC Genomics. 2024 May 11;25:461. doi: 10.1186/s12864-024-10384-1 (PMC11088785; doi:10.1186/s12864-024-10384-1)
Supplement: Supplementary file 4 — Supplementary Material 4 [file 12864_2024_10384_MOESM4_ESM.xlsx]

## Sheet:  Table S3 
Table S3. Gene annotation by COG, GO, and KEGG for Pseudomonas syringae pv. actinidiae (Psa) strains QSY6, JZY2, and YXH1.
Gene ID	Gene name	COG category	GOs	Kegg ortology (KO)		Gene ID	Gene name	COG category	GOs	Kegg ortology (KO)		Gene ID	Gene name	COG category	GOs	Kegg ortology (KO)
QSY6_00001	dnaA	L	GO:0000166,GO:0003674,GO:0003676,GO:0003677,GO:0003688,GO:0003690,GO:0005488,GO:0005515,GO:0005524,GO:0005575,GO:0005622,GO:0005623,GO:0005737,GO:0005829,GO:0005886,GO:0006139,GO:0006259,GO:0006260,GO:0006261,GO:0006270,GO:0006275,GO:0006725,GO:0006807,GO:0008144,GO:0008150,GO:0008152,GO:0009058,GO:0009059,GO:0009889,GO:0009987,GO:0010556,GO:0016020,GO:0017076,GO:0019219,GO:0019222,GO:0030554,GO:…	K02313		JZY2_00001	dnaA	L	GO:0000166,GO:0003674,GO:0003676,GO:0003677,GO:0003688,GO:0003690,GO:0005488,GO:0005515,GO:0005524,GO:0005575,GO:0005622,GO:0005623,GO:0005737,GO:0005829,GO:0005886,GO:0006139,GO:0006259,GO:0006260,GO:0006261,GO:0006270,GO:0006275,GO:0006725,GO:0006807,GO:0008144,GO:0008150,GO:0008152,GO:0009058,GO:0009059,GO:0009889,GO:0009987,GO:0010556,GO:0016020,GO:0017076,GO:0019219,GO:0019222,GO:0030554,GO:…	K02313		YXH1_00001	dnaA	L	GO:0000166,GO:0003674,GO:0003676,GO:0003677,GO:0003688,GO:0003690,GO:0005488,GO:0005515,GO:0005524,GO:0005575,GO:0005622,GO:0005623,GO:0005737,GO:0005829,GO:0005886,GO:0006139,GO:0006259,GO:0006260,GO:0006261,GO:0006270,GO:0006275,GO:0006725,GO:0006807,GO:0008144,GO:0008150,GO:0008152,GO:0009058,GO:0009059,GO:0009889,GO:0009987,GO:0010556,GO:0016020,GO:0017076,GO:0019219,GO:0019222,GO:0030554,GO:…	K02313
QSY6_00002	dnaN	L	GO:0003674,GO:0003824,GO:0003887,GO:0005488,GO:0005515,GO:0005575,GO:0005622,GO:0005623,GO:0005737,GO:0005829,GO:0006139,GO:0006259,GO:0006260,GO:0006261,GO:0006271,GO:0006725,GO:0006807,GO:0006950,GO:0006974,GO:0008150,GO:0008152,GO:0009058,GO:0009059,GO:0009360,GO:0009987,GO:0016740,GO:0016772,GO:0016779,GO:0018130,GO:0019438,GO:0022616,GO:0032991,GO:0033554,GO:0034061,GO:0034641,GO:0034645,GO:…	K02338		JZY2_00002	dnaN	L	GO:0003674,GO:0003824,GO:0003887,GO:0005488,GO:0005515,GO:0005575,GO:0005622,GO:0005623,GO:0005737,GO:0005829,GO:0006139,GO:0006259,GO:0006260,GO:0006261,GO:0006271,GO:0006725,GO:0006807,GO:0006950,GO:0006974,GO:0008150,GO:0008152,GO:0009058,GO:0009059,GO:0009360,GO:0009987,GO:0016740,GO:0016772,GO:0016779,GO:0018130,GO:0019438,GO:0022616,GO:0032991,GO:0033554,GO:0034061,GO:0034641,GO:0034645,GO:…	K02338		YXH1_00002	dnaN	L	GO:0003674,GO:0003824,GO:0003887,GO:0005488,GO:0005515,GO:0005575,GO:0005622,GO:0005623,GO:0005737,GO:0005829,GO:0006139,GO:0006259,GO:0006260,GO:0006261,GO:0006271,GO:0006725,GO:0006807,GO:0006950,GO:0006974,GO:0008150,GO:0008152,GO:0009058,GO:0009059,GO:0009360,GO:0009987,GO:0016740,GO:0016772,GO:0016779,GO:0018130,GO:0019438,GO:0022616,GO:0032991,GO:0033554,GO:0034061,GO:0034641,GO:0034645,GO:…	K02338
QSY6_00003	recF	L	GO:0000731,GO:0003674,GO:0003676,GO:0003677,GO:0003697,GO:0005488,GO:0005575,GO:0005622,GO:0005623,GO:0005737,GO:0005829,GO:0006139,GO:0006259,GO:0006260,GO:0006281,GO:0006302,GO:0006725,GO:0006807,GO:0006950,GO:0006974,GO:0007154,GO:0008150,GO:0008152,GO:0009058,GO:0009059,GO:0009314,GO:0009411,GO:0009416,GO:0009432,GO:0009605,GO:0009628,GO:0009987,GO:0009991,GO:0018130,GO:0019438,GO:0031668,GO:…	K03629		JZY2_00003	recF	L	GO:0000731,GO:0003674,GO:0003676,GO:0003677,GO:0003697,GO:0005488,GO:0005575,GO:0005622,GO:0005623,GO:0005737,GO:0005829,GO:0006139,GO:0006259,GO:0006260,GO:0006281,GO:0006302,GO:0006725,GO:0006807,GO:0006950,GO:0006974,GO:0007154,GO:0008150,GO:0008152,GO:0009058,GO:0009059,GO:0009314,GO:0009411,GO:0009416,GO:0009432,GO:0009605,GO:0009628,GO:0009987,GO:0009991,GO:0018130,GO:0019438,GO:0031668,GO:…	K03629		YXH1_00003	recF	L	GO:0000731,GO:0003674,GO:0003676,GO:0003677,GO:0003697,GO:0005488,GO:0005575,GO:0005622,GO:0005623,GO:0005737,GO:0005829,GO:0006139,GO:0006259,GO:0006260,GO:0006281,GO:0006302,GO:0006725,GO:0006807,GO:0006950,GO:0006974,GO:0007154,GO:0008150,GO:0008152,GO:0009058,GO:0009059,GO:0009314,GO:0009411,GO:0009416,GO:0009432,GO:0009605,GO:0009628,GO:0009987,GO:0009991,GO:0018130,GO:0019438,GO:0031668,GO:…	K03629
QSY6_00004	gyrB	L	GO:0000166,GO:0003674,GO:0003676,GO:0003677,GO:0003824,GO:0003916,GO:0003918,GO:0005488,GO:0005524,GO:0005575,GO:0005622,GO:0005623,GO:0005737,GO:0005829,GO:0006139,GO:0006259,GO:0006265,GO:0006351,GO:0006725,GO:0006807,GO:0006996,GO:0007059,GO:0008094,GO:0008144,GO:0008150,GO:0008152,GO:0009058,GO:0009059,GO:0009295,GO:0009330,GO:0009987,GO:0010467,GO:0016043,GO:0016070,GO:0016462,GO:0016787,GO:…	K02470		JZY2_00004	gyrB	L	GO:0000166,GO:0003674,GO:0003676,GO:0003677,GO:0003824,GO:0003916,GO:0003918,GO:0005488,GO:0005524,GO:0005575,GO:0005622,GO:0005623,GO:0005737,GO:0005829,GO:0006139,GO:0006259,GO:0006265,GO:0006351,GO:0006725,GO:0006807,GO:0006996,GO:0007059,GO:0008094,GO:0008144,GO:0008150,GO:0008152,GO:0009058,GO:0009059,GO:0009295,GO:0009330,GO:0009987,GO:0010467,GO:0016043,GO:0016070,GO:0016462,GO:0016787,GO:…	K02470		YXH1_00004	gyrB	L	GO:0000166,GO:0003674,GO:0003676,GO:0003677,GO:0003824,GO:0003916,GO:0003918,GO:0005488,GO:0005524,GO:0005575,GO:0005622,GO:0005623,GO:0005737,GO:0005829,GO:0006139,GO:0006259,GO:0006265,GO:0006351,GO:0006725,GO:0006807,GO:0006996,GO:0007059,GO:0008094,GO:0008144,GO:0008150,GO:0008152,GO:0009058,GO:0009059,GO:0009295,GO:0009330,GO:0009987,GO:0010467,GO:0016043,GO:0016070,GO:0016462,GO:0016787,GO:…	K02470
QSY6_00005	hsdM	V	-	K03427		JZY2_00005	-	V	-	K03427		YXH1_00005	-	V	-	K03427
QSY6_00006	-	L	-	K01154		JZY2_00006	-	V	-	K01154		YXH1_00006	-	V	-	K01154
QSY6_00007	-	L	-	K01153		JZY2_00007	-	L	-	K01153		YXH1_00007	-	L	-	K01153
QSY6_00008	-	S	-	-		JZY2_00008	-	S	-	K07043		YXH1_00008	-	S	-	K07043
QSY6_00009	-	V	-	K03427		JZY2_00009	-	-	-	-		YXH1_00009	-	-	-	-
QSY6_00010	-	-	-	-		JZY2_00010	-	-	-	-		YXH1_00010	-	-	-	-
QSY6_00011	-	L	-	K07497		JZY2_00011	-	S	-	-		YXH1_00011	-	S	-	-
QSY6_00012	-	LO	-	K07132		JZY2_00012	-	S	-	-		YXH1_00012	-	S	-	-
QSY6_00013	-	S	-	-		JZY2_00014	-	-	-	-		YXH1_00014	-	-	-	-
QSY6_00014	-	-	-	-		JZY2_00016	-	L	-	K03654		YXH1_00016	-	L	-	K03654
QSY6_00016	-	M	-	-		JZY2_00017	-	L	-	K07483		YXH1_00017	-	L	-	K07483
QSY6_00017	repB	K	-	-		JZY2_00018	-	L	-	K07497		YXH1_00018	-	L	-	K07497
QSY6_00018	parb1	K	-	K03497		JZY2_00019	-	S	-	K01502		YXH1_00019	-	S	-	K01502
QSY6_00019	-	L	-	-		JZY2_00020	nphR	K	-	-		YXH1_00020	nphR	K	-	-
QSY6_00020	-	-	-	-		JZY2_00021	plsC	I	-	K00655		YXH1_00021	plsC	I	-	K00655
QSY6_00021	-	N	-	-		JZY2_00022	gmhB	E	-	K03273		YXH1_00022	gmhB	E	-	K03273
QSY6_00022	-	S	-	-		JZY2_00023	glyS	J	GO:0003674,GO:0003824,GO:0004812,GO:0004820,GO:0005575,GO:0005622,GO:0005623,GO:0005737,GO:0005829,GO:0006082,GO:0006139,GO:0006399,GO:0006412,GO:0006418,GO:0006426,GO:0006518,GO:0006520,GO:0006725,GO:0006807,GO:0008150,GO:0008152,GO:0009058,GO:0009059,GO:0009987,GO:0010467,GO:0016070,GO:0016874,GO:0016875,GO:0019538,GO:0019752,GO:0034641,GO:0034645,GO:0034660,GO:0043038,GO:0043039,GO:0043043,GO:…	K01879		YXH1_00023	glyS	J	GO:0003674,GO:0003824,GO:0004812,GO:0004820,GO:0005575,GO:0005622,GO:0005623,GO:0005737,GO:0005829,GO:0006082,GO:0006139,GO:0006399,GO:0006412,GO:0006418,GO:0006426,GO:0006518,GO:0006520,GO:0006725,GO:0006807,GO:0008150,GO:0008152,GO:0009058,GO:0009059,GO:0009987,GO:0010467,GO:0016070,GO:0016874,GO:0016875,GO:0019538,GO:0019752,GO:0034641,GO:0034645,GO:0034660,GO:0043038,GO:0043039,GO:0043043,GO:…	K01879
QSY6_00023	-	I	-	-		JZY2_00024	glyQ	J	GO:0005575,GO:0005622,GO:0005623,GO:0005737,GO:0005829,GO:0044424,GO:0044444,GO:0044464	K01878		YXH1_00024	glyQ	J	GO:0005575,GO:0005622,GO:0005623,GO:0005737,GO:0005829,GO:0044424,GO:0044444,GO:0044464	K01878
QSY6_00025	-	L	-	-		JZY2_00025	tag	L	-	K01246		YXH1_00025	tag	L	-	K01246
QSY6_00026	-	V	-	K03427		JZY2_00026	htrB	M	-	K02517		YXH1_00026	htrB	M	-	K02517
QSY6_00027	-	L	-	K07484		JZY2_00027	-	C	-	-		YXH1_00027	-	C	-	-
QSY6_00028	-	L	-	K07484		JZY2_00028	trkA	P	GO:0003674,GO:0005215,GO:0005575,GO:0006810,GO:0006811,GO:0006812,GO:0006813,GO:0008150,GO:0008324,GO:0015075,GO:0015672,GO:0016020,GO:0022857,GO:0030001,GO:0034220,GO:0051179,GO:0051234,GO:0055085,GO:0098655	K03499		YXH1_00028	trkA	P	GO:0003674,GO:0005215,GO:0005575,GO:0006810,GO:0006811,GO:0006812,GO:0006813,GO:0008150,GO:0008324,GO:0015075,GO:0015672,GO:0016020,GO:0022857,GO:0030001,GO:0034220,GO:0051179,GO:0051234,GO:0055085,GO:0098655	K03499
QSY6_00029	-	V	-	K03427		JZY2_00029	sun	J	GO:0000154,GO:0001510,GO:0003674,GO:0003824,GO:0005575,GO:0005622,GO:0005623,GO:0005737,GO:0005829,GO:0006139,GO:0006364,GO:0006396,GO:0006725,GO:0006807,GO:0008150,GO:0008152,GO:0008168,GO:0008169,GO:0008173,GO:0008649,GO:0008757,GO:0009383,GO:0009451,GO:0009987,GO:0010467,GO:0016070,GO:0016072,GO:0016434,GO:0016740,GO:0016741,GO:0022613,GO:0031167,GO:0032259,GO:0034470,GO:0034641,GO:0034660,GO:…	K03500		YXH1_00029	sun	J	GO:0000154,GO:0001510,GO:0003674,GO:0003824,GO:0005575,GO:0005622,GO:0005623,GO:0005737,GO:0005829,GO:0006139,GO:0006364,GO:0006396,GO:0006725,GO:0006807,GO:0008150,GO:0008152,GO:0008168,GO:0008169,GO:0008173,GO:0008649,GO:0008757,GO:0009383,GO:0009451,GO:0009987,GO:0010467,GO:0016070,GO:0016072,GO:0016434,GO:0016740,GO:0016741,GO:0022613,GO:0031167,GO:0032259,GO:0034470,GO:0034641,GO:0034660,GO:…	K03500
QSY6_00030	-	V	-	K01154		JZY2_00030	fmt	J	GO:0003674,GO:0003824,GO:0004479,GO:0005575,GO:0005622,GO:0005623,GO:0005737,GO:0005829,GO:0006082,GO:0006139,GO:0006396,GO:0006399,GO:0006400,GO:0006412,GO:0006413,GO:0006418,GO:0006431,GO:0006464,GO:0006518,GO:0006520,GO:0006725,GO:0006807,GO:0008033,GO:0008150,GO:0008152,GO:0009058,GO:0009059,GO:0009451,GO:0009987,GO:0010467,GO:0016070,GO:0016740,GO:0016741,GO:0016742,GO:0019538,GO:0019752,GO:…	K00604		YXH1_00030	fmt	J	GO:0003674,GO:0003824,GO:0004479,GO:0005575,GO:0005622,GO:0005623,GO:0005737,GO:0005829,GO:0006082,GO:0006139,GO:0006396,GO:0006399,GO:0006400,GO:0006412,GO:0006413,GO:0006418,GO:0006431,GO:0006464,GO:0006518,GO:0006520,GO:0006725,GO:0006807,GO:0008033,GO:0008150,GO:0008152,GO:0009058,GO:0009059,GO:0009451,GO:0009987,GO:0010467,GO:0016070,GO:0016740,GO:0016741,GO:0016742,GO:0019538,GO:0019752,GO:…	K00604
QSY6_00031	-	L	-	K01153		JZY2_00031	def	J	-	K01462		YXH1_00031	def	J	-	K01462
QSY6_00032	-	S	-	K07043		JZY2_00032	lysM	S	-	-		YXH1_00032	lysM	S	-	-
QSY6_00033	-	-	-	-		JZY2_00033	smf	LU	-	K04096		YXH1_00033	smf	LU	-	K04096
QSY6_00034	-	-	-	-		JZY2_00034	tsaC	J	GO:0000049,GO:0000166,GO:0002949,GO:0003674,GO:0003676,GO:0003723,GO:0003725,GO:0003824,GO:0005488,GO:0005524,GO:0005575,GO:0005622,GO:0005623,GO:0005737,GO:0005829,GO:0006139,GO:0006396,GO:0006399,GO:0006400,GO:0006450,GO:0006725,GO:0006807,GO:0008033,GO:0008144,GO:0008150,GO:0008152,GO:0009451,GO:0009987,GO:0010467,GO:0016070,GO:0016740,GO:0016772,GO:0016779,GO:0017076,GO:0030554,GO:0032553,GO:…	K07566		YXH1_00034	tsaC	J	GO:0000049,GO:0000166,GO:0002949,GO:0003674,GO:0003676,GO:0003723,GO:0003725,GO:0003824,GO:0005488,GO:0005524,GO:0005575,GO:0005622,GO:0005623,GO:0005737,GO:0005829,GO:0006139,GO:0006396,GO:0006399,GO:0006400,GO:0006450,GO:0006725,GO:0006807,GO:0008033,GO:0008144,GO:0008150,GO:0008152,GO:0009451,GO:0009987,GO:0010467,GO:0016070,GO:0016740,GO:0016772,GO:0016779,GO:0017076,GO:0030554,GO:0032553,GO:…	K07566
QSY6_00035	-	S	-	-		JZY2_00035	qor	C	GO:0003674,GO:0003676,GO:0003723,GO:0003824,GO:0003960,GO:0005488,GO:0005575,GO:0005622,GO:0005623,GO:0005737,GO:0005829,GO:0006950,GO:0006979,GO:0008150,GO:0008152,GO:0009987,GO:0016491,GO:0016651,GO:0016655,GO:0017091,GO:0033554,GO:0034599,GO:0042221,GO:0044424,GO:0044444,GO:0044464,GO:0050896,GO:0051716,GO:0055114,GO:0070887,GO:0097159,GO:1901363	K00344		YXH1_00035	qor	C	GO:0003674,GO:0003676,GO:0003723,GO:0003824,GO:0003960,GO:0005488,GO:0005575,GO:0005622,GO:0005623,GO:0005737,GO:0005829,GO:0006950,GO:0006979,GO:0008150,GO:0008152,GO:0009987,GO:0016491,GO:0016651,GO:0016655,GO:0017091,GO:0033554,GO:0034599,GO:0042221,GO:0044424,GO:0044444,GO:0044464,GO:0050896,GO:0051716,GO:0055114,GO:0070887,GO:0097159,GO:1901363	K00344
QSY6_00036	-	S	-	-		JZY2_00036	hemF	H	GO:0003674,GO:0003824,GO:0004109,GO:0005488,GO:0005515,GO:0005575,GO:0005622,GO:0005623,GO:0005737,GO:0006725,GO:0006778,GO:0006779,GO:0006783,GO:0006807,GO:0008150,GO:0008152,GO:0009058,GO:0009987,GO:0016491,GO:0016627,GO:0016634,GO:0018130,GO:0019438,GO:0030145,GO:0033013,GO:0033014,GO:0034641,GO:0042168,GO:0042440,GO:0042802,GO:0042803,GO:0043167,GO:0043169,GO:0044237,GO:0044249,GO:0044271,GO:…	K00228		YXH1_00036	hemF	H	GO:0003674,GO:0003824,GO:0004109,GO:0005488,GO:0005515,GO:0005575,GO:0005622,GO:0005623,GO:0005737,GO:0006725,GO:0006778,GO:0006779,GO:0006783,GO:0006807,GO:0008150,GO:0008152,GO:0009058,GO:0009987,GO:0016491,GO:0016627,GO:0016634,GO:0018130,GO:0019438,GO:0030145,GO:0033013,GO:0033014,GO:0034641,GO:0042168,GO:0042440,GO:0042802,GO:0042803,GO:0043167,GO:0043169,GO:0044237,GO:0044249,GO:0044271,GO:…	K00228
QSY6_00038	-	-	-	-		JZY2_00037	aroE	E	GO:0000166,GO:0003674,GO:0003824,GO:0004764,GO:0005488,GO:0005575,GO:0005622,GO:0005623,GO:0005737,GO:0005829,GO:0006082,GO:0008150,GO:0008152,GO:0009058,GO:0009423,GO:0009987,GO:0016053,GO:0016491,GO:0016614,GO:0016616,GO:0019632,GO:0019752,GO:0032787,GO:0036094,GO:0043436,GO:0043648,GO:0043650,GO:0044237,GO:0044249,GO:0044281,GO:0044283,GO:0044424,GO:0044444,GO:0044464,GO:0046394,GO:0046417,GO:…	K00014		YXH1_00037	aroE	E	GO:0000166,GO:0003674,GO:0003824,GO:0004764,GO:0005488,GO:0005575,GO:0005622,GO:0005623,GO:0005737,GO:0005829,GO:0006082,GO:0008150,GO:0008152,GO:0009058,GO:0009423,GO:0009987,GO:0016053,GO:0016491,GO:0016614,GO:0016616,GO:0019632,GO:0019752,GO:0032787,GO:0036094,GO:0043436,GO:0043648,GO:0043650,GO:0044237,GO:0044249,GO:0044281,GO:0044283,GO:0044424,GO:0044444,GO:0044464,GO:0046394,GO:0046417,GO:…	K00014
QSY6_00040	-	L	-	K03654		JZY2_00038	-	P	-	K03321		YXH1_00038	-	P	-	K03321
QSY6_00041	-	L	-	K07483		JZY2_00039	proX	E	-	K02002		YXH1_00039	proX	E	-	K02002
QSY6_00042	-	L	-	K07497		JZY2_00040	betC	P	-	K01133		YXH1_00040	betC	P	-	K01133
QSY6_00043	-	S	-	K01502		JZY2_00041	-	K	-	-		YXH1_00041	-	K	-	-
QSY6_00044	nphR	K	-	-		JZY2_00043	-	-	-	-		YXH1_00043	-	-	-	-
QSY6_00045	plsC	I	-	K00655		JZY2_00045	-	Q	-	K10253		YXH1_00045	-	Q	-	K10253
QSY6_00046	gmhB	E	-	K03273		JZY2_00046	-	S	-	-		YXH1_00046	-	S	-	-
QSY6_00047	glyS	J	GO:0003674,GO:0003824,GO:0004812,GO:0004820,GO:0005575,GO:0005622,GO:0005623,GO:0005737,GO:0005829,GO:0006082,GO:0006139,GO:0006399,GO:0006412,GO:0006418,GO:0006426,GO:0006518,GO:0006520,GO:0006725,GO:0006807,GO:0008150,GO:0008152,GO:0009058,GO:0009059,GO:0009987,GO:0010467,GO:0016070,GO:0016874,GO:0016875,GO:0019538,GO:0019752,GO:0034641,GO:0034645,GO:0034660,GO:0043038,GO:0043039,GO:0043043,GO:…	K01879		JZY2_00047	-	S	-	-		YXH1_00047	-	S	-	-
QSY6_00048	glyQ	J	GO:0005575,GO:0005622,GO:0005623,GO:0005737,GO:0005829,GO:0044424,GO:0044444,GO:0044464	K01878		JZY2_00048	trpA	E	-	K01695		YXH1_00048	trpA	E	-	K01695
QSY6_00049	tag	L	-	K01246		JZY2_00049	trpB	E	-	K01696		YXH1_00049	trpB	E	-	K01696
QSY6_00050	htrB	M	-	K02517		JZY2_00050	trpI	K	-	-		YXH1_00050	trpI	K	-	-
QSY6_00051	-	C	-	-		JZY2_00051	-	S	-	-		YXH1_00051	-	S	-	-
QSY6_00052	trkA	P	GO:0003674,GO:0005215,GO:0005575,GO:0006810,GO:0006811,GO:0006812,GO:0006813,GO:0008150,GO:0008324,GO:0015075,GO:0015672,GO:0016020,GO:0022857,GO:0030001,GO:0034220,GO:0051179,GO:0051234,GO:0055085,GO:0098655	K03499		JZY2_00052	-	S	-	K09165		YXH1_00052	-	S	-	K09165
QSY6_00053	sun	J	GO:0000154,GO:0001510,GO:0003674,GO:0003824,GO:0005575,GO:0005622,GO:0005623,GO:0005737,GO:0005829,GO:0006139,GO:0006364,GO:0006396,GO:0006725,GO:0006807,GO:0008150,GO:0008152,GO:0008168,GO:0008169,GO:0008173,GO:0008649,GO:0008757,GO:0009383,GO:0009451,GO:0009987,GO:0010467,GO:0016070,GO:0016072,GO:0016434,GO:0016740,GO:0016741,GO:0022613,GO:0031167,GO:0032259,GO:0034470,GO:0034641,GO:0034660,GO:…	K03500		JZY2_00053	-	S	-	-		YXH1_00053	-	S	-	-
QSY6_00054	fmt	J	GO:0003674,GO:0003824,GO:0004479,GO:0005575,GO:0005622,GO:0005623,GO:0005737,GO:0005829,GO:0006082,GO:0006139,GO:0006396,GO:0006399,GO:0006400,GO:0006412,GO:0006413,GO:0006418,GO:0006431,GO:0006464,GO:0006518,GO:0006520,GO:0006725,GO:0006807,GO:0008033,GO:0008150,GO:0008152,GO:0009058,GO:0009059,GO:0009451,GO:0009987,GO:0010467,GO:0016070,GO:0016740,GO:0016741,GO:0016742,GO:0019538,GO:0019752,GO:…	K00604		JZY2_00054	yhbW	C	-	-		YXH1_00054	yhbW	C	-	-
QSY6_00055	def	J	-	K01462		JZY2_00055	osmC	O	GO:0003674,GO:0003824,GO:0004601,GO:0005575,GO:0005622,GO:0005623,GO:0005737,GO:0005829,GO:0006950,GO:0006970,GO:0006972,GO:0006979,GO:0008150,GO:0008152,GO:0009628,GO:0009636,GO:0009987,GO:0016209,GO:0016491,GO:0016684,GO:0033194,GO:0042221,GO:0044424,GO:0044444,GO:0044464,GO:0050896,GO:0051716,GO:0051920,GO:0055114,GO:0070887,GO:0097237,GO:0098754,GO:0098869,GO:1901700,GO:1990748	K04063		YXH1_00055	osmC	O	GO:0003674,GO:0003824,GO:0004601,GO:0005575,GO:0005622,GO:0005623,GO:0005737,GO:0005829,GO:0006950,GO:0006970,GO:0006972,GO:0006979,GO:0008150,GO:0008152,GO:0009628,GO:0009636,GO:0009987,GO:0016209,GO:0016491,GO:0016684,GO:0033194,GO:0042221,GO:0044424,GO:0044444,GO:0044464,GO:0050896,GO:0051716,GO:0051920,GO:0055114,GO:0070887,GO:0097237,GO:0098754,GO:0098869,GO:1901700,GO:1990748	K04063
QSY6_00056	lysM	S	-	-		JZY2_00056	-	S	-	-		YXH1_00056	-	S	-	-
QSY6_00057	smf	LU	-	K04096		JZY2_00057	-	-	-	-		YXH1_00057	-	-	-	-
QSY6_00058	tsaC	J	GO:0000049,GO:0000166,GO:0002949,GO:0003674,GO:0003676,GO:0003723,GO:0003725,GO:0003824,GO:0005488,GO:0005524,GO:0005575,GO:0005622,GO:0005623,GO:0005737,GO:0005829,GO:0006139,GO:0006396,GO:0006399,GO:0006400,GO:0006450,GO:0006725,GO:0006807,GO:0008033,GO:0008144,GO:0008150,GO:0008152,GO:0009451,GO:0009987,GO:0010467,GO:0016070,GO:0016740,GO:0016772,GO:0016779,GO:0017076,GO:0030554,GO:0032553,GO:…	K07566		JZY2_00058	-	S	-	-		YXH1_00058	-	S	-	-
QSY6_00059	qor	C	GO:0003674,GO:0003676,GO:0003723,GO:0003824,GO:0003960,GO:0005488,GO:0005575,GO:0005622,GO:0005623,GO:0005737,GO:0005829,GO:0006950,GO:0006979,GO:0008150,GO:0008152,GO:0009987,GO:0016491,GO:0016651,GO:0016655,GO:0017091,GO:0033554,GO:0034599,GO:0042221,GO:0044424,GO:0044444,GO:0044464,GO:0050896,GO:0051716,GO:0055114,GO:0070887,GO:0097159,GO:1901363	K00344		JZY2_00059	-	S	-	-		YXH1_00059	-	S	-	-
QSY6_00060	hemF	H	GO:0003674,GO:0003824,GO:0004109,GO:0005488,GO:0005515,GO:0005575,GO:0005622,GO:0005623,GO:0005737,GO:0006725,GO:0006778,GO:0006779,GO:0006783,GO:0006807,GO:0008150,GO:0008152,GO:0009058,GO:0009987,GO:0016491,GO:0016627,GO:0016634,GO:0018130,GO:0019438,GO:0030145,GO:0033013,GO:0033014,GO:0034641,GO:0042168,GO:0042440,GO:0042802,GO:0042803,GO:0043167,GO:0043169,GO:0044237,GO:0044249,GO:0044271,GO:…	K00228		JZY2_00060	yrdA	S	GO:0003674,GO:0005488,GO:0005515,GO:0005575,GO:0005622,GO:0005623,GO:0005737,GO:0005829,GO:0008150,GO:0008270,GO:0009987,GO:0016043,GO:0022607,GO:0042802,GO:0043167,GO:0043169,GO:0043933,GO:0044085,GO:0044424,GO:0044444,GO:0044464,GO:0046872,GO:0046914,GO:0051259,GO:0051260,GO:0065003,GO:0070206,GO:0070207,GO:0071840	-		YXH1_00060	yrdA	S	GO:0003674,GO:0005488,GO:0005515,GO:0005575,GO:0005622,GO:0005623,GO:0005737,GO:0005829,GO:0008150,GO:0008270,GO:0009987,GO:0016043,GO:0022607,GO:0042802,GO:0043167,GO:0043169,GO:0043933,GO:0044085,GO:0044424,GO:0044444,GO:0044464,GO:0046872,GO:0046914,GO:0051259,GO:0051260,GO:0065003,GO:0070206,GO:0070207,GO:0071840	-
QSY6_00061	aroE	E	GO:0000166,GO:0003674,GO:0003824,GO:0004764,GO:0005488,GO:0005575,GO:0005622,GO:0005623,GO:0005737,GO:0005829,GO:0006082,GO:0008150,GO:0008152,GO:0009058,GO:0009423,GO:0009987,GO:0016053,GO:0016491,GO:0016614,GO:0016616,GO:0019632,GO:0019752,GO:0032787,GO:0036094,GO:0043436,GO:0043648,GO:0043650,GO:0044237,GO:0044249,GO:0044281,GO:0044283,GO:0044424,GO:0044444,GO:0044464,GO:0046394,GO:0046417,GO:…	K00014		JZY2_00061	prlC	E	GO:0003674,GO:0003824,GO:0004175,GO:0004222,GO:0005575,GO:0005622,GO:0005623,GO:0005737,GO:0005829,GO:0006139,GO:0006259,GO:0006260,GO:0006465,GO:0006508,GO:0006518,GO:0006725,GO:0006807,GO:0008150,GO:0008152,GO:0008233,GO:0008237,GO:0009058,GO:0009059,GO:0009987,GO:0010467,GO:0016485,GO:0016787,GO:0019538,GO:0034641,GO:0034645,GO:0043170,GO:0043603,GO:0044237,GO:0044238,GO:0044249,GO:0044260,GO:…	K01414		YXH1_00061	prlC	E	GO:0003674,GO:0003824,GO:0004175,GO:0004222,GO:0005575,GO:0005622,GO:0005623,GO:0005737,GO:0005829,GO:0006139,GO:0006259,GO:0006260,GO:0006465,GO:0006508,GO:0006518,GO:0006725,GO:0006807,GO:0008150,GO:0008152,GO:0008233,GO:0008237,GO:0009058,GO:0009059,GO:0009987,GO:0010467,GO:0016485,GO:0016787,GO:0019538,GO:0034641,GO:0034645,GO:0043170,GO:0043603,GO:0044237,GO:0044238,GO:0044249,GO:0044260,GO:…	K01414
QSY6_00062	-	P	-	K03321		JZY2_00062	-	S	-	K07070		YXH1_00062	-	S	-	K07070
QSY6_00063	proX	E	-	K02002		JZY2_00063	-	-	-	-		YXH1_00063	-	-	-	-
QSY6_00064	betC	P	-	K01133		JZY2_00064	efeU_1	P	-	K07243		YXH1_00064	efeU_1	P	-	K07243
QSY6_00065	-	K	-	-		JZY2_00065	-	K	-	-		YXH1_00065	-	K	-	-
QSY6_00067	-	-	-	-		JZY2_00066	-	Q	-	-		YXH1_00066	-	Q	-	-
QSY6_00069	-	Q	-	K10253		JZY2_00067	rhtB	E	-	K05834		YXH1_00067	rhtB	E	-	K05834
QSY6_00070	-	S	-	-		JZY2_00068	-	M	-	-		YXH1_00068	-	M	-	-
QSY6_00071	-	S	-	-		JZY2_00069	yheS	S	GO:0000166,GO:0003674,GO:0005488,GO:0005524,GO:0008144,GO:0017076,GO:0030554,GO:0032553,GO:0032555,GO:0032559,GO:0035639,GO:0036094,GO:0043167,GO:0043168,GO:0097159,GO:0097367,GO:1901265,GO:1901363	K06158		YXH1_00069	yheS	S	GO:0000166,GO:0003674,GO:0005488,GO:0005524,GO:0008144,GO:0017076,GO:0030554,GO:0032553,GO:0032555,GO:0032559,GO:0035639,GO:0036094,GO:0043167,GO:0043168,GO:0097159,GO:0097367,GO:1901265,GO:1901363	K06158
QSY6_00072	trpA	E	-	K01695		JZY2_00070	-	S	-	-		YXH1_00070	-	S	-	-
QSY6_00073	trpB	E	-	K01696		JZY2_00071	algP	S	-	-		YXH1_00071	algP	S	-	-
QSY6_00074	trpI	K	-	-		JZY2_00072	mip	M	GO:0000413,GO:0003674,GO:0003755,GO:0003824,GO:0005575,GO:0005623,GO:0006457,GO:0006464,GO:0006807,GO:0008150,GO:0008152,GO:0009279,GO:0009987,GO:0016020,GO:0016853,GO:0016859,GO:0018193,GO:0018208,GO:0019538,GO:0019867,GO:0030312,GO:0030313,GO:0031975,GO:0036211,GO:0043170,GO:0043412,GO:0044237,GO:0044238,GO:0044260,GO:0044267,GO:0044462,GO:0044464,GO:0071704,GO:0071944,GO:0140096,GO:1901564	K01802,K03773		YXH1_00072	mip	M	GO:0000413,GO:0003674,GO:0003755,GO:0003824,GO:0005575,GO:0005623,GO:0006457,GO:0006464,GO:0006807,GO:0008150,GO:0008152,GO:0009279,GO:0009987,GO:0016020,GO:0016853,GO:0016859,GO:0018193,GO:0018208,GO:0019538,GO:0019867,GO:0030312,GO:0030313,GO:0031975,GO:0036211,GO:0043170,GO:0043412,GO:0044237,GO:0044238,GO:0044260,GO:0044267,GO:0044462,GO:0044464,GO:0071704,GO:0071944,GO:0140096,GO:1901564	K01802,K03773
QSY6_00075	-	S	-	-		JZY2_00073	rsd	K	GO:0000988,GO:0000989,GO:0003674,GO:0008150,GO:0009889,GO:0010556,GO:0016989,GO:0019219,GO:0019222,GO:0031323,GO:0031326,GO:0050789,GO:0050794,GO:0051171,GO:0051252,GO:0060255,GO:0065007,GO:0080090,GO:0140110,GO:1903506,GO:2001141	K07740		YXH1_00073	rsd	K	GO:0000988,GO:0000989,GO:0003674,GO:0008150,GO:0009889,GO:0010556,GO:0016989,GO:0019219,GO:0019222,GO:0031323,GO:0031326,GO:0050789,GO:0050794,GO:0051171,GO:0051252,GO:0060255,GO:0065007,GO:0080090,GO:0140110,GO:1903506,GO:2001141	K07740
QSY6_00076	-	S	-	K09165		JZY2_00074	dsbB2	C	-	K03611		YXH1_00074	dsbB2	C	-	K03611
QSY6_00077	-	S	-	-		JZY2_00075	hemY	H	GO:0005575,GO:0005623,GO:0005886,GO:0016020,GO:0044464,GO:0071944	K02498		YXH1_00075	hemY	H	GO:0005575,GO:0005623,GO:0005886,GO:0016020,GO:0044464,GO:0071944	K02498
QSY6_00078	yhbW	C	-	-		JZY2_00076	hemX	H	-	K02496,K13543		YXH1_00076	hemX	H	-	K02496,K13543
QSY6_00079	osmC	O	GO:0003674,GO:0003824,GO:0004601,GO:0005575,GO:0005622,GO:0005623,GO:0005737,GO:0005829,GO:0006950,GO:0006970,GO:0006972,GO:0006979,GO:0008150,GO:0008152,GO:0009628,GO:0009636,GO:0009987,GO:0016209,GO:0016491,GO:0016684,GO:0033194,GO:0042221,GO:0044424,GO:0044444,GO:0044464,GO:0050896,GO:0051716,GO:0051920,GO:0055114,GO:0070887,GO:0097237,GO:0098754,GO:0098869,GO:1901700,GO:1990748	K04063		JZY2_00077	hemD	H	GO:0003674,GO:0003824,GO:0004852,GO:0006725,GO:0006778,GO:0006779,GO:0006782,GO:0006783,GO:0006807,GO:0008150,GO:0008152,GO:0009058,GO:0009987,GO:0016829,GO:0016835,GO:0016836,GO:0018130,GO:0019438,GO:0033013,GO:0033014,GO:0034641,GO:0042168,GO:0042440,GO:0044237,GO:0044249,GO:0044271,GO:0046148,GO:0046483,GO:0046501,GO:0051186,GO:0051188,GO:0071704,GO:1901360,GO:1901362,GO:1901564,GO:1901566,GO:…	K01719		YXH1_00077	hemD	H	GO:0003674,GO:0003824,GO:0004852,GO:0006725,GO:0006778,GO:0006779,GO:0006782,GO:0006783,GO:0006807,GO:0008150,GO:0008152,GO:0009058,GO:0009987,GO:0016829,GO:0016835,GO:0016836,GO:0018130,GO:0019438,GO:0033013,GO:0033014,GO:0034641,GO:0042168,GO:0042440,GO:0044237,GO:0044249,GO:0044271,GO:0046148,GO:0046483,GO:0046501,GO:0051186,GO:0051188,GO:0071704,GO:1901360,GO:1901362,GO:1901564,GO:1901566,GO:…	K01719
QSY6_00080	-	S	-	-		JZY2_00078	hemC	H	GO:0003674,GO:0003824,GO:0004418,GO:0005575,GO:0005622,GO:0005623,GO:0005737,GO:0005829,GO:0006464,GO:0006725,GO:0006778,GO:0006779,GO:0006782,GO:0006783,GO:0006807,GO:0008150,GO:0008152,GO:0009058,GO:0009987,GO:0016740,GO:0016765,GO:0018065,GO:0018130,GO:0018160,GO:0018193,GO:0018198,GO:0019438,GO:0019538,GO:0033013,GO:0033014,GO:0034641,GO:0036211,GO:0042168,GO:0042440,GO:0043170,GO:0043412,GO:…	K01749		YXH1_00078	hemC	H	GO:0003674,GO:0003824,GO:0004418,GO:0005575,GO:0005622,GO:0005623,GO:0005737,GO:0005829,GO:0006464,GO:0006725,GO:0006778,GO:0006779,GO:0006782,GO:0006783,GO:0006807,GO:0008150,GO:0008152,GO:0009058,GO:0009987,GO:0016740,GO:0016765,GO:0018065,GO:0018130,GO:0018160,GO:0018193,GO:0018198,GO:0019438,GO:0019538,GO:0033013,GO:0033014,GO:0034641,GO:0036211,GO:0042168,GO:0042440,GO:0043170,GO:0043412,GO:…	K01749
QSY6_00081	-	-	-	-		JZY2_00079	algR	K	-	K08083		YXH1_00079	algR	K	-	K08083
QSY6_00082	-	S	-	-		JZY2_00080	algZ	T	-	K08082		YXH1_00080	algZ	T	-	K08082
QSY6_00083	-	S	-	-		JZY2_00081	argH	E	GO:0003674,GO:0003824,GO:0004056,GO:0005575,GO:0005622,GO:0005623,GO:0005737,GO:0006082,GO:0006520,GO:0006525,GO:0006526,GO:0006591,GO:0006807,GO:0008150,GO:0008152,GO:0008652,GO:0009058,GO:0009064,GO:0009084,GO:0009987,GO:0016053,GO:0016829,GO:0016840,GO:0016842,GO:0019752,GO:0042450,GO:0043436,GO:0044237,GO:0044238,GO:0044249,GO:0044281,GO:0044283,GO:0044424,GO:0044464,GO:0046394,GO:0071704,GO:…	K01755		YXH1_00081	argH	E	GO:0003674,GO:0003824,GO:0004056,GO:0005575,GO:0005622,GO:0005623,GO:0005737,GO:0006082,GO:0006520,GO:0006525,GO:0006526,GO:0006591,GO:0006807,GO:0008150,GO:0008152,GO:0008652,GO:0009058,GO:0009064,GO:0009084,GO:0009987,GO:0016053,GO:0016829,GO:0016840,GO:0016842,GO:0019752,GO:0042450,GO:0043436,GO:0044237,GO:0044238,GO:0044249,GO:0044281,GO:0044283,GO:0044424,GO:0044464,GO:0046394,GO:0071704,GO:…	K01755
QSY6_00084	yrdA	S	GO:0003674,GO:0005488,GO:0005515,GO:0005575,GO:0005622,GO:0005623,GO:0005737,GO:0005829,GO:0008150,GO:0008270,GO:0009987,GO:0016043,GO:0022607,GO:0042802,GO:0043167,GO:0043169,GO:0043933,GO:0044085,GO:0044424,GO:0044444,GO:0044464,GO:0046872,GO:0046914,GO:0051259,GO:0051260,GO:0065003,GO:0070206,GO:0070207,GO:0071840	-		JZY2_00082	spmB	S	-	K06374		YXH1_00082	spmB	S	-	K06374
QSY6_00085	prlC	E	GO:0003674,GO:0003824,GO:0004175,GO:0004222,GO:0005575,GO:0005622,GO:0005623,GO:0005737,GO:0005829,GO:0006139,GO:0006259,GO:0006260,GO:0006465,GO:0006508,GO:0006518,GO:0006725,GO:0006807,GO:0008150,GO:0008152,GO:0008233,GO:0008237,GO:0009058,GO:0009059,GO:0009987,GO:0010467,GO:0016485,GO:0016787,GO:0019538,GO:0034641,GO:0034645,GO:0043170,GO:0043603,GO:0044237,GO:0044238,GO:0044249,GO:0044260,GO:…	K01414		JZY2_00083	-	S	-	-		YXH1_00083	-	S	-	-
QSY6_00086	-	S	-	K07070		JZY2_00084	-	S	-	-		YXH1_00084	-	S	-	-
QSY6_00087	-	-	-	-		JZY2_00085	yjbB	P	GO:0003674,GO:0005215,GO:0005315,GO:0005575,GO:0005623,GO:0005886,GO:0006810,GO:0006811,GO:0006817,GO:0006820,GO:0008150,GO:0015291,GO:0015318,GO:0015698,GO:0016020,GO:0022804,GO:0022857,GO:0034220,GO:0035435,GO:0044464,GO:0051179,GO:0051234,GO:0055085,GO:0071944,GO:0098656,GO:0098660,GO:0098661	K03324		YXH1_00085	yjbB	P	GO:0003674,GO:0005215,GO:0005315,GO:0005575,GO:0005623,GO:0005886,GO:0006810,GO:0006811,GO:0006817,GO:0006820,GO:0008150,GO:0015291,GO:0015318,GO:0015698,GO:0016020,GO:0022804,GO:0022857,GO:0034220,GO:0035435,GO:0044464,GO:0051179,GO:0051234,GO:0055085,GO:0071944,GO:0098656,GO:0098660,GO:0098661	K03324
QSY6_00088	efeU_1	P	-	K07243		JZY2_00086	-	S	-	-		YXH1_00086	-	S	-	-
QSY6_00089	-	K	-	-		JZY2_00088	-	T	-	K03406		YXH1_00088	-	T	-	K03406
QSY6_00090	-	Q	-	-		JZY2_00089	-	K	-	-		YXH1_00089	-	K	-	-
QSY6_00091	rhtB	E	-	K05834		JZY2_00090	norM	V	-	K03327		YXH1_00090	norM	V	-	K03327
QSY6_00092	-	M	-	-		JZY2_00091	-	T	-	-		YXH1_00091	-	T	-	-
QSY6_00093	yheS	S	GO:0000166,GO:0003674,GO:0005488,GO:0005524,GO:0008144,GO:0017076,GO:0030554,GO:0032553,GO:0032555,GO:0032559,GO:0035639,GO:0036094,GO:0043167,GO:0043168,GO:0097159,GO:0097367,GO:1901265,GO:1901363	K06158		JZY2_00092	rep	L	GO:0003674,GO:0003678,GO:0003824,GO:0004003,GO:0004386,GO:0006139,GO:0006259,GO:0006260,GO:0006261,GO:0006268,GO:0006725,GO:0006807,GO:0006996,GO:0007049,GO:0008026,GO:0008094,GO:0008150,GO:0008152,GO:0009058,GO:0009059,GO:0009314,GO:0009628,GO:0009987,GO:0016043,GO:0016462,GO:0016787,GO:0016817,GO:0016818,GO:0016887,GO:0017111,GO:0022402,GO:0032392,GO:0032508,GO:0034641,GO:0034645,GO:0042623,GO:…	K03656,K03657		YXH1_00092	rep	L	GO:0003674,GO:0003678,GO:0003824,GO:0004003,GO:0004386,GO:0006139,GO:0006259,GO:0006260,GO:0006261,GO:0006268,GO:0006725,GO:0006807,GO:0006996,GO:0007049,GO:0008026,GO:0008094,GO:0008150,GO:0008152,GO:0009058,GO:0009059,GO:0009314,GO:0009628,GO:0009987,GO:0016043,GO:0016462,GO:0016787,GO:0016817,GO:0016818,GO:0016887,GO:0017111,GO:0022402,GO:0032392,GO:0032508,GO:0034641,GO:0034645,GO:0042623,GO:…	K03656,K03657
QSY6_00094	-	S	-	-		JZY2_00093	xpt	F	GO:0003674,GO:0003824,GO:0006139,GO:0006166,GO:0006725,GO:0006807,GO:0008150,GO:0008152,GO:0009058,GO:0009116,GO:0009119,GO:0009163,GO:0009987,GO:0016740,GO:0016757,GO:0016763,GO:0018130,GO:0019438,GO:0034404,GO:0034641,GO:0034654,GO:0042278,GO:0042451,GO:0042455,GO:0043094,GO:0043101,GO:0043174,GO:0044237,GO:0044238,GO:0044249,GO:0044271,GO:0044281,GO:0044283,GO:0046128,GO:0046129,GO:0046483,GO:…	K03816		YXH1_00093	xpt	F	GO:0003674,GO:0003824,GO:0006139,GO:0006166,GO:0006725,GO:0006807,GO:0008150,GO:0008152,GO:0009058,GO:0009116,GO:0009119,GO:0009163,GO:0009987,GO:0016740,GO:0016757,GO:0016763,GO:0018130,GO:0019438,GO:0034404,GO:0034641,GO:0034654,GO:0042278,GO:0042451,GO:0042455,GO:0043094,GO:0043101,GO:0043174,GO:0044237,GO:0044238,GO:0044249,GO:0044271,GO:0044281,GO:0044283,GO:0046128,GO:0046129,GO:0046483,GO:…	K03816
QSY6_00095	algP	S	-	-		JZY2_00094	-	K	-	-		YXH1_00094	-	K	-	-
QSY6_00096	-	L	-	-		JZY2_00095	blh	S	-	-		YXH1_00095	blh	S	-	-
QSY6_00097	mip	M	GO:0000413,GO:0003674,GO:0003755,GO:0003824,GO:0005575,GO:0005623,GO:0006457,GO:0006464,GO:0006807,GO:0008150,GO:0008152,GO:0009279,GO:0009987,GO:0016020,GO:0016853,GO:0016859,GO:0018193,GO:0018208,GO:0019538,GO:0019867,GO:0030312,GO:0030313,GO:0031975,GO:0036211,GO:0043170,GO:0043412,GO:0044237,GO:0044238,GO:0044260,GO:0044267,GO:0044462,GO:0044464,GO:0071704,GO:0071944,GO:0140096,GO:1901564	K01802,K03773		JZY2_00096	sqrdl	S	-	K17218		YXH1_00096	sqrdl	S	-	K17218
QSY6_00098	algQ	K	GO:0000988,GO:0000989,GO:0003674,GO:0008150,GO:0009889,GO:0010556,GO:0016989,GO:0019219,GO:0019222,GO:0031323,GO:0031326,GO:0050789,GO:0050794,GO:0051171,GO:0051252,GO:0060255,GO:0065007,GO:0080090,GO:0140110,GO:1903506,GO:2001141	K07740		JZY2_00097	-	S	-	K07090		YXH1_00097	-	S	-	K07090
QSY6_00099	dsbB2	C	-	K03611		JZY2_00098	-	C	-	-		YXH1_00098	-	C	-	-
QSY6_00100	hemY	H	GO:0005575,GO:0005623,GO:0005886,GO:0016020,GO:0044464,GO:0071944	K02498		JZY2_00099	cycB	C	-	-		YXH1_00099	cycB	C	-	-
QSY6_00101	hemX	H	-	K02496,K13543		JZY2_00100	-	K	-	K14056		YXH1_00100	-	K	-	K14056
QSY6_00102	hemD	H	GO:0003674,GO:0003824,GO:0004852,GO:0006725,GO:0006778,GO:0006779,GO:0006782,GO:0006783,GO:0006807,GO:0008150,GO:0008152,GO:0009058,GO:0009987,GO:0016829,GO:0016835,GO:0016836,GO:0018130,GO:0019438,GO:0033013,GO:0033014,GO:0034641,GO:0042168,GO:0042440,GO:0044237,GO:0044249,GO:0044271,GO:0046148,GO:0046483,GO:0046501,GO:0051186,GO:0051188,GO:0071704,GO:1901360,GO:1901362,GO:1901564,GO:1901566,GO:…	K01719		JZY2_00101	alr	E	-	K01775		YXH1_00101	alr	E	-	K01775
QSY6_00103	hemC	H	GO:0003674,GO:0003824,GO:0004418,GO:0005575,GO:0005622,GO:0005623,GO:0005737,GO:0005829,GO:0006464,GO:0006725,GO:0006778,GO:0006779,GO:0006782,GO:0006783,GO:0006807,GO:0008150,GO:0008152,GO:0009058,GO:0009987,GO:0016740,GO:0016765,GO:0018065,GO:0018130,GO:0018160,GO:0018193,GO:0018198,GO:0019438,GO:0019538,GO:0033013,GO:0033014,GO:0034641,GO:0036211,GO:0042168,GO:0042440,GO:0043170,GO:0043412,GO:…	K01749		JZY2_00102	-	J	-	-		YXH1_00102	-	J	-	-
QSY6_00104	algR	K	-	K08083		JZY2_00103	dadA	C	GO:0003674,GO:0003824,GO:0005575,GO:0005622,GO:0005623,GO:0005737,GO:0005886,GO:0006082,GO:0006520,GO:0006522,GO:0006524,GO:0006807,GO:0008150,GO:0008152,GO:0008718,GO:0009056,GO:0009063,GO:0009078,GO:0009080,GO:0009324,GO:0009987,GO:0016020,GO:0016054,GO:0016491,GO:0016638,GO:0019478,GO:0019480,GO:0019752,GO:0032991,GO:0042851,GO:0042853,GO:0043436,GO:0044237,GO:0044238,GO:0044248,GO:0044281,GO:…	K00285		YXH1_00103	dadA	C	GO:0003674,GO:0003824,GO:0005575,GO:0005622,GO:0005623,GO:0005737,GO:0005886,GO:0006082,GO:0006520,GO:0006522,GO:0006524,GO:0006807,GO:0008150,GO:0008152,GO:0008718,GO:0009056,GO:0009063,GO:0009078,GO:0009080,GO:0009324,GO:0009987,GO:0016020,GO:0016054,GO:0016491,GO:0016638,GO:0019478,GO:0019480,GO:0019752,GO:0032991,GO:0042851,GO:0042853,GO:0043436,GO:0044237,GO:0044238,GO:0044248,GO:0044281,GO:…	K00285
QSY6_00105	algZ	T	-	K08082		JZY2_00104	lrp	K	-	K03719		YXH1_00104	lrp	K	-	K03719
QSY6_00106	argH	E	GO:0003674,GO:0003824,GO:0004056,GO:0005575,GO:0005622,GO:0005623,GO:0005737,GO:0006082,GO:0006520,GO:0006525,GO:0006526,GO:0006591,GO:0006807,GO:0008150,GO:0008152,GO:0008652,GO:0009058,GO:0009064,GO:0009084,GO:0009987,GO:0016053,GO:0016829,GO:0016840,GO:0016842,GO:0019752,GO:0042450,GO:0043436,GO:0044237,GO:0044238,GO:0044249,GO:0044281,GO:0044283,GO:0044424,GO:0044464,GO:0046394,GO:0071704,GO:…	K01755		JZY2_00105	-	S	-	K06940		YXH1_00105	-	S	-	K06940
QSY6_00107	spmB	S	-	K06374		JZY2_00106	ordL	E	GO:0003674,GO:0003824,GO:0005575,GO:0005622,GO:0005623,GO:0005737,GO:0008150,GO:0008152,GO:0016491,GO:0044424,GO:0044464,GO:0055114	K09471		YXH1_00106	ordL	E	GO:0003674,GO:0003824,GO:0005575,GO:0005622,GO:0005623,GO:0005737,GO:0008150,GO:0008152,GO:0016491,GO:0044424,GO:0044464,GO:0055114	K09471
QSY6_00108	-	S	-	-		JZY2_00107	-	S	-	-		YXH1_00107	-	S	-	-
QSY6_00109	-	S	-	-		JZY2_00108	yjiR	K	GO:0006139,GO:0006351,GO:0006725,GO:0006807,GO:0008150,GO:0008152,GO:0009058,GO:0009059,GO:0009987,GO:0010467,GO:0016070,GO:0018130,GO:0019438,GO:0032774,GO:0034641,GO:0034645,GO:0034654,GO:0043170,GO:0044237,GO:0044238,GO:0044249,GO:0044260,GO:0044271,GO:0046483,GO:0071704,GO:0090304,GO:0097659,GO:1901360,GO:1901362,GO:1901576	-		YXH1_00108	yjiR	K	GO:0006139,GO:0006351,GO:0006725,GO:0006807,GO:0008150,GO:0008152,GO:0009058,GO:0009059,GO:0009987,GO:0010467,GO:0016070,GO:0018130,GO:0019438,GO:0032774,GO:0034641,GO:0034645,GO:0034654,GO:0043170,GO:0044237,GO:0044238,GO:0044249,GO:0044260,GO:0044271,GO:0046483,GO:0071704,GO:0090304,GO:0097659,GO:1901360,GO:1901362,GO:1901576	-
QSY6_00110	yjbB	P	GO:0003674,GO:0005215,GO:0005315,GO:0005575,GO:0005623,GO:0005886,GO:0006810,GO:0006811,GO:0006817,GO:0006820,GO:0008150,GO:0015291,GO:0015318,GO:0015698,GO:0016020,GO:0022804,GO:0022857,GO:0034220,GO:0035435,GO:0044464,GO:0051179,GO:0051234,GO:0055085,GO:0071944,GO:0098656,GO:0098660,GO:0098661	K03324		JZY2_00109	-	I	-	K06132		YXH1_00109	-	I	-	K06132
QSY6_00111	-	S	-	-		JZY2_00110	aldH	C	-	K09472,K12254		YXH1_00110	aldH	C	-	K09472,K12254
QSY6_00114	-	-	-	-		JZY2_00111	-	S	-	K06995		YXH1_00111	-	S	-	K06995
QSY6_00116	-	T	-	K03406		JZY2_00112	rpmG	J	GO:0000027,GO:0003674,GO:0003735,GO:0005198,GO:0005575,GO:0005622,GO:0005623,GO:0005737,GO:0005829,GO:0005840,GO:0006412,GO:0006518,GO:0006807,GO:0006996,GO:0008150,GO:0008152,GO:0009058,GO:0009059,GO:0009987,GO:0010467,GO:0015934,GO:0016043,GO:0019538,GO:0022607,GO:0022613,GO:0022618,GO:0022625,GO:0022626,GO:0032991,GO:0034622,GO:0034641,GO:0034645,GO:0042221,GO:0042254,GO:0042255,GO:0042273,GO:…	K02913		YXH1_00112	rpmG	J	GO:0000027,GO:0003674,GO:0003735,GO:0005198,GO:0005575,GO:0005622,GO:0005623,GO:0005737,GO:0005829,GO:0005840,GO:0006412,GO:0006518,GO:0006807,GO:0006996,GO:0008150,GO:0008152,GO:0009058,GO:0009059,GO:0009987,GO:0010467,GO:0015934,GO:0016043,GO:0019538,GO:0022607,GO:0022613,GO:0022618,GO:0022625,GO:0022626,GO:0032991,GO:0034622,GO:0034641,GO:0034645,GO:0042221,GO:0042254,GO:0042255,GO:0042273,GO:…	K02913
QSY6_00117	-	K	-	-		JZY2_00113	rpmB	J	GO:0000027,GO:0003674,GO:0003735,GO:0005198,GO:0005575,GO:0005622,GO:0005623,GO:0005737,GO:0005829,GO:0005840,GO:0006412,GO:0006518,GO:0006807,GO:0006996,GO:0008150,GO:0008152,GO:0009058,GO:0009059,GO:0009987,GO:0010467,GO:0015934,GO:0016043,GO:0019538,GO:0022607,GO:0022613,GO:0022618,GO:0022625,GO:0022626,GO:0032991,GO:0034622,GO:0034641,GO:0034645,GO:0042254,GO:0042255,GO:0042273,GO:0043043,GO:…	K02902		YXH1_00113	rpmB	J	GO:0000027,GO:0003674,GO:0003735,GO:0005198,GO:0005575,GO:0005622,GO:0005623,GO:0005737,GO:0005829,GO:0005840,GO:0006412,GO:0006518,GO:0006807,GO:0006996,GO:0008150,GO:0008152,GO:0009058,GO:0009059,GO:0009987,GO:0010467,GO:0015934,GO:0016043,GO:0019538,GO:0022607,GO:0022613,GO:0022618,GO:0022625,GO:0022626,GO:0032991,GO:0034622,GO:0034641,GO:0034645,GO:0042254,GO:0042255,GO:0042273,GO:0043043,GO:…	K02902
QSY6_00118	norM	V	-	K03327		JZY2_00114	-	E	-	K02035,K12368		YXH1_00114	-	E	-	K02035,K12368
QSY6_00119	-	T	-	-		JZY2_00115	radC	L	GO:0006139,GO:0006259,GO:0006281,GO:0006725,GO:0006807,GO:0006950,GO:0006974,GO:0008150,GO:0008152,GO:0009987,GO:0033554,GO:0034641,GO:0043170,GO:0044237,GO:0044238,GO:0044260,GO:0046483,GO:0050896,GO:0051716,GO:0071704,GO:0090304,GO:1901360	K03630		YXH1_00115	radC	L	GO:0006139,GO:0006259,GO:0006281,GO:0006725,GO:0006807,GO:0006950,GO:0006974,GO:0008150,GO:0008152,GO:0009987,GO:0033554,GO:0034641,GO:0043170,GO:0044237,GO:0044238,GO:0044260,GO:0046483,GO:0050896,GO:0051716,GO:0071704,GO:0090304,GO:1901360	K03630
QSY6_00120	rep	L	GO:0003674,GO:0003678,GO:0003824,GO:0004003,GO:0004386,GO:0006139,GO:0006259,GO:0006260,GO:0006261,GO:0006268,GO:0006725,GO:0006807,GO:0006996,GO:0007049,GO:0008026,GO:0008094,GO:0008150,GO:0008152,GO:0009058,GO:0009059,GO:0009314,GO:0009628,GO:0009987,GO:0016043,GO:0016462,GO:0016787,GO:0016817,GO:0016818,GO:0016887,GO:0017111,GO:0022402,GO:0032392,GO:0032508,GO:0034641,GO:0034645,GO:0042623,GO:…	K03656,K03657		JZY2_00116	coaBC	H	GO:0000166,GO:0003674,GO:0003824,GO:0004632,GO:0004633,GO:0005488,GO:0005575,GO:0005622,GO:0005623,GO:0005737,GO:0005829,GO:0006139,GO:0006163,GO:0006164,GO:0006725,GO:0006732,GO:0006753,GO:0006793,GO:0006796,GO:0006807,GO:0008150,GO:0008152,GO:0009058,GO:0009108,GO:0009117,GO:0009150,GO:0009152,GO:0009165,GO:0009259,GO:0009260,GO:0009987,GO:0010181,GO:0015936,GO:0015937,GO:0016829,GO:0016830,GO:…	K13038		YXH1_00116	coaBC	H	GO:0000166,GO:0003674,GO:0003824,GO:0004632,GO:0004633,GO:0005488,GO:0005575,GO:0005622,GO:0005623,GO:0005737,GO:0005829,GO:0006139,GO:0006163,GO:0006164,GO:0006725,GO:0006732,GO:0006753,GO:0006793,GO:0006796,GO:0006807,GO:0008150,GO:0008152,GO:0009058,GO:0009108,GO:0009117,GO:0009150,GO:0009152,GO:0009165,GO:0009259,GO:0009260,GO:0009987,GO:0010181,GO:0015936,GO:0015937,GO:0016829,GO:0016830,GO:…	K13038
QSY6_00121	xpt	F	GO:0003674,GO:0003824,GO:0006139,GO:0006166,GO:0006725,GO:0006807,GO:0008150,GO:0008152,GO:0009058,GO:0009116,GO:0009119,GO:0009163,GO:0009987,GO:0016740,GO:0016757,GO:0016763,GO:0018130,GO:0019438,GO:0034404,GO:0034641,GO:0034654,GO:0042278,GO:0042451,GO:0042455,GO:0043094,GO:0043101,GO:0043174,GO:0044237,GO:0044238,GO:0044249,GO:0044271,GO:0044281,GO:0044283,GO:0046128,GO:0046129,GO:0046483,GO:…	K03816		JZY2_00117	dut	F	GO:0000166,GO:0000287,GO:0001882,GO:0001884,GO:0002134,GO:0003674,GO:0003824,GO:0004170,GO:0005488,GO:0005575,GO:0005622,GO:0005623,GO:0005737,GO:0005829,GO:0006139,GO:0006220,GO:0006221,GO:0006226,GO:0006244,GO:0006725,GO:0006753,GO:0006793,GO:0006796,GO:0006807,GO:0008150,GO:0008152,GO:0009056,GO:0009058,GO:0009117,GO:0009123,GO:0009124,GO:0009129,GO:0009130,GO:0009141,GO:0009143,GO:0009147,GO:…	K01520		YXH1_00117	dut	F	GO:0000166,GO:0000287,GO:0001882,GO:0001884,GO:0002134,GO:0003674,GO:0003824,GO:0004170,GO:0005488,GO:0005575,GO:0005622,GO:0005623,GO:0005737,GO:0005829,GO:0006139,GO:0006220,GO:0006221,GO:0006226,GO:0006244,GO:0006725,GO:0006753,GO:0006793,GO:0006796,GO:0006807,GO:0008150,GO:0008152,GO:0009056,GO:0009058,GO:0009117,GO:0009123,GO:0009124,GO:0009129,GO:0009130,GO:0009141,GO:0009143,GO:0009147,GO:…	K01520
QSY6_00122	-	K	-	-		JZY2_00118	algC	G	GO:0003674,GO:0003824,GO:0004615,GO:0005975,GO:0008150,GO:0008152,GO:0016853,GO:0016866,GO:0016868,GO:0044238,GO:0071704	K15778		YXH1_00118	algC	G	GO:0003674,GO:0003824,GO:0004615,GO:0005975,GO:0008150,GO:0008152,GO:0016853,GO:0016866,GO:0016868,GO:0044238,GO:0071704	K15778
QSY6_00123	blh	S	-	-		JZY2_00119	argB	F	GO:0003674,GO:0003824,GO:0003991,GO:0004042,GO:0005488,GO:0006082,GO:0006520,GO:0006525,GO:0006526,GO:0006793,GO:0006796,GO:0006807,GO:0006950,GO:0006974,GO:0008080,GO:0008150,GO:0008152,GO:0008652,GO:0009058,GO:0009064,GO:0009084,GO:0009987,GO:0016053,GO:0016301,GO:0016310,GO:0016407,GO:0016410,GO:0016597,GO:0016740,GO:0016746,GO:0016747,GO:0016772,GO:0016774,GO:0019752,GO:0031406,GO:0033554,GO:…	K00930,K22478		YXH1_00119	argB	F	GO:0003674,GO:0003824,GO:0003991,GO:0004042,GO:0005488,GO:0006082,GO:0006520,GO:0006525,GO:0006526,GO:0006793,GO:0006796,GO:0006807,GO:0006950,GO:0006974,GO:0008080,GO:0008150,GO:0008152,GO:0008652,GO:0009058,GO:0009064,GO:0009084,GO:0009987,GO:0016053,GO:0016301,GO:0016310,GO:0016407,GO:0016410,GO:0016597,GO:0016740,GO:0016746,GO:0016747,GO:0016772,GO:0016774,GO:0019752,GO:0031406,GO:0033554,GO:…	K00930,K22478
QSY6_00124	sqrdl	S	-	K17218		JZY2_00120	-	S	-	-		YXH1_00120	-	S	-	-
QSY6_00125	-	S	-	K07090		JZY2_00121	pyrE	F	GO:0000287,GO:0003674,GO:0003824,GO:0004588,GO:0005488,GO:0005575,GO:0005622,GO:0005623,GO:0005737,GO:0005829,GO:0006139,GO:0006206,GO:0006207,GO:0006220,GO:0006221,GO:0006725,GO:0006753,GO:0006793,GO:0006796,GO:0006807,GO:0008150,GO:0008152,GO:0009058,GO:0009112,GO:0009117,GO:0009165,GO:0009218,GO:0009220,GO:0009259,GO:0009260,GO:0009987,GO:0016740,GO:0016757,GO:0016763,GO:0018130,GO:0019438,GO:…	K00762		YXH1_00121	pyrE	F	GO:0000287,GO:0003674,GO:0003824,GO:0004588,GO:0005488,GO:0005575,GO:0005622,GO:0005623,GO:0005737,GO:0005829,GO:0006139,GO:0006206,GO:0006207,GO:0006220,GO:0006221,GO:0006725,GO:0006753,GO:0006793,GO:0006796,GO:0006807,GO:0008150,GO:0008152,GO:0009058,GO:0009112,GO:0009117,GO:0009165,GO:0009218,GO:0009220,GO:0009259,GO:0009260,GO:0009987,GO:0016740,GO:0016757,GO:0016763,GO:0018130,GO:0019438,GO:…	K00762
QSY6_00126	-	C	-	-		JZY2_00122	crc	L	-	K01142		YXH1_00122	crc	L	-	K01142
QSY6_00127	cycB	C	-	-		JZY2_00123	-	S	-	K09940		YXH1_00123	-	S	-	K09940
QSY6_00128	-	K	-	K14056		JZY2_00124	rph	J	GO:0003674,GO:0003824,GO:0004518,GO:0004540,GO:0006139,GO:0006396,GO:0006399,GO:0006401,GO:0006725,GO:0006807,GO:0008033,GO:0008150,GO:0008152,GO:0009056,GO:0009057,GO:0009987,GO:0010467,GO:0016070,GO:0016072,GO:0016075,GO:0016787,GO:0016788,GO:0019439,GO:0034470,GO:0034641,GO:0034655,GO:0034660,GO:0034661,GO:0043170,GO:0044237,GO:0044238,GO:0044248,GO:0044260,GO:0044265,GO:0044270,GO:0046483,GO:…	K00989		YXH1_00124	rph	J	GO:0003674,GO:0003824,GO:0004518,GO:0004540,GO:0006139,GO:0006396,GO:0006399,GO:0006401,GO:0006725,GO:0006807,GO:0008033,GO:0008150,GO:0008152,GO:0009056,GO:0009057,GO:0009987,GO:0010467,GO:0016070,GO:0016072,GO:0016075,GO:0016787,GO:0016788,GO:0019439,GO:0034470,GO:0034641,GO:0034655,GO:0034660,GO:0034661,GO:0043170,GO:0044237,GO:0044238,GO:0044248,GO:0044260,GO:0044265,GO:0044270,GO:0046483,GO:…	K00989
QSY6_00129	alr	E	-	K01775		JZY2_00125	yicC	S	GO:0000175,GO:0003674,GO:0003824,GO:0004518,GO:0004527,GO:0004532,GO:0004540,GO:0005575,GO:0005622,GO:0005623,GO:0005737,GO:0005829,GO:0006139,GO:0006401,GO:0006725,GO:0006807,GO:0008150,GO:0008152,GO:0008408,GO:0009022,GO:0009056,GO:0009057,GO:0009987,GO:0016070,GO:0016072,GO:0016075,GO:0016740,GO:0016772,GO:0016779,GO:0016787,GO:0016788,GO:0016796,GO:0016896,GO:0019439,GO:0034641,GO:0034655,GO:…	-		YXH1_00125	yicC	S	GO:0000175,GO:0003674,GO:0003824,GO:0004518,GO:0004527,GO:0004532,GO:0004540,GO:0005575,GO:0005622,GO:0005623,GO:0005737,GO:0005829,GO:0006139,GO:0006401,GO:0006725,GO:0006807,GO:0008150,GO:0008152,GO:0008408,GO:0009022,GO:0009056,GO:0009057,GO:0009987,GO:0016070,GO:0016072,GO:0016075,GO:0016740,GO:0016772,GO:0016779,GO:0016787,GO:0016788,GO:0016796,GO:0016896,GO:0019439,GO:0034641,GO:0034655,GO:…	-
QSY6_00130	-	J	-	-		JZY2_00126	gmk	F	GO:0003674,GO:0003824,GO:0004385,GO:0005488,GO:0005515,GO:0005575,GO:0005622,GO:0005623,GO:0005737,GO:0005829,GO:0006139,GO:0006163,GO:0006725,GO:0006753,GO:0006793,GO:0006796,GO:0006807,GO:0008150,GO:0008152,GO:0009058,GO:0009116,GO:0009117,GO:0009119,GO:0009123,GO:0009126,GO:0009132,GO:0009135,GO:0009150,GO:0009161,GO:0009165,GO:0009167,GO:0009179,GO:0009185,GO:0009259,GO:0009987,GO:0015949,GO:…	K00942		YXH1_00126	gmk	F	GO:0003674,GO:0003824,GO:0004385,GO:0005488,GO:0005515,GO:0005575,GO:0005622,GO:0005623,GO:0005737,GO:0005829,GO:0006139,GO:0006163,GO:0006725,GO:0006753,GO:0006793,GO:0006796,GO:0006807,GO:0008150,GO:0008152,GO:0009058,GO:0009116,GO:0009117,GO:0009119,GO:0009123,GO:0009126,GO:0009132,GO:0009135,GO:0009150,GO:0009161,GO:0009165,GO:0009167,GO:0009179,GO:0009185,GO:0009259,GO:0009987,GO:0015949,GO:…	K00942
QSY6_00131	dadA	C	GO:0003674,GO:0003824,GO:0005575,GO:0005622,GO:0005623,GO:0005737,GO:0005886,GO:0006082,GO:0006520,GO:0006522,GO:0006524,GO:0006807,GO:0008150,GO:0008152,GO:0008718,GO:0009056,GO:0009063,GO:0009078,GO:0009080,GO:0009324,GO:0009987,GO:0016020,GO:0016054,GO:0016491,GO:0016638,GO:0019478,GO:0019480,GO:0019752,GO:0032991,GO:0042851,GO:0042853,GO:0043436,GO:0044237,GO:0044238,GO:0044248,GO:0044281,GO:…	K00285		JZY2_00127	rpoZ	K	GO:0003674,GO:0003824,GO:0003899,GO:0005575,GO:0005622,GO:0005623,GO:0005737,GO:0005829,GO:0006139,GO:0006351,GO:0006725,GO:0006807,GO:0008150,GO:0008152,GO:0009058,GO:0009059,GO:0009987,GO:0010467,GO:0016070,GO:0016740,GO:0016772,GO:0016779,GO:0018130,GO:0019438,GO:0030880,GO:0032774,GO:0032991,GO:0034062,GO:0034641,GO:0034645,GO:0034654,GO:0043170,GO:0044237,GO:0044238,GO:0044249,GO:0044260,GO:…	K03060		YXH1_00127	rpoZ	K	GO:0003674,GO:0003824,GO:0003899,GO:0005575,GO:0005622,GO:0005623,GO:0005737,GO:0005829,GO:0006139,GO:0006351,GO:0006725,GO:0006807,GO:0008150,GO:0008152,GO:0009058,GO:0009059,GO:0009987,GO:0010467,GO:0016070,GO:0016740,GO:0016772,GO:0016779,GO:0018130,GO:0019438,GO:0030880,GO:0032774,GO:0032991,GO:0034062,GO:0034641,GO:0034645,GO:0034654,GO:0043170,GO:0044237,GO:0044238,GO:0044249,GO:0044260,GO:…	K03060
QSY6_00132	lrp	K	-	K03719		JZY2_00128	spoT	KT	GO:0003674,GO:0003824,GO:0005575,GO:0005618,GO:0005622,GO:0005623,GO:0005737,GO:0005829,GO:0005886,GO:0006139,GO:0006163,GO:0006725,GO:0006753,GO:0006793,GO:0006796,GO:0006807,GO:0006950,GO:0007154,GO:0008150,GO:0008152,GO:0008728,GO:0008893,GO:0009116,GO:0009117,GO:0009119,GO:0009150,GO:0009259,GO:0009267,GO:0009605,GO:0009987,GO:0009991,GO:0015949,GO:0015969,GO:0016020,GO:0016740,GO:0016772,GO:…	K00951,K01139		YXH1_00128	spoT	KT	GO:0003674,GO:0003824,GO:0005575,GO:0005618,GO:0005622,GO:0005623,GO:0005737,GO:0005829,GO:0005886,GO:0006139,GO:0006163,GO:0006725,GO:0006753,GO:0006793,GO:0006796,GO:0006807,GO:0006950,GO:0007154,GO:0008150,GO:0008152,GO:0008728,GO:0008893,GO:0009116,GO:0009117,GO:0009119,GO:0009150,GO:0009259,GO:0009267,GO:0009605,GO:0009987,GO:0009991,GO:0015949,GO:0015969,GO:0016020,GO:0016740,GO:0016772,GO:…	K00951,K01139
QSY6_00133	-	S	-	K06940		JZY2_00129	tdcF	J	-	K09022		YXH1_00129	tdcF	J	-	K09022
QSY6_00134	ordL	E	GO:0003674,GO:0003824,GO:0005575,GO:0005622,GO:0005623,GO:0005737,GO:0008150,GO:0008152,GO:0016491,GO:0044424,GO:0044464,GO:0055114	K09471		JZY2_00130	-	-	-	-		YXH1_00130	-	-	-	-
QSY6_00135	-	S	-	-		JZY2_00131	-	GM	-	-		YXH1_00131	-	GM	-	-
QSY6_00136	yjiR	K	GO:0006139,GO:0006351,GO:0006725,GO:0006807,GO:0008150,GO:0008152,GO:0009058,GO:0009059,GO:0009987,GO:0010467,GO:0016070,GO:0018130,GO:0019438,GO:0032774,GO:0034641,GO:0034645,GO:0034654,GO:0043170,GO:0044237,GO:0044238,GO:0044249,GO:0044260,GO:0044271,GO:0046483,GO:0071704,GO:0090304,GO:0097659,GO:1901360,GO:1901362,GO:1901576	-		JZY2_00133	exbB	U	-	K03561		YXH1_00133	exbB	U	-	K03561
QSY6_00137	-	I	-	K06132		JZY2_00134	exbD	U	-	K03559		YXH1_00134	exbD	U	-	K03559
QSY6_00138	aldH	C	-	K09472,K12254		JZY2_00135	tonB	M	-	K03832		YXH1_00135	tonB	M	-	K03832
QSY6_00139	-	S	-	K06995		JZY2_00136	oxyR	K	-	K04761		YXH1_00136	oxyR	K	-	K04761
QSY6_00140	rpmG	J	GO:0000027,GO:0003674,GO:0003735,GO:0005198,GO:0005575,GO:0005622,GO:0005623,GO:0005737,GO:0005829,GO:0005840,GO:0006412,GO:0006518,GO:0006807,GO:0006996,GO:0008150,GO:0008152,GO:0009058,GO:0009059,GO:0009987,GO:0010467,GO:0015934,GO:0016043,GO:0019538,GO:0022607,GO:0022613,GO:0022618,GO:0022625,GO:0022626,GO:0032991,GO:0034622,GO:0034641,GO:0034645,GO:0042221,GO:0042254,GO:0042255,GO:0042273,GO:…	K02913		JZY2_00137	recG	L	GO:0003674,GO:0003678,GO:0003724,GO:0003824,GO:0004003,GO:0004004,GO:0004386,GO:0005575,GO:0005622,GO:0005623,GO:0005737,GO:0005829,GO:0006139,GO:0006725,GO:0006807,GO:0006996,GO:0008026,GO:0008094,GO:0008150,GO:0008152,GO:0008186,GO:0009314,GO:0009379,GO:0009628,GO:0009987,GO:0010501,GO:0016043,GO:0016070,GO:0016462,GO:0016787,GO:0016817,GO:0016818,GO:0016887,GO:0017111,GO:0032392,GO:0032508,GO:…	K03655		YXH1_00137	recG	L	GO:0003674,GO:0003678,GO:0003724,GO:0003824,GO:0004003,GO:0004004,GO:0004386,GO:0005575,GO:0005622,GO:0005623,GO:0005737,GO:0005829,GO:0006139,GO:0006725,GO:0006807,GO:0006996,GO:0008026,GO:0008094,GO:0008150,GO:0008152,GO:0008186,GO:0009314,GO:0009379,GO:0009628,GO:0009987,GO:0010501,GO:0016043,GO:0016070,GO:0016462,GO:0016787,GO:0016817,GO:0016818,GO:0016887,GO:0017111,GO:0032392,GO:0032508,GO:…	K03655
QSY6_00141	rpmB	J	GO:0000027,GO:0003674,GO:0003735,GO:0005198,GO:0005575,GO:0005622,GO:0005623,GO:0005737,GO:0005829,GO:0005840,GO:0006412,GO:0006518,GO:0006807,GO:0006996,GO:0008150,GO:0008152,GO:0009058,GO:0009059,GO:0009987,GO:0010467,GO:0015934,GO:0016043,GO:0019538,GO:0022607,GO:0022613,GO:0022618,GO:0022625,GO:0022626,GO:0032991,GO:0034622,GO:0034641,GO:0034645,GO:0042254,GO:0042255,GO:0042273,GO:0043043,GO:…	K02902		JZY2_00138	-	T	-	-		YXH1_00138	-	T	-	-
QSY6_00142	-	E	-	K02035,K12368		JZY2_00139	-	S	-	-		YXH1_00139	-	S	-	-
QSY6_00143	radC	L	GO:0006139,GO:0006259,GO:0006281,GO:0006725,GO:0006807,GO:0006950,GO:0006974,GO:0008150,GO:0008152,GO:0009987,GO:0033554,GO:0034641,GO:0043170,GO:0044237,GO:0044238,GO:0044260,GO:0046483,GO:0050896,GO:0051716,GO:0071704,GO:0090304,GO:1901360	K03630		JZY2_00140	citN	C	-	K03300		YXH1_00140	citN	C	-	K03300
QSY6_00144	coaBC	H	GO:0000166,GO:0003674,GO:0003824,GO:0004632,GO:0004633,GO:0005488,GO:0005575,GO:0005622,GO:0005623,GO:0005737,GO:0005829,GO:0006139,GO:0006163,GO:0006164,GO:0006725,GO:0006732,GO:0006753,GO:0006793,GO:0006796,GO:0006807,GO:0008150,GO:0008152,GO:0009058,GO:0009108,GO:0009117,GO:0009150,GO:0009152,GO:0009165,GO:0009259,GO:0009260,GO:0009987,GO:0010181,GO:0015936,GO:0015937,GO:0016829,GO:0016830,GO:…	K13038		JZY2_00141	hopY1	S	-	-		YXH1_00141	hopY1	S	-	-
QSY6_00145	dut	F	GO:0000166,GO:0000287,GO:0001882,GO:0001884,GO:0002134,GO:0003674,GO:0003824,GO:0004170,GO:0005488,GO:0005575,GO:0005622,GO:0005623,GO:0005737,GO:0005829,GO:0006139,GO:0006220,GO:0006221,GO:0006226,GO:0006244,GO:0006725,GO:0006753,GO:0006793,GO:0006796,GO:0006807,GO:0008150,GO:0008152,GO:0009056,GO:0009058,GO:0009117,GO:0009123,GO:0009124,GO:0009129,GO:0009130,GO:0009141,GO:0009143,GO:0009147,GO:…	K01520		JZY2_00142	comM	O	GO:0003674,GO:0003824,GO:0004176,GO:0006508,GO:0006807,GO:0008150,GO:0008152,GO:0008233,GO:0016462,GO:0016787,GO:0016817,GO:0016818,GO:0016887,GO:0017111,GO:0019538,GO:0042623,GO:0043170,GO:0044238,GO:0070011,GO:0071704,GO:0140096,GO:1901564	K07391		YXH1_00142	comM	O	GO:0003674,GO:0003824,GO:0004176,GO:0006508,GO:0006807,GO:0008150,GO:0008152,GO:0008233,GO:0016462,GO:0016787,GO:0016817,GO:0016818,GO:0016887,GO:0017111,GO:0019538,GO:0042623,GO:0043170,GO:0044238,GO:0070011,GO:0071704,GO:0140096,GO:1901564	K07391
QSY6_00146	algC	G	GO:0003674,GO:0003824,GO:0004615,GO:0005975,GO:0008150,GO:0008152,GO:0016853,GO:0016866,GO:0016868,GO:0044238,GO:0071704	K15778		JZY2_00143	-	H	-	K00590		YXH1_00143	-	H	-	K00590
QSY6_00147	argB	F	GO:0003674,GO:0003824,GO:0003991,GO:0004042,GO:0005488,GO:0006082,GO:0006520,GO:0006525,GO:0006526,GO:0006793,GO:0006796,GO:0006807,GO:0006950,GO:0006974,GO:0008080,GO:0008150,GO:0008152,GO:0008652,GO:0009058,GO:0009064,GO:0009084,GO:0009987,GO:0016053,GO:0016301,GO:0016310,GO:0016407,GO:0016410,GO:0016597,GO:0016740,GO:0016746,GO:0016747,GO:0016772,GO:0016774,GO:0019752,GO:0031406,GO:0033554,GO:…	K00930,K22478		JZY2_00144	-	-	-	-		YXH1_00144	-	-	-	-
QSY6_00148	-	S	-	-		JZY2_00145	-	S	-	-		YXH1_00145	-	S	-	-
QSY6_00149	pyrE	F	GO:0000287,GO:0003674,GO:0003824,GO:0004588,GO:0005488,GO:0005575,GO:0005622,GO:0005623,GO:0005737,GO:0005829,GO:0006139,GO:0006206,GO:0006207,GO:0006220,GO:0006221,GO:0006725,GO:0006753,GO:0006793,GO:0006796,GO:0006807,GO:0008150,GO:0008152,GO:0009058,GO:0009112,GO:0009117,GO:0009165,GO:0009218,GO:0009220,GO:0009259,GO:0009260,GO:0009987,GO:0016740,GO:0016757,GO:0016763,GO:0018130,GO:0019438,GO:…	K00762		JZY2_00146	comM	O	GO:0003674,GO:0003824,GO:0004176,GO:0006508,GO:0006807,GO:0008150,GO:0008152,GO:0008233,GO:0016462,GO:0016787,GO:0016817,GO:0016818,GO:0016887,GO:0017111,GO:0019538,GO:0042623,GO:0043170,GO:0044238,GO:0070011,GO:0071704,GO:0140096,GO:1901564	K07391		YXH1_00146	comM	O	GO:0003674,GO:0003824,GO:0004176,GO:0006508,GO:0006807,GO:0008150,GO:0008152,GO:0008233,GO:0016462,GO:0016787,GO:0016817,GO:0016818,GO:0016887,GO:0017111,GO:0019538,GO:0042623,GO:0043170,GO:0044238,GO:0070011,GO:0071704,GO:0140096,GO:1901564	K07391
QSY6_00150	crc	L	-	K01142		JZY2_00147	-	S	-	-		YXH1_00147	-	S	-	-
QSY6_00151	-	S	-	K09940		JZY2_00148	-	S	-	-		YXH1_00148	-	S	-	-
QSY6_00152	rph	J	GO:0003674,GO:0003824,GO:0004518,GO:0004540,GO:0006139,GO:0006396,GO:0006399,GO:0006401,GO:0006725,GO:0006807,GO:0008033,GO:0008150,GO:0008152,GO:0009056,GO:0009057,GO:0009987,GO:0010467,GO:0016070,GO:0016072,GO:0016075,GO:0016787,GO:0016788,GO:0019439,GO:0034470,GO:0034641,GO:0034655,GO:0034660,GO:0034661,GO:0043170,GO:0044237,GO:0044238,GO:0044248,GO:0044260,GO:0044265,GO:0044270,GO:0046483,GO:…	K00989		JZY2_00149	-	-	-	-		YXH1_00149	-	-	-	-
QSY6_00153	yicC	S	GO:0000175,GO:0003674,GO:0003824,GO:0004518,GO:0004527,GO:0004532,GO:0004540,GO:0005575,GO:0005622,GO:0005623,GO:0005737,GO:0005829,GO:0006139,GO:0006401,GO:0006725,GO:0006807,GO:0008150,GO:0008152,GO:0008408,GO:0009022,GO:0009056,GO:0009057,GO:0009987,GO:0016070,GO:0016072,GO:0016075,GO:0016740,GO:0016772,GO:0016779,GO:0016787,GO:0016788,GO:0016796,GO:0016896,GO:0019439,GO:0034641,GO:0034655,GO:…	-		JZY2_00150	lysA	E	GO:0003674,GO:0003824,GO:0005488,GO:0006082,GO:0006520,GO:0006553,GO:0006807,GO:0008144,GO:0008150,GO:0008152,GO:0008652,GO:0008836,GO:0009058,GO:0009066,GO:0009067,GO:0009085,GO:0009089,GO:0009987,GO:0016053,GO:0016829,GO:0016830,GO:0016831,GO:0019752,GO:0019842,GO:0030170,GO:0036094,GO:0043167,GO:0043168,GO:0043436,GO:0043648,GO:0044237,GO:0044238,GO:0044249,GO:0044281,GO:0044283,GO:0046394,GO:…	K01586		YXH1_00150	lysA	E	GO:0003674,GO:0003824,GO:0005488,GO:0006082,GO:0006520,GO:0006553,GO:0006807,GO:0008144,GO:0008150,GO:0008152,GO:0008652,GO:0008836,GO:0009058,GO:0009066,GO:0009067,GO:0009085,GO:0009089,GO:0009987,GO:0016053,GO:0016829,GO:0016830,GO:0016831,GO:0019752,GO:0019842,GO:0030170,GO:0036094,GO:0043167,GO:0043168,GO:0043436,GO:0043648,GO:0044237,GO:0044238,GO:0044249,GO:0044281,GO:0044283,GO:0046394,GO:…	K01586
QSY6_00154	gmk	F	GO:0003674,GO:0003824,GO:0004385,GO:0005488,GO:0005515,GO:0005575,GO:0005622,GO:0005623,GO:0005737,GO:0005829,GO:0006139,GO:0006163,GO:0006725,GO:0006753,GO:0006793,GO:0006796,GO:0006807,GO:0008150,GO:0008152,GO:0009058,GO:0009116,GO:0009117,GO:0009119,GO:0009123,GO:0009126,GO:0009132,GO:0009135,GO:0009150,GO:0009161,GO:0009165,GO:0009167,GO:0009179,GO:0009185,GO:0009259,GO:0009987,GO:0015949,GO:…	K00942		JZY2_00151	-	EG	-	-		YXH1_00151	-	EG	-	-
QSY6_00155	rpoZ	K	GO:0003674,GO:0003824,GO:0003899,GO:0005575,GO:0005622,GO:0005623,GO:0005737,GO:0005829,GO:0006139,GO:0006351,GO:0006725,GO:0006807,GO:0008150,GO:0008152,GO:0009058,GO:0009059,GO:0009987,GO:0010467,GO:0016070,GO:0016740,GO:0016772,GO:0016779,GO:0018130,GO:0019438,GO:0030880,GO:0032774,GO:0032991,GO:0034062,GO:0034641,GO:0034645,GO:0034654,GO:0043170,GO:0044237,GO:0044238,GO:0044249,GO:0044260,GO:…	K03060		JZY2_00152	iucD	C	-	K03897,K10531		YXH1_00152	iucD	C	-	K03897,K10531
QSY6_00156	spoT	KT	GO:0003674,GO:0003824,GO:0005575,GO:0005618,GO:0005622,GO:0005623,GO:0005737,GO:0005829,GO:0005886,GO:0006139,GO:0006163,GO:0006725,GO:0006753,GO:0006793,GO:0006796,GO:0006807,GO:0006950,GO:0007154,GO:0008150,GO:0008152,GO:0008728,GO:0008893,GO:0009116,GO:0009117,GO:0009119,GO:0009150,GO:0009259,GO:0009267,GO:0009605,GO:0009987,GO:0009991,GO:0015949,GO:0015969,GO:0016020,GO:0016740,GO:0016772,GO:…	K00951,K01139		JZY2_00153	lysR	K	-	-		YXH1_00153	lysR	K	-	-
QSY6_00157	tdcF	J	-	K09022		JZY2_00154	argE-1_1	E	-	K01438		YXH1_00154	argE-1_1	E	-	K01438
QSY6_00158	-	-	-	-		JZY2_00155	-	S	-	-		YXH1_00155	-	S	-	-
QSY6_00159	-	GM	-	-		JZY2_00156	yabJ_1	J	-	-		YXH1_00156	yabJ_1	J	-	-
QSY6_00161	exbB	U	-	K03561		JZY2_00157	-	P	-	K07222		YXH1_00157	-	P	-	K07222
QSY6_00162	exbD	U	-	K03559		JZY2_00158	fucA	G	-	-		YXH1_00158	fucA	G	-	-
QSY6_00163	tonB	M	-	K03832		JZY2_00159	-	N	-	K02030		YXH1_00159	-	N	-	K02030
QSY6_00164	oxyR	K	-	K04761		JZY2_00160	ectD	Q	-	K10674		YXH1_00160	ectD	Q	-	K10674
QSY6_00165	recG	L	GO:0003674,GO:0003678,GO:0003724,GO:0003824,GO:0004003,GO:0004004,GO:0004386,GO:0005575,GO:0005622,GO:0005623,GO:0005737,GO:0005829,GO:0006139,GO:0006725,GO:0006807,GO:0006996,GO:0008026,GO:0008094,GO:0008150,GO:0008152,GO:0008186,GO:0009314,GO:0009379,GO:0009628,GO:0009987,GO:0010501,GO:0016043,GO:0016070,GO:0016462,GO:0016787,GO:0016817,GO:0016818,GO:0016887,GO:0017111,GO:0032392,GO:0032508,GO:…	K03655		JZY2_00161	-	P	-	K02028,K02029,K09972,K10004,K10010		YXH1_00161	-	P	-	K02028,K02029,K09972,K10004,K10010
QSY6_00166	-	T	-	-		JZY2_00163	yvbU	K	-	-		YXH1_00163	yvbU	K	-	-
QSY6_00167	-	S	-	-		JZY2_00164	vapI	K	-	K21498		YXH1_00164	vapI	K	-	K21498
QSY6_00168	citN	C	-	K03300		JZY2_00165	-	S	-	K09806		YXH1_00165	-	S	-	K09806
QSY6_00169	hopY1	S	-	-		JZY2_00166	glnK	K	-	K04751,K04752		YXH1_00166	glnK	K	-	K04751,K04752
QSY6_00170	comM	O	GO:0003674,GO:0003824,GO:0004176,GO:0006508,GO:0006807,GO:0008150,GO:0008152,GO:0008233,GO:0016462,GO:0016787,GO:0016817,GO:0016818,GO:0016887,GO:0017111,GO:0019538,GO:0042623,GO:0043170,GO:0044238,GO:0070011,GO:0071704,GO:0140096,GO:1901564	K07391		JZY2_00167	amtB	P	-	K03320		YXH1_00167	amtB	P	-	K03320
QSY6_00171	-	H	-	K00590		JZY2_00168	yjbQ	S	-	-		YXH1_00168	yjbQ	S	-	-
QSY6_00172	-	-	-	-		JZY2_00169	-	-	-	-		YXH1_00169	-	-	-	-
QSY6_00173	-	S	-	-		JZY2_00170	-	L	-	-		YXH1_00170	-	L	-	-
QSY6_00174	comM	O	GO:0003674,GO:0003824,GO:0004176,GO:0006508,GO:0006807,GO:0008150,GO:0008152,GO:0008233,GO:0016462,GO:0016787,GO:0016817,GO:0016818,GO:0016887,GO:0017111,GO:0019538,GO:0042623,GO:0043170,GO:0044238,GO:0070011,GO:0071704,GO:0140096,GO:1901564	K07391		JZY2_00171	-	U	-	-		YXH1_00171	-	U	-	-
QSY6_00175	-	S	-	-		JZY2_00172	-	-	-	-		YXH1_00172	-	-	-	-
QSY6_00176	-	S	-	-		JZY2_00173	-	E	-	-		YXH1_00173	-	E	-	-
QSY6_00177	-	-	-	-		JZY2_00174	-	-	-	-		YXH1_00174	-	-	-	-
QSY6_00178	lysA	E	GO:0003674,GO:0003824,GO:0005488,GO:0006082,GO:0006520,GO:0006553,GO:0006807,GO:0008144,GO:0008150,GO:0008152,GO:0008652,GO:0008836,GO:0009058,GO:0009066,GO:0009067,GO:0009085,GO:0009089,GO:0009987,GO:0016053,GO:0016829,GO:0016830,GO:0016831,GO:0019752,GO:0019842,GO:0030170,GO:0036094,GO:0043167,GO:0043168,GO:0043436,GO:0043648,GO:0044237,GO:0044238,GO:0044249,GO:0044281,GO:0044283,GO:0046394,GO:…	K01586		JZY2_00176	-	L	-	-		YXH1_00176	-	L	-	-
QSY6_00179	-	EG	-	-		JZY2_00177	-	L	-	-		YXH1_00177	-	L	-	-
QSY6_00180	iucD	C	-	K03897,K10531		JZY2_00178	-	S	-	-		YXH1_00180	-	-	-	-
QSY6_00181	lysR	K	-	-		JZY2_00179	-	L	-	K07494		YXH1_00181	-	M	-	-
QSY6_00182	argE-1	E	-	K01438		JZY2_00180	-	L	-	K15342		YXH1_00182	bccA	I	-	K11263
QSY6_00183	-	S	-	-		JZY2_00181	-	L	-	-		YXH1_00183	-	E	-	-
QSY6_00184	yabJ_1	J	-	-		JZY2_00182	hcp	S	-	K11903		YXH1_00184	-	S	-	-
QSY6_00185	-	P	-	K07222		JZY2_00183	-	L	-	K07494		YXH1_00185	ybgL	S	-	K07160
QSY6_00186	fucA	G	-	-		JZY2_00184	-	L	-	-		YXH1_00186	-	P	-	-
QSY6_00187	-	N	-	K02030		JZY2_00185	-	L	-	-		YXH1_00187	-	K	-	-
QSY6_00188	ectD	Q	-	K10674		JZY2_00186	-	L	-	K03657		YXH1_00188	-	K	-	-
QSY6_00189	-	P	-	K02028,K02029,K09972,K10004,K10010		JZY2_00187	-	-	-	-		YXH1_00189	-	S	-	-
QSY6_00191	yvbU	K	-	-		JZY2_00188	-	O	-	-		YXH1_00190	-	L	-	-
QSY6_00192	vapI	K	-	K21498		JZY2_00189	-	L	-	K07497		YXH1_00192	-	K	-	K07733
QSY6_00193	-	S	-	K09806		JZY2_00190	-	L	-	K07483		YXH1_00195	-	C	-	K00493
QSY6_00194	glnK	K	-	K04751,K04752		JZY2_00191	-	S	-	-		YXH1_00196	-	L	-	-
QSY6_00195	amtB	P	-	K03320		JZY2_00192	-	-	-	-		YXH1_00197	-	E	-	-
QSY6_00196	yjbQ	S	-	-		JZY2_00193	grp	K	-	K05800		YXH1_00198	gabD	C	GO:0000166,GO:0001505,GO:0003674,GO:0003824,GO:0004777,GO:0005488,GO:0005575,GO:0005622,GO:0005623,GO:0005737,GO:0006082,GO:0006105,GO:0006520,GO:0006536,GO:0006538,GO:0006540,GO:0006553,GO:0006554,GO:0006807,GO:0008150,GO:0008152,GO:0009013,GO:0009056,GO:0009063,GO:0009064,GO:0009065,GO:0009066,GO:0009068,GO:0009448,GO:0009450,GO:0009987,GO:0016054,GO:0016491,GO:0016620,GO:0016903,GO:0017144,GO:…	K00135
QSY6_00197	-	-	-	-		JZY2_00194	iscS-2	E	-	K04487		YXH1_00199	gabT	E	GO:0003674,GO:0003824,GO:0006082,GO:0006520,GO:0006553,GO:0006554,GO:0006807,GO:0008150,GO:0008152,GO:0008483,GO:0009056,GO:0009063,GO:0009066,GO:0009068,GO:0009987,GO:0016054,GO:0016740,GO:0016769,GO:0017144,GO:0019477,GO:0019752,GO:0042737,GO:0043436,GO:0044237,GO:0044238,GO:0044248,GO:0044281,GO:0044282,GO:0046395,GO:0046440,GO:0047589,GO:0071704,GO:1901564,GO:1901565,GO:1901575,GO:1901605,GO:…	K07250,K14268
QSY6_00198	-	L	-	-		JZY2_00195	tonB2	M	-	K03832		YXH1_00200	-	T	-	-
QSY6_00199	yigB	S	GO:0000287,GO:0003674,GO:0003824,GO:0005488,GO:0006766,GO:0006767,GO:0006771,GO:0006793,GO:0006796,GO:0006807,GO:0008150,GO:0008152,GO:0009058,GO:0009110,GO:0009231,GO:0009987,GO:0016311,GO:0016787,GO:0016788,GO:0016791,GO:0017144,GO:0018130,GO:0022611,GO:0032502,GO:0034641,GO:0042364,GO:0042578,GO:0042726,GO:0042727,GO:0043167,GO:0043169,GO:0043726,GO:0044237,GO:0044249,GO:0044271,GO:0044281,GO:…	K20862		JZY2_00196	exbB1	U	-	K03561		YXH1_00201	-	T	-	-
QSY6_00200	xerC	L	GO:0000150,GO:0003674,GO:0003676,GO:0003677,GO:0003824,GO:0005488,GO:0005575,GO:0005622,GO:0005623,GO:0005737,GO:0006139,GO:0006259,GO:0006276,GO:0006310,GO:0006725,GO:0006807,GO:0008150,GO:0008152,GO:0008907,GO:0009009,GO:0009037,GO:0009987,GO:0015074,GO:0032991,GO:0034641,GO:0042150,GO:0043170,GO:0044237,GO:0044238,GO:0044260,GO:0044424,GO:0044464,GO:0046483,GO:0048476,GO:0071139,GO:0071704,GO:…	K03733		JZY2_00197	-	U	-	K03559,K03560		YXH1_00202	desA	I	-	K00507
QSY6_00201	-	S	-	K09921		JZY2_00198	-	P	-	K02014		YXH1_00203	-	T	-	-
QSY6_00202	dapF	E	-	K01778		JZY2_00199	yejA	E	GO:0005575,GO:0005623,GO:0006810,GO:0006857,GO:0008150,GO:0015833,GO:0015893,GO:0030288,GO:0030313,GO:0031975,GO:0042221,GO:0042493,GO:0042597,GO:0042884,GO:0042886,GO:0042891,GO:0044464,GO:0050896,GO:0051179,GO:0051234,GO:0071702,GO:0071705	K02035,K13893		YXH1_00204	-	S	-	-
QSY6_00203	lysA	E	GO:0003674,GO:0003824,GO:0006082,GO:0006520,GO:0006553,GO:0006807,GO:0008150,GO:0008152,GO:0008652,GO:0008836,GO:0009058,GO:0009066,GO:0009067,GO:0009085,GO:0009089,GO:0009987,GO:0016053,GO:0016829,GO:0016830,GO:0016831,GO:0019752,GO:0043436,GO:0043648,GO:0044237,GO:0044238,GO:0044249,GO:0044281,GO:0044283,GO:0046394,GO:0046451,GO:0071704,GO:1901564,GO:1901566,GO:1901576,GO:1901605,GO:1901607	K01586		JZY2_00200	yejB	P	GO:0003674,GO:0005215,GO:0005575,GO:0005623,GO:0005886,GO:0006810,GO:0006857,GO:0008150,GO:0015833,GO:0015893,GO:0016020,GO:0022857,GO:0035672,GO:0042221,GO:0042493,GO:0042884,GO:0042886,GO:0042891,GO:0044464,GO:0050896,GO:0051179,GO:0051234,GO:0055085,GO:0071702,GO:0071705,GO:0071944	K13894		YXH1_00205	sbp	P	GO:0003674,GO:0005488,GO:0005575,GO:0005623,GO:0006790,GO:0006810,GO:0006811,GO:0006820,GO:0008150,GO:0008152,GO:0008272,GO:0009987,GO:0015698,GO:0030288,GO:0030313,GO:0031975,GO:0042597,GO:0043167,GO:0043168,GO:0043199,GO:0044237,GO:0044464,GO:0051179,GO:0051234,GO:0072348,GO:1901681	K02048
QSY6_00204	lppL	M	-	-		JZY2_00201	yejE	P	GO:0005575,GO:0005623,GO:0005886,GO:0006810,GO:0006857,GO:0008150,GO:0015833,GO:0015893,GO:0016020,GO:0035672,GO:0042221,GO:0042493,GO:0042884,GO:0042886,GO:0042891,GO:0044464,GO:0050896,GO:0051179,GO:0051234,GO:0055085,GO:0071702,GO:0071705,GO:0071944	K13895		YXH1_00206	cysT	P	-	K02046
QSY6_00205	cyaY	P	GO:0003674,GO:0003824,GO:0004322,GO:0005488,GO:0005506,GO:0005575,GO:0005622,GO:0005623,GO:0005737,GO:0005829,GO:0006464,GO:0006790,GO:0006807,GO:0006873,GO:0006875,GO:0006879,GO:0006950,GO:0006979,GO:0008150,GO:0008152,GO:0008198,GO:0008199,GO:0009987,GO:0016043,GO:0016226,GO:0016491,GO:0016530,GO:0016722,GO:0016724,GO:0018282,GO:0018283,GO:0019538,GO:0019725,GO:0022607,GO:0030003,GO:0031163,GO:…	K06202		JZY2_00202	yejF	P	GO:0000166,GO:0003674,GO:0003824,GO:0005215,GO:0005488,GO:0005524,GO:0005575,GO:0005623,GO:0005886,GO:0006810,GO:0006857,GO:0008144,GO:0008150,GO:0015399,GO:0015405,GO:0015833,GO:0015893,GO:0016020,GO:0016462,GO:0016787,GO:0016817,GO:0016818,GO:0016887,GO:0017076,GO:0017111,GO:0022804,GO:0022857,GO:0030554,GO:0032553,GO:0032555,GO:0032559,GO:0035639,GO:0035672,GO:0036094,GO:0042221,GO:0042493,GO:…	K02031,K02032,K13896		YXH1_00207	cysW	P	-	K02047
QSY6_00206	rnk	K	-	K06140		JZY2_00203	-	NT	-	K03406		YXH1_00208	cysA	P	GO:0000166,GO:0003674,GO:0003824,GO:0005215,GO:0005488,GO:0005524,GO:0006810,GO:0006811,GO:0006820,GO:0008144,GO:0008150,GO:0008272,GO:0008509,GO:0015075,GO:0015103,GO:0015116,GO:0015318,GO:0015399,GO:0015405,GO:0015419,GO:0015698,GO:0016462,GO:0016787,GO:0016817,GO:0016818,GO:0016887,GO:0017076,GO:0017111,GO:0022804,GO:0022857,GO:0030554,GO:0032553,GO:0032555,GO:0032559,GO:0034220,GO:0035639,GO:…	K02045
QSY6_00207	cyaA	F	GO:0003674,GO:0003824,GO:0004016,GO:0005575,GO:0005622,GO:0005623,GO:0005737,GO:0006139,GO:0006163,GO:0006164,GO:0006171,GO:0006725,GO:0006753,GO:0006793,GO:0006796,GO:0006807,GO:0008150,GO:0008152,GO:0009058,GO:0009117,GO:0009150,GO:0009152,GO:0009165,GO:0009187,GO:0009190,GO:0009259,GO:0009260,GO:0009975,GO:0009987,GO:0016829,GO:0016849,GO:0018130,GO:0019438,GO:0019637,GO:0019693,GO:0034641,GO:…	K05851		JZY2_00204	-	L	-	-		YXH1_00209	-	S	-	-
QSY6_00208	-	S	-	-		JZY2_00205	-	K	-	K15782		YXH1_00210	-	T	-	K10914
QSY6_00209	-	-	-	-		JZY2_00206	-	S	-	-		YXH1_00211	fbpA	P	-	K02012
QSY6_00210	gltP	U	GO:0005575,GO:0005623,GO:0005886,GO:0006810,GO:0006811,GO:0006820,GO:0006835,GO:0008150,GO:0015711,GO:0015849,GO:0016020,GO:0044464,GO:0046942,GO:0051179,GO:0051234,GO:0071702,GO:0071944	K11102		JZY2_00207	gabT	E	-	K07250,K14268		YXH1_00212	fbpB	P	-	K02011
QSY6_00211	rimK	F	GO:0003674,GO:0003824,GO:0005488,GO:0005515,GO:0005575,GO:0005622,GO:0005623,GO:0005737,GO:0006464,GO:0006807,GO:0006950,GO:0006974,GO:0007154,GO:0008150,GO:0008152,GO:0009432,GO:0009605,GO:0009987,GO:0009991,GO:0016874,GO:0016879,GO:0016881,GO:0018169,GO:0018410,GO:0019538,GO:0031668,GO:0033554,GO:0036211,GO:0042802,GO:0043170,GO:0043412,GO:0043687,GO:0044237,GO:0044238,GO:0044260,GO:0044267,GO:…	K05844		JZY2_00208	-	EH	-	K12972		YXH1_00213	gcvT	E	GO:0001505,GO:0003674,GO:0003824,GO:0004047,GO:0005575,GO:0005622,GO:0005623,GO:0005737,GO:0005829,GO:0006082,GO:0006520,GO:0006544,GO:0006546,GO:0006807,GO:0008150,GO:0008152,GO:0008168,GO:0009056,GO:0009063,GO:0009069,GO:0009071,GO:0009987,GO:0016054,GO:0016740,GO:0016741,GO:0017144,GO:0019464,GO:0019752,GO:0032259,GO:0042133,GO:0042135,GO:0042737,GO:0043436,GO:0044237,GO:0044238,GO:0044248,GO:…	K00605
QSY6_00212	rimK2	O	-	-		JZY2_00209	-	L	-	-		YXH1_00214	gcvH	E	GO:0001505,GO:0003674,GO:0005488,GO:0005504,GO:0005575,GO:0005622,GO:0005623,GO:0005737,GO:0005829,GO:0006082,GO:0006520,GO:0006544,GO:0006546,GO:0006807,GO:0008150,GO:0008152,GO:0008289,GO:0009056,GO:0009063,GO:0009069,GO:0009071,GO:0009987,GO:0016054,GO:0017144,GO:0019464,GO:0019752,GO:0031405,GO:0031406,GO:0033293,GO:0036094,GO:0042133,GO:0042135,GO:0042737,GO:0043167,GO:0043168,GO:0043177,GO:…	K02437
QSY6_00213	ycgF	T	-	-		JZY2_00210	msrA	C	GO:0003674,GO:0003824,GO:0005575,GO:0005622,GO:0005623,GO:0005737,GO:0005829,GO:0006807,GO:0006950,GO:0006979,GO:0008113,GO:0008150,GO:0008152,GO:0009987,GO:0016491,GO:0016667,GO:0016671,GO:0019538,GO:0030091,GO:0033744,GO:0036456,GO:0043170,GO:0044237,GO:0044238,GO:0044260,GO:0044267,GO:0044424,GO:0044444,GO:0044464,GO:0050896,GO:0055114,GO:0071704,GO:1901564	K07304		YXH1_00215	-	L	-	-
QSY6_00214	hslR	J	GO:0003674,GO:0003676,GO:0003677,GO:0003723,GO:0003727,GO:0005488,GO:0005575,GO:0005622,GO:0005623,GO:0005737,GO:0005829,GO:0006139,GO:0006725,GO:0006807,GO:0006950,GO:0008150,GO:0008152,GO:0009266,GO:0009408,GO:0009451,GO:0009628,GO:0009987,GO:0016070,GO:0033554,GO:0034605,GO:0034641,GO:0043021,GO:0043023,GO:0043170,GO:0043412,GO:0044237,GO:0044238,GO:0044424,GO:0044444,GO:0044464,GO:0044877,GO:…	K04762		JZY2_00211	-	T	-	-		YXH1_00216	lsfA	O	-	-
QSY6_00215	hslO	O	GO:0003674,GO:0005488,GO:0005515,GO:0005575,GO:0005622,GO:0005623,GO:0005737,GO:0005829,GO:0006457,GO:0006950,GO:0006979,GO:0008150,GO:0008270,GO:0009266,GO:0009408,GO:0009628,GO:0009987,GO:0031647,GO:0036506,GO:0042026,GO:0042802,GO:0043167,GO:0043169,GO:0044183,GO:0044424,GO:0044444,GO:0044464,GO:0046872,GO:0046914,GO:0050896,GO:0065007,GO:0065008	K04083		JZY2_00212	hsrA	P	-	-		YXH1_00217	ssuA	P	-	K15553
QSY6_00216	pckA	F	GO:0003674,GO:0003824,GO:0004611,GO:0004612,GO:0005575,GO:0005622,GO:0005623,GO:0005737,GO:0005829,GO:0005975,GO:0005996,GO:0006006,GO:0006094,GO:0008150,GO:0008152,GO:0009058,GO:0016051,GO:0016829,GO:0016830,GO:0016831,GO:0019318,GO:0019319,GO:0044238,GO:0044281,GO:0044283,GO:0044424,GO:0044444,GO:0044464,GO:0046364,GO:0071704,GO:1901576	K01610		JZY2_00213	hsrA	P	-	-		YXH1_00218	ssuC	P	GO:0005575,GO:0005623,GO:0005886,GO:0005887,GO:0006790,GO:0008150,GO:0008152,GO:0009987,GO:0016020,GO:0016021,GO:0031224,GO:0031226,GO:0044237,GO:0044425,GO:0044459,GO:0044464,GO:0071944	K02050,K15554,K15599
QSY6_00217	-	S	-	-		JZY2_00214	tldE2	S	-	-		YXH1_00219	ssuB	P	GO:0000166,GO:0003674,GO:0005488,GO:0005524,GO:0008144,GO:0017076,GO:0030554,GO:0032553,GO:0032555,GO:0032559,GO:0035639,GO:0036094,GO:0043167,GO:0043168,GO:0097159,GO:0097367,GO:1901265,GO:1901363	K15555
QSY6_00219	-	-	-	-		JZY2_00215	tldD2	S	-	K03568		YXH1_00220	ssuF	H	-	-
QSY6_00220	-	-	-	-		JZY2_00216	ltaE	E	-	K01620		YXH1_00221	-	M	-	-
QSY6_00221	-	-	-	-		JZY2_00217	-	S	-	-		YXH1_00222	-	L	-	K07483
QSY6_00222	-	K	-	-		JZY2_00218	rlmI	J	-	K06969		YXH1_00223	-	L	-	K07497
QSY6_00223	-	-	-	-		JZY2_00219	-	T	-	-		YXH1_00224	-	M	-	-
QSY6_00224	-	-	-	-		JZY2_00220	fpg	L	GO:0000702,GO:0000703,GO:0003674,GO:0003676,GO:0003677,GO:0003684,GO:0003824,GO:0003906,GO:0004518,GO:0004519,GO:0005488,GO:0006139,GO:0006259,GO:0006281,GO:0006284,GO:0006285,GO:0006725,GO:0006807,GO:0006950,GO:0006974,GO:0008150,GO:0008152,GO:0008270,GO:0008534,GO:0009987,GO:0016787,GO:0016788,GO:0016798,GO:0016799,GO:0019104,GO:0033554,GO:0034641,GO:0043167,GO:0043169,GO:0043170,GO:0044237,GO:…	K10563		YXH1_00225	-	L	-	K07497
QSY6_00225	-	-	-	-		JZY2_00221	-	S	-	-		YXH1_00226	-	L	-	K07483
QSY6_00226	-	S	-	-		JZY2_00222	fdx1	C	-	-		YXH1_00227	-	K	-	-
QSY6_00227	-	K	-	-		JZY2_00223	coaD	F	GO:0003674,GO:0003824,GO:0004595,GO:0005488,GO:0005515,GO:0006139,GO:0006163,GO:0006164,GO:0006725,GO:0006732,GO:0006753,GO:0006793,GO:0006796,GO:0006807,GO:0008150,GO:0008152,GO:0009058,GO:0009108,GO:0009117,GO:0009150,GO:0009152,GO:0009165,GO:0009259,GO:0009260,GO:0009987,GO:0015936,GO:0015937,GO:0016740,GO:0016772,GO:0016779,GO:0018130,GO:0019438,GO:0019637,GO:0019693,GO:0033865,GO:0033866,GO:…	K00954		YXH1_00229	puuA	E	GO:0003674,GO:0003824,GO:0006576,GO:0006595,GO:0006598,GO:0006807,GO:0008150,GO:0008152,GO:0009056,GO:0009308,GO:0009310,GO:0009445,GO:0009447,GO:0009987,GO:0016874,GO:0016879,GO:0016880,GO:0034024,GO:0034641,GO:0042402,GO:0044106,GO:0044237,GO:0071704,GO:0097164,GO:1901564,GO:1901565,GO:1901575	K01915,K09470
QSY6_00228	dehII	S	-	K01560		JZY2_00224	calB	C	-	K00154		YXH1_00230	spuB	E	-	K01915
QSY6_00229	ordl1	E	-	-		JZY2_00225	-	K	-	-		YXH1_00231	spuC	H	-	K12256
QSY6_00230	-	E	-	K02035		JZY2_00226	sseA	P	-	K01011		YXH1_00232	potF1	P	-	K11073
QSY6_00231	-	P	-	K02033		JZY2_00227	yheT	S	GO:0003674,GO:0003824,GO:0006629,GO:0008150,GO:0008152,GO:0009987,GO:0016787,GO:0016788,GO:0044237,GO:0044238,GO:0044255,GO:0050526,GO:0052689,GO:0071704	K07019		YXH1_00233	potF2	E	-	K11073
QSY6_00232	-	P	-	K02034		JZY2_00228	-	K	-	K21498		YXH1_00234	potG	P	GO:0005575,GO:0005623,GO:0005886,GO:0006810,GO:0006811,GO:0006812,GO:0008150,GO:0015695,GO:0015696,GO:0015846,GO:0015847,GO:0016020,GO:0016021,GO:0031224,GO:0032991,GO:0043190,GO:0044425,GO:0044459,GO:0044464,GO:0051179,GO:0051234,GO:0071702,GO:0071705,GO:0071944,GO:0098533,GO:0098796,GO:0098797,GO:1902494,GO:1902495,GO:1904949,GO:1990351	K02052,K11076
QSY6_00233	-	P	-	K02031,K02032		JZY2_00229	rsmD	L	GO:0000154,GO:0001510,GO:0003674,GO:0003824,GO:0006139,GO:0006364,GO:0006396,GO:0006725,GO:0006807,GO:0008150,GO:0008152,GO:0008168,GO:0008170,GO:0008173,GO:0008649,GO:0008757,GO:0008990,GO:0009451,GO:0009987,GO:0010467,GO:0016070,GO:0016072,GO:0016435,GO:0016740,GO:0016741,GO:0022613,GO:0031167,GO:0032259,GO:0034470,GO:0034641,GO:0034660,GO:0042254,GO:0043170,GO:0043412,GO:0043414,GO:0044085,GO:…	K08316		YXH1_00235	potH	P	GO:0005575,GO:0005623,GO:0005886,GO:0005887,GO:0006810,GO:0006811,GO:0006812,GO:0008150,GO:0015695,GO:0015696,GO:0015846,GO:0015847,GO:0016020,GO:0016021,GO:0031224,GO:0031226,GO:0032991,GO:0043190,GO:0044425,GO:0044459,GO:0044464,GO:0051179,GO:0051234,GO:0071702,GO:0071705,GO:0071944,GO:0098533,GO:0098796,GO:0098797,GO:1902494,GO:1902495,GO:1904949,GO:1990351	K11075
QSY6_00234	-	C	-	-		JZY2_00230	-	S	-	K00960,K07263		YXH1_00236	potI	P	GO:0005575,GO:0005623,GO:0005886,GO:0006810,GO:0006811,GO:0006812,GO:0008150,GO:0015695,GO:0015696,GO:0015846,GO:0015847,GO:0016020,GO:0016021,GO:0031224,GO:0032991,GO:0043190,GO:0044425,GO:0044459,GO:0044464,GO:0051179,GO:0051234,GO:0071702,GO:0071705,GO:0071944,GO:0098533,GO:0098796,GO:0098797,GO:1902494,GO:1902495,GO:1904949,GO:1990351	K11074
QSY6_00235	-	C	-	K10815		JZY2_00231	pqqL	S	-	K07263		YXH1_00237	-	S	-	K01434
QSY6_00236	-	E	-	K00303,K21061		JZY2_00232	ftsY	U	GO:0000166,GO:0001882,GO:0001883,GO:0003674,GO:0003824,GO:0003924,GO:0005488,GO:0005525,GO:0005575,GO:0005622,GO:0005623,GO:0005737,GO:0005829,GO:0005886,GO:0006605,GO:0006612,GO:0006613,GO:0006614,GO:0006810,GO:0006886,GO:0008104,GO:0008150,GO:0015031,GO:0015833,GO:0016020,GO:0016462,GO:0016787,GO:0016817,GO:0016818,GO:0017076,GO:0017111,GO:0019001,GO:0019897,GO:0019898,GO:0031224,GO:0031226,GO:…	K03110		YXH1_00238	-	S	-	K01434
QSY6_00237	argE	E	-	K01438		JZY2_00233	ftsE	D	GO:0000166,GO:0003674,GO:0005488,GO:0005524,GO:0005575,GO:0005622,GO:0005623,GO:0005737,GO:0005886,GO:0008144,GO:0008150,GO:0009898,GO:0009987,GO:0016020,GO:0017076,GO:0019897,GO:0019898,GO:0030554,GO:0031234,GO:0032153,GO:0032553,GO:0032555,GO:0032559,GO:0035639,GO:0036094,GO:0042221,GO:0043167,GO:0043168,GO:0044424,GO:0044425,GO:0044459,GO:0044464,GO:0046677,GO:0050896,GO:0051301,GO:0071944,GO:…	K09812		YXH1_00239	-	I	-	-
QSY6_00238	gabD	C	-	K00135		JZY2_00234	ftsX	D	GO:0005575,GO:0005618,GO:0005623,GO:0005886,GO:0008150,GO:0009274,GO:0009276,GO:0009987,GO:0016020,GO:0016021,GO:0030312,GO:0030313,GO:0031224,GO:0031975,GO:0032153,GO:0044425,GO:0044464,GO:0051301,GO:0071944	K09811		YXH1_00240	-	-	-	-
QSY6_00239	-	L	-	-		JZY2_00235	rpoH	K	GO:0000150,GO:0000976,GO:0000984,GO:0000985,GO:0000988,GO:0000990,GO:0001017,GO:0001046,GO:0001047,GO:0001067,GO:0001121,GO:0001130,GO:0001131,GO:0001140,GO:0001216,GO:0003674,GO:0003676,GO:0003677,GO:0003690,GO:0003700,GO:0003824,GO:0005488,GO:0005575,GO:0005622,GO:0005623,GO:0005737,GO:0005829,GO:0005886,GO:0006139,GO:0006259,GO:0006310,GO:0006351,GO:0006352,GO:0006355,GO:0006725,GO:0006807,GO:…	K03089		YXH1_00241	-	S	-	-
QSY6_00240	-	L	-	-		JZY2_00236	mtgA	M	GO:0000270,GO:0003674,GO:0003824,GO:0005575,GO:0005623,GO:0005886,GO:0006022,GO:0006023,GO:0006024,GO:0006807,GO:0008150,GO:0008152,GO:0008955,GO:0009058,GO:0009059,GO:0009252,GO:0009273,GO:0009987,GO:0016020,GO:0016740,GO:0016757,GO:0016758,GO:0030203,GO:0034645,GO:0042546,GO:0043164,GO:0043170,GO:0044036,GO:0044038,GO:0044085,GO:0044237,GO:0044249,GO:0044260,GO:0044464,GO:0070589,GO:0071554,GO:…	K03814		YXH1_00242	-	O	-	K07394
QSY6_00241	-	EH	-	K12972		JZY2_00237	ygdD	S	GO:0005575,GO:0005623,GO:0005886,GO:0016020,GO:0044464,GO:0071944	-		YXH1_00243	-	S	-	-
QSY6_00242	gabT	E	-	K07250,K14268		JZY2_00238	thiS	H	-	K03154		YXH1_00244	serA	C	GO:0003674,GO:0003824,GO:0004617,GO:0005488,GO:0005515,GO:0005575,GO:0005622,GO:0005623,GO:0005737,GO:0005829,GO:0006082,GO:0006520,GO:0006563,GO:0006564,GO:0006807,GO:0008150,GO:0008152,GO:0008219,GO:0008652,GO:0009058,GO:0009069,GO:0009070,GO:0009987,GO:0012501,GO:0016053,GO:0016491,GO:0016597,GO:0016614,GO:0016616,GO:0019752,GO:0031406,GO:0036094,GO:0042802,GO:0043167,GO:0043168,GO:0043169,GO:…	K00058
QSY6_00243	-	S	-	-		JZY2_00239	thiG	H	GO:0003674,GO:0003824,GO:0005575,GO:0005622,GO:0005623,GO:0005737,GO:0005829,GO:0006725,GO:0006766,GO:0006767,GO:0006772,GO:0006790,GO:0006807,GO:0008150,GO:0008152,GO:0009058,GO:0009110,GO:0009228,GO:0009987,GO:0017144,GO:0018130,GO:0019438,GO:0034641,GO:0042364,GO:0042723,GO:0042724,GO:0044237,GO:0044249,GO:0044271,GO:0044272,GO:0044281,GO:0044283,GO:0044424,GO:0044444,GO:0044464,GO:0046483,GO:…	K03149		YXH1_00245	-	C	-	K00104
QSY6_00244	-	K	-	K15782		JZY2_00240	trmB	J	GO:0001510,GO:0003674,GO:0003824,GO:0005575,GO:0005622,GO:0005623,GO:0005737,GO:0006139,GO:0006396,GO:0006399,GO:0006400,GO:0006725,GO:0006807,GO:0008033,GO:0008150,GO:0008152,GO:0008168,GO:0008173,GO:0008175,GO:0008176,GO:0008757,GO:0009451,GO:0009987,GO:0010467,GO:0016070,GO:0016423,GO:0016740,GO:0016741,GO:0030488,GO:0032259,GO:0032991,GO:0034470,GO:0034641,GO:0034660,GO:0034708,GO:0036265,GO:…	K03439		YXH1_00246	ycgM	Q	-	-
QSY6_00245	-	L	-	-		JZY2_00241	pchP	E	-	K21830		YXH1_00247	-	S	-	-
QSY6_00246	-	NT	-	K03406		JZY2_00242	folA	H	GO:0000166,GO:0003674,GO:0003824,GO:0004146,GO:0005488,GO:0005542,GO:0005575,GO:0005622,GO:0005623,GO:0005737,GO:0005829,GO:0008144,GO:0008150,GO:0008152,GO:0016491,GO:0016645,GO:0016646,GO:0019842,GO:0031406,GO:0033218,GO:0036094,GO:0042221,GO:0042493,GO:0043167,GO:0043168,GO:0043177,GO:0044424,GO:0044444,GO:0044464,GO:0048037,GO:0050661,GO:0050662,GO:0050896,GO:0051870,GO:0051871,GO:0055114,GO:…	K00287,K18590		YXH1_00248	-	S	-	-
QSY6_00247	yejF	P	GO:0000166,GO:0003674,GO:0003824,GO:0005215,GO:0005488,GO:0005524,GO:0005575,GO:0005623,GO:0005886,GO:0006810,GO:0006857,GO:0008144,GO:0008150,GO:0015399,GO:0015405,GO:0015833,GO:0015893,GO:0016020,GO:0016462,GO:0016787,GO:0016817,GO:0016818,GO:0016887,GO:0017076,GO:0017111,GO:0022804,GO:0022857,GO:0030554,GO:0032553,GO:0032555,GO:0032559,GO:0035639,GO:0035672,GO:0036094,GO:0042221,GO:0042493,GO:…	K02031,K02032,K13896		JZY2_00243	-	S	-	-		YXH1_00249	rpiA	G	-	K01807
QSY6_00248	yejE	P	GO:0005575,GO:0005623,GO:0005886,GO:0006810,GO:0006857,GO:0008150,GO:0015833,GO:0015893,GO:0016020,GO:0035672,GO:0042221,GO:0042493,GO:0042884,GO:0042886,GO:0042891,GO:0044464,GO:0050896,GO:0051179,GO:0051234,GO:0055085,GO:0071702,GO:0071705,GO:0071944	K13895		JZY2_00244	-	S	-	-		YXH1_00250	ilvA	E	GO:0003674,GO:0003824,GO:0004794,GO:0005488,GO:0006082,GO:0006520,GO:0006549,GO:0006566,GO:0006807,GO:0008144,GO:0008150,GO:0008152,GO:0008652,GO:0009058,GO:0009066,GO:0009081,GO:0009082,GO:0009097,GO:0009987,GO:0016053,GO:0016597,GO:0016829,GO:0016840,GO:0016841,GO:0019752,GO:0019842,GO:0030170,GO:0031406,GO:0036094,GO:0043167,GO:0043168,GO:0043177,GO:0043436,GO:0044237,GO:0044238,GO:0044249,GO:…	K01754
QSY6_00249	yejB	P	GO:0003674,GO:0005215,GO:0005575,GO:0005623,GO:0005886,GO:0006810,GO:0006857,GO:0008150,GO:0015833,GO:0015893,GO:0016020,GO:0022857,GO:0035672,GO:0042221,GO:0042493,GO:0042884,GO:0042886,GO:0042891,GO:0044464,GO:0050896,GO:0051179,GO:0051234,GO:0055085,GO:0071702,GO:0071705,GO:0071944	K13894		JZY2_00245	betI	K	GO:0000976,GO:0001067,GO:0003674,GO:0003676,GO:0003677,GO:0003690,GO:0003700,GO:0005488,GO:0005575,GO:0005622,GO:0005623,GO:0005737,GO:0005829,GO:0006355,GO:0006950,GO:0006970,GO:0008150,GO:0009628,GO:0009889,GO:0009890,GO:0009892,GO:0010468,GO:0010556,GO:0010558,GO:0010605,GO:0010629,GO:0019219,GO:0019222,GO:0031323,GO:0031324,GO:0031326,GO:0031327,GO:0043565,GO:0044212,GO:0044424,GO:0044444,GO:…	K02167		YXH1_00251	-	L	-	-
QSY6_00250	yejA	E	GO:0005575,GO:0005623,GO:0006810,GO:0006857,GO:0008150,GO:0015833,GO:0015893,GO:0030288,GO:0030313,GO:0031975,GO:0042221,GO:0042493,GO:0042597,GO:0042884,GO:0042886,GO:0042891,GO:0044464,GO:0050896,GO:0051179,GO:0051234,GO:0071702,GO:0071705	K02035,K13893		JZY2_00246	betB	C	GO:0001505,GO:0003674,GO:0003824,GO:0004029,GO:0005488,GO:0005515,GO:0005575,GO:0005622,GO:0005623,GO:0005737,GO:0005829,GO:0006091,GO:0006113,GO:0006575,GO:0006577,GO:0006578,GO:0006807,GO:0006950,GO:0006970,GO:0008150,GO:0008152,GO:0008802,GO:0009058,GO:0009314,GO:0009628,GO:0009987,GO:0010165,GO:0010212,GO:0015980,GO:0016043,GO:0016491,GO:0016620,GO:0016903,GO:0019285,GO:0019695,GO:0022607,GO:…	K00130		YXH1_00252	gabD-1	C	-	K00135
QSY6_00251	-	P	-	K02014		JZY2_00247	betA	E	GO:0001505,GO:0003674,GO:0003824,GO:0005575,GO:0006091,GO:0006113,GO:0006575,GO:0006577,GO:0006578,GO:0006807,GO:0006950,GO:0006970,GO:0008150,GO:0008152,GO:0008812,GO:0009058,GO:0009628,GO:0009987,GO:0015980,GO:0016020,GO:0016491,GO:0016614,GO:0019285,GO:0019695,GO:0031455,GO:0031456,GO:0034641,GO:0042133,GO:0042398,GO:0044237,GO:0044249,GO:0044271,GO:0050896,GO:0055114,GO:0065007,GO:0065008,GO:…	K00108		YXH1_00253	argE	E	-	K01438
QSY6_00252	-	U	-	K03559,K03560		JZY2_00249	-	K	-	K03088		YXH1_00254	-	E	-	K00303,K21061
QSY6_00253	exbB1	U	-	K03561		JZY2_00250	fiuR	PT	-	K07165		YXH1_00255	-	C	-	K10815
QSY6_00254	tonB2	M	-	K03832		JZY2_00251	-	S	-	-		YXH1_00256	-	C	-	-
QSY6_00255	iscS-2	E	-	K04487		JZY2_00252	-	-	-	-		YXH1_00257	-	P	-	K02031,K02032
QSY6_00256	grp	K	-	K05800		JZY2_00253	yibF	O	-	-		YXH1_00258	-	P	-	K02034
QSY6_00257	-	-	-	-		JZY2_00254	-	O	-	-		YXH1_00259	-	P	-	K02033
QSY6_00258	-	S	-	-		JZY2_00255	yihG	I	-	-		YXH1_00260	-	E	-	K02035
QSY6_00259	-	L	-	K07483		JZY2_00256	-	S	-	-		YXH1_00261	ordl1	E	-	-
QSY6_00260	-	L	-	K07497		JZY2_00257	-	-	-	-		YXH1_00262	dehII	S	-	K01560
QSY6_00261	-	O	-	-		JZY2_00258	-	M	-	-		YXH1_00263	-	K	-	-
QSY6_00262	-	-	-	-		JZY2_00259	-	L	-	-		YXH1_00264	-	S	-	-
QSY6_00263	-	L	-	K03657		JZY2_00260	fdhA	C	-	K00148		YXH1_00265	-	-	-	-
QSY6_00264	-	L	-	K15342		JZY2_00261	purU	F	-	K01433		YXH1_00266	-	-	-	-
QSY6_00265	-	L	-	K07494		JZY2_00262	soxG	E	-	K00305		YXH1_00267	-	-	-	-
QSY6_00266	-	S	-	-		JZY2_00263	soxA	C	-	K00302		YXH1_00268	-	K	-	-
QSY6_00268	-	-	-	-		JZY2_00264	soxD	E	-	K00304		YXH1_00269	-	-	-	-
QSY6_00269	-	E	-	-		JZY2_00265	soxB	E	-	K00303		YXH1_00270	-	-	-	-
QSY6_00270	-	-	-	-		JZY2_00266	glyA3	E	-	K00600		YXH1_00271	-	-	-	-
QSY6_00271	-	U	-	-		JZY2_00267	choV	E	-	K02000		YXH1_00273	-	S	-	-
QSY6_00272	-	L	-	-		JZY2_00268	choW	P	-	K02001		YXH1_00274	pckA	F	GO:0003674,GO:0003824,GO:0004611,GO:0004612,GO:0005575,GO:0005622,GO:0005623,GO:0005737,GO:0005829,GO:0005975,GO:0005996,GO:0006006,GO:0006094,GO:0008150,GO:0008152,GO:0009058,GO:0016051,GO:0016829,GO:0016830,GO:0016831,GO:0019318,GO:0019319,GO:0044238,GO:0044281,GO:0044283,GO:0044424,GO:0044444,GO:0044464,GO:0046364,GO:0071704,GO:1901576	K01610
QSY6_00273	-	L	-	-		JZY2_00269	choX	E	-	K02002		YXH1_00275	hslO	O	GO:0003674,GO:0005488,GO:0005515,GO:0005575,GO:0005622,GO:0005623,GO:0005737,GO:0005829,GO:0006457,GO:0006950,GO:0006979,GO:0008150,GO:0008270,GO:0009266,GO:0009408,GO:0009628,GO:0009987,GO:0031647,GO:0036506,GO:0042026,GO:0042802,GO:0043167,GO:0043169,GO:0044183,GO:0044424,GO:0044444,GO:0044464,GO:0046872,GO:0046914,GO:0050896,GO:0065007,GO:0065008	K04083
QSY6_00275	-	-	-	-		JZY2_00270	gbdR	K	-	K21826		YXH1_00276	hslR	J	GO:0003674,GO:0003676,GO:0003677,GO:0003723,GO:0003727,GO:0005488,GO:0005575,GO:0005622,GO:0005623,GO:0005737,GO:0005829,GO:0006139,GO:0006725,GO:0006807,GO:0006950,GO:0008150,GO:0008152,GO:0009266,GO:0009408,GO:0009451,GO:0009628,GO:0009987,GO:0016070,GO:0033554,GO:0034605,GO:0034641,GO:0043021,GO:0043023,GO:0043170,GO:0043412,GO:0044237,GO:0044238,GO:0044424,GO:0044444,GO:0044464,GO:0044877,GO:…	K04762
QSY6_00276	-	L	-	-		JZY2_00271	-	T	-	K03406		YXH1_00277	ycgF	T	-	-
QSY6_00277	-	L	-	K07497		JZY2_00272	-	-	-	-		YXH1_00278	rimK2	O	-	-
QSY6_00279	-	-	-	-		JZY2_00273	-	D	-	-		YXH1_00279	rimK	F	GO:0003674,GO:0003824,GO:0005488,GO:0005515,GO:0005575,GO:0005622,GO:0005623,GO:0005737,GO:0006464,GO:0006807,GO:0006950,GO:0006974,GO:0007154,GO:0008150,GO:0008152,GO:0009432,GO:0009605,GO:0009987,GO:0009991,GO:0016874,GO:0016879,GO:0016881,GO:0018169,GO:0018410,GO:0019538,GO:0031668,GO:0033554,GO:0036211,GO:0042802,GO:0043170,GO:0043412,GO:0043687,GO:0044237,GO:0044238,GO:0044260,GO:0044267,GO:…	K05844
QSY6_00281	-	L	-	-		JZY2_00274	-	L	-	K02342		YXH1_00280	gltP	U	GO:0005575,GO:0005623,GO:0005886,GO:0006810,GO:0006811,GO:0006820,GO:0006835,GO:0008150,GO:0015711,GO:0015849,GO:0016020,GO:0044464,GO:0046942,GO:0051179,GO:0051234,GO:0071702,GO:0071944	K11102
QSY6_00282	-	-	-	-		JZY2_00275	-	T	-	K07182		YXH1_00281	-	-	-	-
QSY6_00283	-	-	-	-		JZY2_00276	-	T	-	-		YXH1_00282	-	S	-	-
QSY6_00284	-	S	-	-		JZY2_00277	-	M	-	-		YXH1_00283	cyaA	F	GO:0003674,GO:0003824,GO:0004016,GO:0005575,GO:0005622,GO:0005623,GO:0005737,GO:0006139,GO:0006163,GO:0006164,GO:0006171,GO:0006725,GO:0006753,GO:0006793,GO:0006796,GO:0006807,GO:0008150,GO:0008152,GO:0009058,GO:0009117,GO:0009150,GO:0009152,GO:0009165,GO:0009187,GO:0009190,GO:0009259,GO:0009260,GO:0009975,GO:0009987,GO:0016829,GO:0016849,GO:0018130,GO:0019438,GO:0019637,GO:0019693,GO:0034641,GO:…	K05851
QSY6_00285	-	-	-	-		JZY2_00278	glcB	H	GO:0003674,GO:0003824,GO:0004474,GO:0006082,GO:0006091,GO:0006099,GO:0006101,GO:0008150,GO:0008152,GO:0009060,GO:0009987,GO:0015980,GO:0016740,GO:0016746,GO:0016999,GO:0017144,GO:0019752,GO:0043436,GO:0044237,GO:0044238,GO:0044281,GO:0045333,GO:0046912,GO:0055114,GO:0071704,GO:0072350	K01638		YXH1_00284	rnk	K	-	K06140
QSY6_00287	-	S	-	-		JZY2_00279	-	E	-	-		YXH1_00285	cyaY	P	GO:0003674,GO:0003824,GO:0004322,GO:0005488,GO:0005506,GO:0005575,GO:0005622,GO:0005623,GO:0005737,GO:0005829,GO:0006464,GO:0006790,GO:0006807,GO:0006873,GO:0006875,GO:0006879,GO:0006950,GO:0006979,GO:0008150,GO:0008152,GO:0008198,GO:0008199,GO:0009987,GO:0016043,GO:0016226,GO:0016491,GO:0016530,GO:0016722,GO:0016724,GO:0018282,GO:0018283,GO:0019538,GO:0019725,GO:0022607,GO:0030003,GO:0031163,GO:…	K06202
QSY6_00288	-	S	-	-		JZY2_00280	-	K	-	-		YXH1_00286	lppL	M	-	-
QSY6_00289	-	S	-	-		JZY2_00281	rarD	S	GO:0005575,GO:0005623,GO:0005886,GO:0016020,GO:0016021,GO:0031224,GO:0044425,GO:0044464,GO:0071944	K05786		YXH1_00287	lysA	E	GO:0003674,GO:0003824,GO:0006082,GO:0006520,GO:0006553,GO:0006807,GO:0008150,GO:0008152,GO:0008652,GO:0008836,GO:0009058,GO:0009066,GO:0009067,GO:0009085,GO:0009089,GO:0009987,GO:0016053,GO:0016829,GO:0016830,GO:0016831,GO:0019752,GO:0043436,GO:0043648,GO:0044237,GO:0044238,GO:0044249,GO:0044281,GO:0044283,GO:0046394,GO:0046451,GO:0071704,GO:1901564,GO:1901566,GO:1901576,GO:1901605,GO:1901607	K01586
QSY6_00290	-	S	-	-		JZY2_00282	srkA	F	GO:0003674,GO:0003824,GO:0004672,GO:0004674,GO:0005575,GO:0005622,GO:0005623,GO:0005737,GO:0006464,GO:0006468,GO:0006793,GO:0006796,GO:0006807,GO:0008150,GO:0008152,GO:0009987,GO:0016301,GO:0016310,GO:0016740,GO:0016772,GO:0016773,GO:0019538,GO:0036211,GO:0043170,GO:0043412,GO:0044237,GO:0044238,GO:0044260,GO:0044267,GO:0044424,GO:0044464,GO:0071704,GO:0140096,GO:1901564	-		YXH1_00288	dapF	E	-	K01778
QSY6_00291	-	S	-	-		JZY2_00283	-	K	-	-		YXH1_00289	-	S	-	K09921
QSY6_00292	-	S	-	-		JZY2_00284	-	P	-	K02055		YXH1_00290	xerC	L	GO:0000150,GO:0003674,GO:0003676,GO:0003677,GO:0003824,GO:0005488,GO:0005575,GO:0005622,GO:0005623,GO:0005737,GO:0006139,GO:0006259,GO:0006276,GO:0006310,GO:0006725,GO:0006807,GO:0008150,GO:0008152,GO:0008907,GO:0009009,GO:0009037,GO:0009987,GO:0015074,GO:0032991,GO:0034641,GO:0042150,GO:0043170,GO:0044237,GO:0044238,GO:0044260,GO:0044424,GO:0044464,GO:0046483,GO:0048476,GO:0071139,GO:0071704,GO:…	K03733
QSY6_00296	-	S	-	-		JZY2_00285	cysT	P	-	K02053		YXH1_00291	yigB	S	GO:0000287,GO:0003674,GO:0003824,GO:0005488,GO:0006766,GO:0006767,GO:0006771,GO:0006793,GO:0006796,GO:0006807,GO:0008150,GO:0008152,GO:0009058,GO:0009110,GO:0009231,GO:0009987,GO:0016311,GO:0016787,GO:0016788,GO:0016791,GO:0017144,GO:0018130,GO:0022611,GO:0032502,GO:0034641,GO:0042364,GO:0042578,GO:0042726,GO:0042727,GO:0043167,GO:0043169,GO:0043726,GO:0044237,GO:0044249,GO:0044271,GO:0044281,GO:…	K20862
QSY6_00297	-	S	-	-		JZY2_00286	-	P	-	K02053		YXH1_00292	-	L	-	-
QSY6_00298	-	S	-	-		JZY2_00287	-	P	-	K02052		YXH1_00293	-	L	-	-
QSY6_00299	-	S	-	-		JZY2_00288	cpdA	S	-	K03651		YXH1_00294	-	L	-	-
QSY6_00300	-	S	-	-		JZY2_00289	uxpB	S	-	K07093		YXH1_00296	-	-	-	-
QSY6_00301	-	S	-	-		JZY2_00290	modE	H	GO:0005575,GO:0005622,GO:0005623,GO:0005737,GO:0005829,GO:0044424,GO:0044444,GO:0044464	K02019		YXH1_00297	-	L	-	-
QSY6_00303	-	S	-	-		JZY2_00291	gntX	S	GO:0006139,GO:0006259,GO:0006308,GO:0006725,GO:0006807,GO:0008150,GO:0008152,GO:0009056,GO:0009057,GO:0009987,GO:0015976,GO:0019439,GO:0034641,GO:0034655,GO:0043170,GO:0044237,GO:0044238,GO:0044248,GO:0044260,GO:0044265,GO:0044270,GO:0046483,GO:0046700,GO:0071704,GO:0090304,GO:1901360,GO:1901361,GO:1901575	-		YXH1_00298	-	L	-	K07497
QSY6_00304	-	S	-	K14744		JZY2_00292	bioB	H	GO:0003674,GO:0003824,GO:0004076,GO:0005488,GO:0006082,GO:0006732,GO:0006766,GO:0006767,GO:0006768,GO:0006790,GO:0006807,GO:0008150,GO:0008152,GO:0009058,GO:0009102,GO:0009108,GO:0009110,GO:0009987,GO:0016053,GO:0016740,GO:0016782,GO:0016783,GO:0017144,GO:0018130,GO:0019752,GO:0032787,GO:0034641,GO:0042364,GO:0043436,GO:0043603,GO:0043604,GO:0044237,GO:0044249,GO:0044271,GO:0044272,GO:0044281,GO:…	K01012		YXH1_00300	-	-	-	-
QSY6_00305	-	S	-	-		JZY2_00293	bioF	H	GO:0003674,GO:0003824,GO:0005488,GO:0006082,GO:0006732,GO:0006766,GO:0006767,GO:0006768,GO:0006790,GO:0006807,GO:0008144,GO:0008150,GO:0008152,GO:0008710,GO:0009058,GO:0009102,GO:0009108,GO:0009110,GO:0009987,GO:0016053,GO:0016740,GO:0016746,GO:0016747,GO:0017144,GO:0018130,GO:0019752,GO:0019842,GO:0030170,GO:0032787,GO:0034641,GO:0036094,GO:0042364,GO:0043167,GO:0043168,GO:0043436,GO:0043603,GO:…	K00652		YXH1_00302	-	L	-	-
QSY6_00306	-	S	-	-		JZY2_00294	bioH	S	-	K02170		YXH1_00303	-	-	-	-
QSY6_00307	-	S	-	-		JZY2_00295	bioC	H	GO:0003674,GO:0003824,GO:0004141,GO:0005575,GO:0005622,GO:0005623,GO:0005737,GO:0006082,GO:0006732,GO:0006766,GO:0006767,GO:0006768,GO:0006790,GO:0006807,GO:0008150,GO:0008152,GO:0008168,GO:0008171,GO:0008757,GO:0009058,GO:0009102,GO:0009108,GO:0009110,GO:0009987,GO:0010340,GO:0016053,GO:0016740,GO:0016741,GO:0016787,GO:0016788,GO:0016874,GO:0016879,GO:0016882,GO:0017144,GO:0018130,GO:0019752,GO:…	K02169		YXH1_00304	-	-	-	-
QSY6_00308	-	S	-	-		JZY2_00296	bioD	H	GO:0000166,GO:0000287,GO:0003674,GO:0003824,GO:0004141,GO:0005488,GO:0005524,GO:0005575,GO:0005622,GO:0005623,GO:0005737,GO:0005829,GO:0006082,GO:0006732,GO:0006766,GO:0006767,GO:0006768,GO:0006790,GO:0006807,GO:0008144,GO:0008150,GO:0008152,GO:0009058,GO:0009102,GO:0009108,GO:0009110,GO:0009987,GO:0016053,GO:0016874,GO:0016879,GO:0016882,GO:0017076,GO:0017144,GO:0018130,GO:0019752,GO:0030554,GO:…	K01935		YXH1_00305	-	S	-	-
QSY6_00309	-	S	-	-		JZY2_00297	-	-	-	-		YXH1_00306	-	-	-	-
QSY6_00310	-	E	-	-		JZY2_00298	-	C	-	-		YXH1_00308	-	S	-	-
QSY6_00311	-	S	-	-		JZY2_00299	yliF	T	GO:0005575,GO:0005623,GO:0005886,GO:0016020,GO:0044464,GO:0071944	-		YXH1_00309	-	S	-	-
QSY6_00312	-	-	-	-		JZY2_00300	-	C	-	-		YXH1_00310	-	S	-	-
QSY6_00313	-	-	-	-		JZY2_00301	-	L	-	-		YXH1_00311	-	S	-	-
QSY6_00314	-	S	-	-		JZY2_00302	-	S	-	-		YXH1_00312	-	S	-	-
QSY6_00315	-	S	-	-		JZY2_00303	pqqM	E	-	-		YXH1_00313	-	S	-	-
QSY6_00317	-	-	-	-		JZY2_00304	pqqM	E	-	-		YXH1_00317	-	S	-	-
QSY6_00322	-	O	-	-		JZY2_00305	pqqE	H	GO:0006082,GO:0006464,GO:0006732,GO:0006766,GO:0006767,GO:0006807,GO:0008150,GO:0008152,GO:0009058,GO:0009108,GO:0009110,GO:0009987,GO:0016053,GO:0018130,GO:0018189,GO:0018193,GO:0018212,GO:0019538,GO:0019752,GO:0034641,GO:0036211,GO:0042180,GO:0042181,GO:0042364,GO:0043170,GO:0043412,GO:0043436,GO:0044237,GO:0044238,GO:0044249,GO:0044260,GO:0044267,GO:0044271,GO:0044281,GO:0044283,GO:0046394,GO:…	K06139		YXH1_00318	-	S	-	-
QSY6_00323	-	L	-	-		JZY2_00306	pqqD	J	-	K06138		YXH1_00319	-	S	-	-
QSY6_00324	-	-	-	-		JZY2_00307	pqqC	H	-	K06137		YXH1_00320	-	S	-	-
QSY6_00325	-	S	-	-		JZY2_00308	pqqB	H	GO:0006082,GO:0006464,GO:0006732,GO:0006766,GO:0006767,GO:0006807,GO:0008150,GO:0008152,GO:0009058,GO:0009108,GO:0009110,GO:0009987,GO:0016053,GO:0018130,GO:0018189,GO:0018193,GO:0018212,GO:0019538,GO:0019752,GO:0034641,GO:0036211,GO:0042180,GO:0042181,GO:0042364,GO:0043170,GO:0043412,GO:0043436,GO:0044237,GO:0044238,GO:0044249,GO:0044260,GO:0044267,GO:0044271,GO:0044281,GO:0044283,GO:0046394,GO:…	K06136		YXH1_00321	-	S	-	-
QSY6_00326	occM1	P	-	K02029		JZY2_00309	pqqF	O	-	-		YXH1_00322	-	S	-	-
QSY6_00327	artQ	P	-	K02029,K09999		JZY2_00310	-	S	-	-		YXH1_00324	-	S	-	-
QSY6_00328	artI	ET	-	K02030,K09997		JZY2_00311	iaaM	E	-	K00466		YXH1_00325	-	S	-	K14744
QSY6_00329	-	E	-	K02028		JZY2_00312	-	K	-	K03719		YXH1_00326	-	S	-	-
QSY6_00330	gabP	E	-	K11735		JZY2_00313	yeeA	S	GO:0005575,GO:0005623,GO:0005886,GO:0016020,GO:0044464,GO:0071944	-		YXH1_00327	-	S	-	-
QSY6_00331	-	-	-	-		JZY2_00314	-	K	-	-		YXH1_00328	-	S	-	-
QSY6_00332	hopA1_1	-	-	-		JZY2_00315	hipA	S	-	K07154		YXH1_00329	-	S	-	-
QSY6_00334	yggX	C	GO:0005575,GO:0005622,GO:0005623,GO:0005737,GO:0005829,GO:0006950,GO:0006979,GO:0008150,GO:0009987,GO:0033554,GO:0034599,GO:0042221,GO:0044424,GO:0044444,GO:0044464,GO:0050896,GO:0051716,GO:0070887	-		JZY2_00318	-	L	-	-		YXH1_00330	-	S	-	-
QSY6_00335	mutY	L	GO:0003674,GO:0003824,GO:0006139,GO:0006259,GO:0006281,GO:0006284,GO:0006725,GO:0006807,GO:0006950,GO:0006974,GO:0008150,GO:0008152,GO:0009987,GO:0016787,GO:0033554,GO:0034641,GO:0043170,GO:0044237,GO:0044238,GO:0044260,GO:0046483,GO:0050896,GO:0051716,GO:0071704,GO:0090304,GO:1901360	K03575		JZY2_00319	-	S	-	-		YXH1_00331	-	E	-	-
QSY6_00336	asmA	M	-	K07289		JZY2_00320	cpg2_2	E	-	K01295		YXH1_00332	-	S	-	-
QSY6_00337	yhjX	P	-	-		JZY2_00321	-	K	-	-		YXH1_00333	-	-	-	-
QSY6_00338	tyrB	E	GO:0003674,GO:0003824,GO:0004838,GO:0005488,GO:0005515,GO:0005575,GO:0005622,GO:0005623,GO:0005737,GO:0005829,GO:0006082,GO:0006520,GO:0006531,GO:0006532,GO:0006551,GO:0006558,GO:0006570,GO:0006571,GO:0006725,GO:0006807,GO:0008144,GO:0008150,GO:0008152,GO:0008483,GO:0008652,GO:0008793,GO:0009058,GO:0009066,GO:0009067,GO:0009072,GO:0009073,GO:0009081,GO:0009082,GO:0009094,GO:0009095,GO:0009098,GO:…	K00832		JZY2_00322	-	Q	-	-		YXH1_00334	-	-	-	-
QSY6_00339	hisB	E	GO:0000105,GO:0003674,GO:0003824,GO:0004401,GO:0004424,GO:0005488,GO:0005515,GO:0006082,GO:0006520,GO:0006547,GO:0006725,GO:0006793,GO:0006796,GO:0006807,GO:0008150,GO:0008152,GO:0008652,GO:0009058,GO:0009987,GO:0016053,GO:0016311,GO:0016787,GO:0016788,GO:0016791,GO:0016829,GO:0016835,GO:0016836,GO:0018130,GO:0019438,GO:0019752,GO:0034641,GO:0042578,GO:0042802,GO:0043436,GO:0044237,GO:0044238,GO:…	K01089,K01693		JZY2_00323	-	H	-	K06133		YXH1_00335	-	S	-	-
QSY6_00340	hisH	E	GO:0000105,GO:0000107,GO:0003674,GO:0003824,GO:0006082,GO:0006520,GO:0006547,GO:0006725,GO:0006807,GO:0008150,GO:0008152,GO:0008652,GO:0009058,GO:0009987,GO:0016053,GO:0016740,GO:0016757,GO:0016763,GO:0018130,GO:0019438,GO:0019752,GO:0034641,GO:0043436,GO:0044237,GO:0044238,GO:0044249,GO:0044281,GO:0044283,GO:0046394,GO:0046483,GO:0052803,GO:0071704,GO:1901360,GO:1901362,GO:1901564,GO:1901566,GO:…	K02501		JZY2_00324	-	-	-	-		YXH1_00336	-	S	-	-
QSY6_00341	-	S	-	-		JZY2_00325	gbcA	P	-	K00479		YXH1_00338	-	-	-	-
QSY6_00342	hisA	E	-	K01814,K01817		JZY2_00326	gbcB	C	-	K21832		YXH1_00344	-	O	-	-
QSY6_00343	hisF	E	GO:0000105,GO:0000107,GO:0003674,GO:0003824,GO:0005575,GO:0005622,GO:0005623,GO:0005737,GO:0005829,GO:0006082,GO:0006520,GO:0006547,GO:0006725,GO:0006807,GO:0008150,GO:0008152,GO:0008652,GO:0009058,GO:0009382,GO:0009987,GO:0016053,GO:0016740,GO:0016757,GO:0016763,GO:0018130,GO:0019438,GO:0019752,GO:0032991,GO:0034641,GO:0043436,GO:0044237,GO:0044238,GO:0044249,GO:0044281,GO:0044283,GO:0044424,GO:…	K01663,K02500		JZY2_00327	-	-	-	-		YXH1_00345	-	-	-	-
QSY6_00344	-	E	-	-		JZY2_00328	rlmJ	H	-	K07115		YXH1_00346	PP0279	S	-	-
QSY6_00345	-	S	-	-		JZY2_00329	-	L	-	-		YXH1_00347	occM1	P	-	K02029
QSY6_00346	-	L	-	-		JZY2_00331	-	L	-	-		YXH1_00348	artQ	P	-	K02029,K09999
QSY6_00347	-	S	-	-		JZY2_00332	-	S	-	-		YXH1_00349	artI	ET	-	K02030,K09997
QSY6_00348	yibQ	S	-	K09798		JZY2_00333	-	E	-	-		YXH1_00350	-	E	-	K02028
QSY6_00349	ctpA	M	-	K03797		JZY2_00334	nudH	L	GO:0000287,GO:0003674,GO:0003824,GO:0005488,GO:0005575,GO:0005622,GO:0005623,GO:0005737,GO:0006139,GO:0006259,GO:0006281,GO:0006401,GO:0006402,GO:0006725,GO:0006807,GO:0006950,GO:0006974,GO:0008150,GO:0008152,GO:0009056,GO:0009057,GO:0009892,GO:0009893,GO:0009894,GO:0009896,GO:0009987,GO:0010468,GO:0010604,GO:0010605,GO:0010608,GO:0010629,GO:0016070,GO:0016071,GO:0016462,GO:0016787,GO:0016817,GO:…	K08311		YXH1_00351	gabP	E	-	K11735
QSY6_00350	envC	D	GO:0000920,GO:0001896,GO:0003674,GO:0003824,GO:0005575,GO:0005623,GO:0005886,GO:0008150,GO:0008219,GO:0009273,GO:0009314,GO:0009628,GO:0009987,GO:0012501,GO:0016020,GO:0016787,GO:0030288,GO:0030313,GO:0031975,GO:0032153,GO:0042221,GO:0042493,GO:0042546,GO:0042597,GO:0043085,GO:0044085,GO:0044093,GO:0044464,GO:0050790,GO:0050896,GO:0051301,GO:0051336,GO:0051345,GO:0065007,GO:0065009,GO:0071554,GO:…	-		JZY2_00335	ptsP	T	GO:0003674,GO:0003824,GO:0006464,GO:0006468,GO:0006793,GO:0006796,GO:0006807,GO:0008150,GO:0008152,GO:0008965,GO:0009987,GO:0010033,GO:0010243,GO:0016310,GO:0016740,GO:0016772,GO:0016775,GO:0019538,GO:0036211,GO:0042221,GO:0043170,GO:0043412,GO:0044237,GO:0044238,GO:0044260,GO:0044267,GO:0050896,GO:0071704,GO:1901564,GO:1901698	K08484		YXH1_00352	-	-	-	-
QSY6_00351	gpmI	F	GO:0003674,GO:0003824,GO:0004619,GO:0005488,GO:0005575,GO:0005622,GO:0005623,GO:0005737,GO:0005829,GO:0005975,GO:0006082,GO:0006090,GO:0006091,GO:0006096,GO:0006139,GO:0006163,GO:0006164,GO:0006165,GO:0006725,GO:0006732,GO:0006733,GO:0006753,GO:0006754,GO:0006757,GO:0006793,GO:0006796,GO:0006807,GO:0006950,GO:0006979,GO:0008150,GO:0008152,GO:0009056,GO:0009058,GO:0009108,GO:0009117,GO:0009123,GO:…	K15633		JZY2_00336	-	L	-	-		YXH1_00353	hopA1_1	-	-	-
QSY6_00352	yibN	P	GO:0005575,GO:0005622,GO:0005623,GO:0005737,GO:0005829,GO:0044424,GO:0044444,GO:0044464	K01011		JZY2_00337	lgt	M	GO:0003674,GO:0003824,GO:0005575,GO:0005623,GO:0005886,GO:0005887,GO:0006464,GO:0006807,GO:0008150,GO:0008152,GO:0008961,GO:0009058,GO:0009059,GO:0009898,GO:0009987,GO:0016020,GO:0016021,GO:0016740,GO:0016757,GO:0019538,GO:0031224,GO:0031226,GO:0034645,GO:0036211,GO:0042157,GO:0042158,GO:0043170,GO:0043412,GO:0044237,GO:0044238,GO:0044249,GO:0044260,GO:0044267,GO:0044425,GO:0044459,GO:0044464,GO:…	K13292		YXH1_00355	yggX	C	GO:0005575,GO:0005622,GO:0005623,GO:0005737,GO:0005829,GO:0006950,GO:0006979,GO:0008150,GO:0009987,GO:0033554,GO:0034599,GO:0042221,GO:0044424,GO:0044444,GO:0044464,GO:0050896,GO:0051716,GO:0070887	-
QSY6_00353	grxC	O	-	K03676		JZY2_00338	thyA	F	GO:0003674,GO:0003824,GO:0004799,GO:0006139,GO:0006725,GO:0006753,GO:0006793,GO:0006796,GO:0006807,GO:0008150,GO:0008152,GO:0008168,GO:0009058,GO:0009117,GO:0009165,GO:0009262,GO:0009263,GO:0009265,GO:0009394,GO:0009987,GO:0016740,GO:0016741,GO:0018130,GO:0019438,GO:0019637,GO:0019692,GO:0032259,GO:0034641,GO:0034654,GO:0042083,GO:0044237,GO:0044238,GO:0044249,GO:0044271,GO:0044281,GO:0046385,GO:…	K00560		YXH1_00356	mutY	L	GO:0003674,GO:0003824,GO:0006139,GO:0006259,GO:0006281,GO:0006284,GO:0006725,GO:0006807,GO:0006950,GO:0006974,GO:0008150,GO:0008152,GO:0009987,GO:0016787,GO:0033554,GO:0034641,GO:0043170,GO:0044237,GO:0044238,GO:0044260,GO:0046483,GO:0050896,GO:0051716,GO:0071704,GO:0090304,GO:1901360	K03575
QSY6_00354	secB	U	GO:0002790,GO:0003674,GO:0005488,GO:0005515,GO:0005575,GO:0005622,GO:0005623,GO:0005737,GO:0005829,GO:0006605,GO:0006810,GO:0006886,GO:0008104,GO:0008150,GO:0009306,GO:0009987,GO:0015031,GO:0015833,GO:0032940,GO:0033036,GO:0034613,GO:0042886,GO:0043952,GO:0044424,GO:0044444,GO:0044464,GO:0045184,GO:0046903,GO:0046907,GO:0051082,GO:0051179,GO:0051234,GO:0051641,GO:0051649,GO:0055085,GO:0070727,GO:…	K03071		JZY2_00340	-	-	-	-		YXH1_00357	asmA	M	-	K07289
QSY6_00355	trmL	J	GO:0001510,GO:0002128,GO:0002130,GO:0002131,GO:0002132,GO:0003674,GO:0003824,GO:0005488,GO:0005515,GO:0006139,GO:0006396,GO:0006399,GO:0006400,GO:0006725,GO:0006807,GO:0008033,GO:0008150,GO:0008152,GO:0008168,GO:0008173,GO:0008175,GO:0008757,GO:0009451,GO:0009987,GO:0010467,GO:0016070,GO:0016300,GO:0016427,GO:0016740,GO:0016741,GO:0030488,GO:0032259,GO:0034470,GO:0034641,GO:0034660,GO:0042802,GO:…	K03216		JZY2_00341	cadR	K	-	-		YXH1_00358	yhjX	P	-	-
QSY6_00356	-	-	-	-		JZY2_00342	cadA	P	-	K01534		YXH1_00359	tyrB	E	GO:0003674,GO:0003824,GO:0004838,GO:0005488,GO:0005515,GO:0005575,GO:0005622,GO:0005623,GO:0005737,GO:0005829,GO:0006082,GO:0006520,GO:0006531,GO:0006532,GO:0006551,GO:0006558,GO:0006570,GO:0006571,GO:0006725,GO:0006807,GO:0008144,GO:0008150,GO:0008152,GO:0008483,GO:0008652,GO:0008793,GO:0009058,GO:0009066,GO:0009067,GO:0009072,GO:0009073,GO:0009081,GO:0009082,GO:0009094,GO:0009095,GO:0009098,GO:…	K00832
QSY6_00357	tauC	P	GO:0003674,GO:0005215,GO:0005575,GO:0005623,GO:0005886,GO:0005887,GO:0006810,GO:0006950,GO:0007154,GO:0008150,GO:0009267,GO:0009605,GO:0009987,GO:0009991,GO:0010438,GO:0016020,GO:0016021,GO:0022857,GO:0031224,GO:0031226,GO:0031667,GO:0031668,GO:0031669,GO:0033554,GO:0042594,GO:0042908,GO:0042910,GO:0042918,GO:0042959,GO:0044425,GO:0044459,GO:0044464,GO:0050896,GO:0051179,GO:0051234,GO:0051716,GO:…	K15552		JZY2_00343	hutG	E	-	K01458,K01479		YXH1_00360	hisB	E	GO:0000105,GO:0003674,GO:0003824,GO:0004401,GO:0004424,GO:0005488,GO:0005515,GO:0006082,GO:0006520,GO:0006547,GO:0006725,GO:0006793,GO:0006796,GO:0006807,GO:0008150,GO:0008152,GO:0008652,GO:0009058,GO:0009987,GO:0016053,GO:0016311,GO:0016787,GO:0016788,GO:0016791,GO:0016829,GO:0016835,GO:0016836,GO:0018130,GO:0019438,GO:0019752,GO:0034641,GO:0042578,GO:0042802,GO:0043436,GO:0044237,GO:0044238,GO:…	K01089,K01693
QSY6_00358	tauB	P	GO:0000166,GO:0003674,GO:0005488,GO:0005524,GO:0006950,GO:0007154,GO:0008144,GO:0008150,GO:0009267,GO:0009605,GO:0009987,GO:0009991,GO:0010438,GO:0017076,GO:0030554,GO:0031667,GO:0031668,GO:0031669,GO:0032553,GO:0032555,GO:0032559,GO:0033554,GO:0035639,GO:0036094,GO:0042594,GO:0043167,GO:0043168,GO:0050896,GO:0051716,GO:0071496,GO:0097159,GO:0097367,GO:1901265,GO:1901363	K10831		JZY2_00344	hutI	F	-	K01468		YXH1_00361	hisH	E	GO:0000105,GO:0000107,GO:0003674,GO:0003824,GO:0006082,GO:0006520,GO:0006547,GO:0006725,GO:0006807,GO:0008150,GO:0008152,GO:0008652,GO:0009058,GO:0009987,GO:0016053,GO:0016740,GO:0016757,GO:0016763,GO:0018130,GO:0019438,GO:0019752,GO:0034641,GO:0043436,GO:0044237,GO:0044238,GO:0044249,GO:0044281,GO:0044283,GO:0046394,GO:0046483,GO:0052803,GO:0071704,GO:1901360,GO:1901362,GO:1901564,GO:1901566,GO:…	K02501
QSY6_00359	tauA	P	GO:0003674,GO:0005215,GO:0005575,GO:0005623,GO:0006810,GO:0006811,GO:0006820,GO:0006950,GO:0007154,GO:0008150,GO:0009267,GO:0009605,GO:0009970,GO:0009987,GO:0009991,GO:0015711,GO:0015734,GO:0015849,GO:0030288,GO:0030313,GO:0031667,GO:0031668,GO:0031669,GO:0031975,GO:0033554,GO:0042594,GO:0042597,GO:0042908,GO:0044464,GO:0050896,GO:0051179,GO:0051234,GO:0051716,GO:0071496,GO:0071702,GO:0071705,GO:…	K15551		JZY2_00345	proY	E	-	K16234		YXH1_00362	-	S	-	-
QSY6_00361	-	M	-	-		JZY2_00346	hutH	E	GO:0003674,GO:0003824,GO:0004397,GO:0006082,GO:0006520,GO:0006807,GO:0008150,GO:0008152,GO:0009987,GO:0016829,GO:0016840,GO:0016841,GO:0019752,GO:0043436,GO:0044237,GO:0044238,GO:0044281,GO:0071704,GO:1901564	K01745		YXH1_00363	hisA	E	-	K01814,K01817
QSY6_00362	-	L	-	-		JZY2_00347	hutH1	E	-	K01745		YXH1_00364	hisF	E	GO:0000105,GO:0000107,GO:0003674,GO:0003824,GO:0005575,GO:0005622,GO:0005623,GO:0005737,GO:0005829,GO:0006082,GO:0006520,GO:0006547,GO:0006725,GO:0006807,GO:0008150,GO:0008152,GO:0008652,GO:0009058,GO:0009382,GO:0009987,GO:0016053,GO:0016740,GO:0016757,GO:0016763,GO:0018130,GO:0019438,GO:0019752,GO:0032991,GO:0034641,GO:0043436,GO:0044237,GO:0044238,GO:0044249,GO:0044281,GO:0044283,GO:0044424,GO:…	K01663,K02500
QSY6_00363	-	S	-	-		JZY2_00348	opuAA	E	-	K02000		YXH1_00365	-	E	-	-
QSY6_00364	gspE	NU	-	K02454		JZY2_00349	hisW	P	-	K02001,K02002		YXH1_00366	-	S	-	-
QSY6_00365	-	-	-	-		JZY2_00350	hisX	E	-	K02002		YXH1_00367	yibQ	S	-	K09798
QSY6_00366	ybaO	K	-	K05800		JZY2_00351	hutU	E	-	K01712		YXH1_00368	ctpA	M	-	K03797
QSY6_00368	ygiF	S	-	K18446		JZY2_00352	hutU	E	-	K01712		YXH1_00369	envC	D	GO:0000920,GO:0001896,GO:0003674,GO:0003824,GO:0005575,GO:0005623,GO:0005886,GO:0008150,GO:0008219,GO:0009273,GO:0009314,GO:0009628,GO:0009987,GO:0012501,GO:0016020,GO:0016787,GO:0030288,GO:0030313,GO:0031975,GO:0032153,GO:0042221,GO:0042493,GO:0042546,GO:0042597,GO:0043085,GO:0044085,GO:0044093,GO:0044464,GO:0050790,GO:0050896,GO:0051301,GO:0051336,GO:0051345,GO:0065007,GO:0065009,GO:0071554,GO:…	-
QSY6_00369	argE	E	GO:0003674,GO:0003824,GO:0005488,GO:0006082,GO:0006520,GO:0006525,GO:0006526,GO:0006807,GO:0008150,GO:0008152,GO:0008270,GO:0008652,GO:0008777,GO:0009058,GO:0009064,GO:0009084,GO:0009987,GO:0016053,GO:0016787,GO:0016810,GO:0016811,GO:0019213,GO:0019752,GO:0043167,GO:0043169,GO:0043436,GO:0044237,GO:0044238,GO:0044249,GO:0044281,GO:0044283,GO:0046394,GO:0046872,GO:0046914,GO:0050897,GO:0071704,GO:…	K01438		JZY2_00353	betT	U	-	K02168		YXH1_00370	gpmI	F	GO:0003674,GO:0003824,GO:0004619,GO:0005488,GO:0005575,GO:0005622,GO:0005623,GO:0005737,GO:0005829,GO:0005975,GO:0006082,GO:0006090,GO:0006091,GO:0006096,GO:0006139,GO:0006163,GO:0006164,GO:0006165,GO:0006725,GO:0006732,GO:0006733,GO:0006753,GO:0006754,GO:0006757,GO:0006793,GO:0006796,GO:0006807,GO:0006950,GO:0006979,GO:0008150,GO:0008152,GO:0009056,GO:0009058,GO:0009108,GO:0009117,GO:0009123,GO:…	K15633
QSY6_00370	argA	E	GO:0003674,GO:0003824,GO:0004042,GO:0004358,GO:0006082,GO:0006520,GO:0006525,GO:0006526,GO:0006807,GO:0008080,GO:0008150,GO:0008152,GO:0008652,GO:0009058,GO:0009064,GO:0009084,GO:0009987,GO:0016053,GO:0016407,GO:0016410,GO:0016740,GO:0016746,GO:0016747,GO:0019752,GO:0043436,GO:0044237,GO:0044238,GO:0044249,GO:0044281,GO:0044283,GO:0046394,GO:0071704,GO:1901564,GO:1901566,GO:1901576,GO:1901605,GO:…	K14682		JZY2_00354	znuA	P	GO:0000041,GO:0003674,GO:0005488,GO:0005575,GO:0005623,GO:0006810,GO:0006811,GO:0006812,GO:0006829,GO:0008150,GO:0008270,GO:0030001,GO:0042597,GO:0043167,GO:0043169,GO:0044464,GO:0046872,GO:0046914,GO:0051179,GO:0051234,GO:0070838,GO:0072511	K09815		YXH1_00371	yibN	P	GO:0005575,GO:0005622,GO:0005623,GO:0005737,GO:0005829,GO:0044424,GO:0044444,GO:0044464	K01011
QSY6_00371	gshA	H	GO:0003674,GO:0003824,GO:0004357,GO:0005488,GO:0005575,GO:0005622,GO:0005623,GO:0005737,GO:0005829,GO:0006518,GO:0006575,GO:0006749,GO:0006750,GO:0006790,GO:0006807,GO:0006950,GO:0006970,GO:0006972,GO:0008150,GO:0008152,GO:0009058,GO:0009628,GO:0009987,GO:0010035,GO:0010038,GO:0016874,GO:0016879,GO:0016881,GO:0019184,GO:0034641,GO:0042221,GO:0042398,GO:0043043,GO:0043167,GO:0043169,GO:0043603,GO:…	K01919		JZY2_00355	zur	K	-	K09823		YXH1_00372	grxC	O	-	K03676
QSY6_00372	-	Q	-	K02614		JZY2_00356	znuC	P	GO:0000041,GO:0000166,GO:0003674,GO:0003824,GO:0005215,GO:0005385,GO:0005488,GO:0005524,GO:0006810,GO:0006811,GO:0006812,GO:0006829,GO:0008144,GO:0008150,GO:0008324,GO:0015075,GO:0015318,GO:0015399,GO:0015405,GO:0016462,GO:0016787,GO:0016817,GO:0016818,GO:0016887,GO:0017076,GO:0017111,GO:0022804,GO:0022857,GO:0022890,GO:0030001,GO:0030554,GO:0032553,GO:0032555,GO:0032559,GO:0034220,GO:0035639,GO:…	K09817		YXH1_00373	secB	U	GO:0002790,GO:0003674,GO:0005488,GO:0005515,GO:0005575,GO:0005622,GO:0005623,GO:0005737,GO:0005829,GO:0006605,GO:0006810,GO:0006886,GO:0008104,GO:0008150,GO:0009306,GO:0009987,GO:0015031,GO:0015833,GO:0032940,GO:0033036,GO:0034613,GO:0042886,GO:0043952,GO:0044424,GO:0044444,GO:0044464,GO:0045184,GO:0046903,GO:0046907,GO:0051082,GO:0051179,GO:0051234,GO:0051641,GO:0051649,GO:0055085,GO:0070727,GO:…	K03071
QSY6_00373	yhgF	K	GO:0005575,GO:0005622,GO:0005623,GO:0005737,GO:0005829,GO:0008150,GO:0009314,GO:0009628,GO:0010212,GO:0044424,GO:0044444,GO:0044464,GO:0050896	K06959		JZY2_00357	znuB	P	GO:0000006,GO:0000041,GO:0003674,GO:0005215,GO:0005385,GO:0005575,GO:0005623,GO:0005886,GO:0006810,GO:0006811,GO:0006812,GO:0006829,GO:0008150,GO:0008324,GO:0010035,GO:0010038,GO:0010043,GO:0015075,GO:0015318,GO:0016020,GO:0022857,GO:0022890,GO:0030001,GO:0034220,GO:0042221,GO:0044464,GO:0046873,GO:0046915,GO:0050896,GO:0051179,GO:0051234,GO:0055085,GO:0070838,GO:0071577,GO:0071944,GO:0072509,GO:…	K09816		YXH1_00374	trmL	J	GO:0001510,GO:0002128,GO:0002130,GO:0002131,GO:0002132,GO:0003674,GO:0003824,GO:0005488,GO:0005515,GO:0006139,GO:0006396,GO:0006399,GO:0006400,GO:0006725,GO:0006807,GO:0008033,GO:0008150,GO:0008152,GO:0008168,GO:0008173,GO:0008175,GO:0008757,GO:0009451,GO:0009987,GO:0010467,GO:0016070,GO:0016300,GO:0016427,GO:0016740,GO:0016741,GO:0030488,GO:0032259,GO:0034470,GO:0034641,GO:0034660,GO:0042802,GO:…	K03216
QSY6_00374	ompR	K	GO:0000156,GO:0000160,GO:0000976,GO:0001067,GO:0001130,GO:0001216,GO:0001217,GO:0003674,GO:0003676,GO:0003677,GO:0003690,GO:0003700,GO:0005488,GO:0005575,GO:0005622,GO:0005623,GO:0005737,GO:0006355,GO:0007154,GO:0007165,GO:0008150,GO:0009889,GO:0009890,GO:0009891,GO:0009892,GO:0009893,GO:0009987,GO:0010468,GO:0010556,GO:0010557,GO:0010558,GO:0010604,GO:0010605,GO:0010628,GO:0010629,GO:0019219,GO:…	K07659		JZY2_00358	-	-	-	-		YXH1_00375	-	-	-	-
QSY6_00375	envZ	T	GO:0000155,GO:0000160,GO:0003674,GO:0003824,GO:0004672,GO:0004673,GO:0004721,GO:0005488,GO:0005515,GO:0005575,GO:0005623,GO:0005886,GO:0005887,GO:0006464,GO:0006468,GO:0006470,GO:0006793,GO:0006796,GO:0006807,GO:0007154,GO:0007165,GO:0008150,GO:0008152,GO:0009898,GO:0009987,GO:0016020,GO:0016021,GO:0016301,GO:0016310,GO:0016311,GO:0016740,GO:0016772,GO:0016773,GO:0016775,GO:0016787,GO:0016788,GO:…	K07638		JZY2_00359	katE	P	GO:0003674,GO:0003824,GO:0004096,GO:0004601,GO:0005488,GO:0005506,GO:0005515,GO:0005575,GO:0005622,GO:0005623,GO:0005737,GO:0006950,GO:0006970,GO:0006972,GO:0006974,GO:0006979,GO:0008150,GO:0008152,GO:0009056,GO:0009628,GO:0009636,GO:0009987,GO:0016209,GO:0016491,GO:0016684,GO:0016999,GO:0017001,GO:0017144,GO:0020037,GO:0033554,GO:0042221,GO:0042737,GO:0042743,GO:0042744,GO:0042802,GO:0043167,GO:…	K03781		YXH1_00376	tauC	P	GO:0003674,GO:0005215,GO:0005575,GO:0005623,GO:0005886,GO:0005887,GO:0006810,GO:0006950,GO:0007154,GO:0008150,GO:0009267,GO:0009605,GO:0009987,GO:0009991,GO:0010438,GO:0016020,GO:0016021,GO:0022857,GO:0031224,GO:0031226,GO:0031667,GO:0031668,GO:0031669,GO:0033554,GO:0042594,GO:0042908,GO:0042910,GO:0042918,GO:0042959,GO:0044425,GO:0044459,GO:0044464,GO:0050896,GO:0051179,GO:0051234,GO:0051716,GO:…	K15552
QSY6_00376	-	S	-	-		JZY2_00360	metN	P	GO:0003674,GO:0003824,GO:0005215,GO:0006810,GO:0008150,GO:0015399,GO:0015405,GO:0016462,GO:0016787,GO:0016817,GO:0016818,GO:0016887,GO:0017111,GO:0022804,GO:0022857,GO:0042623,GO:0042626,GO:0043492,GO:0051179,GO:0051234,GO:0055085	K02071		YXH1_00377	tauB	P	GO:0000166,GO:0003674,GO:0005488,GO:0005524,GO:0006950,GO:0007154,GO:0008144,GO:0008150,GO:0009267,GO:0009605,GO:0009987,GO:0009991,GO:0010438,GO:0017076,GO:0030554,GO:0031667,GO:0031668,GO:0031669,GO:0032553,GO:0032555,GO:0032559,GO:0033554,GO:0035639,GO:0036094,GO:0042594,GO:0043167,GO:0043168,GO:0050896,GO:0051716,GO:0071496,GO:0097159,GO:0097367,GO:1901265,GO:1901363	K10831
QSY6_00377	ytjA	S	-	-		JZY2_00361	metI	P	-	K02072		YXH1_00378	tauA	P	GO:0003674,GO:0005215,GO:0005575,GO:0005623,GO:0006810,GO:0006811,GO:0006820,GO:0006950,GO:0007154,GO:0008150,GO:0009267,GO:0009605,GO:0009970,GO:0009987,GO:0009991,GO:0015711,GO:0015734,GO:0015849,GO:0030288,GO:0030313,GO:0031667,GO:0031668,GO:0031669,GO:0031975,GO:0033554,GO:0042594,GO:0042597,GO:0042908,GO:0044464,GO:0050896,GO:0051179,GO:0051234,GO:0051716,GO:0071496,GO:0071702,GO:0071705,GO:…	K15551
QSY6_00378	-	-	-	-		JZY2_00362	metQ-2	M	-	K02073		YXH1_00380	-	M	-	-
QSY6_00379	osmY	S	GO:0005575,GO:0005623,GO:0006457,GO:0006950,GO:0006970,GO:0006972,GO:0008150,GO:0009628,GO:0009987,GO:0030288,GO:0030313,GO:0031975,GO:0042597,GO:0044464,GO:0050896,GO:0061077	K04065		JZY2_00363	scoP	S	-	K07152		YXH1_00381	-	L	-	-
QSY6_00380	algB	T	-	K11384		JZY2_00364	ctaG	O	-	K02258		YXH1_00382	-	S	-	-
QSY6_00381	kinB	T	-	K11383		JZY2_00365	-	-	-	-		YXH1_00383	gspE	NU	-	K02454
QSY6_00382	yoeB	S	GO:0003674,GO:0003824,GO:0004518,GO:0004519,GO:0004521,GO:0004540,GO:0005488,GO:0006139,GO:0006379,GO:0006401,GO:0006402,GO:0006417,GO:0006446,GO:0006725,GO:0006807,GO:0008150,GO:0008152,GO:0009056,GO:0009057,GO:0009889,GO:0009890,GO:0009892,GO:0009987,GO:0010468,GO:0010556,GO:0010558,GO:0010605,GO:0010608,GO:0010629,GO:0016070,GO:0016071,GO:0016458,GO:0016787,GO:0016788,GO:0016892,GO:0016894,GO:…	K19158		JZY2_00366	ychM	P	-	-		YXH1_00384	-	-	-	-
QSY6_00383	yefM	D	-	K08591,K19159		JZY2_00367	cynT	P	-	K01673		YXH1_00385	ybaO	K	-	K05800
QSY6_00384	ampDh2	M	-	K01447,K11066		JZY2_00368	-	L	-	-		YXH1_00386	ygiF	S	-	K18446
QSY6_00385	pleD	T	-	K13590		JZY2_00369	elbB	Q	GO:0005575,GO:0005622,GO:0005623,GO:0005737,GO:0005829,GO:0006629,GO:0006720,GO:0008150,GO:0008152,GO:0008299,GO:0008610,GO:0009058,GO:0009893,GO:0009987,GO:0019216,GO:0019222,GO:0019747,GO:0031323,GO:0031325,GO:0044237,GO:0044238,GO:0044249,GO:0044255,GO:0044424,GO:0044444,GO:0044464,GO:0045828,GO:0045834,GO:0048518,GO:0048522,GO:0050789,GO:0050794,GO:0065007,GO:0071704,GO:0080090,GO:1901576	-		YXH1_00387	argE	E	GO:0003674,GO:0003824,GO:0005488,GO:0006082,GO:0006520,GO:0006525,GO:0006526,GO:0006807,GO:0008150,GO:0008152,GO:0008270,GO:0008652,GO:0008777,GO:0009058,GO:0009064,GO:0009084,GO:0009987,GO:0016053,GO:0016787,GO:0016810,GO:0016811,GO:0019213,GO:0019752,GO:0043167,GO:0043169,GO:0043436,GO:0044237,GO:0044238,GO:0044249,GO:0044281,GO:0044283,GO:0046394,GO:0046872,GO:0046914,GO:0050897,GO:0071704,GO:…	K01438
QSY6_00386	-	L	-	-		JZY2_00370	-	S	-	-		YXH1_00388	argA	E	GO:0003674,GO:0003824,GO:0004042,GO:0004358,GO:0006082,GO:0006520,GO:0006525,GO:0006526,GO:0006807,GO:0008080,GO:0008150,GO:0008152,GO:0008652,GO:0009058,GO:0009064,GO:0009084,GO:0009987,GO:0016053,GO:0016407,GO:0016410,GO:0016740,GO:0016746,GO:0016747,GO:0019752,GO:0043436,GO:0044237,GO:0044238,GO:0044249,GO:0044281,GO:0044283,GO:0046394,GO:0071704,GO:1901564,GO:1901566,GO:1901576,GO:1901605,GO:…	K14682
QSY6_00387	dsbA	O	GO:0005575,GO:0005623,GO:0042597,GO:0044464	K03673		JZY2_00371	hemB	H	-	K01698		YXH1_00389	gshA	H	GO:0003674,GO:0003824,GO:0004357,GO:0005488,GO:0005575,GO:0005622,GO:0005623,GO:0005737,GO:0005829,GO:0006518,GO:0006575,GO:0006749,GO:0006750,GO:0006790,GO:0006807,GO:0006950,GO:0006970,GO:0006972,GO:0008150,GO:0008152,GO:0009058,GO:0009628,GO:0009987,GO:0010035,GO:0010038,GO:0016874,GO:0016879,GO:0016881,GO:0019184,GO:0034641,GO:0042221,GO:0042398,GO:0043043,GO:0043167,GO:0043169,GO:0043603,GO:…	K01919
QSY6_00388	engB	D	GO:0000166,GO:0001882,GO:0001883,GO:0003674,GO:0005488,GO:0005525,GO:0005575,GO:0005622,GO:0005623,GO:0005737,GO:0005829,GO:0017076,GO:0019001,GO:0032549,GO:0032550,GO:0032553,GO:0032555,GO:0032561,GO:0035639,GO:0036094,GO:0043167,GO:0043168,GO:0044424,GO:0044444,GO:0044464,GO:0097159,GO:0097367,GO:1901265,GO:1901363	K03978		JZY2_00372	ppk	F	-	K00937		YXH1_00390	-	Q	-	K02614
QSY6_00389	polA	L	GO:0003674,GO:0003676,GO:0003677,GO:0003824,GO:0003887,GO:0004518,GO:0004527,GO:0005488,GO:0005575,GO:0005622,GO:0005623,GO:0005737,GO:0005829,GO:0006139,GO:0006259,GO:0006260,GO:0006261,GO:0006281,GO:0006284,GO:0006725,GO:0006807,GO:0006950,GO:0006974,GO:0008150,GO:0008152,GO:0008408,GO:0008409,GO:0009058,GO:0009059,GO:0009987,GO:0016740,GO:0016772,GO:0016779,GO:0016787,GO:0016788,GO:0018130,GO:…	K02335		JZY2_00373	gppA	FP	GO:0003674,GO:0003824,GO:0004309,GO:0005488,GO:0005515,GO:0006082,GO:0006139,GO:0006725,GO:0006793,GO:0006797,GO:0006798,GO:0006807,GO:0006950,GO:0007154,GO:0008150,GO:0008152,GO:0008894,GO:0009056,GO:0009267,GO:0009605,GO:0009987,GO:0009991,GO:0015949,GO:0016462,GO:0016787,GO:0016817,GO:0016818,GO:0031667,GO:0031668,GO:0031669,GO:0033554,GO:0034641,GO:0042594,GO:0042802,GO:0043436,GO:0044237,GO:…	K01524		YXH1_00391	yhgF	K	GO:0005575,GO:0005622,GO:0005623,GO:0005737,GO:0005829,GO:0008150,GO:0009314,GO:0009628,GO:0010212,GO:0044424,GO:0044444,GO:0044464,GO:0050896	K06959
QSY6_00390	-	S	-	-		JZY2_00374	glnQ_2	E	-	K02028		YXH1_00392	ompR	K	GO:0000156,GO:0000160,GO:0000976,GO:0001067,GO:0001130,GO:0001216,GO:0001217,GO:0003674,GO:0003676,GO:0003677,GO:0003690,GO:0003700,GO:0005488,GO:0005575,GO:0005622,GO:0005623,GO:0005737,GO:0006355,GO:0007154,GO:0007165,GO:0008150,GO:0009889,GO:0009890,GO:0009891,GO:0009892,GO:0009893,GO:0009987,GO:0010468,GO:0010556,GO:0010557,GO:0010558,GO:0010604,GO:0010605,GO:0010628,GO:0010629,GO:0019219,GO:…	K07659
QSY6_00391	thrB	F	-	K02204		JZY2_00375	yecS_3	P	-	K02029		YXH1_00393	envZ	T	GO:0000155,GO:0000160,GO:0003674,GO:0003824,GO:0004672,GO:0004673,GO:0004721,GO:0005488,GO:0005515,GO:0005575,GO:0005623,GO:0005886,GO:0005887,GO:0006464,GO:0006468,GO:0006470,GO:0006793,GO:0006796,GO:0006807,GO:0007154,GO:0007165,GO:0008150,GO:0008152,GO:0009898,GO:0009987,GO:0016020,GO:0016021,GO:0016301,GO:0016310,GO:0016311,GO:0016740,GO:0016772,GO:0016773,GO:0016775,GO:0016787,GO:0016788,GO:…	K07638
QSY6_00393	-	K	-	K06145		JZY2_00376	-	P	-	K02029		YXH1_00394	-	S	-	-
QSY6_00394	-	P	-	K02014		JZY2_00377	-	ET	-	K02030		YXH1_00395	ytjA	S	-	-
QSY6_00395	ntaA	C	-	-		JZY2_00378	-	K	-	K05799		YXH1_00396	-	-	-	-
QSY6_00396	ssuA	P	GO:0006790,GO:0008150,GO:0008152,GO:0009987,GO:0044237	K15553		JZY2_00379	trxA	O	GO:0003674,GO:0003824,GO:0004791,GO:0005575,GO:0005622,GO:0005623,GO:0005737,GO:0005829,GO:0006950,GO:0006979,GO:0008150,GO:0008152,GO:0009636,GO:0009987,GO:0015035,GO:0015036,GO:0016209,GO:0016491,GO:0016651,GO:0016667,GO:0016668,GO:0016671,GO:0019725,GO:0033554,GO:0034599,GO:0042221,GO:0042592,GO:0044424,GO:0044444,GO:0044464,GO:0045454,GO:0047134,GO:0050789,GO:0050794,GO:0050896,GO:0051716,GO:…	K03671		YXH1_00397	osmY	S	GO:0005575,GO:0005623,GO:0006457,GO:0006950,GO:0006970,GO:0006972,GO:0008150,GO:0009628,GO:0009987,GO:0030288,GO:0030313,GO:0031975,GO:0042597,GO:0044464,GO:0050896,GO:0061077	K04065
QSY6_00397	yghZ	C	GO:0003674,GO:0003824,GO:0006081,GO:0006950,GO:0006974,GO:0008150,GO:0008152,GO:0009056,GO:0009438,GO:0009987,GO:0016491,GO:0016614,GO:0016616,GO:0033554,GO:0042180,GO:0042182,GO:0044237,GO:0044248,GO:0044281,GO:0044282,GO:0046185,GO:0050896,GO:0051596,GO:0051716,GO:0055114,GO:0071704,GO:1901575	K19265		JZY2_00380	rho	K	GO:0003674,GO:0003676,GO:0003723,GO:0005488,GO:0005515,GO:0005575,GO:0005622,GO:0005623,GO:0005737,GO:0005829,GO:0006139,GO:0006351,GO:0006353,GO:0006725,GO:0006807,GO:0008150,GO:0008152,GO:0009058,GO:0009059,GO:0009987,GO:0010467,GO:0016070,GO:0018130,GO:0019438,GO:0032774,GO:0034641,GO:0034645,GO:0034654,GO:0042802,GO:0043170,GO:0044237,GO:0044238,GO:0044249,GO:0044260,GO:0044271,GO:0044424,GO:…	K03628		YXH1_00398	algB	T	-	K11384
QSY6_00398	glnG	T	GO:0005575,GO:0005622,GO:0005623,GO:0005737,GO:0005829,GO:0044424,GO:0044444,GO:0044464	K07712		JZY2_00381	ubiD	H	GO:0003674,GO:0003824,GO:0005488,GO:0005515,GO:0005575,GO:0005622,GO:0005623,GO:0005737,GO:0005829,GO:0006732,GO:0006733,GO:0006743,GO:0006744,GO:0008150,GO:0008152,GO:0008694,GO:0009058,GO:0009108,GO:0009987,GO:0016829,GO:0016830,GO:0016831,GO:0042180,GO:0042181,GO:0042802,GO:0044237,GO:0044249,GO:0044281,GO:0044283,GO:0044424,GO:0044444,GO:0044464,GO:0051186,GO:0051188,GO:0071704,GO:1901576,GO:…	K03182		YXH1_00399	kinB	T	-	K11383
QSY6_00399	glnL	T	GO:0000155,GO:0000160,GO:0003674,GO:0003824,GO:0004672,GO:0004673,GO:0004721,GO:0005488,GO:0005515,GO:0005575,GO:0005622,GO:0005623,GO:0006464,GO:0006468,GO:0006470,GO:0006793,GO:0006796,GO:0006807,GO:0007154,GO:0007165,GO:0008150,GO:0008152,GO:0009987,GO:0016301,GO:0016310,GO:0016311,GO:0016740,GO:0016772,GO:0016773,GO:0016775,GO:0016787,GO:0016788,GO:0016791,GO:0018106,GO:0018193,GO:0018202,GO:…	K07708		JZY2_00382	ascD	C	-	K00523,K05368		YXH1_00400	yoeB	S	GO:0003674,GO:0003824,GO:0004518,GO:0004519,GO:0004521,GO:0004540,GO:0005488,GO:0006139,GO:0006379,GO:0006401,GO:0006402,GO:0006417,GO:0006446,GO:0006725,GO:0006807,GO:0008150,GO:0008152,GO:0009056,GO:0009057,GO:0009889,GO:0009890,GO:0009892,GO:0009987,GO:0010468,GO:0010556,GO:0010558,GO:0010605,GO:0010608,GO:0010629,GO:0016070,GO:0016071,GO:0016458,GO:0016787,GO:0016788,GO:0016892,GO:0016894,GO:…	K19158
QSY6_00400	-	S	-	-		JZY2_00383	chaC	P	-	K07232		YXH1_00401	yefM	D	-	K08591,K19159
QSY6_00401	-	S	-	-		JZY2_00384	glpT	G	GO:0003674,GO:0005215,GO:0005575,GO:0005623,GO:0005886,GO:0006810,GO:0006811,GO:0006817,GO:0006820,GO:0008150,GO:0008509,GO:0008643,GO:0015075,GO:0015103,GO:0015114,GO:0015144,GO:0015166,GO:0015168,GO:0015291,GO:0015297,GO:0015301,GO:0015315,GO:0015318,GO:0015527,GO:0015698,GO:0015711,GO:0015748,GO:0015791,GO:0015793,GO:0015794,GO:0015850,GO:0016020,GO:0022804,GO:0022857,GO:0034219,GO:0034220,GO:…	K02445		YXH1_00402	ampDh2	M	-	K01447,K11066
QSY6_00402	aroH	M	-	K04093		JZY2_00385	-	M	-	-		YXH1_00403	pleD	T	-	K13590
QSY6_00403	glnA	E	-	K01915		JZY2_00386	-	-	-	-		YXH1_00404	-	L	-	-
QSY6_00404	thiI	HP	GO:0000049,GO:0002937,GO:0003674,GO:0003676,GO:0003723,GO:0003824,GO:0005488,GO:0005575,GO:0005622,GO:0005623,GO:0005737,GO:0005829,GO:0006139,GO:0006396,GO:0006399,GO:0006400,GO:0006725,GO:0006766,GO:0006767,GO:0006772,GO:0006790,GO:0006807,GO:0008033,GO:0008150,GO:0008152,GO:0009058,GO:0009110,GO:0009228,GO:0009451,GO:0009987,GO:0010467,GO:0016070,GO:0017144,GO:0018130,GO:0019438,GO:0034227,GO:…	K03151		JZY2_00388	-	-	-	-		YXH1_00405	dsbA	O	GO:0005575,GO:0005623,GO:0042597,GO:0044464	K03673
QSY6_00405	typA	T	GO:0000027,GO:0005575,GO:0005622,GO:0005623,GO:0005737,GO:0005829,GO:0006950,GO:0006996,GO:0008150,GO:0009266,GO:0009408,GO:0009409,GO:0009628,GO:0009987,GO:0016043,GO:0022607,GO:0022613,GO:0022618,GO:0034622,GO:0042254,GO:0042255,GO:0042273,GO:0043933,GO:0044085,GO:0044424,GO:0044444,GO:0044464,GO:0050896,GO:0065003,GO:0070925,GO:0071826,GO:0071840	K06207		JZY2_00389	-	S	-	-		YXH1_00406	engB	D	GO:0000166,GO:0001882,GO:0001883,GO:0003674,GO:0005488,GO:0005525,GO:0005575,GO:0005622,GO:0005623,GO:0005737,GO:0005829,GO:0017076,GO:0019001,GO:0032549,GO:0032550,GO:0032553,GO:0032555,GO:0032561,GO:0035639,GO:0036094,GO:0043167,GO:0043168,GO:0044424,GO:0044444,GO:0044464,GO:0097159,GO:0097367,GO:1901265,GO:1901363	K03978
QSY6_00406	ygbI	K	GO:0006139,GO:0006351,GO:0006725,GO:0006807,GO:0008150,GO:0008152,GO:0009058,GO:0009059,GO:0009987,GO:0010467,GO:0016070,GO:0018130,GO:0019438,GO:0032774,GO:0034641,GO:0034645,GO:0034654,GO:0043170,GO:0044237,GO:0044238,GO:0044249,GO:0044260,GO:0044271,GO:0046483,GO:0071704,GO:0090304,GO:0097659,GO:1901360,GO:1901362,GO:1901576	K03436		JZY2_00390	-	S	-	-		YXH1_00407	polA	L	GO:0003674,GO:0003676,GO:0003677,GO:0003824,GO:0003887,GO:0004518,GO:0004527,GO:0005488,GO:0005575,GO:0005622,GO:0005623,GO:0005737,GO:0005829,GO:0006139,GO:0006259,GO:0006260,GO:0006261,GO:0006281,GO:0006284,GO:0006725,GO:0006807,GO:0006950,GO:0006974,GO:0008150,GO:0008152,GO:0008408,GO:0008409,GO:0009058,GO:0009059,GO:0009987,GO:0016740,GO:0016772,GO:0016779,GO:0016787,GO:0016788,GO:0018130,GO:…	K02335
QSY6_00407	polS	IQ	-	K08261,K21620		JZY2_00391	-	L	-	-		YXH1_00408	-	S	-	-
QSY6_00408	-	G	-	K10227		JZY2_00392	-	L	-	-		YXH1_00409	thrB	F	-	K02204
QSY6_00409	-	K	-	-		JZY2_00393	qor	C	-	K00344		YXH1_00411	-	K	-	K06145
QSY6_00410	nhaP	P	-	K03316		JZY2_00394	-	N	-	K02415		YXH1_00412	-	P	-	K02014
QSY6_00411	-	S	-	-		JZY2_00395	-	S	-	-		YXH1_00413	ntaA	C	-	-
QSY6_00412	-	-	-	-		JZY2_00396	-	-	-	-		YXH1_00414	ssuA	P	GO:0006790,GO:0008150,GO:0008152,GO:0009987,GO:0044237	K15553
QSY6_00413	opdT	S	-	-		JZY2_00397	ygfA	H	GO:0003674,GO:0003824,GO:0006082,GO:0006575,GO:0006725,GO:0006730,GO:0006732,GO:0006760,GO:0006807,GO:0008150,GO:0008152,GO:0009058,GO:0009108,GO:0009396,GO:0009987,GO:0016053,GO:0016874,GO:0016879,GO:0016882,GO:0018130,GO:0019438,GO:0019752,GO:0022611,GO:0030272,GO:0032502,GO:0034641,GO:0035999,GO:0042398,GO:0042558,GO:0042559,GO:0043436,GO:0043603,GO:0043604,GO:0044237,GO:0044249,GO:0044271,GO:…	K01934		YXH1_00415	yghZ	C	GO:0003674,GO:0003824,GO:0006081,GO:0006950,GO:0006974,GO:0008150,GO:0008152,GO:0009056,GO:0009438,GO:0009987,GO:0016491,GO:0016614,GO:0016616,GO:0033554,GO:0042180,GO:0042182,GO:0044237,GO:0044248,GO:0044281,GO:0044282,GO:0046185,GO:0050896,GO:0051596,GO:0051716,GO:0055114,GO:0071704,GO:1901575	K19265
QSY6_00414	-	V	-	-		JZY2_00398	-	D	-	K09888		YXH1_00416	glnG	T	GO:0005575,GO:0005622,GO:0005623,GO:0005737,GO:0005829,GO:0044424,GO:0044444,GO:0044464	K07712
QSY6_00415	iaaL	H	-	K03397		JZY2_00399	-	S	-	K09892		YXH1_00417	glnL	T	GO:0000155,GO:0000160,GO:0003674,GO:0003824,GO:0004672,GO:0004673,GO:0004721,GO:0005488,GO:0005515,GO:0005575,GO:0005622,GO:0005623,GO:0006464,GO:0006468,GO:0006470,GO:0006793,GO:0006796,GO:0006807,GO:0007154,GO:0007165,GO:0008150,GO:0008152,GO:0009987,GO:0016301,GO:0016310,GO:0016311,GO:0016740,GO:0016772,GO:0016773,GO:0016775,GO:0016787,GO:0016788,GO:0016791,GO:0018106,GO:0018193,GO:0018202,GO:…	K07708
QSY6_00416	-	M	-	-		JZY2_00400	ygfB	S	GO:0005575,GO:0005622,GO:0005623,GO:0005737,GO:0005829,GO:0044424,GO:0044444,GO:0044464	K09895		YXH1_00418	-	S	-	-
QSY6_00418	-	I	-	K07126		JZY2_00401	pepP	E	-	K01262		YXH1_00419	-	S	-	-
QSY6_00419	-	S	-	K07126		JZY2_00402	ubiH	CH	GO:0003674,GO:0003824,GO:0006732,GO:0006733,GO:0006743,GO:0006744,GO:0006950,GO:0006979,GO:0008150,GO:0008152,GO:0008681,GO:0009058,GO:0009108,GO:0009314,GO:0009416,GO:0009628,GO:0009987,GO:0016491,GO:0016705,GO:0042180,GO:0042181,GO:0044237,GO:0044249,GO:0044281,GO:0044283,GO:0050896,GO:0051186,GO:0051188,GO:0055114,GO:0071704,GO:1901576,GO:1901661,GO:1901663	K03185,K18800		YXH1_00420	aroH	M	-	K04093
QSY6_00420	-	I	-	-		JZY2_00403	visC	CH	GO:0003674,GO:0003824,GO:0006732,GO:0006733,GO:0006743,GO:0006744,GO:0008150,GO:0008152,GO:0009058,GO:0009108,GO:0009987,GO:0016491,GO:0019168,GO:0042180,GO:0042181,GO:0044237,GO:0044249,GO:0044281,GO:0044283,GO:0051186,GO:0051188,GO:0055114,GO:0071704,GO:1901576,GO:1901661,GO:1901663	K03184,K18800		YXH1_00421	glnA	E	-	K01915
QSY6_00421	-	S	-	K11904		JZY2_00404	-	K	-	-		YXH1_00422	thiI	HP	GO:0000049,GO:0002937,GO:0003674,GO:0003676,GO:0003723,GO:0003824,GO:0005488,GO:0005575,GO:0005622,GO:0005623,GO:0005737,GO:0005829,GO:0006139,GO:0006396,GO:0006399,GO:0006400,GO:0006725,GO:0006766,GO:0006767,GO:0006772,GO:0006790,GO:0006807,GO:0008033,GO:0008150,GO:0008152,GO:0009058,GO:0009110,GO:0009228,GO:0009451,GO:0009987,GO:0010467,GO:0016070,GO:0017144,GO:0018130,GO:0019438,GO:0034227,GO:…	K03151
QSY6_00422	czcA	P	-	K15726		JZY2_00405	exuT	G	GO:0003674,GO:0005215,GO:0005342,GO:0005575,GO:0005623,GO:0005886,GO:0006810,GO:0006811,GO:0006820,GO:0008028,GO:0008150,GO:0008509,GO:0008514,GO:0008643,GO:0015075,GO:0015133,GO:0015134,GO:0015144,GO:0015145,GO:0015318,GO:0015711,GO:0015718,GO:0015735,GO:0015736,GO:0015749,GO:0015778,GO:0015849,GO:0016020,GO:0016021,GO:0022857,GO:0031224,GO:0034219,GO:0034220,GO:0044425,GO:0044464,GO:0046942,GO:…	K07783,K08191		YXH1_00423	typA	T	GO:0000027,GO:0005575,GO:0005622,GO:0005623,GO:0005737,GO:0005829,GO:0006950,GO:0006996,GO:0008150,GO:0009266,GO:0009408,GO:0009409,GO:0009628,GO:0009987,GO:0016043,GO:0022607,GO:0022613,GO:0022618,GO:0034622,GO:0042254,GO:0042255,GO:0042273,GO:0043933,GO:0044085,GO:0044424,GO:0044444,GO:0044464,GO:0050896,GO:0065003,GO:0070925,GO:0071826,GO:0071840	K06207
QSY6_00423	cecB	M	-	K15727		JZY2_00406	-	S	-	K07002		YXH1_00424	ygbI	K	GO:0006139,GO:0006351,GO:0006725,GO:0006807,GO:0008150,GO:0008152,GO:0009058,GO:0009059,GO:0009987,GO:0010467,GO:0016070,GO:0018130,GO:0019438,GO:0032774,GO:0034641,GO:0034645,GO:0034654,GO:0043170,GO:0044237,GO:0044238,GO:0044249,GO:0044260,GO:0044271,GO:0046483,GO:0071704,GO:0090304,GO:0097659,GO:1901360,GO:1901362,GO:1901576	K03436
QSY6_00424	-	MU	-	K15725		JZY2_00407	-	KT	-	-		YXH1_00425	polS	IQ	-	K08261,K21620
QSY6_00425	-	K	-	K07665		JZY2_00408	-	M	-	K02073		YXH1_00426	-	G	-	K10227
QSY6_00426	silS	T	-	K07644		JZY2_00409	-	M	-	-		YXH1_00427	-	K	-	-
QSY6_00427	-	S	-	-		JZY2_00410	-	Q	-	K16868		YXH1_00428	nhaP	P	-	K03316
QSY6_00428	yqjC	S	-	-		JZY2_00411	pvsA_1	IQ	-	-		YXH1_00429	-	S	-	-
QSY6_00429	ligB	L	GO:0003674,GO:0003824,GO:0003909,GO:0003911,GO:0005575,GO:0005622,GO:0005623,GO:0005737,GO:0005829,GO:0006139,GO:0006259,GO:0006260,GO:0006266,GO:0006281,GO:0006284,GO:0006288,GO:0006310,GO:0006725,GO:0006807,GO:0006950,GO:0006974,GO:0008150,GO:0008152,GO:0009058,GO:0009059,GO:0009987,GO:0016874,GO:0016886,GO:0033554,GO:0034641,GO:0034645,GO:0043170,GO:0044237,GO:0044238,GO:0044249,GO:0044260,GO:…	K01972		JZY2_00412	-	IQ	-	-		YXH1_00430	-	-	-	-
QSY6_00430	metK	H	GO:0000096,GO:0000166,GO:0000287,GO:0003674,GO:0003824,GO:0004478,GO:0005488,GO:0005515,GO:0005524,GO:0005575,GO:0005622,GO:0005623,GO:0005737,GO:0005829,GO:0006082,GO:0006139,GO:0006520,GO:0006534,GO:0006555,GO:0006556,GO:0006575,GO:0006725,GO:0006732,GO:0006790,GO:0006807,GO:0008144,GO:0008150,GO:0008152,GO:0009058,GO:0009066,GO:0009069,GO:0009108,GO:0009116,GO:0009119,GO:0009987,GO:0016740,GO:…	K00789		JZY2_00413	-	I	-	-		YXH1_00431	opdT	S	-	-
QSY6_00431	-	K	-	-		JZY2_00414	ectC	G	-	K06720		YXH1_00432	-	V	-	-
QSY6_00432	tktA	G	GO:0000302,GO:0003674,GO:0003824,GO:0004802,GO:0005488,GO:0005575,GO:0005622,GO:0005623,GO:0005737,GO:0005829,GO:0006081,GO:0006098,GO:0006139,GO:0006355,GO:0006725,GO:0006732,GO:0006733,GO:0006739,GO:0006753,GO:0006793,GO:0006796,GO:0006807,GO:0006950,GO:0006979,GO:0008150,GO:0008152,GO:0009052,GO:0009117,GO:0009635,GO:0009636,GO:0009719,GO:0009889,GO:0009891,GO:0009893,GO:0009987,GO:0010033,GO:…	K00615		JZY2_00415	setB	G	-	-		YXH1_00433	iaaL	H	-	K03397
QSY6_00433	epd	H	GO:0000166,GO:0003674,GO:0003824,GO:0004365,GO:0005488,GO:0005575,GO:0005622,GO:0005623,GO:0005737,GO:0005829,GO:0005975,GO:0005996,GO:0006006,GO:0006081,GO:0006725,GO:0006732,GO:0006766,GO:0006767,GO:0006793,GO:0006796,GO:0006807,GO:0008150,GO:0008152,GO:0008614,GO:0008615,GO:0009058,GO:0009108,GO:0009110,GO:0009987,GO:0016491,GO:0016620,GO:0016903,GO:0017144,GO:0018130,GO:0019318,GO:0019438,GO:…	K00134,K03472		JZY2_00416	-	S	-	-		YXH1_00434	-	M	-	-
QSY6_00434	pgk	F	GO:0003674,GO:0003824,GO:0004618,GO:0005575,GO:0005622,GO:0005623,GO:0005737,GO:0005829,GO:0005975,GO:0006082,GO:0006090,GO:0006091,GO:0006096,GO:0006139,GO:0006163,GO:0006164,GO:0006165,GO:0006725,GO:0006732,GO:0006733,GO:0006753,GO:0006754,GO:0006757,GO:0006793,GO:0006796,GO:0006807,GO:0008150,GO:0008152,GO:0009056,GO:0009058,GO:0009108,GO:0009117,GO:0009123,GO:0009124,GO:0009126,GO:0009127,GO:…	K00927		JZY2_00417	-	S	-	-		YXH1_00436	-	I	-	K07126
QSY6_00435	-	-	-	-		JZY2_00418	-	S	-	-		YXH1_00437	-	S	-	K07126
QSY6_00436	-	M	-	-		JZY2_00419	-	S	-	-		YXH1_00438	-	I	-	-
QSY6_00437	fba	G	-	K01624		JZY2_00420	-	S	-	-		YXH1_00439	-	S	-	K11904
QSY6_00438	-	S	-	-		JZY2_00421	-	S	-	-		YXH1_00440	czcA	P	-	K15726
QSY6_00439	-	S	-	-		JZY2_00422	-	I	-	K19231		YXH1_00441	cecB	M	-	K15727
QSY6_00440	-	E	-	K01273		JZY2_00423	tauD	Q	-	K03119		YXH1_00442	-	MU	-	K15725
QSY6_00441	-	S	-	-		JZY2_00424	nrtCD	P	-	K02049		YXH1_00443	-	K	-	K07665
QSY6_00442	dgcA	C	-	K21833		JZY2_00425	nrtB	P	-	K02050		YXH1_00444	silS	T	-	K07644
QSY6_00443	dgcB	C	-	K21834		JZY2_00426	-	L	-	-		YXH1_00445	-	S	-	-
QSY6_00444	etfA-1	C	-	K03522		JZY2_00427	-	P	-	K02051		YXH1_00446	yqjC	S	-	-
QSY6_00445	etfB-1	C	-	K03521		JZY2_00428	-	M	-	-		YXH1_00447	ligB	L	GO:0003674,GO:0003824,GO:0003909,GO:0003911,GO:0005575,GO:0005622,GO:0005623,GO:0005737,GO:0005829,GO:0006139,GO:0006259,GO:0006260,GO:0006266,GO:0006281,GO:0006284,GO:0006288,GO:0006310,GO:0006725,GO:0006807,GO:0006950,GO:0006974,GO:0008150,GO:0008152,GO:0009058,GO:0009059,GO:0009987,GO:0016874,GO:0016886,GO:0033554,GO:0034641,GO:0034645,GO:0043170,GO:0044237,GO:0044238,GO:0044249,GO:0044260,GO:…	K01972
QSY6_00446	chiA	G	-	-		JZY2_00429	-	M	-	K21136		YXH1_00448	metK	H	GO:0000096,GO:0000166,GO:0000287,GO:0003674,GO:0003824,GO:0004478,GO:0005488,GO:0005515,GO:0005524,GO:0005575,GO:0005622,GO:0005623,GO:0005737,GO:0005829,GO:0006082,GO:0006139,GO:0006520,GO:0006534,GO:0006555,GO:0006556,GO:0006575,GO:0006725,GO:0006732,GO:0006790,GO:0006807,GO:0008144,GO:0008150,GO:0008152,GO:0009058,GO:0009066,GO:0009069,GO:0009108,GO:0009116,GO:0009119,GO:0009987,GO:0016740,GO:…	K00789
QSY6_00449	-	L	-	-		JZY2_00430	-	M	-	K21137		YXH1_00449	-	K	-	-
QSY6_00450	-	L	-	K00986		JZY2_00431	-	V	-	K18138,K18303,K21134		YXH1_00450	tktA	G	GO:0000302,GO:0003674,GO:0003824,GO:0004802,GO:0005488,GO:0005575,GO:0005622,GO:0005623,GO:0005737,GO:0005829,GO:0006081,GO:0006098,GO:0006139,GO:0006355,GO:0006725,GO:0006732,GO:0006733,GO:0006739,GO:0006753,GO:0006793,GO:0006796,GO:0006807,GO:0006950,GO:0006979,GO:0008150,GO:0008152,GO:0009052,GO:0009117,GO:0009635,GO:0009636,GO:0009719,GO:0009889,GO:0009891,GO:0009893,GO:0009987,GO:0010033,GO:…	K00615
QSY6_00451	-	S	-	-		JZY2_00433	-	Q	-	-		YXH1_00451	epd	H	GO:0000166,GO:0003674,GO:0003824,GO:0004365,GO:0005488,GO:0005575,GO:0005622,GO:0005623,GO:0005737,GO:0005829,GO:0005975,GO:0005996,GO:0006006,GO:0006081,GO:0006725,GO:0006732,GO:0006766,GO:0006767,GO:0006793,GO:0006796,GO:0006807,GO:0008150,GO:0008152,GO:0008614,GO:0008615,GO:0009058,GO:0009108,GO:0009110,GO:0009987,GO:0016491,GO:0016620,GO:0016903,GO:0017144,GO:0018130,GO:0019318,GO:0019438,GO:…	K00134,K03472
QSY6_00452	ctrA	T	-	K13584		JZY2_00434	metI	P	-	K02072		YXH1_00452	pgk	F	GO:0003674,GO:0003824,GO:0004618,GO:0005575,GO:0005622,GO:0005623,GO:0005737,GO:0005829,GO:0005975,GO:0006082,GO:0006090,GO:0006091,GO:0006096,GO:0006139,GO:0006163,GO:0006164,GO:0006165,GO:0006725,GO:0006732,GO:0006733,GO:0006753,GO:0006754,GO:0006757,GO:0006793,GO:0006796,GO:0006807,GO:0008150,GO:0008152,GO:0009056,GO:0009058,GO:0009108,GO:0009117,GO:0009123,GO:0009124,GO:0009126,GO:0009127,GO:…	K00927
QSY6_00453	-	T	-	-		JZY2_00435	metN	P	GO:0003674,GO:0003824,GO:0005215,GO:0006810,GO:0006811,GO:0006820,GO:0006865,GO:0008150,GO:0015399,GO:0015405,GO:0015711,GO:0015849,GO:0016462,GO:0016787,GO:0016817,GO:0016818,GO:0016887,GO:0017111,GO:0022804,GO:0022857,GO:0042623,GO:0042626,GO:0043492,GO:0046942,GO:0051179,GO:0051234,GO:0055085,GO:0071702,GO:0071705	K02071		YXH1_00453	-	-	-	-
QSY6_00454	rpoD	K	GO:0000988,GO:0000990,GO:0003674,GO:0005575,GO:0005622,GO:0005623,GO:0005737,GO:0005829,GO:0006139,GO:0006351,GO:0006352,GO:0006355,GO:0006725,GO:0006807,GO:0006950,GO:0008150,GO:0008152,GO:0009058,GO:0009059,GO:0009266,GO:0009408,GO:0009628,GO:0009889,GO:0009987,GO:0010467,GO:0010468,GO:0010556,GO:0016070,GO:0016987,GO:0018130,GO:0019219,GO:0019222,GO:0019438,GO:0031323,GO:0031326,GO:0032774,GO:…	K03086		JZY2_00436	metQ1	M	-	K02073		YXH1_00454	-	M	-	-
QSY6_00455	dnaG	L	GO:0003674,GO:0003824,GO:0003896,GO:0003899,GO:0005488,GO:0005575,GO:0005622,GO:0005623,GO:0005737,GO:0006139,GO:0006259,GO:0006260,GO:0006261,GO:0006269,GO:0006725,GO:0006807,GO:0008150,GO:0008152,GO:0008270,GO:0009058,GO:0009059,GO:0009987,GO:0016070,GO:0016740,GO:0016772,GO:0016779,GO:0018130,GO:0019438,GO:0032774,GO:0034062,GO:0034641,GO:0034645,GO:0034654,GO:0043167,GO:0043169,GO:0043170,GO:…	K02316		JZY2_00437	-	C	-	K20938		YXH1_00455	fba	G	-	K01624
QSY6_00456	rpsU	J	GO:0000028,GO:0003674,GO:0003735,GO:0005198,GO:0005575,GO:0005622,GO:0005623,GO:0005737,GO:0005829,GO:0005840,GO:0006412,GO:0006518,GO:0006807,GO:0006996,GO:0008150,GO:0008152,GO:0009058,GO:0009059,GO:0009987,GO:0010467,GO:0015935,GO:0016043,GO:0019538,GO:0022607,GO:0022613,GO:0022618,GO:0022626,GO:0022627,GO:0032991,GO:0034622,GO:0034641,GO:0034645,GO:0042254,GO:0042255,GO:0042274,GO:0043043,GO:…	K02970		JZY2_00438	-	I	-	-		YXH1_00456	-	S	-	-
QSY6_00457	tsaD	J	GO:0000287,GO:0000408,GO:0002949,GO:0003674,GO:0003824,GO:0004175,GO:0004222,GO:0005488,GO:0005506,GO:0005515,GO:0005575,GO:0005622,GO:0005623,GO:0005737,GO:0005829,GO:0006139,GO:0006396,GO:0006399,GO:0006400,GO:0006508,GO:0006725,GO:0006807,GO:0008033,GO:0008150,GO:0008152,GO:0008233,GO:0008237,GO:0009451,GO:0009987,GO:0010467,GO:0016070,GO:0016787,GO:0019538,GO:0032991,GO:0034470,GO:0034641,GO:…	K01409		JZY2_00439	-	I	-	-		YXH1_00457	-	S	-	-
QSY6_00458	plsY	I	GO:0005575,GO:0005623,GO:0005886,GO:0016020,GO:0044464,GO:0071944	K08591		JZY2_00440	-	N	-	-		YXH1_00458	-	E	-	K01273
QSY6_00459	folB	H	GO:0003674,GO:0003824,GO:0004150,GO:0005488,GO:0005515,GO:0016829,GO:0016830,GO:0016832,GO:0042802	K01633		JZY2_00441	yecC	E	GO:0000099,GO:0000101,GO:0000166,GO:0003333,GO:0003674,GO:0005215,GO:0005342,GO:0005488,GO:0005524,GO:0005575,GO:0005623,GO:0005886,GO:0006810,GO:0006811,GO:0006820,GO:0006865,GO:0008144,GO:0008150,GO:0008509,GO:0008514,GO:0015075,GO:0015171,GO:0015179,GO:0015184,GO:0015318,GO:0015711,GO:0015804,GO:0015807,GO:0015811,GO:0015849,GO:0016020,GO:0017076,GO:0022857,GO:0030554,GO:0032553,GO:0032555,GO:…	K02028,K02029,K09972,K10004,K10010		YXH1_00459	-	S	-	-
QSY6_00460	folK2	H	-	K00950		JZY2_00442	yecS	P	GO:0000099,GO:0000101,GO:0003333,GO:0003674,GO:0005215,GO:0005342,GO:0005575,GO:0005623,GO:0005886,GO:0006791,GO:0006810,GO:0006811,GO:0006820,GO:0006865,GO:0008150,GO:0008509,GO:0008514,GO:0015075,GO:0015171,GO:0015179,GO:0015184,GO:0015318,GO:0015711,GO:0015804,GO:0015807,GO:0015811,GO:0015849,GO:0016020,GO:0022857,GO:0034220,GO:0044464,GO:0046942,GO:0046943,GO:0051179,GO:0051234,GO:0055085,GO:…	K02029,K10009		YXH1_00460	dgcA	C	-	K21833
QSY6_00461	cca	J	GO:0003674,GO:0003824,GO:0004652,GO:0004810,GO:0006139,GO:0006396,GO:0006399,GO:0006725,GO:0006807,GO:0008033,GO:0008150,GO:0008152,GO:0009987,GO:0010467,GO:0016070,GO:0016740,GO:0016772,GO:0016779,GO:0034470,GO:0034641,GO:0034660,GO:0043170,GO:0044237,GO:0044238,GO:0046483,GO:0070566,GO:0071704,GO:0090304,GO:1901360,GO:1990817	K00974		JZY2_00443	fliY	ET	-	K02424		YXH1_00461	dgcB	C	-	K21834
QSY6_00462	ycgB	S	GO:0006950,GO:0006974,GO:0008150,GO:0009987,GO:0033554,GO:0050896,GO:0051716	K06415		JZY2_00444	dcyD	E	GO:0000096,GO:0000098,GO:0003674,GO:0003824,GO:0005488,GO:0005575,GO:0005622,GO:0005623,GO:0005737,GO:0005829,GO:0006082,GO:0006520,GO:0006534,GO:0006790,GO:0006791,GO:0006807,GO:0006950,GO:0007154,GO:0008144,GO:0008150,GO:0008152,GO:0009056,GO:0009063,GO:0009069,GO:0009071,GO:0009093,GO:0009267,GO:0009605,GO:0009987,GO:0009991,GO:0010438,GO:0016054,GO:0016829,GO:0016846,GO:0016848,GO:0019148,GO:…	K01505,K05396		YXH1_00462	etfA-1	C	-	K03522
QSY6_00463	yeaH	S	-	K09786		JZY2_00445	srpH	E	-	K00640		YXH1_00463	etfB-1	C	-	K03521
QSY6_00464	yeaG	T	GO:0003674,GO:0003824,GO:0004672,GO:0006464,GO:0006468,GO:0006793,GO:0006796,GO:0006807,GO:0006950,GO:0006995,GO:0007154,GO:0008150,GO:0008152,GO:0009267,GO:0009605,GO:0009987,GO:0009991,GO:0016301,GO:0016310,GO:0016740,GO:0016772,GO:0016773,GO:0019538,GO:0031667,GO:0031668,GO:0031669,GO:0033554,GO:0036211,GO:0042594,GO:0043170,GO:0043412,GO:0043562,GO:0044237,GO:0044238,GO:0044260,GO:0044267,GO:…	K07180		JZY2_00446	-	K	-	-		YXH1_00464	chiA	G	-	-
QSY6_00465	glpE	H	GO:0003674,GO:0003824,GO:0004792,GO:0005575,GO:0005622,GO:0005623,GO:0005737,GO:0016740,GO:0016782,GO:0016783,GO:0044424,GO:0044464	K02439		JZY2_00447	-	K	-	K03088		YXH1_00467	-	L	-	-
QSY6_00466	apaH	T	GO:0003674,GO:0003824,GO:0004551,GO:0004721,GO:0006139,GO:0006464,GO:0006470,GO:0006725,GO:0006793,GO:0006796,GO:0006807,GO:0008138,GO:0008150,GO:0008152,GO:0008796,GO:0008803,GO:0009314,GO:0009628,GO:0009987,GO:0010165,GO:0010212,GO:0015949,GO:0016311,GO:0016462,GO:0016787,GO:0016788,GO:0016791,GO:0016817,GO:0016818,GO:0019538,GO:0034641,GO:0036211,GO:0042578,GO:0043170,GO:0043412,GO:0044237,GO:…	K01525		JZY2_00448	-	S	-	-		YXH1_00468	-	L	-	K00986
QSY6_00467	apaG	P	-	K06195		JZY2_00449	nhaA	P	-	K03313		YXH1_00469	-	S	-	-
QSY6_00468	ksgA	J	GO:0000028,GO:0000154,GO:0000179,GO:0001510,GO:0003674,GO:0003676,GO:0003677,GO:0003690,GO:0003723,GO:0003729,GO:0003824,GO:0005488,GO:0005575,GO:0005622,GO:0005623,GO:0005737,GO:0005829,GO:0006139,GO:0006364,GO:0006396,GO:0006725,GO:0006807,GO:0006996,GO:0008150,GO:0008152,GO:0008168,GO:0008170,GO:0008173,GO:0008649,GO:0008757,GO:0009451,GO:0009987,GO:0010467,GO:0016043,GO:0016070,GO:0016072,GO:…	K02528		JZY2_00450	ydjR	S	-	K09975		YXH1_00470	ctrA	T	-	K13584
QSY6_00469	pdxA	H	GO:0000166,GO:0000287,GO:0003674,GO:0003824,GO:0005488,GO:0005515,GO:0006081,GO:0006725,GO:0006732,GO:0006766,GO:0006767,GO:0006793,GO:0006796,GO:0006807,GO:0008150,GO:0008152,GO:0008270,GO:0008614,GO:0008615,GO:0009058,GO:0009108,GO:0009110,GO:0009987,GO:0016491,GO:0016614,GO:0016616,GO:0017144,GO:0018130,GO:0019438,GO:0019637,GO:0034641,GO:0036094,GO:0042364,GO:0042802,GO:0042816,GO:0042819,GO:…	K00097		JZY2_00451	hutC	K	-	K05836		YXH1_00471	-	T	-	-
QSY6_00470	surA	O	GO:0000413,GO:0003674,GO:0003755,GO:0003824,GO:0005488,GO:0005515,GO:0005575,GO:0005623,GO:0006457,GO:0006458,GO:0006464,GO:0006807,GO:0008150,GO:0008152,GO:0009987,GO:0016043,GO:0016853,GO:0016859,GO:0018193,GO:0018208,GO:0019538,GO:0022607,GO:0030288,GO:0030313,GO:0031647,GO:0031975,GO:0033218,GO:0036211,GO:0042277,GO:0042597,GO:0043163,GO:0043165,GO:0043170,GO:0043412,GO:0044085,GO:0044091,GO:…	K03771		JZY2_00452	hutF	F	-	K05603		YXH1_00472	rpoD	K	GO:0000988,GO:0000990,GO:0003674,GO:0005575,GO:0005622,GO:0005623,GO:0005737,GO:0005829,GO:0006139,GO:0006351,GO:0006352,GO:0006355,GO:0006725,GO:0006807,GO:0006950,GO:0008150,GO:0008152,GO:0009058,GO:0009059,GO:0009266,GO:0009408,GO:0009628,GO:0009889,GO:0009987,GO:0010467,GO:0010468,GO:0010556,GO:0016070,GO:0016987,GO:0018130,GO:0019219,GO:0019222,GO:0019438,GO:0031323,GO:0031326,GO:0032774,GO:…	K03086
QSY6_00471	lptD	M	GO:0005575,GO:0005623,GO:0006810,GO:0006869,GO:0008150,GO:0009279,GO:0009636,GO:0009987,GO:0010876,GO:0015920,GO:0016020,GO:0016043,GO:0019867,GO:0022607,GO:0030312,GO:0030313,GO:0031975,GO:0033036,GO:0042221,GO:0043163,GO:0043165,GO:0044085,GO:0044091,GO:0044462,GO:0044464,GO:0045229,GO:0050896,GO:0051179,GO:0051234,GO:0061024,GO:0071702,GO:0071709,GO:0071840,GO:0071944,GO:1901264	K04744		JZY2_00453	blc	M	-	K03098		YXH1_00473	dnaG	L	GO:0003674,GO:0003824,GO:0003896,GO:0003899,GO:0005488,GO:0005575,GO:0005622,GO:0005623,GO:0005737,GO:0006139,GO:0006259,GO:0006260,GO:0006261,GO:0006269,GO:0006725,GO:0006807,GO:0008150,GO:0008152,GO:0008270,GO:0009058,GO:0009059,GO:0009987,GO:0016070,GO:0016740,GO:0016772,GO:0016779,GO:0018130,GO:0019438,GO:0032774,GO:0034062,GO:0034641,GO:0034645,GO:0034654,GO:0043167,GO:0043169,GO:0043170,GO:…	K02316
QSY6_00472	-	S	GO:0000166,GO:0000270,GO:0003674,GO:0003824,GO:0005488,GO:0005524,GO:0005975,GO:0006022,GO:0006040,GO:0006082,GO:0006793,GO:0006796,GO:0006807,GO:0008144,GO:0008150,GO:0008152,GO:0009254,GO:0009987,GO:0016301,GO:0016310,GO:0016740,GO:0016772,GO:0017076,GO:0019200,GO:0019752,GO:0030203,GO:0030554,GO:0032553,GO:0032555,GO:0032559,GO:0035639,GO:0036094,GO:0043167,GO:0043168,GO:0043170,GO:0043436,GO:…	K07102		JZY2_00454	-	S	-	-		YXH1_00474	rpsU	J	GO:0000028,GO:0003674,GO:0003735,GO:0005198,GO:0005575,GO:0005622,GO:0005623,GO:0005737,GO:0005829,GO:0005840,GO:0006412,GO:0006518,GO:0006807,GO:0006996,GO:0008150,GO:0008152,GO:0009058,GO:0009059,GO:0009987,GO:0010467,GO:0015935,GO:0016043,GO:0019538,GO:0022607,GO:0022613,GO:0022618,GO:0022626,GO:0022627,GO:0032991,GO:0034622,GO:0034641,GO:0034645,GO:0042254,GO:0042255,GO:0042274,GO:0043043,GO:…	K02970
QSY6_00473	-	JM	GO:0000166,GO:0000270,GO:0000287,GO:0001882,GO:0001884,GO:0002134,GO:0003674,GO:0003824,GO:0005488,GO:0006022,GO:0006040,GO:0006082,GO:0006807,GO:0008150,GO:0008152,GO:0009254,GO:0009987,GO:0016740,GO:0016772,GO:0016779,GO:0019103,GO:0019752,GO:0030203,GO:0032549,GO:0032551,GO:0032553,GO:0032557,GO:0036094,GO:0043167,GO:0043168,GO:0043169,GO:0043170,GO:0043436,GO:0044237,GO:0044281,GO:0046872,GO:…	K00966,K00992		JZY2_00455	fbp	G	GO:0003674,GO:0003824,GO:0005575,GO:0005622,GO:0005623,GO:0005737,GO:0005829,GO:0005975,GO:0005984,GO:0005985,GO:0005986,GO:0005996,GO:0006000,GO:0006002,GO:0006006,GO:0006094,GO:0006793,GO:0006796,GO:0008150,GO:0008152,GO:0009058,GO:0009311,GO:0009312,GO:0009987,GO:0016051,GO:0016311,GO:0016787,GO:0016788,GO:0016791,GO:0019203,GO:0019318,GO:0019319,GO:0019637,GO:0030388,GO:0034637,GO:0042132,GO:…	K03841		YXH1_00475	tsaD	J	GO:0000287,GO:0000408,GO:0002949,GO:0003674,GO:0003824,GO:0004175,GO:0004222,GO:0005488,GO:0005506,GO:0005515,GO:0005575,GO:0005622,GO:0005623,GO:0005737,GO:0005829,GO:0006139,GO:0006396,GO:0006399,GO:0006400,GO:0006508,GO:0006725,GO:0006807,GO:0008033,GO:0008150,GO:0008152,GO:0008233,GO:0008237,GO:0009451,GO:0009987,GO:0010467,GO:0016070,GO:0016787,GO:0019538,GO:0032991,GO:0034470,GO:0034641,GO:…	K01409
QSY6_00474	djlA	O	-	K05801		JZY2_00456	-	S	-	-		YXH1_00476	plsY	I	GO:0005575,GO:0005623,GO:0005886,GO:0016020,GO:0044464,GO:0071944	K08591
QSY6_00475	-	S	-	-		JZY2_00457	-	S	-	-		YXH1_00477	folB	H	GO:0003674,GO:0003824,GO:0004150,GO:0005488,GO:0005515,GO:0016829,GO:0016830,GO:0016832,GO:0042802	K01633
QSY6_00476	-	T	-	K07675		JZY2_00458	glgP	G	GO:0000272,GO:0003674,GO:0003824,GO:0004645,GO:0005488,GO:0005575,GO:0005622,GO:0005623,GO:0005737,GO:0005975,GO:0005976,GO:0005977,GO:0005980,GO:0006073,GO:0006091,GO:0006112,GO:0008144,GO:0008150,GO:0008152,GO:0008184,GO:0009056,GO:0009057,GO:0009251,GO:0009987,GO:0015980,GO:0016052,GO:0016740,GO:0016757,GO:0016758,GO:0019842,GO:0030170,GO:0036094,GO:0043167,GO:0043168,GO:0043170,GO:0044042,GO:…	K00688		YXH1_00478	folK2	H	-	K00950
QSY6_00477	uhpA	K	-	K07686		JZY2_00459	pip	E	-	K01259		YXH1_00479	cca	J	GO:0003674,GO:0003824,GO:0004652,GO:0004810,GO:0006139,GO:0006396,GO:0006399,GO:0006725,GO:0006807,GO:0008033,GO:0008150,GO:0008152,GO:0009987,GO:0010467,GO:0016070,GO:0016740,GO:0016772,GO:0016779,GO:0034470,GO:0034641,GO:0034660,GO:0043170,GO:0044237,GO:0044238,GO:0046483,GO:0070566,GO:0071704,GO:0090304,GO:1901360,GO:1990817	K00974
QSY6_00478	potA5	P	-	K02052,K11076		JZY2_00460	dtd	J	GO:0002161,GO:0003674,GO:0003824,GO:0005575,GO:0005622,GO:0005623,GO:0005737,GO:0006139,GO:0006399,GO:0006450,GO:0006725,GO:0006807,GO:0006950,GO:0008150,GO:0008152,GO:0009266,GO:0009408,GO:0009628,GO:0009987,GO:0016070,GO:0016787,GO:0016788,GO:0034641,GO:0034660,GO:0043170,GO:0044237,GO:0044238,GO:0044424,GO:0044464,GO:0046483,GO:0050896,GO:0051499,GO:0051500,GO:0052689,GO:0065007,GO:0065008,GO:…	K07560		YXH1_00480	ycgB	S	GO:0006950,GO:0006974,GO:0008150,GO:0009987,GO:0033554,GO:0050896,GO:0051716	K06415
QSY6_00479	-	E	-	K02055		JZY2_00461	mdoG	P	GO:0000271,GO:0005575,GO:0005623,GO:0005975,GO:0005976,GO:0006073,GO:0006950,GO:0006970,GO:0008150,GO:0008152,GO:0009058,GO:0009059,GO:0009250,GO:0009628,GO:0009987,GO:0016051,GO:0030288,GO:0030313,GO:0031975,GO:0033692,GO:0034637,GO:0034645,GO:0042597,GO:0043170,GO:0044042,GO:0044237,GO:0044238,GO:0044249,GO:0044260,GO:0044262,GO:0044264,GO:0044464,GO:0050896,GO:0051273,GO:0051274,GO:0071704,GO:…	K03670		YXH1_00481	yeaH	S	-	K09786
QSY6_00480	-	P	-	K02054		JZY2_00462	mdoH	M	GO:0000271,GO:0003674,GO:0003824,GO:0005575,GO:0005623,GO:0005886,GO:0005887,GO:0005975,GO:0005976,GO:0006073,GO:0006950,GO:0006970,GO:0008150,GO:0008152,GO:0009058,GO:0009059,GO:0009250,GO:0009311,GO:0009312,GO:0009628,GO:0009987,GO:0016020,GO:0016021,GO:0016051,GO:0016740,GO:0016757,GO:0031224,GO:0031226,GO:0033692,GO:0034637,GO:0034645,GO:0043170,GO:0044042,GO:0044237,GO:0044238,GO:0044249,GO:…	K03669		YXH1_00482	yeaG	T	GO:0003674,GO:0003824,GO:0004672,GO:0006464,GO:0006468,GO:0006793,GO:0006796,GO:0006807,GO:0006950,GO:0006995,GO:0007154,GO:0008150,GO:0008152,GO:0009267,GO:0009605,GO:0009987,GO:0009991,GO:0016301,GO:0016310,GO:0016740,GO:0016772,GO:0016773,GO:0019538,GO:0031667,GO:0031668,GO:0031669,GO:0033554,GO:0036211,GO:0042594,GO:0043170,GO:0043412,GO:0043562,GO:0044237,GO:0044238,GO:0044260,GO:0044267,GO:…	K07180
QSY6_00481	potC2	P	-	K02053		JZY2_00464	-	NT	-	K03406		YXH1_00483	glpE	H	GO:0003674,GO:0003824,GO:0004792,GO:0005575,GO:0005622,GO:0005623,GO:0005737,GO:0016740,GO:0016782,GO:0016783,GO:0044424,GO:0044464	K02439
QSY6_00482	rpe	G	GO:0003674,GO:0003824,GO:0004750,GO:0005488,GO:0005506,GO:0005575,GO:0005622,GO:0005623,GO:0005737,GO:0005829,GO:0005975,GO:0005996,GO:0006081,GO:0006098,GO:0006139,GO:0006725,GO:0006732,GO:0006733,GO:0006739,GO:0006753,GO:0006793,GO:0006796,GO:0006807,GO:0008150,GO:0008152,GO:0008198,GO:0009052,GO:0009056,GO:0009117,GO:0009987,GO:0016052,GO:0016853,GO:0016854,GO:0016857,GO:0019321,GO:0019323,GO:…	K01783		JZY2_00465	-	NT	-	K03406		YXH1_00484	apaH	T	GO:0003674,GO:0003824,GO:0004551,GO:0004721,GO:0006139,GO:0006464,GO:0006470,GO:0006725,GO:0006793,GO:0006796,GO:0006807,GO:0008138,GO:0008150,GO:0008152,GO:0008796,GO:0008803,GO:0009314,GO:0009628,GO:0009987,GO:0010165,GO:0010212,GO:0015949,GO:0016311,GO:0016462,GO:0016787,GO:0016788,GO:0016791,GO:0016817,GO:0016818,GO:0019538,GO:0034641,GO:0036211,GO:0042578,GO:0043170,GO:0043412,GO:0044237,GO:…	K01525
QSY6_00483	gph	F	GO:0000287,GO:0003674,GO:0003824,GO:0005488,GO:0005575,GO:0005622,GO:0005623,GO:0005737,GO:0005829,GO:0005975,GO:0006139,GO:0006259,GO:0006281,GO:0006725,GO:0006793,GO:0006796,GO:0006807,GO:0006950,GO:0006974,GO:0008150,GO:0008152,GO:0008967,GO:0009987,GO:0016311,GO:0016787,GO:0016788,GO:0016791,GO:0031404,GO:0033554,GO:0034641,GO:0042578,GO:0043167,GO:0043168,GO:0043169,GO:0043170,GO:0044237,GO:…	K01091		JZY2_00466	-	J	-	-		YXH1_00485	apaG	P	-	K06195
QSY6_00484	trpE	E	-	K01657		JZY2_00467	tatC	U	GO:0003674,GO:0005215,GO:0005488,GO:0005515,GO:0005575,GO:0005623,GO:0005886,GO:0005887,GO:0006810,GO:0006886,GO:0008104,GO:0008150,GO:0008320,GO:0008565,GO:0009314,GO:0009628,GO:0009977,GO:0015031,GO:0015291,GO:0015399,GO:0015405,GO:0015450,GO:0015833,GO:0016020,GO:0016021,GO:0022804,GO:0022857,GO:0022884,GO:0031224,GO:0031226,GO:0032991,GO:0033036,GO:0033281,GO:0034613,GO:0042802,GO:0042886,GO:…	K03118		YXH1_00486	ksgA	J	GO:0000028,GO:0000154,GO:0000179,GO:0001510,GO:0003674,GO:0003676,GO:0003677,GO:0003690,GO:0003723,GO:0003729,GO:0003824,GO:0005488,GO:0005575,GO:0005622,GO:0005623,GO:0005737,GO:0005829,GO:0006139,GO:0006364,GO:0006396,GO:0006725,GO:0006807,GO:0006996,GO:0008150,GO:0008152,GO:0008168,GO:0008170,GO:0008173,GO:0008649,GO:0008757,GO:0009451,GO:0009987,GO:0010467,GO:0016043,GO:0016070,GO:0016072,GO:…	K02528
QSY6_00485	estA	I	GO:0003674,GO:0003824,GO:0016289,GO:0016290,GO:0016787,GO:0016788,GO:0016790,GO:0047617,GO:0052689	K12686		JZY2_00468	tatB	U	-	K03117		YXH1_00487	pdxA	H	GO:0000166,GO:0000287,GO:0003674,GO:0003824,GO:0005488,GO:0005515,GO:0006081,GO:0006725,GO:0006732,GO:0006766,GO:0006767,GO:0006793,GO:0006796,GO:0006807,GO:0008150,GO:0008152,GO:0008270,GO:0008614,GO:0008615,GO:0009058,GO:0009108,GO:0009110,GO:0009987,GO:0016491,GO:0016614,GO:0016616,GO:0017144,GO:0018130,GO:0019438,GO:0019637,GO:0034641,GO:0036094,GO:0042364,GO:0042802,GO:0042816,GO:0042819,GO:…	K00097
QSY6_00486	-	L	-	-		JZY2_00469	tatA	U	GO:0002790,GO:0003674,GO:0005215,GO:0006810,GO:0008104,GO:0008150,GO:0008565,GO:0009306,GO:0009987,GO:0015031,GO:0015833,GO:0032940,GO:0033036,GO:0042886,GO:0045184,GO:0046903,GO:0051179,GO:0051234,GO:0071702,GO:0071705	K03116,K03425		YXH1_00488	surA	O	GO:0000413,GO:0003674,GO:0003755,GO:0003824,GO:0005488,GO:0005515,GO:0005575,GO:0005623,GO:0006457,GO:0006458,GO:0006464,GO:0006807,GO:0008150,GO:0008152,GO:0009987,GO:0016043,GO:0016853,GO:0016859,GO:0018193,GO:0018208,GO:0019538,GO:0022607,GO:0030288,GO:0030313,GO:0031647,GO:0031975,GO:0033218,GO:0036211,GO:0042277,GO:0042597,GO:0043163,GO:0043165,GO:0043170,GO:0043412,GO:0044085,GO:0044091,GO:…	K03771
QSY6_00487	-	L	-	-		JZY2_00470	hisE	F	GO:0000105,GO:0003674,GO:0003824,GO:0004636,GO:0006082,GO:0006520,GO:0006547,GO:0006725,GO:0006807,GO:0008150,GO:0008152,GO:0008652,GO:0009058,GO:0009987,GO:0016053,GO:0016462,GO:0016787,GO:0016817,GO:0016818,GO:0018130,GO:0019438,GO:0019752,GO:0034641,GO:0043436,GO:0044237,GO:0044238,GO:0044249,GO:0044281,GO:0044283,GO:0046394,GO:0046483,GO:0052803,GO:0071704,GO:1901360,GO:1901362,GO:1901564,GO:…	K01523		YXH1_00489	lptD	M	GO:0005575,GO:0005623,GO:0006810,GO:0006869,GO:0008150,GO:0009279,GO:0009636,GO:0009987,GO:0010876,GO:0015920,GO:0016020,GO:0016043,GO:0019867,GO:0022607,GO:0030312,GO:0030313,GO:0031975,GO:0033036,GO:0042221,GO:0043163,GO:0043165,GO:0044085,GO:0044091,GO:0044462,GO:0044464,GO:0045229,GO:0050896,GO:0051179,GO:0051234,GO:0061024,GO:0071702,GO:0071709,GO:0071840,GO:0071944,GO:1901264	K04744
QSY6_00488	-	K	-	-		JZY2_00471	hisI	E	GO:0000105,GO:0003674,GO:0003824,GO:0004635,GO:0006082,GO:0006520,GO:0006547,GO:0006725,GO:0006807,GO:0008150,GO:0008152,GO:0008652,GO:0009058,GO:0009987,GO:0016053,GO:0016787,GO:0016810,GO:0016814,GO:0018130,GO:0019238,GO:0019438,GO:0019752,GO:0034641,GO:0043436,GO:0044237,GO:0044238,GO:0044249,GO:0044281,GO:0044283,GO:0046394,GO:0046483,GO:0052803,GO:0071704,GO:1901360,GO:1901362,GO:1901564,GO:…	K01496,K11755		YXH1_00490	-	S	GO:0000166,GO:0000270,GO:0003674,GO:0003824,GO:0005488,GO:0005524,GO:0005975,GO:0006022,GO:0006040,GO:0006082,GO:0006793,GO:0006796,GO:0006807,GO:0008144,GO:0008150,GO:0008152,GO:0009254,GO:0009987,GO:0016301,GO:0016310,GO:0016740,GO:0016772,GO:0017076,GO:0019200,GO:0019752,GO:0030203,GO:0030554,GO:0032553,GO:0032555,GO:0032559,GO:0035639,GO:0036094,GO:0043167,GO:0043168,GO:0043170,GO:0043436,GO:…	K07102
QSY6_00489	-	S	-	-		JZY2_00472	ubiB	H	GO:0003674,GO:0003824,GO:0005575,GO:0005623,GO:0005886,GO:0006732,GO:0006733,GO:0006743,GO:0006744,GO:0008150,GO:0008152,GO:0009058,GO:0009108,GO:0009987,GO:0016020,GO:0042180,GO:0042181,GO:0044237,GO:0044249,GO:0044281,GO:0044283,GO:0044464,GO:0051186,GO:0051188,GO:0071704,GO:0071944,GO:1901576,GO:1901661,GO:1901663	K03688		YXH1_00491	-	JM	GO:0000166,GO:0000270,GO:0000287,GO:0001882,GO:0001884,GO:0002134,GO:0003674,GO:0003824,GO:0005488,GO:0006022,GO:0006040,GO:0006082,GO:0006807,GO:0008150,GO:0008152,GO:0009254,GO:0009987,GO:0016740,GO:0016772,GO:0016779,GO:0019103,GO:0019752,GO:0030203,GO:0032549,GO:0032551,GO:0032553,GO:0032557,GO:0036094,GO:0043167,GO:0043168,GO:0043169,GO:0043170,GO:0043436,GO:0044237,GO:0044281,GO:0046872,GO:…	K00966,K00992
QSY6_00490	-	K	-	-		JZY2_00473	yigP	S	-	K03690		YXH1_00492	djlA	O	-	K05801
QSY6_00491	-	-	-	-		JZY2_00474	ubiE	H	GO:0003674,GO:0003824,GO:0006732,GO:0006733,GO:0006743,GO:0006744,GO:0008150,GO:0008152,GO:0008168,GO:0008169,GO:0008425,GO:0008757,GO:0009058,GO:0009108,GO:0009233,GO:0009234,GO:0009987,GO:0016740,GO:0016741,GO:0030580,GO:0032259,GO:0042180,GO:0042181,GO:0043333,GO:0044237,GO:0044249,GO:0044281,GO:0044283,GO:0051186,GO:0051188,GO:0071704,GO:1901576,GO:1901661,GO:1901663	K03183		YXH1_00493	-	S	-	-
QSY6_00492	-	S	-	-		JZY2_00475	-	S	-	-		YXH1_00494	-	T	-	K07675
QSY6_00493	-	G	-	-		JZY2_00476	-	S	-	-		YXH1_00495	uhpA	K	-	K07686
QSY6_00494	-	G	-	-		JZY2_00477	phaI	S	-	-		YXH1_00496	potA5	P	-	K02052,K11076
QSY6_00495	-	-	-	-		JZY2_00478	phaD	K	-	-		YXH1_00497	-	E	-	K02055
QSY6_00496	-	-	-	-		JZY2_00479	phaC2	I	-	K03821		YXH1_00498	-	P	-	K02054
QSY6_00497	-	-	-	-		JZY2_00480	phaZ	I	-	K22250		YXH1_00499	potC2	P	-	K02053
QSY6_00498	-	S	-	-		JZY2_00481	phaA	I	-	K03821		YXH1_00500	rpe	G	GO:0003674,GO:0003824,GO:0004750,GO:0005488,GO:0005506,GO:0005575,GO:0005622,GO:0005623,GO:0005737,GO:0005829,GO:0005975,GO:0005996,GO:0006081,GO:0006098,GO:0006139,GO:0006725,GO:0006732,GO:0006733,GO:0006739,GO:0006753,GO:0006793,GO:0006796,GO:0006807,GO:0008150,GO:0008152,GO:0008198,GO:0009052,GO:0009056,GO:0009117,GO:0009987,GO:0016052,GO:0016853,GO:0016854,GO:0016857,GO:0019321,GO:0019323,GO:…	K01783
QSY6_00499	-	S	-	-		JZY2_00482	-	S	-	K01814		YXH1_00501	gph	F	GO:0000287,GO:0003674,GO:0003824,GO:0005488,GO:0005575,GO:0005622,GO:0005623,GO:0005737,GO:0005829,GO:0005975,GO:0006139,GO:0006259,GO:0006281,GO:0006725,GO:0006793,GO:0006796,GO:0006807,GO:0006950,GO:0006974,GO:0008150,GO:0008152,GO:0008967,GO:0009987,GO:0016311,GO:0016787,GO:0016788,GO:0016791,GO:0031404,GO:0033554,GO:0034641,GO:0042578,GO:0043167,GO:0043168,GO:0043169,GO:0043170,GO:0044237,GO:…	K01091
QSY6_00500	-	S	-	-		JZY2_00483	hslU	O	GO:0000166,GO:0000287,GO:0000502,GO:0003674,GO:0003824,GO:0005488,GO:0005515,GO:0005524,GO:0005575,GO:0005622,GO:0005623,GO:0005737,GO:0005829,GO:0006508,GO:0006807,GO:0006950,GO:0008144,GO:0008150,GO:0008152,GO:0008233,GO:0009266,GO:0009376,GO:0009408,GO:0009628,GO:0009987,GO:0016043,GO:0016462,GO:0016787,GO:0016817,GO:0016818,GO:0016887,GO:0017076,GO:0017111,GO:0019538,GO:0019904,GO:0022607,GO:…	K03667		YXH1_00502	trpE	E	-	K01657
QSY6_00501	-	S	-	-		JZY2_00484	hslV	O	GO:0000166,GO:0000287,GO:0000502,GO:0003674,GO:0003824,GO:0004175,GO:0004298,GO:0005488,GO:0005515,GO:0005524,GO:0005575,GO:0005622,GO:0005623,GO:0005737,GO:0005829,GO:0006508,GO:0006807,GO:0006950,GO:0008144,GO:0008150,GO:0008152,GO:0008233,GO:0009056,GO:0009057,GO:0009266,GO:0009376,GO:0009408,GO:0009628,GO:0009987,GO:0016043,GO:0016787,GO:0017076,GO:0019538,GO:0019904,GO:0022607,GO:0030163,GO:…	K01419		YXH1_00503	estA	I	GO:0003674,GO:0003824,GO:0016289,GO:0016290,GO:0016787,GO:0016788,GO:0016790,GO:0047617,GO:0052689	K12686
QSY6_00503	-	S	-	-		JZY2_00485	-	D	-	K03591		YXH1_00504	-	L	-	-
QSY6_00504	-	S	-	-		JZY2_00486	argS	J	GO:0003674,GO:0003824,GO:0004812,GO:0004814,GO:0005575,GO:0005622,GO:0005623,GO:0005737,GO:0005829,GO:0006082,GO:0006139,GO:0006399,GO:0006412,GO:0006418,GO:0006420,GO:0006518,GO:0006520,GO:0006725,GO:0006807,GO:0008150,GO:0008152,GO:0009058,GO:0009059,GO:0009987,GO:0010467,GO:0016070,GO:0016874,GO:0016875,GO:0019538,GO:0019752,GO:0034641,GO:0034645,GO:0034660,GO:0043038,GO:0043039,GO:0043043,GO:…	K01887		YXH1_00505	-	L	-	-
QSY6_00505	-	S	-	-		JZY2_00487	priA	L	GO:0003674,GO:0003678,GO:0003824,GO:0004003,GO:0004386,GO:0006139,GO:0006259,GO:0006260,GO:0006261,GO:0006268,GO:0006270,GO:0006276,GO:0006281,GO:0006302,GO:0006310,GO:0006725,GO:0006807,GO:0006950,GO:0006974,GO:0006996,GO:0008026,GO:0008094,GO:0008150,GO:0008152,GO:0009058,GO:0009059,GO:0009314,GO:0009628,GO:0009987,GO:0010212,GO:0010332,GO:0016043,GO:0016462,GO:0016787,GO:0016817,GO:0016818,GO:…	K04066		YXH1_00506	-	K	-	-
QSY6_00506	-	S	-	-		JZY2_00488	rpmE	J	GO:0003674,GO:0003735,GO:0005198,GO:0005488,GO:0005575,GO:0005622,GO:0005623,GO:0005737,GO:0005829,GO:0005840,GO:0006412,GO:0006518,GO:0006807,GO:0008150,GO:0008152,GO:0008270,GO:0009058,GO:0009059,GO:0009987,GO:0010467,GO:0015934,GO:0019538,GO:0022625,GO:0022626,GO:0032991,GO:0034641,GO:0034645,GO:0043043,GO:0043167,GO:0043169,GO:0043170,GO:0043226,GO:0043228,GO:0043229,GO:0043232,GO:0043603,GO:…	K02909		YXH1_00507	-	S	-	-
QSY6_00507	-	S	-	-		JZY2_00489	-	L	-	-		YXH1_00508	-	K	-	-
QSY6_00508	jayE	S	-	-		JZY2_00490	maeB	C	-	K00027,K00029		YXH1_00509	-	-	-	-
QSY6_00509	-	S	-	-		JZY2_00492	mrcA	M	GO:0000270,GO:0003674,GO:0003824,GO:0004180,GO:0004185,GO:0005488,GO:0005575,GO:0005623,GO:0005886,GO:0005887,GO:0006022,GO:0006023,GO:0006024,GO:0006508,GO:0006807,GO:0008144,GO:0008150,GO:0008152,GO:0008233,GO:0008236,GO:0008238,GO:0008360,GO:0008658,GO:0008955,GO:0009002,GO:0009058,GO:0009059,GO:0009252,GO:0009273,GO:0009987,GO:0016020,GO:0016021,GO:0016740,GO:0016757,GO:0016758,GO:0016787,GO:…	K05366		YXH1_00510	-	S	-	-
QSY6_00510	-	-	-	-		JZY2_00493	pilM	NU	-	K02662		YXH1_00511	-	G	-	-
QSY6_00511	-	-	-	-		JZY2_00494	pilN	NU	-	K02663		YXH1_00512	-	G	-	-
QSY6_00512	-	S	-	K03791		JZY2_00495	pilO	NU	-	K02664		YXH1_00513	-	-	-	-
QSY6_00513	-	S	-	-		JZY2_00496	pilP	NU	-	K02665		YXH1_00514	-	-	-	-
QSY6_00514	pabA	EH	GO:0000162,GO:0003674,GO:0003824,GO:0005575,GO:0005622,GO:0005623,GO:0005737,GO:0005950,GO:0006082,GO:0006520,GO:0006568,GO:0006575,GO:0006576,GO:0006586,GO:0006725,GO:0006732,GO:0006760,GO:0006807,GO:0008150,GO:0008152,GO:0008483,GO:0008652,GO:0009058,GO:0009072,GO:0009073,GO:0009108,GO:0009308,GO:0009309,GO:0009396,GO:0009987,GO:0016053,GO:0016740,GO:0016769,GO:0018130,GO:0019438,GO:0019752,GO:…	K01658,K01664		JZY2_00497	pilQ	U	GO:0003674,GO:0003676,GO:0003677,GO:0005488,GO:0006139,GO:0006259,GO:0006308,GO:0006725,GO:0006807,GO:0008150,GO:0008152,GO:0009056,GO:0009057,GO:0009987,GO:0015976,GO:0019439,GO:0034641,GO:0034655,GO:0043170,GO:0044237,GO:0044238,GO:0044248,GO:0044260,GO:0044265,GO:0044270,GO:0046483,GO:0046700,GO:0071704,GO:0090304,GO:0097159,GO:1901360,GO:1901361,GO:1901363,GO:1901575	K02507,K02666		YXH1_00515	-	-	-	-
QSY6_00515	trpD	F	GO:0000162,GO:0003674,GO:0003824,GO:0004048,GO:0006082,GO:0006520,GO:0006568,GO:0006576,GO:0006586,GO:0006725,GO:0006807,GO:0008150,GO:0008152,GO:0008652,GO:0009058,GO:0009072,GO:0009073,GO:0009308,GO:0009309,GO:0009987,GO:0016053,GO:0016740,GO:0016757,GO:0016763,GO:0018130,GO:0019438,GO:0019752,GO:0034641,GO:0042401,GO:0042430,GO:0042435,GO:0043436,GO:0044106,GO:0044237,GO:0044238,GO:0044249,GO:…	K00766		JZY2_00498	aroK	F	GO:0000287,GO:0003674,GO:0003824,GO:0004765,GO:0005488,GO:0005575,GO:0005622,GO:0005623,GO:0005737,GO:0005829,GO:0006082,GO:0006520,GO:0006725,GO:0006793,GO:0006796,GO:0006807,GO:0008150,GO:0008152,GO:0008652,GO:0009058,GO:0009072,GO:0009073,GO:0009423,GO:0009987,GO:0016053,GO:0016301,GO:0016310,GO:0016740,GO:0016772,GO:0016773,GO:0019438,GO:0019632,GO:0019752,GO:0032787,GO:0043167,GO:0043169,GO:…	K00891		YXH1_00516	-	S	-	-
QSY6_00516	trpC	E	GO:0003674,GO:0003824,GO:0004425,GO:0016829,GO:0016830,GO:0016831	K01609		JZY2_00499	aroB	E	GO:0000166,GO:0003674,GO:0003824,GO:0003856,GO:0005488,GO:0005575,GO:0005622,GO:0005623,GO:0005737,GO:0006082,GO:0006520,GO:0006725,GO:0006807,GO:0008150,GO:0008152,GO:0008270,GO:0008652,GO:0009058,GO:0009072,GO:0009073,GO:0009423,GO:0009987,GO:0016053,GO:0016829,GO:0016835,GO:0016838,GO:0019438,GO:0019752,GO:0036094,GO:0043167,GO:0043168,GO:0043169,GO:0043436,GO:0043648,GO:0043650,GO:0044237,GO:…	K01735		YXH1_00517	-	S	-	-
QSY6_00517	-	H	-	-		JZY2_00500	damX	U	-	K03112		YXH1_00518	-	S	-	-
QSY6_00518	crp	K	GO:0000166,GO:0003674,GO:0003676,GO:0003677,GO:0003700,GO:0005488,GO:0005515,GO:0005575,GO:0005622,GO:0005623,GO:0005737,GO:0005829,GO:0006139,GO:0006351,GO:0006355,GO:0006725,GO:0006807,GO:0007154,GO:0007584,GO:0008144,GO:0008150,GO:0008152,GO:0009058,GO:0009059,GO:0009605,GO:0009889,GO:0009890,GO:0009891,GO:0009892,GO:0009893,GO:0009987,GO:0009991,GO:0010467,GO:0010468,GO:0010556,GO:0010557,GO:…	K10914		JZY2_00501	gltB	E	GO:0003674,GO:0003824,GO:0004355,GO:0005575,GO:0005622,GO:0005623,GO:0005737,GO:0005829,GO:0006082,GO:0006520,GO:0006536,GO:0006537,GO:0006541,GO:0006807,GO:0008150,GO:0008152,GO:0008652,GO:0009058,GO:0009064,GO:0009084,GO:0009987,GO:0015930,GO:0016053,GO:0016491,GO:0016638,GO:0016639,GO:0019676,GO:0019740,GO:0019752,GO:0043436,GO:0043648,GO:0043650,GO:0044237,GO:0044238,GO:0044249,GO:0044281,GO:…	K00265		YXH1_00519	-	S	-	-
QSY6_00519	yhfA	O	-	K07397		JZY2_00502	gltD	C	GO:0003674,GO:0003824,GO:0004355,GO:0005575,GO:0005622,GO:0005623,GO:0005737,GO:0005829,GO:0006082,GO:0006520,GO:0006536,GO:0006537,GO:0006807,GO:0008150,GO:0008152,GO:0008652,GO:0009058,GO:0009064,GO:0009084,GO:0009987,GO:0015930,GO:0016053,GO:0016491,GO:0016638,GO:0016639,GO:0019752,GO:0043436,GO:0043648,GO:0043650,GO:0044237,GO:0044238,GO:0044249,GO:0044281,GO:0044283,GO:0044424,GO:0044444,GO:…	K00266		YXH1_00521	-	S	-	-
QSY6_00520	speD	F	GO:0003674,GO:0003824,GO:0004014,GO:0005575,GO:0005622,GO:0005623,GO:0005737,GO:0005829,GO:0006576,GO:0006595,GO:0006596,GO:0006807,GO:0008150,GO:0008152,GO:0008216,GO:0008295,GO:0009058,GO:0009308,GO:0009309,GO:0009987,GO:0016829,GO:0016830,GO:0016831,GO:0034641,GO:0042401,GO:0044106,GO:0044237,GO:0044249,GO:0044271,GO:0044424,GO:0044444,GO:0044464,GO:0071704,GO:0097164,GO:1901564,GO:1901566,GO:…	K01611		JZY2_00503	gatAX	M	-	K01426,K02433		YXH1_00522	-	S	-	-
QSY6_00521	coq7	H	-	K06134		JZY2_00504	-	-	-	-		YXH1_00523	-	S	-	-
QSY6_00522	hinT	FG	GO:0003674,GO:0003824,GO:0005575,GO:0005622,GO:0005623,GO:0005737,GO:0005829,GO:0006082,GO:0006520,GO:0006522,GO:0006524,GO:0006807,GO:0008150,GO:0008152,GO:0009056,GO:0009063,GO:0009078,GO:0009080,GO:0009987,GO:0016054,GO:0016787,GO:0016810,GO:0016811,GO:0019478,GO:0019752,GO:0043436,GO:0043530,GO:0044237,GO:0044238,GO:0044248,GO:0044281,GO:0044282,GO:0044424,GO:0044444,GO:0044464,GO:0046144,GO:…	K02503		JZY2_00505	-	-	-	-		YXH1_00524	-	S	-	-
QSY6_00523	-	S	-	K07124		JZY2_00506	hemE	H	GO:0003674,GO:0003824,GO:0004853,GO:0005575,GO:0005622,GO:0005623,GO:0005737,GO:0005829,GO:0006082,GO:0006520,GO:0006536,GO:0006725,GO:0006778,GO:0006779,GO:0006780,GO:0006782,GO:0006783,GO:0006807,GO:0008150,GO:0008152,GO:0009058,GO:0009064,GO:0009987,GO:0016053,GO:0016829,GO:0016830,GO:0016831,GO:0018130,GO:0019353,GO:0019438,GO:0019752,GO:0033013,GO:0033014,GO:0033526,GO:0034641,GO:0042168,GO:…	K01599		YXH1_00525	-	S	-	-
QSY6_00524	-	S	-	-		JZY2_00507	-	S	-	-		YXH1_00526	jayE	S	-	-
QSY6_00525	-	S	-	K08973		JZY2_00508	-	S	-	-		YXH1_00527	-	S	-	-
QSY6_00526	argC	E	GO:0003674,GO:0003824,GO:0003942,GO:0006082,GO:0006520,GO:0006525,GO:0006526,GO:0006807,GO:0008150,GO:0008152,GO:0008652,GO:0009058,GO:0009064,GO:0009084,GO:0009987,GO:0016053,GO:0016491,GO:0016620,GO:0016903,GO:0019752,GO:0043436,GO:0044237,GO:0044238,GO:0044249,GO:0044281,GO:0044283,GO:0046394,GO:0055114,GO:0071704,GO:1901564,GO:1901566,GO:1901576,GO:1901605,GO:1901607	K00145		JZY2_00509	dan	Q	-	K01461,K06015		YXH1_00528	-	-	-	-
QSY6_00527	erpA	C	GO:0003674,GO:0005488,GO:0005506,GO:0005575,GO:0005622,GO:0005623,GO:0005737,GO:0005829,GO:0006091,GO:0006790,GO:0006807,GO:0008150,GO:0008152,GO:0009060,GO:0009061,GO:0009987,GO:0010467,GO:0015980,GO:0016043,GO:0016226,GO:0019538,GO:0022607,GO:0031163,GO:0043167,GO:0043169,GO:0043170,GO:0044085,GO:0044237,GO:0044238,GO:0044424,GO:0044444,GO:0044464,GO:0045333,GO:0046872,GO:0046914,GO:0048037,GO:…	K15724		JZY2_00510	-	K	-	K19337		YXH1_00529	-	-	-	-
QSY6_00528	anmK	F	GO:0003674,GO:0003824,GO:0006793,GO:0006796,GO:0008150,GO:0008152,GO:0009987,GO:0016301,GO:0016310,GO:0016740,GO:0016772,GO:0044237	K09001		JZY2_00511	gntT	EG	-	K03299		YXH1_00530	-	S	-	K03791
QSY6_00529	yebA	M	-	-		JZY2_00512	gntT	EG	-	K03299		YXH1_00531	-	S	-	-
QSY6_00530	tyrS	J	GO:0003674,GO:0003824,GO:0004812,GO:0004831,GO:0005575,GO:0005622,GO:0005623,GO:0005737,GO:0005829,GO:0006082,GO:0006139,GO:0006399,GO:0006412,GO:0006418,GO:0006437,GO:0006518,GO:0006520,GO:0006725,GO:0006807,GO:0008150,GO:0008152,GO:0009058,GO:0009059,GO:0009987,GO:0010467,GO:0016070,GO:0016874,GO:0016875,GO:0019538,GO:0019752,GO:0034641,GO:0034645,GO:0034660,GO:0043038,GO:0043039,GO:0043043,GO:…	K01866		JZY2_00513	-	V	-	-		YXH1_00532	pabA	EH	GO:0000162,GO:0003674,GO:0003824,GO:0005575,GO:0005622,GO:0005623,GO:0005737,GO:0005950,GO:0006082,GO:0006520,GO:0006568,GO:0006575,GO:0006576,GO:0006586,GO:0006725,GO:0006732,GO:0006760,GO:0006807,GO:0008150,GO:0008152,GO:0008483,GO:0008652,GO:0009058,GO:0009072,GO:0009073,GO:0009108,GO:0009308,GO:0009309,GO:0009396,GO:0009987,GO:0016053,GO:0016740,GO:0016769,GO:0018130,GO:0019438,GO:0019752,GO:…	K01658,K01664
QSY6_00536	birA	H	GO:0000166,GO:0000976,GO:0000984,GO:0001017,GO:0001067,GO:0003674,GO:0003676,GO:0003677,GO:0003690,GO:0003824,GO:0004077,GO:0005488,GO:0005515,GO:0005524,GO:0005575,GO:0006082,GO:0006464,GO:0006732,GO:0006766,GO:0006767,GO:0006768,GO:0006790,GO:0006807,GO:0008144,GO:0008150,GO:0008152,GO:0009058,GO:0009102,GO:0009108,GO:0009110,GO:0009305,GO:0009374,GO:0009987,GO:0016053,GO:0016874,GO:0016879,GO:…	K03524		JZY2_00514	-	S	-	-		YXH1_00533	trpD	F	GO:0000162,GO:0003674,GO:0003824,GO:0004048,GO:0006082,GO:0006520,GO:0006568,GO:0006576,GO:0006586,GO:0006725,GO:0006807,GO:0008150,GO:0008152,GO:0008652,GO:0009058,GO:0009072,GO:0009073,GO:0009308,GO:0009309,GO:0009987,GO:0016053,GO:0016740,GO:0016757,GO:0016763,GO:0018130,GO:0019438,GO:0019752,GO:0034641,GO:0042401,GO:0042430,GO:0042435,GO:0043436,GO:0044106,GO:0044237,GO:0044238,GO:0044249,GO:…	K00766
QSY6_00537	coaX	F	-	K03525		JZY2_00515	ynfM	EGP	GO:0005575,GO:0005623,GO:0005886,GO:0016020,GO:0044464,GO:0071944	K08224		YXH1_00534	trpC	E	GO:0003674,GO:0003824,GO:0004425,GO:0016829,GO:0016830,GO:0016831	K01609
QSY6_00538	-	-	-	-		JZY2_00516	ynfL	K	GO:0006355,GO:0008150,GO:0009889,GO:0010468,GO:0010556,GO:0019219,GO:0019222,GO:0031323,GO:0031326,GO:0050789,GO:0050794,GO:0051171,GO:0051252,GO:0060255,GO:0065007,GO:0080090,GO:1903506,GO:2000112,GO:2001141	-		YXH1_00535	-	H	-	-
QSY6_00543	secE	U	GO:0002790,GO:0003674,GO:0005215,GO:0005575,GO:0005623,GO:0005886,GO:0005887,GO:0006605,GO:0006612,GO:0006613,GO:0006614,GO:0006616,GO:0006810,GO:0006886,GO:0008104,GO:0008150,GO:0008320,GO:0008565,GO:0009306,GO:0009987,GO:0015031,GO:0015833,GO:0016020,GO:0016021,GO:0016043,GO:0022857,GO:0022884,GO:0031224,GO:0031226,GO:0031522,GO:0032940,GO:0032978,GO:0032991,GO:0033036,GO:0033365,GO:0034613,GO:…	K03073		JZY2_00517	fabF1	IQ	-	K09458		YXH1_00536	crp	K	GO:0000166,GO:0003674,GO:0003676,GO:0003677,GO:0003700,GO:0005488,GO:0005515,GO:0005575,GO:0005622,GO:0005623,GO:0005737,GO:0005829,GO:0006139,GO:0006351,GO:0006355,GO:0006725,GO:0006807,GO:0007154,GO:0007584,GO:0008144,GO:0008150,GO:0008152,GO:0009058,GO:0009059,GO:0009605,GO:0009889,GO:0009890,GO:0009891,GO:0009892,GO:0009893,GO:0009987,GO:0009991,GO:0010467,GO:0010468,GO:0010556,GO:0010557,GO:…	K10914
QSY6_00544	nusG	K	GO:0005575,GO:0005622,GO:0005623,GO:0005737,GO:0005829,GO:0006139,GO:0006351,GO:0006353,GO:0006355,GO:0006725,GO:0006807,GO:0008150,GO:0008152,GO:0009058,GO:0009059,GO:0009889,GO:0009987,GO:0010467,GO:0010468,GO:0010556,GO:0016070,GO:0018130,GO:0019219,GO:0019222,GO:0019438,GO:0031323,GO:0031326,GO:0031554,GO:0031564,GO:0032774,GO:0034641,GO:0034645,GO:0034654,GO:0043170,GO:0043244,GO:0044237,GO:…	K02601		JZY2_00518	fabG	IQ	-	K00059		YXH1_00537	yhfA	O	-	K07397
QSY6_00545	rplK	J	GO:0000027,GO:0003674,GO:0003676,GO:0003723,GO:0003735,GO:0005198,GO:0005488,GO:0005575,GO:0005622,GO:0005623,GO:0005737,GO:0005829,GO:0005840,GO:0006412,GO:0006415,GO:0006518,GO:0006807,GO:0006950,GO:0006996,GO:0007154,GO:0008150,GO:0008152,GO:0009058,GO:0009059,GO:0009267,GO:0009605,GO:0009987,GO:0009991,GO:0010467,GO:0015934,GO:0015968,GO:0016043,GO:0019538,GO:0019843,GO:0022411,GO:0022607,GO:…	K02867		JZY2_00519	fabA1	I	-	-		YXH1_00538	speD	F	GO:0003674,GO:0003824,GO:0004014,GO:0005575,GO:0005622,GO:0005623,GO:0005737,GO:0005829,GO:0006576,GO:0006595,GO:0006596,GO:0006807,GO:0008150,GO:0008152,GO:0008216,GO:0008295,GO:0009058,GO:0009308,GO:0009309,GO:0009987,GO:0016829,GO:0016830,GO:0016831,GO:0034641,GO:0042401,GO:0044106,GO:0044237,GO:0044249,GO:0044271,GO:0044424,GO:0044444,GO:0044464,GO:0071704,GO:0097164,GO:1901564,GO:1901566,GO:…	K01611
QSY6_00546	rplA	J	GO:0000027,GO:0000470,GO:0003674,GO:0003676,GO:0003723,GO:0003735,GO:0005198,GO:0005488,GO:0005575,GO:0005622,GO:0005623,GO:0005737,GO:0005829,GO:0005840,GO:0006139,GO:0006364,GO:0006396,GO:0006412,GO:0006417,GO:0006446,GO:0006518,GO:0006725,GO:0006807,GO:0006996,GO:0008150,GO:0008152,GO:0009058,GO:0009059,GO:0009889,GO:0009890,GO:0009892,GO:0009987,GO:0010467,GO:0010468,GO:0010556,GO:0010558,GO:…	K02863		JZY2_00520	fabF2	IQ	-	K00647		YXH1_00539	coq7	H	-	K06134
QSY6_00547	rplJ	J	GO:0003674,GO:0003735,GO:0005198,GO:0005488,GO:0005575,GO:0005622,GO:0005623,GO:0005737,GO:0005829,GO:0005840,GO:0006412,GO:0006417,GO:0006518,GO:0006807,GO:0008150,GO:0008152,GO:0009058,GO:0009059,GO:0009889,GO:0009890,GO:0009892,GO:0009987,GO:0010467,GO:0010468,GO:0010556,GO:0010558,GO:0010605,GO:0010608,GO:0010629,GO:0015934,GO:0017148,GO:0019222,GO:0019538,GO:0022625,GO:0022626,GO:0031323,GO:…	K02864		JZY2_00521	-	-	-	-		YXH1_00540	hinT	FG	GO:0003674,GO:0003824,GO:0005575,GO:0005622,GO:0005623,GO:0005737,GO:0005829,GO:0006082,GO:0006520,GO:0006522,GO:0006524,GO:0006807,GO:0008150,GO:0008152,GO:0009056,GO:0009063,GO:0009078,GO:0009080,GO:0009987,GO:0016054,GO:0016787,GO:0016810,GO:0016811,GO:0019478,GO:0019752,GO:0043436,GO:0043530,GO:0044237,GO:0044238,GO:0044248,GO:0044281,GO:0044282,GO:0044424,GO:0044444,GO:0044464,GO:0046144,GO:…	K02503
QSY6_00548	rplL	J	GO:0003674,GO:0003735,GO:0005198,GO:0005488,GO:0005515,GO:0005575,GO:0005622,GO:0005623,GO:0005737,GO:0005829,GO:0005840,GO:0006412,GO:0006518,GO:0006807,GO:0008150,GO:0008152,GO:0009058,GO:0009059,GO:0009987,GO:0010467,GO:0015934,GO:0019538,GO:0022625,GO:0022626,GO:0032991,GO:0034641,GO:0034645,GO:0042802,GO:0042803,GO:0043021,GO:0043022,GO:0043043,GO:0043170,GO:0043226,GO:0043228,GO:0043229,GO:…	K02935		JZY2_00522	-	Q	-	-		YXH1_00541	-	S	-	K07124
QSY6_00549	rpoB	K	GO:0000428,GO:0003674,GO:0003824,GO:0003899,GO:0005575,GO:0005622,GO:0005623,GO:0005737,GO:0005829,GO:0006139,GO:0006351,GO:0006725,GO:0006807,GO:0008150,GO:0008152,GO:0009058,GO:0009059,GO:0009987,GO:0010467,GO:0016070,GO:0016740,GO:0016772,GO:0016779,GO:0018130,GO:0019438,GO:0030880,GO:0032774,GO:0032991,GO:0034062,GO:0034641,GO:0034645,GO:0034654,GO:0043170,GO:0044237,GO:0044238,GO:0044249,GO:…	K03043		JZY2_00523	-	C	-	-		YXH1_00542	-	S	-	-
QSY6_00550	rpoC	K	GO:0000428,GO:0003674,GO:0003824,GO:0003899,GO:0005575,GO:0005622,GO:0005623,GO:0005737,GO:0005829,GO:0006139,GO:0006351,GO:0006725,GO:0006807,GO:0008150,GO:0008152,GO:0009058,GO:0009059,GO:0009987,GO:0010467,GO:0016070,GO:0016740,GO:0016772,GO:0016779,GO:0018130,GO:0019438,GO:0030880,GO:0032774,GO:0032991,GO:0034062,GO:0034641,GO:0034645,GO:0034654,GO:0043170,GO:0044237,GO:0044238,GO:0044249,GO:…	K03046		JZY2_00524	-	P	-	-		YXH1_00543	-	S	-	K08973
QSY6_00551	rpsL	J	GO:0000372,GO:0000375,GO:0000376,GO:0003674,GO:0003676,GO:0003723,GO:0003735,GO:0005198,GO:0005488,GO:0005575,GO:0005622,GO:0005623,GO:0005737,GO:0005829,GO:0005840,GO:0006139,GO:0006396,GO:0006412,GO:0006518,GO:0006725,GO:0006807,GO:0008150,GO:0008152,GO:0008380,GO:0009058,GO:0009059,GO:0009893,GO:0009987,GO:0010467,GO:0010468,GO:0010604,GO:0010628,GO:0015935,GO:0016070,GO:0019219,GO:0019222,GO:…	K02950		JZY2_00525	-	S	-	-		YXH1_00544	argC	E	GO:0003674,GO:0003824,GO:0003942,GO:0006082,GO:0006520,GO:0006525,GO:0006526,GO:0006807,GO:0008150,GO:0008152,GO:0008652,GO:0009058,GO:0009064,GO:0009084,GO:0009987,GO:0016053,GO:0016491,GO:0016620,GO:0016903,GO:0019752,GO:0043436,GO:0044237,GO:0044238,GO:0044249,GO:0044281,GO:0044283,GO:0046394,GO:0055114,GO:0071704,GO:1901564,GO:1901566,GO:1901576,GO:1901605,GO:1901607	K00145
QSY6_00552	rpsG	J	GO:0000028,GO:0003674,GO:0003676,GO:0003723,GO:0003729,GO:0003735,GO:0005198,GO:0005488,GO:0005575,GO:0005622,GO:0005623,GO:0005737,GO:0005829,GO:0005840,GO:0006412,GO:0006417,GO:0006518,GO:0006807,GO:0006996,GO:0008150,GO:0008152,GO:0009058,GO:0009059,GO:0009889,GO:0009890,GO:0009892,GO:0009987,GO:0010467,GO:0010468,GO:0010556,GO:0010558,GO:0010605,GO:0010608,GO:0010629,GO:0015935,GO:0016043,GO:…	K02992		JZY2_00526	lola3	M	-	-		YXH1_00545	erpA	C	GO:0003674,GO:0005488,GO:0005506,GO:0005575,GO:0005622,GO:0005623,GO:0005737,GO:0005829,GO:0006091,GO:0006790,GO:0006807,GO:0008150,GO:0008152,GO:0009060,GO:0009061,GO:0009987,GO:0010467,GO:0015980,GO:0016043,GO:0016226,GO:0019538,GO:0022607,GO:0031163,GO:0043167,GO:0043169,GO:0043170,GO:0044085,GO:0044237,GO:0044238,GO:0044424,GO:0044444,GO:0044464,GO:0045333,GO:0046872,GO:0046914,GO:0048037,GO:…	K15724
QSY6_00553	fusA	J	GO:0003674,GO:0003676,GO:0003723,GO:0003746,GO:0005488,GO:0005575,GO:0005622,GO:0005623,GO:0005737,GO:0005829,GO:0006412,GO:0006414,GO:0006518,GO:0006807,GO:0008135,GO:0008150,GO:0008152,GO:0009058,GO:0009059,GO:0009987,GO:0010467,GO:0019538,GO:0034641,GO:0034645,GO:0043043,GO:0043170,GO:0043603,GO:0043604,GO:0044237,GO:0044238,GO:0044249,GO:0044260,GO:0044267,GO:0044271,GO:0044424,GO:0044444,GO:…	K02355		JZY2_00527	-	S	-	K07107		YXH1_00546	anmK	F	GO:0003674,GO:0003824,GO:0006793,GO:0006796,GO:0008150,GO:0008152,GO:0009987,GO:0016301,GO:0016310,GO:0016740,GO:0016772,GO:0044237	K09001
QSY6_00554	tuf	J	GO:0003674,GO:0003676,GO:0003723,GO:0003746,GO:0005488,GO:0005575,GO:0005622,GO:0005623,GO:0005737,GO:0005829,GO:0005886,GO:0006412,GO:0006414,GO:0006518,GO:0006807,GO:0008135,GO:0008150,GO:0008152,GO:0009058,GO:0009059,GO:0009987,GO:0010467,GO:0016020,GO:0019538,GO:0034641,GO:0034645,GO:0043043,GO:0043170,GO:0043603,GO:0043604,GO:0044237,GO:0044238,GO:0044249,GO:0044260,GO:0044267,GO:0044271,GO:…	K02358		JZY2_00528	hutH	E	-	K01745		YXH1_00547	yebA	M	-	-
QSY6_00555	rpsJ	J	GO:0001072,GO:0003674,GO:0003735,GO:0005198,GO:0005575,GO:0005622,GO:0005623,GO:0005737,GO:0005829,GO:0005840,GO:0006355,GO:0006412,GO:0006518,GO:0006807,GO:0008150,GO:0008152,GO:0009058,GO:0009059,GO:0009889,GO:0009987,GO:0010467,GO:0010468,GO:0010556,GO:0015935,GO:0019219,GO:0019222,GO:0019538,GO:0022626,GO:0022627,GO:0031323,GO:0031326,GO:0031554,GO:0031564,GO:0032991,GO:0034641,GO:0034645,GO:…	K02946		JZY2_00529	hutH	E	-	K01745		YXH1_00548	tyrS	J	GO:0003674,GO:0003824,GO:0004812,GO:0004831,GO:0005575,GO:0005622,GO:0005623,GO:0005737,GO:0005829,GO:0006082,GO:0006139,GO:0006399,GO:0006412,GO:0006418,GO:0006437,GO:0006518,GO:0006520,GO:0006725,GO:0006807,GO:0008150,GO:0008152,GO:0009058,GO:0009059,GO:0009987,GO:0010467,GO:0016070,GO:0016874,GO:0016875,GO:0019538,GO:0019752,GO:0034641,GO:0034645,GO:0034660,GO:0043038,GO:0043039,GO:0043043,GO:…	K01866
QSY6_00556	rplC	J	GO:0000027,GO:0003674,GO:0003735,GO:0005198,GO:0005575,GO:0005622,GO:0005623,GO:0005737,GO:0005829,GO:0005840,GO:0006412,GO:0006518,GO:0006807,GO:0006996,GO:0008150,GO:0008152,GO:0009058,GO:0009059,GO:0009987,GO:0010467,GO:0015934,GO:0016043,GO:0019538,GO:0022607,GO:0022613,GO:0022618,GO:0022625,GO:0022626,GO:0032991,GO:0034622,GO:0034641,GO:0034645,GO:0042254,GO:0042255,GO:0042273,GO:0043043,GO:…	K02906		JZY2_00530	-	S	-	-		YXH1_00554	birA	H	GO:0000166,GO:0000976,GO:0000984,GO:0001017,GO:0001067,GO:0003674,GO:0003676,GO:0003677,GO:0003690,GO:0003824,GO:0004077,GO:0005488,GO:0005515,GO:0005524,GO:0005575,GO:0006082,GO:0006464,GO:0006732,GO:0006766,GO:0006767,GO:0006768,GO:0006790,GO:0006807,GO:0008144,GO:0008150,GO:0008152,GO:0009058,GO:0009102,GO:0009108,GO:0009110,GO:0009305,GO:0009374,GO:0009987,GO:0016053,GO:0016874,GO:0016879,GO:…	K03524
QSY6_00557	rplD	J	GO:0001130,GO:0001217,GO:0003674,GO:0003676,GO:0003700,GO:0003723,GO:0003735,GO:0004857,GO:0005198,GO:0005488,GO:0005575,GO:0005622,GO:0005623,GO:0005737,GO:0005829,GO:0005840,GO:0005844,GO:0006355,GO:0006412,GO:0006417,GO:0006518,GO:0006807,GO:0006996,GO:0008150,GO:0008152,GO:0008428,GO:0009058,GO:0009059,GO:0009889,GO:0009890,GO:0009892,GO:0009987,GO:0010467,GO:0010468,GO:0010556,GO:0010558,GO:…	K02926		JZY2_00531	-	M	-	-		YXH1_00555	coaX	F	-	K03525
QSY6_00558	rplW	J	GO:0000027,GO:0003674,GO:0003676,GO:0003723,GO:0003735,GO:0005198,GO:0005488,GO:0005575,GO:0005622,GO:0005623,GO:0005737,GO:0005829,GO:0005840,GO:0006412,GO:0006518,GO:0006807,GO:0006996,GO:0008150,GO:0008152,GO:0009058,GO:0009059,GO:0009987,GO:0010467,GO:0015934,GO:0016043,GO:0019538,GO:0022607,GO:0022613,GO:0022618,GO:0022625,GO:0022626,GO:0032991,GO:0034622,GO:0034641,GO:0034645,GO:0042254,GO:…	K02892		JZY2_00532	-	IQ	-	-		YXH1_00556	-	-	-	-
QSY6_00559	rplB	J	GO:0000027,GO:0002181,GO:0003674,GO:0003676,GO:0003723,GO:0003735,GO:0005198,GO:0005488,GO:0005575,GO:0005622,GO:0005623,GO:0005737,GO:0005829,GO:0005840,GO:0006412,GO:0006518,GO:0006807,GO:0006996,GO:0008150,GO:0008152,GO:0008270,GO:0009058,GO:0009059,GO:0009987,GO:0010467,GO:0015934,GO:0016043,GO:0019538,GO:0022607,GO:0022613,GO:0022618,GO:0022625,GO:0022626,GO:0032991,GO:0034622,GO:0034641,GO:…	K02886		JZY2_00533	-	IQ	-	-		YXH1_00561	secE	U	GO:0002790,GO:0003674,GO:0005215,GO:0005575,GO:0005623,GO:0005886,GO:0005887,GO:0006605,GO:0006612,GO:0006613,GO:0006614,GO:0006616,GO:0006810,GO:0006886,GO:0008104,GO:0008150,GO:0008320,GO:0008565,GO:0009306,GO:0009987,GO:0015031,GO:0015833,GO:0016020,GO:0016021,GO:0016043,GO:0022857,GO:0022884,GO:0031224,GO:0031226,GO:0031522,GO:0032940,GO:0032978,GO:0032991,GO:0033036,GO:0033365,GO:0034613,GO:…	K03073
QSY6_00560	rpsS	J	GO:0000028,GO:0003674,GO:0003735,GO:0005198,GO:0005575,GO:0005622,GO:0005623,GO:0005737,GO:0005829,GO:0005840,GO:0006412,GO:0006518,GO:0006807,GO:0006996,GO:0008150,GO:0008152,GO:0009058,GO:0009059,GO:0009987,GO:0010467,GO:0015935,GO:0016043,GO:0019538,GO:0022607,GO:0022613,GO:0022618,GO:0022626,GO:0022627,GO:0032991,GO:0034622,GO:0034641,GO:0034645,GO:0042254,GO:0042255,GO:0042274,GO:0043043,GO:…	K02965		JZY2_00534	-	S	-	-		YXH1_00562	nusG	K	GO:0005575,GO:0005622,GO:0005623,GO:0005737,GO:0005829,GO:0006139,GO:0006351,GO:0006353,GO:0006355,GO:0006725,GO:0006807,GO:0008150,GO:0008152,GO:0009058,GO:0009059,GO:0009889,GO:0009987,GO:0010467,GO:0010468,GO:0010556,GO:0016070,GO:0018130,GO:0019219,GO:0019222,GO:0019438,GO:0031323,GO:0031326,GO:0031554,GO:0031564,GO:0032774,GO:0034641,GO:0034645,GO:0034654,GO:0043170,GO:0043244,GO:0044237,GO:…	K02601
QSY6_00561	rplV	J	GO:0003674,GO:0003735,GO:0005198,GO:0005575,GO:0005622,GO:0005623,GO:0005737,GO:0005829,GO:0005840,GO:0005844,GO:0006412,GO:0006518,GO:0006807,GO:0006996,GO:0008150,GO:0008152,GO:0009058,GO:0009059,GO:0009987,GO:0010467,GO:0015934,GO:0016043,GO:0019538,GO:0022607,GO:0022613,GO:0022618,GO:0022625,GO:0022626,GO:0032991,GO:0034622,GO:0034641,GO:0034645,GO:0042254,GO:0042255,GO:0042788,GO:0043043,GO:…	K02890		JZY2_00535	acpP2	IQ	-	K02078		YXH1_00563	rplK	J	GO:0000027,GO:0003674,GO:0003676,GO:0003723,GO:0003735,GO:0005198,GO:0005488,GO:0005575,GO:0005622,GO:0005623,GO:0005737,GO:0005829,GO:0005840,GO:0006412,GO:0006415,GO:0006518,GO:0006807,GO:0006950,GO:0006996,GO:0007154,GO:0008150,GO:0008152,GO:0009058,GO:0009059,GO:0009267,GO:0009605,GO:0009987,GO:0009991,GO:0010467,GO:0015934,GO:0015968,GO:0016043,GO:0019538,GO:0019843,GO:0022411,GO:0022607,GO:…	K02867
QSY6_00562	rpsC	J	GO:0000028,GO:0002181,GO:0003674,GO:0003735,GO:0005198,GO:0005575,GO:0005622,GO:0005623,GO:0005737,GO:0005829,GO:0005840,GO:0006412,GO:0006518,GO:0006807,GO:0006996,GO:0008150,GO:0008152,GO:0009058,GO:0009059,GO:0009987,GO:0010467,GO:0015935,GO:0016043,GO:0019538,GO:0022607,GO:0022613,GO:0022618,GO:0022626,GO:0022627,GO:0032991,GO:0034622,GO:0034641,GO:0034645,GO:0042254,GO:0042255,GO:0042274,GO:…	K02982		JZY2_00536	-	IQ	-	K02078		YXH1_00564	rplA	J	GO:0000027,GO:0000470,GO:0003674,GO:0003676,GO:0003723,GO:0003735,GO:0005198,GO:0005488,GO:0005575,GO:0005622,GO:0005623,GO:0005737,GO:0005829,GO:0005840,GO:0006139,GO:0006364,GO:0006396,GO:0006412,GO:0006417,GO:0006446,GO:0006518,GO:0006725,GO:0006807,GO:0006996,GO:0008150,GO:0008152,GO:0009058,GO:0009059,GO:0009889,GO:0009890,GO:0009892,GO:0009987,GO:0010467,GO:0010468,GO:0010556,GO:0010558,GO:…	K02863
QSY6_00563	rplP	J	GO:0000027,GO:0000049,GO:0003674,GO:0003676,GO:0003723,GO:0003735,GO:0005198,GO:0005488,GO:0005575,GO:0005622,GO:0005623,GO:0005737,GO:0005829,GO:0005840,GO:0006412,GO:0006518,GO:0006807,GO:0006996,GO:0008150,GO:0008152,GO:0009058,GO:0009059,GO:0009987,GO:0010467,GO:0015934,GO:0016043,GO:0019538,GO:0019843,GO:0022607,GO:0022613,GO:0022618,GO:0022625,GO:0022626,GO:0032991,GO:0034622,GO:0034641,GO:…	K02878		JZY2_00537	-	I	-	-		YXH1_00565	rplJ	J	GO:0003674,GO:0003735,GO:0005198,GO:0005488,GO:0005575,GO:0005622,GO:0005623,GO:0005737,GO:0005829,GO:0005840,GO:0006412,GO:0006417,GO:0006518,GO:0006807,GO:0008150,GO:0008152,GO:0009058,GO:0009059,GO:0009889,GO:0009890,GO:0009892,GO:0009987,GO:0010467,GO:0010468,GO:0010556,GO:0010558,GO:0010605,GO:0010608,GO:0010629,GO:0015934,GO:0017148,GO:0019222,GO:0019538,GO:0022625,GO:0022626,GO:0031323,GO:…	K02864
QSY6_00564	rpmC	J	GO:0000027,GO:0003674,GO:0003735,GO:0005198,GO:0005575,GO:0005622,GO:0005623,GO:0005737,GO:0005829,GO:0005840,GO:0006412,GO:0006518,GO:0006807,GO:0006996,GO:0008150,GO:0008152,GO:0009058,GO:0009059,GO:0009987,GO:0010467,GO:0015934,GO:0016043,GO:0019538,GO:0022607,GO:0022613,GO:0022618,GO:0022625,GO:0022626,GO:0032991,GO:0034622,GO:0034641,GO:0034645,GO:0042254,GO:0042255,GO:0042273,GO:0043043,GO:…	K02904		JZY2_00538	-	IQ	-	-		YXH1_00566	rplL	J	GO:0003674,GO:0003735,GO:0005198,GO:0005488,GO:0005515,GO:0005575,GO:0005622,GO:0005623,GO:0005737,GO:0005829,GO:0005840,GO:0006412,GO:0006518,GO:0006807,GO:0008150,GO:0008152,GO:0009058,GO:0009059,GO:0009987,GO:0010467,GO:0015934,GO:0019538,GO:0022625,GO:0022626,GO:0032991,GO:0034641,GO:0034645,GO:0042802,GO:0042803,GO:0043021,GO:0043022,GO:0043043,GO:0043170,GO:0043226,GO:0043228,GO:0043229,GO:…	K02935
QSY6_00565	rpsQ	J	GO:0000028,GO:0003674,GO:0003676,GO:0003723,GO:0003735,GO:0005198,GO:0005488,GO:0005575,GO:0005622,GO:0005623,GO:0005737,GO:0005829,GO:0005840,GO:0006412,GO:0006518,GO:0006807,GO:0006996,GO:0008150,GO:0008152,GO:0009058,GO:0009059,GO:0009987,GO:0010467,GO:0015935,GO:0016043,GO:0019538,GO:0019843,GO:0022607,GO:0022613,GO:0022618,GO:0022626,GO:0022627,GO:0032991,GO:0034622,GO:0034641,GO:0034645,GO:…	K02961		JZY2_00539	parA	D	-	K03496		YXH1_00567	rpoB	K	GO:0000428,GO:0003674,GO:0003824,GO:0003899,GO:0005575,GO:0005622,GO:0005623,GO:0005737,GO:0005829,GO:0006139,GO:0006351,GO:0006725,GO:0006807,GO:0008150,GO:0008152,GO:0009058,GO:0009059,GO:0009987,GO:0010467,GO:0016070,GO:0016740,GO:0016772,GO:0016779,GO:0018130,GO:0019438,GO:0030880,GO:0032774,GO:0032991,GO:0034062,GO:0034641,GO:0034645,GO:0034654,GO:0043170,GO:0044237,GO:0044238,GO:0044249,GO:…	K03043
QSY6_00566	rplN	J	GO:0003674,GO:0003676,GO:0003723,GO:0003735,GO:0005198,GO:0005488,GO:0005575,GO:0005622,GO:0005623,GO:0005737,GO:0005829,GO:0005840,GO:0006412,GO:0006518,GO:0006807,GO:0008150,GO:0008152,GO:0009058,GO:0009059,GO:0009987,GO:0010467,GO:0015934,GO:0019538,GO:0019843,GO:0022625,GO:0022626,GO:0032991,GO:0034641,GO:0034645,GO:0043043,GO:0043170,GO:0043226,GO:0043228,GO:0043229,GO:0043232,GO:0043603,GO:…	K02874		JZY2_00540	-	S	-	-		YXH1_00568	rpoC	K	GO:0000428,GO:0003674,GO:0003824,GO:0003899,GO:0005575,GO:0005622,GO:0005623,GO:0005737,GO:0005829,GO:0006139,GO:0006351,GO:0006725,GO:0006807,GO:0008150,GO:0008152,GO:0009058,GO:0009059,GO:0009987,GO:0010467,GO:0016070,GO:0016740,GO:0016772,GO:0016779,GO:0018130,GO:0019438,GO:0030880,GO:0032774,GO:0032991,GO:0034062,GO:0034641,GO:0034645,GO:0034654,GO:0043170,GO:0044237,GO:0044238,GO:0044249,GO:…	K03046
QSY6_00567	rplX	J	GO:0000027,GO:0003674,GO:0003735,GO:0005198,GO:0005575,GO:0005622,GO:0005623,GO:0005737,GO:0005829,GO:0005840,GO:0006412,GO:0006518,GO:0006807,GO:0006996,GO:0008150,GO:0008152,GO:0009058,GO:0009059,GO:0009987,GO:0010467,GO:0015934,GO:0016043,GO:0019538,GO:0022607,GO:0022613,GO:0022618,GO:0022625,GO:0022626,GO:0032991,GO:0034622,GO:0034641,GO:0034645,GO:0042254,GO:0042255,GO:0042273,GO:0043043,GO:…	K02895		JZY2_00541	mdcA	I	-	K13929		YXH1_00569	rpsL	J	GO:0000372,GO:0000375,GO:0000376,GO:0003674,GO:0003676,GO:0003723,GO:0003735,GO:0005198,GO:0005488,GO:0005575,GO:0005622,GO:0005623,GO:0005737,GO:0005829,GO:0005840,GO:0006139,GO:0006396,GO:0006412,GO:0006518,GO:0006725,GO:0006807,GO:0008150,GO:0008152,GO:0008380,GO:0009058,GO:0009059,GO:0009893,GO:0009987,GO:0010467,GO:0010468,GO:0010604,GO:0010628,GO:0015935,GO:0016070,GO:0019219,GO:0019222,GO:…	K02950
QSY6_00568	rplE	J	GO:0000027,GO:0003674,GO:0003676,GO:0003723,GO:0003735,GO:0005198,GO:0005488,GO:0005575,GO:0005622,GO:0005623,GO:0005737,GO:0005829,GO:0005840,GO:0006412,GO:0006518,GO:0006807,GO:0006996,GO:0008097,GO:0008150,GO:0008152,GO:0009058,GO:0009059,GO:0009987,GO:0010467,GO:0015934,GO:0016043,GO:0019538,GO:0019843,GO:0022607,GO:0022613,GO:0022618,GO:0022625,GO:0022626,GO:0032991,GO:0034622,GO:0034641,GO:…	K02931		JZY2_00542	mdcB	F	-	K05966,K13930		YXH1_00570	rpsG	J	GO:0000028,GO:0003674,GO:0003676,GO:0003723,GO:0003729,GO:0003735,GO:0005198,GO:0005488,GO:0005575,GO:0005622,GO:0005623,GO:0005737,GO:0005829,GO:0005840,GO:0006412,GO:0006417,GO:0006518,GO:0006807,GO:0006996,GO:0008150,GO:0008152,GO:0009058,GO:0009059,GO:0009889,GO:0009890,GO:0009892,GO:0009987,GO:0010467,GO:0010468,GO:0010556,GO:0010558,GO:0010605,GO:0010608,GO:0010629,GO:0015935,GO:0016043,GO:…	K02992
QSY6_00569	rpsN	J	GO:0000028,GO:0003674,GO:0003735,GO:0005198,GO:0005575,GO:0005622,GO:0005623,GO:0005737,GO:0005829,GO:0005840,GO:0006412,GO:0006518,GO:0006807,GO:0006996,GO:0008150,GO:0008152,GO:0009058,GO:0009059,GO:0009987,GO:0010467,GO:0015935,GO:0016043,GO:0019538,GO:0022607,GO:0022613,GO:0022618,GO:0022626,GO:0022627,GO:0032991,GO:0034622,GO:0034641,GO:0034645,GO:0042254,GO:0042255,GO:0042274,GO:0043043,GO:…	K02954		JZY2_00543	mdcC	C	GO:0000036,GO:0003674,GO:0003824,GO:0005488,GO:0005975,GO:0006082,GO:0006629,GO:0006631,GO:0006633,GO:0008150,GO:0008152,GO:0008610,GO:0009058,GO:0009987,GO:0016053,GO:0016829,GO:0016830,GO:0016831,GO:0019752,GO:0032787,GO:0043436,GO:0044237,GO:0044238,GO:0044249,GO:0044255,GO:0044262,GO:0044281,GO:0044283,GO:0044620,GO:0046394,GO:0048037,GO:0051192,GO:0071704,GO:0072330,GO:0140104,GO:1901576	K13931		YXH1_00571	fusA	J	GO:0003674,GO:0003676,GO:0003723,GO:0003746,GO:0005488,GO:0005575,GO:0005622,GO:0005623,GO:0005737,GO:0005829,GO:0006412,GO:0006414,GO:0006518,GO:0006807,GO:0008135,GO:0008150,GO:0008152,GO:0009058,GO:0009059,GO:0009987,GO:0010467,GO:0019538,GO:0034641,GO:0034645,GO:0043043,GO:0043170,GO:0043603,GO:0043604,GO:0044237,GO:0044238,GO:0044249,GO:0044260,GO:0044267,GO:0044271,GO:0044424,GO:0044444,GO:…	K02355
QSY6_00570	rpsH	J	GO:0000028,GO:0003674,GO:0003676,GO:0003723,GO:0003735,GO:0005198,GO:0005488,GO:0005575,GO:0005622,GO:0005623,GO:0005737,GO:0005829,GO:0005840,GO:0006412,GO:0006518,GO:0006807,GO:0006996,GO:0008150,GO:0008152,GO:0009058,GO:0009059,GO:0009894,GO:0009987,GO:0010467,GO:0010468,GO:0010608,GO:0015935,GO:0016043,GO:0019219,GO:0019222,GO:0019538,GO:0019843,GO:0022607,GO:0022613,GO:0022618,GO:0022626,GO:…	K02994		JZY2_00544	mdcD	I	-	K13932		YXH1_00572	tuf	J	GO:0003674,GO:0003676,GO:0003723,GO:0003746,GO:0005488,GO:0005575,GO:0005622,GO:0005623,GO:0005737,GO:0005829,GO:0005886,GO:0006412,GO:0006414,GO:0006518,GO:0006807,GO:0008135,GO:0008150,GO:0008152,GO:0009058,GO:0009059,GO:0009987,GO:0010467,GO:0016020,GO:0019538,GO:0034641,GO:0034645,GO:0043043,GO:0043170,GO:0043603,GO:0043604,GO:0044237,GO:0044238,GO:0044249,GO:0044260,GO:0044267,GO:0044271,GO:…	K02358
QSY6_00571	rplF	J	GO:0000027,GO:0002181,GO:0003674,GO:0003676,GO:0003723,GO:0003735,GO:0005198,GO:0005488,GO:0005575,GO:0005622,GO:0005623,GO:0005737,GO:0005829,GO:0005840,GO:0006412,GO:0006518,GO:0006807,GO:0006996,GO:0008150,GO:0008152,GO:0009058,GO:0009059,GO:0009987,GO:0010467,GO:0015934,GO:0016043,GO:0019538,GO:0019843,GO:0022607,GO:0022613,GO:0022618,GO:0022625,GO:0022626,GO:0032991,GO:0034622,GO:0034641,GO:…	K02933		JZY2_00545	mdcE	I	-	K13933		YXH1_00573	rpsJ	J	GO:0001072,GO:0003674,GO:0003735,GO:0005198,GO:0005575,GO:0005622,GO:0005623,GO:0005737,GO:0005829,GO:0005840,GO:0006355,GO:0006412,GO:0006518,GO:0006807,GO:0008150,GO:0008152,GO:0009058,GO:0009059,GO:0009889,GO:0009987,GO:0010467,GO:0010468,GO:0010556,GO:0015935,GO:0019219,GO:0019222,GO:0019538,GO:0022626,GO:0022627,GO:0031323,GO:0031326,GO:0031554,GO:0031564,GO:0032991,GO:0034641,GO:0034645,GO:…	K02946
QSY6_00572	rplR	J	GO:0003674,GO:0003676,GO:0003723,GO:0003735,GO:0005198,GO:0005488,GO:0005575,GO:0005622,GO:0005623,GO:0005737,GO:0005829,GO:0005840,GO:0006412,GO:0006518,GO:0006807,GO:0008097,GO:0008150,GO:0008152,GO:0009058,GO:0009059,GO:0009987,GO:0010467,GO:0015934,GO:0019538,GO:0019843,GO:0022625,GO:0022626,GO:0032991,GO:0034641,GO:0034645,GO:0043043,GO:0043170,GO:0043226,GO:0043228,GO:0043229,GO:0043232,GO:…	K02881		JZY2_00546	mdcG	H	-	K13934		YXH1_00574	rplC	J	GO:0000027,GO:0003674,GO:0003735,GO:0005198,GO:0005575,GO:0005622,GO:0005623,GO:0005737,GO:0005829,GO:0005840,GO:0006412,GO:0006518,GO:0006807,GO:0006996,GO:0008150,GO:0008152,GO:0009058,GO:0009059,GO:0009987,GO:0010467,GO:0015934,GO:0016043,GO:0019538,GO:0022607,GO:0022613,GO:0022618,GO:0022625,GO:0022626,GO:0032991,GO:0034622,GO:0034641,GO:0034645,GO:0042254,GO:0042255,GO:0042273,GO:0043043,GO:…	K02906
QSY6_00573	rpsE	J	GO:0000028,GO:0003674,GO:0003735,GO:0005198,GO:0005575,GO:0005622,GO:0005623,GO:0005737,GO:0005829,GO:0005840,GO:0006412,GO:0006518,GO:0006807,GO:0006996,GO:0008150,GO:0008152,GO:0009058,GO:0009059,GO:0009987,GO:0010467,GO:0015935,GO:0016043,GO:0019538,GO:0022607,GO:0022613,GO:0022618,GO:0022626,GO:0022627,GO:0032991,GO:0034622,GO:0034641,GO:0034645,GO:0042254,GO:0042255,GO:0042274,GO:0043043,GO:…	K02988		JZY2_00547	mdcH	I	-	K13935		YXH1_00575	rplD	J	GO:0001130,GO:0001217,GO:0003674,GO:0003676,GO:0003700,GO:0003723,GO:0003735,GO:0004857,GO:0005198,GO:0005488,GO:0005575,GO:0005622,GO:0005623,GO:0005737,GO:0005829,GO:0005840,GO:0005844,GO:0006355,GO:0006412,GO:0006417,GO:0006518,GO:0006807,GO:0006996,GO:0008150,GO:0008152,GO:0008428,GO:0009058,GO:0009059,GO:0009889,GO:0009890,GO:0009892,GO:0009987,GO:0010467,GO:0010468,GO:0010556,GO:0010558,GO:…	K02926
QSY6_00574	rpmD	J	GO:0000027,GO:0003674,GO:0003735,GO:0005198,GO:0005575,GO:0005622,GO:0005623,GO:0005737,GO:0005829,GO:0005840,GO:0006412,GO:0006518,GO:0006807,GO:0006996,GO:0008150,GO:0008152,GO:0009058,GO:0009059,GO:0009987,GO:0010467,GO:0015934,GO:0016043,GO:0019538,GO:0022607,GO:0022613,GO:0022618,GO:0022625,GO:0022626,GO:0032991,GO:0034622,GO:0034641,GO:0034645,GO:0042254,GO:0042255,GO:0042273,GO:0043043,GO:…	K02907		JZY2_00548	madL	S	-	-		YXH1_00576	rplW	J	GO:0000027,GO:0003674,GO:0003676,GO:0003723,GO:0003735,GO:0005198,GO:0005488,GO:0005575,GO:0005622,GO:0005623,GO:0005737,GO:0005829,GO:0005840,GO:0006412,GO:0006518,GO:0006807,GO:0006996,GO:0008150,GO:0008152,GO:0009058,GO:0009059,GO:0009987,GO:0010467,GO:0015934,GO:0016043,GO:0019538,GO:0022607,GO:0022613,GO:0022618,GO:0022625,GO:0022626,GO:0032991,GO:0034622,GO:0034641,GO:0034645,GO:0042254,GO:…	K02892
QSY6_00575	rplO	J	GO:0003674,GO:0003735,GO:0005198,GO:0005575,GO:0005622,GO:0005623,GO:0005737,GO:0005829,GO:0005840,GO:0006412,GO:0006518,GO:0006807,GO:0008150,GO:0008152,GO:0009058,GO:0009059,GO:0009987,GO:0010467,GO:0015934,GO:0019538,GO:0022625,GO:0022626,GO:0032991,GO:0034641,GO:0034645,GO:0043043,GO:0043170,GO:0043226,GO:0043228,GO:0043229,GO:0043232,GO:0043603,GO:0043604,GO:0044237,GO:0044238,GO:0044249,GO:…	K02876		JZY2_00549	madM	S	-	-		YXH1_00577	rplB	J	GO:0000027,GO:0002181,GO:0003674,GO:0003676,GO:0003723,GO:0003735,GO:0005198,GO:0005488,GO:0005575,GO:0005622,GO:0005623,GO:0005737,GO:0005829,GO:0005840,GO:0006412,GO:0006518,GO:0006807,GO:0006996,GO:0008150,GO:0008152,GO:0008270,GO:0009058,GO:0009059,GO:0009987,GO:0010467,GO:0015934,GO:0016043,GO:0019538,GO:0022607,GO:0022613,GO:0022618,GO:0022625,GO:0022626,GO:0032991,GO:0034622,GO:0034641,GO:…	K02886
QSY6_00576	secY	U	GO:0002790,GO:0003674,GO:0005048,GO:0005215,GO:0005488,GO:0005575,GO:0005623,GO:0005886,GO:0005887,GO:0006605,GO:0006612,GO:0006613,GO:0006614,GO:0006616,GO:0006810,GO:0006886,GO:0008104,GO:0008150,GO:0008320,GO:0008565,GO:0009306,GO:0009987,GO:0015031,GO:0015833,GO:0016020,GO:0016021,GO:0016043,GO:0022857,GO:0022884,GO:0031224,GO:0031226,GO:0031522,GO:0032940,GO:0032978,GO:0032991,GO:0033036,GO:…	K03076		JZY2_00550	mdcR	K	-	K13928		YXH1_00578	rpsS	J	GO:0000028,GO:0003674,GO:0003735,GO:0005198,GO:0005575,GO:0005622,GO:0005623,GO:0005737,GO:0005829,GO:0005840,GO:0006412,GO:0006518,GO:0006807,GO:0006996,GO:0008150,GO:0008152,GO:0009058,GO:0009059,GO:0009987,GO:0010467,GO:0015935,GO:0016043,GO:0019538,GO:0022607,GO:0022613,GO:0022618,GO:0022626,GO:0022627,GO:0032991,GO:0034622,GO:0034641,GO:0034645,GO:0042254,GO:0042255,GO:0042274,GO:0043043,GO:…	K02965
QSY6_00577	rpsM	J	GO:0003674,GO:0003735,GO:0005198,GO:0005575,GO:0005622,GO:0005623,GO:0005737,GO:0005829,GO:0005840,GO:0006412,GO:0006518,GO:0006807,GO:0008150,GO:0008152,GO:0009058,GO:0009059,GO:0009987,GO:0010467,GO:0015935,GO:0019538,GO:0022613,GO:0022626,GO:0022627,GO:0032991,GO:0034641,GO:0034645,GO:0042254,GO:0043043,GO:0043170,GO:0043226,GO:0043228,GO:0043229,GO:0043232,GO:0043603,GO:0043604,GO:0044085,GO:…	K02952		JZY2_00551	yqfA	S	GO:0005575,GO:0005623,GO:0005886,GO:0016020,GO:0044464,GO:0071944	K11068		YXH1_00579	rplV	J	GO:0003674,GO:0003735,GO:0005198,GO:0005575,GO:0005622,GO:0005623,GO:0005737,GO:0005829,GO:0005840,GO:0005844,GO:0006412,GO:0006518,GO:0006807,GO:0006996,GO:0008150,GO:0008152,GO:0009058,GO:0009059,GO:0009987,GO:0010467,GO:0015934,GO:0016043,GO:0019538,GO:0022607,GO:0022613,GO:0022618,GO:0022625,GO:0022626,GO:0032991,GO:0034622,GO:0034641,GO:0034645,GO:0042254,GO:0042255,GO:0042788,GO:0043043,GO:…	K02890
QSY6_00578	rpsK	J	GO:0000028,GO:0000462,GO:0003674,GO:0003676,GO:0003723,GO:0003729,GO:0003735,GO:0005198,GO:0005488,GO:0005575,GO:0005622,GO:0005623,GO:0005737,GO:0005829,GO:0005840,GO:0006139,GO:0006364,GO:0006396,GO:0006412,GO:0006518,GO:0006725,GO:0006807,GO:0006996,GO:0008150,GO:0008152,GO:0009058,GO:0009059,GO:0009987,GO:0010467,GO:0015935,GO:0016043,GO:0016070,GO:0016072,GO:0019538,GO:0019843,GO:0022607,GO:…	K02948		JZY2_00552	rsmE	J	GO:0000154,GO:0001510,GO:0003674,GO:0003824,GO:0006139,GO:0006364,GO:0006396,GO:0006725,GO:0006807,GO:0008150,GO:0008152,GO:0008168,GO:0008170,GO:0008173,GO:0008649,GO:0008757,GO:0009451,GO:0009987,GO:0010467,GO:0016070,GO:0016072,GO:0016436,GO:0016740,GO:0016741,GO:0022613,GO:0031167,GO:0032259,GO:0034470,GO:0034641,GO:0034660,GO:0042254,GO:0043170,GO:0043412,GO:0043414,GO:0044085,GO:0044237,GO:…	K09761		YXH1_00580	rpsC	J	GO:0000028,GO:0002181,GO:0003674,GO:0003735,GO:0005198,GO:0005575,GO:0005622,GO:0005623,GO:0005737,GO:0005829,GO:0005840,GO:0006412,GO:0006518,GO:0006807,GO:0006996,GO:0008150,GO:0008152,GO:0009058,GO:0009059,GO:0009987,GO:0010467,GO:0015935,GO:0016043,GO:0019538,GO:0022607,GO:0022613,GO:0022618,GO:0022626,GO:0022627,GO:0032991,GO:0034622,GO:0034641,GO:0034645,GO:0042254,GO:0042255,GO:0042274,GO:…	K02982
QSY6_00579	rpsD	J	GO:0000028,GO:0000900,GO:0003674,GO:0003676,GO:0003723,GO:0003729,GO:0003735,GO:0005198,GO:0005488,GO:0005575,GO:0005622,GO:0005623,GO:0005737,GO:0005829,GO:0005840,GO:0006355,GO:0006412,GO:0006417,GO:0006446,GO:0006450,GO:0006518,GO:0006807,GO:0006996,GO:0008150,GO:0008152,GO:0009058,GO:0009059,GO:0009889,GO:0009890,GO:0009891,GO:0009892,GO:0009893,GO:0009987,GO:0010467,GO:0010468,GO:0010556,GO:…	K02986		JZY2_00553	bioA	H	GO:0003674,GO:0003824,GO:0004015,GO:0005488,GO:0006082,GO:0006732,GO:0006766,GO:0006767,GO:0006768,GO:0006790,GO:0006807,GO:0008144,GO:0008150,GO:0008152,GO:0008483,GO:0009058,GO:0009102,GO:0009108,GO:0009110,GO:0009987,GO:0016053,GO:0016740,GO:0016769,GO:0017144,GO:0018130,GO:0019752,GO:0019842,GO:0030170,GO:0032787,GO:0034641,GO:0036094,GO:0042364,GO:0043167,GO:0043168,GO:0043436,GO:0043603,GO:…	K00833		YXH1_00581	rplP	J	GO:0000027,GO:0000049,GO:0003674,GO:0003676,GO:0003723,GO:0003735,GO:0005198,GO:0005488,GO:0005575,GO:0005622,GO:0005623,GO:0005737,GO:0005829,GO:0005840,GO:0006412,GO:0006518,GO:0006807,GO:0006996,GO:0008150,GO:0008152,GO:0009058,GO:0009059,GO:0009987,GO:0010467,GO:0015934,GO:0016043,GO:0019538,GO:0019843,GO:0022607,GO:0022613,GO:0022618,GO:0022625,GO:0022626,GO:0032991,GO:0034622,GO:0034641,GO:…	K02878
QSY6_00580	rpoA	K	GO:0003674,GO:0003824,GO:0003899,GO:0005488,GO:0005575,GO:0005622,GO:0005623,GO:0005737,GO:0005829,GO:0006139,GO:0006351,GO:0006354,GO:0006725,GO:0006807,GO:0008150,GO:0008152,GO:0008270,GO:0009058,GO:0009059,GO:0009987,GO:0010467,GO:0016070,GO:0016740,GO:0016772,GO:0016779,GO:0018130,GO:0019438,GO:0032774,GO:0034062,GO:0034641,GO:0034645,GO:0034654,GO:0043167,GO:0043169,GO:0043170,GO:0044237,GO:…	K03040		JZY2_00554	-	E	-	K00274		YXH1_00582	rpmC	J	GO:0000027,GO:0003674,GO:0003735,GO:0005198,GO:0005575,GO:0005622,GO:0005623,GO:0005737,GO:0005829,GO:0005840,GO:0006412,GO:0006518,GO:0006807,GO:0006996,GO:0008150,GO:0008152,GO:0009058,GO:0009059,GO:0009987,GO:0010467,GO:0015934,GO:0016043,GO:0019538,GO:0022607,GO:0022613,GO:0022618,GO:0022625,GO:0022626,GO:0032991,GO:0034622,GO:0034641,GO:0034645,GO:0042254,GO:0042255,GO:0042273,GO:0043043,GO:…	K02904
QSY6_00581	rplQ	J	GO:0000027,GO:0003674,GO:0003735,GO:0005198,GO:0005575,GO:0005622,GO:0005623,GO:0005737,GO:0005829,GO:0005840,GO:0006412,GO:0006518,GO:0006807,GO:0006996,GO:0008150,GO:0008152,GO:0009058,GO:0009059,GO:0009987,GO:0010467,GO:0015934,GO:0016043,GO:0019538,GO:0022607,GO:0022613,GO:0022618,GO:0022625,GO:0022626,GO:0032991,GO:0034622,GO:0034641,GO:0034645,GO:0042254,GO:0042255,GO:0042273,GO:0043043,GO:…	K02879		JZY2_00555	yceJ	C	GO:0005575,GO:0005623,GO:0005886,GO:0016020,GO:0044464,GO:0071944	K12262		YXH1_00583	rpsQ	J	GO:0000028,GO:0003674,GO:0003676,GO:0003723,GO:0003735,GO:0005198,GO:0005488,GO:0005575,GO:0005622,GO:0005623,GO:0005737,GO:0005829,GO:0005840,GO:0006412,GO:0006518,GO:0006807,GO:0006996,GO:0008150,GO:0008152,GO:0009058,GO:0009059,GO:0009987,GO:0010467,GO:0015935,GO:0016043,GO:0019538,GO:0019843,GO:0022607,GO:0022613,GO:0022618,GO:0022626,GO:0022627,GO:0032991,GO:0034622,GO:0034641,GO:0034645,GO:…	K02961
QSY6_00582	bfrA	P	-	K03594		JZY2_00556	yceI	S	-	-		YXH1_00584	rplN	J	GO:0003674,GO:0003676,GO:0003723,GO:0003735,GO:0005198,GO:0005488,GO:0005575,GO:0005622,GO:0005623,GO:0005737,GO:0005829,GO:0005840,GO:0006412,GO:0006518,GO:0006807,GO:0008150,GO:0008152,GO:0009058,GO:0009059,GO:0009987,GO:0010467,GO:0015934,GO:0019538,GO:0019843,GO:0022625,GO:0022626,GO:0032991,GO:0034641,GO:0034645,GO:0043043,GO:0043170,GO:0043226,GO:0043228,GO:0043229,GO:0043232,GO:0043603,GO:…	K02874
QSY6_00583	uvrA	L	GO:0003674,GO:0003676,GO:0003677,GO:0003824,GO:0004518,GO:0004519,GO:0004520,GO:0004536,GO:0005488,GO:0005515,GO:0005575,GO:0005622,GO:0005623,GO:0005737,GO:0005829,GO:0006139,GO:0006259,GO:0006281,GO:0006725,GO:0006807,GO:0006950,GO:0006974,GO:0008150,GO:0008152,GO:0009314,GO:0009380,GO:0009381,GO:0009628,GO:0009987,GO:0016462,GO:0016787,GO:0016788,GO:0016817,GO:0016818,GO:0016887,GO:0017111,GO:…	K03701		JZY2_00557	-	L	-	-		YXH1_00585	rplX	J	GO:0000027,GO:0003674,GO:0003735,GO:0005198,GO:0005575,GO:0005622,GO:0005623,GO:0005737,GO:0005829,GO:0005840,GO:0006412,GO:0006518,GO:0006807,GO:0006996,GO:0008150,GO:0008152,GO:0009058,GO:0009059,GO:0009987,GO:0010467,GO:0015934,GO:0016043,GO:0019538,GO:0022607,GO:0022613,GO:0022618,GO:0022625,GO:0022626,GO:0032991,GO:0034622,GO:0034641,GO:0034645,GO:0042254,GO:0042255,GO:0042273,GO:0043043,GO:…	K02895
QSY6_00584	yajR	EGP	GO:0005575,GO:0005623,GO:0005886,GO:0005887,GO:0006810,GO:0008150,GO:0016020,GO:0016021,GO:0031224,GO:0031226,GO:0044425,GO:0044459,GO:0044464,GO:0051179,GO:0051234,GO:0055085,GO:0071944	-		JZY2_00558	-	L	-	-		YXH1_00586	rplE	J	GO:0000027,GO:0003674,GO:0003676,GO:0003723,GO:0003735,GO:0005198,GO:0005488,GO:0005575,GO:0005622,GO:0005623,GO:0005737,GO:0005829,GO:0005840,GO:0006412,GO:0006518,GO:0006807,GO:0006996,GO:0008097,GO:0008150,GO:0008152,GO:0009058,GO:0009059,GO:0009987,GO:0010467,GO:0015934,GO:0016043,GO:0019538,GO:0019843,GO:0022607,GO:0022613,GO:0022618,GO:0022625,GO:0022626,GO:0032991,GO:0034622,GO:0034641,GO:…	K02931
QSY6_00585	ssb	L	GO:0003674,GO:0003676,GO:0003677,GO:0003697,GO:0005488,GO:0006139,GO:0006259,GO:0006260,GO:0006281,GO:0006310,GO:0006725,GO:0006807,GO:0006950,GO:0006974,GO:0008150,GO:0008152,GO:0009058,GO:0009059,GO:0009987,GO:0033554,GO:0034641,GO:0034645,GO:0043170,GO:0044237,GO:0044238,GO:0044249,GO:0044260,GO:0046483,GO:0050896,GO:0051716,GO:0071704,GO:0090304,GO:0097159,GO:1901360,GO:1901363,GO:1901576	K03111		JZY2_00560	-	L	-	K07497		YXH1_00587	rpsN	J	GO:0000028,GO:0003674,GO:0003735,GO:0005198,GO:0005575,GO:0005622,GO:0005623,GO:0005737,GO:0005829,GO:0005840,GO:0006412,GO:0006518,GO:0006807,GO:0006996,GO:0008150,GO:0008152,GO:0009058,GO:0009059,GO:0009987,GO:0010467,GO:0015935,GO:0016043,GO:0019538,GO:0022607,GO:0022613,GO:0022618,GO:0022626,GO:0022627,GO:0032991,GO:0034622,GO:0034641,GO:0034645,GO:0042254,GO:0042255,GO:0042274,GO:0043043,GO:…	K02954
QSY6_00586	-	-	-	-		JZY2_00561	-	L	-	-		YXH1_00588	rpsH	J	GO:0000028,GO:0003674,GO:0003676,GO:0003723,GO:0003735,GO:0005198,GO:0005488,GO:0005575,GO:0005622,GO:0005623,GO:0005737,GO:0005829,GO:0005840,GO:0006412,GO:0006518,GO:0006807,GO:0006996,GO:0008150,GO:0008152,GO:0009058,GO:0009059,GO:0009894,GO:0009987,GO:0010467,GO:0010468,GO:0010608,GO:0015935,GO:0016043,GO:0019219,GO:0019222,GO:0019538,GO:0019843,GO:0022607,GO:0022613,GO:0022618,GO:0022626,GO:…	K02994
QSY6_00587	-	G	-	K01092		JZY2_00562	rhlE	F	-	K11927		YXH1_00589	rplF	J	GO:0000027,GO:0002181,GO:0003674,GO:0003676,GO:0003723,GO:0003735,GO:0005198,GO:0005488,GO:0005575,GO:0005622,GO:0005623,GO:0005737,GO:0005829,GO:0005840,GO:0006412,GO:0006518,GO:0006807,GO:0006996,GO:0008150,GO:0008152,GO:0009058,GO:0009059,GO:0009987,GO:0010467,GO:0015934,GO:0016043,GO:0019538,GO:0019843,GO:0022607,GO:0022613,GO:0022618,GO:0022625,GO:0022626,GO:0032991,GO:0034622,GO:0034641,GO:…	K02933
QSY6_00588	ugpQ	C	-	K01126		JZY2_00563	metF	E	GO:0000166,GO:0003674,GO:0003824,GO:0004489,GO:0005488,GO:0005575,GO:0005622,GO:0005623,GO:0005737,GO:0005829,GO:0006082,GO:0006575,GO:0006725,GO:0006730,GO:0006732,GO:0006760,GO:0006807,GO:0008150,GO:0008152,GO:0009058,GO:0009108,GO:0009396,GO:0009987,GO:0016043,GO:0016053,GO:0016491,GO:0016645,GO:0016646,GO:0018130,GO:0019438,GO:0019752,GO:0022607,GO:0034641,GO:0036094,GO:0042398,GO:0042558,GO:…	K00297		YXH1_00590	rplR	J	GO:0003674,GO:0003676,GO:0003723,GO:0003735,GO:0005198,GO:0005488,GO:0005575,GO:0005622,GO:0005623,GO:0005737,GO:0005829,GO:0005840,GO:0006412,GO:0006518,GO:0006807,GO:0008097,GO:0008150,GO:0008152,GO:0009058,GO:0009059,GO:0009987,GO:0010467,GO:0015934,GO:0019538,GO:0019843,GO:0022625,GO:0022626,GO:0032991,GO:0034641,GO:0034645,GO:0043043,GO:0043170,GO:0043226,GO:0043228,GO:0043229,GO:0043232,GO:…	K02881
QSY6_00589	ugpC	P	-	K02010,K05816,K17324		JZY2_00564	ahcY	F	GO:0000096,GO:0003674,GO:0003824,GO:0004013,GO:0005575,GO:0005622,GO:0005623,GO:0005737,GO:0005829,GO:0006082,GO:0006139,GO:0006520,GO:0006534,GO:0006555,GO:0006575,GO:0006725,GO:0006732,GO:0006790,GO:0006807,GO:0008150,GO:0008152,GO:0009066,GO:0009069,GO:0009116,GO:0009119,GO:0009987,GO:0016787,GO:0016801,GO:0016802,GO:0017144,GO:0019752,GO:0033353,GO:0034641,GO:0042278,GO:0043436,GO:0044237,GO:…	K01251		YXH1_00591	rpsE	J	GO:0000028,GO:0003674,GO:0003735,GO:0005198,GO:0005575,GO:0005622,GO:0005623,GO:0005737,GO:0005829,GO:0005840,GO:0006412,GO:0006518,GO:0006807,GO:0006996,GO:0008150,GO:0008152,GO:0009058,GO:0009059,GO:0009987,GO:0010467,GO:0015935,GO:0016043,GO:0019538,GO:0022607,GO:0022613,GO:0022618,GO:0022626,GO:0022627,GO:0032991,GO:0034622,GO:0034641,GO:0034645,GO:0042254,GO:0042255,GO:0042274,GO:0043043,GO:…	K02988
QSY6_00590	ugpE	P	GO:0003674,GO:0005215,GO:0005575,GO:0005623,GO:0005886,GO:0006810,GO:0006811,GO:0006820,GO:0008150,GO:0008509,GO:0008514,GO:0015075,GO:0015169,GO:0015605,GO:0015711,GO:0015748,GO:0015794,GO:0016020,GO:0016021,GO:0022857,GO:0031224,GO:0032991,GO:0034220,GO:0043190,GO:0044425,GO:0044459,GO:0044464,GO:0051179,GO:0051234,GO:0055052,GO:0055085,GO:0071702,GO:0071944,GO:0098533,GO:0098656,GO:0098796,GO:…	K05815		JZY2_00565	-	I	-	-		YXH1_00592	rpmD	J	GO:0000027,GO:0003674,GO:0003735,GO:0005198,GO:0005575,GO:0005622,GO:0005623,GO:0005737,GO:0005829,GO:0005840,GO:0006412,GO:0006518,GO:0006807,GO:0006996,GO:0008150,GO:0008152,GO:0009058,GO:0009059,GO:0009987,GO:0010467,GO:0015934,GO:0016043,GO:0019538,GO:0022607,GO:0022613,GO:0022618,GO:0022625,GO:0022626,GO:0032991,GO:0034622,GO:0034641,GO:0034645,GO:0042254,GO:0042255,GO:0042273,GO:0043043,GO:…	K02907
QSY6_00591	ugpA	P	GO:0001406,GO:0001407,GO:0003674,GO:0005215,GO:0005575,GO:0005623,GO:0005886,GO:0006810,GO:0006811,GO:0006820,GO:0008150,GO:0008509,GO:0008514,GO:0015075,GO:0015169,GO:0015605,GO:0015711,GO:0015748,GO:0015794,GO:0016020,GO:0016021,GO:0022857,GO:0031224,GO:0032991,GO:0034220,GO:0043190,GO:0044425,GO:0044459,GO:0044464,GO:0051179,GO:0051234,GO:0055052,GO:0055085,GO:0071702,GO:0071944,GO:0098533,GO:…	K05814		JZY2_00566	ygbM	G	-	K22131		YXH1_00593	rplO	J	GO:0003674,GO:0003735,GO:0005198,GO:0005575,GO:0005622,GO:0005623,GO:0005737,GO:0005829,GO:0005840,GO:0006412,GO:0006518,GO:0006807,GO:0008150,GO:0008152,GO:0009058,GO:0009059,GO:0009987,GO:0010467,GO:0015934,GO:0019538,GO:0022625,GO:0022626,GO:0032991,GO:0034641,GO:0034645,GO:0043043,GO:0043170,GO:0043226,GO:0043228,GO:0043229,GO:0043232,GO:0043603,GO:0043604,GO:0044237,GO:0044238,GO:0044249,GO:…	K02876
QSY6_00592	ugpB	P	GO:0001407,GO:0005575,GO:0005623,GO:0006810,GO:0006811,GO:0006820,GO:0008150,GO:0015711,GO:0015748,GO:0015794,GO:0030288,GO:0030313,GO:0031975,GO:0034220,GO:0042597,GO:0044464,GO:0051179,GO:0051234,GO:0055085,GO:0071702,GO:0098656,GO:1901264	K05813		JZY2_00567	ygbN	EG	GO:0003674,GO:0005215,GO:0005575,GO:0005623,GO:0005886,GO:0005887,GO:0006810,GO:0008150,GO:0016020,GO:0016021,GO:0031224,GO:0031226,GO:0044425,GO:0044459,GO:0044464,GO:0051179,GO:0051234,GO:0055085,GO:0071944	K03299		YXH1_00594	secY	U	GO:0002790,GO:0003674,GO:0005048,GO:0005215,GO:0005488,GO:0005575,GO:0005623,GO:0005886,GO:0005887,GO:0006605,GO:0006612,GO:0006613,GO:0006614,GO:0006616,GO:0006810,GO:0006886,GO:0008104,GO:0008150,GO:0008320,GO:0008565,GO:0009306,GO:0009987,GO:0015031,GO:0015833,GO:0016020,GO:0016021,GO:0016043,GO:0022857,GO:0022884,GO:0031224,GO:0031226,GO:0031522,GO:0032940,GO:0032978,GO:0032991,GO:0033036,GO:…	K03076
QSY6_00593	-	GK	-	-		JZY2_00568	-	G	-	K22130		YXH1_00595	rpsM	J	GO:0003674,GO:0003735,GO:0005198,GO:0005575,GO:0005622,GO:0005623,GO:0005737,GO:0005829,GO:0005840,GO:0006412,GO:0006518,GO:0006807,GO:0008150,GO:0008152,GO:0009058,GO:0009059,GO:0009987,GO:0010467,GO:0015935,GO:0019538,GO:0022613,GO:0022626,GO:0022627,GO:0032991,GO:0034641,GO:0034645,GO:0042254,GO:0043043,GO:0043170,GO:0043226,GO:0043228,GO:0043229,GO:0043232,GO:0043603,GO:0043604,GO:0044085,GO:…	K02952
QSY6_00594	-	-	-	-		JZY2_00569	ygbK	S	-	K21948,K22129		YXH1_00596	rpsK	J	GO:0000028,GO:0000462,GO:0003674,GO:0003676,GO:0003723,GO:0003729,GO:0003735,GO:0005198,GO:0005488,GO:0005575,GO:0005622,GO:0005623,GO:0005737,GO:0005829,GO:0005840,GO:0006139,GO:0006364,GO:0006396,GO:0006412,GO:0006518,GO:0006725,GO:0006807,GO:0006996,GO:0008150,GO:0008152,GO:0009058,GO:0009059,GO:0009987,GO:0010467,GO:0015935,GO:0016043,GO:0016070,GO:0016072,GO:0019538,GO:0019843,GO:0022607,GO:…	K02948
QSY6_00596	csgA	IQ	-	-		JZY2_00570	ygbJ	I	-	K08319		YXH1_00597	rpsD	J	GO:0000028,GO:0000900,GO:0003674,GO:0003676,GO:0003723,GO:0003729,GO:0003735,GO:0005198,GO:0005488,GO:0005575,GO:0005622,GO:0005623,GO:0005737,GO:0005829,GO:0005840,GO:0006355,GO:0006412,GO:0006417,GO:0006446,GO:0006450,GO:0006518,GO:0006807,GO:0006996,GO:0008150,GO:0008152,GO:0009058,GO:0009059,GO:0009889,GO:0009890,GO:0009891,GO:0009892,GO:0009893,GO:0009987,GO:0010467,GO:0010468,GO:0010556,GO:…	K02986
QSY6_00597	-	P	-	K02014		JZY2_00571	-	S	-	K06940		YXH1_00598	rpoA	K	GO:0003674,GO:0003824,GO:0003899,GO:0005488,GO:0005575,GO:0005622,GO:0005623,GO:0005737,GO:0005829,GO:0006139,GO:0006351,GO:0006354,GO:0006725,GO:0006807,GO:0008150,GO:0008152,GO:0008270,GO:0009058,GO:0009059,GO:0009987,GO:0010467,GO:0016070,GO:0016740,GO:0016772,GO:0016779,GO:0018130,GO:0019438,GO:0032774,GO:0034062,GO:0034641,GO:0034645,GO:0034654,GO:0043167,GO:0043169,GO:0043170,GO:0044237,GO:…	K03040
QSY6_00598	exbD1	U	-	K03559,K03560		JZY2_00572	yfdZ	E	GO:0003674,GO:0003824,GO:0004021,GO:0006082,GO:0006090,GO:0006520,GO:0006522,GO:0006523,GO:0006807,GO:0008150,GO:0008152,GO:0008483,GO:0008652,GO:0009058,GO:0009078,GO:0009079,GO:0009987,GO:0016053,GO:0016740,GO:0016769,GO:0019272,GO:0019752,GO:0030632,GO:0032787,GO:0042851,GO:0042852,GO:0043436,GO:0044237,GO:0044238,GO:0044249,GO:0044281,GO:0044283,GO:0046144,GO:0046145,GO:0046394,GO:0046416,GO:…	K14261		YXH1_00599	rplQ	J	GO:0000027,GO:0003674,GO:0003735,GO:0005198,GO:0005575,GO:0005622,GO:0005623,GO:0005737,GO:0005829,GO:0005840,GO:0006412,GO:0006518,GO:0006807,GO:0006996,GO:0008150,GO:0008152,GO:0009058,GO:0009059,GO:0009987,GO:0010467,GO:0015934,GO:0016043,GO:0019538,GO:0022607,GO:0022613,GO:0022618,GO:0022625,GO:0022626,GO:0032991,GO:0034622,GO:0034641,GO:0034645,GO:0042254,GO:0042255,GO:0042273,GO:0043043,GO:…	K02879
QSY6_00599	exbB2	U	-	K03561		JZY2_00573	ilvD	EG	-	K01687		YXH1_00600	bfrA	P	-	K03594
QSY6_00600	-	M	-	K03832		JZY2_00574	-	S	-	K11904		YXH1_00601	uvrA	L	GO:0003674,GO:0003676,GO:0003677,GO:0003824,GO:0004518,GO:0004519,GO:0004520,GO:0004536,GO:0005488,GO:0005515,GO:0005575,GO:0005622,GO:0005623,GO:0005737,GO:0005829,GO:0006139,GO:0006259,GO:0006281,GO:0006725,GO:0006807,GO:0006950,GO:0006974,GO:0008150,GO:0008152,GO:0009314,GO:0009380,GO:0009381,GO:0009628,GO:0009987,GO:0016462,GO:0016787,GO:0016788,GO:0016817,GO:0016818,GO:0016887,GO:0017111,GO:…	K03701
QSY6_00601	cpo	I	-	K00433		JZY2_00575	-	D	-	-		YXH1_00602	yajR	EGP	GO:0005575,GO:0005623,GO:0005886,GO:0005887,GO:0006810,GO:0008150,GO:0016020,GO:0016021,GO:0031224,GO:0031226,GO:0044425,GO:0044459,GO:0044464,GO:0051179,GO:0051234,GO:0055085,GO:0071944	-
QSY6_00602	ybiO	M	GO:0005575,GO:0005623,GO:0005886,GO:0016020,GO:0044464,GO:0071944	K22044		JZY2_00576	-	S	-	-		YXH1_00603	ssb	L	GO:0003674,GO:0003676,GO:0003677,GO:0003697,GO:0005488,GO:0006139,GO:0006259,GO:0006260,GO:0006281,GO:0006310,GO:0006725,GO:0006807,GO:0006950,GO:0006974,GO:0008150,GO:0008152,GO:0009058,GO:0009059,GO:0009987,GO:0033554,GO:0034641,GO:0034645,GO:0043170,GO:0044237,GO:0044238,GO:0044249,GO:0044260,GO:0046483,GO:0050896,GO:0051716,GO:0071704,GO:0090304,GO:0097159,GO:1901360,GO:1901363,GO:1901576	K03111
QSY6_00603	-	M	-	K00067		JZY2_00577	yggW	H	GO:0003674,GO:0005488,GO:0005575,GO:0005622,GO:0005623,GO:0005737,GO:0006725,GO:0006778,GO:0006779,GO:0006807,GO:0008150,GO:0008152,GO:0009058,GO:0009987,GO:0018130,GO:0019438,GO:0033013,GO:0033014,GO:0034641,GO:0044237,GO:0044249,GO:0044271,GO:0044424,GO:0044464,GO:0046483,GO:0048037,GO:0051186,GO:0051188,GO:0051536,GO:0051539,GO:0051540,GO:0071704,GO:1901360,GO:1901362,GO:1901564,GO:1901566,GO:…	-		YXH1_00604	-	-	-	-
QSY6_00604	-	M	-	K01784		JZY2_00578	rdgB	F	GO:0000287,GO:0003674,GO:0003824,GO:0005488,GO:0005515,GO:0005575,GO:0005622,GO:0005623,GO:0005737,GO:0005829,GO:0006139,GO:0006725,GO:0006753,GO:0006793,GO:0006796,GO:0006807,GO:0008150,GO:0008152,GO:0009056,GO:0009058,GO:0009141,GO:0009143,GO:0009144,GO:0009146,GO:0009987,GO:0016462,GO:0016787,GO:0016817,GO:0016818,GO:0018130,GO:0019438,GO:0019439,GO:0019637,GO:0034404,GO:0034641,GO:0034654,GO:…	K02428		YXH1_00605	-	G	-	K01092
QSY6_00605	ompW	M	GO:0005575,GO:0005623,GO:0009279,GO:0016020,GO:0019867,GO:0030312,GO:0030313,GO:0031975,GO:0044462,GO:0044464,GO:0071944	K07275		JZY2_00579	metW	Q	-	-		YXH1_00606	ugpQ	C	-	K01126
QSY6_00606	-	M	-	K09950		JZY2_00580	metX	E	GO:0000096,GO:0000097,GO:0003674,GO:0003824,GO:0004414,GO:0006082,GO:0006520,GO:0006555,GO:0006790,GO:0006807,GO:0008150,GO:0008152,GO:0008374,GO:0008652,GO:0009058,GO:0009066,GO:0009067,GO:0009069,GO:0009086,GO:0009092,GO:0009987,GO:0016053,GO:0016407,GO:0016413,GO:0016740,GO:0016746,GO:0016747,GO:0019752,GO:0043436,GO:0044237,GO:0044238,GO:0044249,GO:0044272,GO:0044281,GO:0044283,GO:0046394,GO:…	K00641		YXH1_00607	ugpC	P	-	K02010,K05816,K17324
QSY6_00607	-	V	-	K02004		JZY2_00581	yggT	S	GO:0005575,GO:0005623,GO:0005886,GO:0016020,GO:0044464,GO:0071944	K02221		YXH1_00608	ugpE	P	GO:0003674,GO:0005215,GO:0005575,GO:0005623,GO:0005886,GO:0006810,GO:0006811,GO:0006820,GO:0008150,GO:0008509,GO:0008514,GO:0015075,GO:0015169,GO:0015605,GO:0015711,GO:0015748,GO:0015794,GO:0016020,GO:0016021,GO:0022857,GO:0031224,GO:0032991,GO:0034220,GO:0043190,GO:0044425,GO:0044459,GO:0044464,GO:0051179,GO:0051234,GO:0055052,GO:0055085,GO:0071702,GO:0071944,GO:0098533,GO:0098656,GO:0098796,GO:…	K05815
QSY6_00608	-	V	-	K02003		JZY2_00582	proC	E	GO:0003674,GO:0003824,GO:0004735,GO:0005488,GO:0005515,GO:0005575,GO:0005622,GO:0005623,GO:0005737,GO:0005829,GO:0006082,GO:0006520,GO:0006560,GO:0006561,GO:0006807,GO:0008150,GO:0008152,GO:0008652,GO:0009058,GO:0009064,GO:0009084,GO:0009987,GO:0016053,GO:0016491,GO:0016645,GO:0016646,GO:0017144,GO:0018130,GO:0019752,GO:0042802,GO:0043436,GO:0044237,GO:0044238,GO:0044249,GO:0044281,GO:0044283,GO:…	K00286		YXH1_00609	ugpA	P	GO:0001406,GO:0001407,GO:0003674,GO:0005215,GO:0005575,GO:0005623,GO:0005886,GO:0006810,GO:0006811,GO:0006820,GO:0008150,GO:0008509,GO:0008514,GO:0015075,GO:0015169,GO:0015605,GO:0015711,GO:0015748,GO:0015794,GO:0016020,GO:0016021,GO:0022857,GO:0031224,GO:0032991,GO:0034220,GO:0043190,GO:0044425,GO:0044459,GO:0044464,GO:0051179,GO:0051234,GO:0055052,GO:0055085,GO:0071702,GO:0071944,GO:0098533,GO:…	K05814
QSY6_00609	-	P	-	-		JZY2_00583	yggS	S	-	K06997		YXH1_00610	ugpB	P	GO:0001407,GO:0005575,GO:0005623,GO:0006810,GO:0006811,GO:0006820,GO:0008150,GO:0015711,GO:0015748,GO:0015794,GO:0030288,GO:0030313,GO:0031975,GO:0034220,GO:0042597,GO:0044464,GO:0051179,GO:0051234,GO:0055085,GO:0071702,GO:0098656,GO:1901264	K05813
QSY6_00610	-	S	-	-		JZY2_00584	pilT	NU	GO:0005575,GO:0005622,GO:0005623,GO:0005737,GO:0005829,GO:0044424,GO:0044444,GO:0044464	K02669		YXH1_00611	-	GK	-	-
QSY6_00611	-	-	-	-		JZY2_00585	yafL	M	GO:0000270,GO:0003674,GO:0003824,GO:0004175,GO:0006022,GO:0006508,GO:0006807,GO:0008150,GO:0008152,GO:0008233,GO:0009254,GO:0016787,GO:0019538,GO:0030203,GO:0043170,GO:0044238,GO:0070011,GO:0071704,GO:0140096,GO:1901135,GO:1901564	K01183,K19303		YXH1_00612	-	-	-	-
QSY6_00612	ybbN	O	GO:0003674,GO:0003824,GO:0005575,GO:0005622,GO:0005623,GO:0005737,GO:0005829,GO:0006457,GO:0008150,GO:0008152,GO:0009987,GO:0015035,GO:0015036,GO:0016491,GO:0016667,GO:0044424,GO:0044444,GO:0044464,GO:0055114,GO:0061077	K03671,K05838		JZY2_00586	-	S	-	-		YXH1_00614	csgA	IQ	-	-
QSY6_00613	-	J	-	-		JZY2_00587	pyrC	F	-	K01465,K01466		YXH1_00615	-	P	-	K02014
QSY6_00614	-	J	-	-		JZY2_00588	pyrB	F	GO:0003674,GO:0003824,GO:0004070,GO:0005575,GO:0005622,GO:0005623,GO:0005737,GO:0006139,GO:0006220,GO:0006221,GO:0006725,GO:0006753,GO:0006793,GO:0006796,GO:0006807,GO:0008150,GO:0008152,GO:0009058,GO:0009117,GO:0009165,GO:0009218,GO:0009220,GO:0009259,GO:0009260,GO:0009987,GO:0016740,GO:0016741,GO:0016743,GO:0018130,GO:0019438,GO:0019637,GO:0019693,GO:0034641,GO:0034654,GO:0044237,GO:0044238,GO:…	K00609		YXH1_00616	exbD1	U	-	K03559,K03560
QSY6_00615	-	M	-	-		JZY2_00589	pyrR	F	-	K02825		YXH1_00617	exbB-2	U	-	K03561
QSY6_00616	nrdR	K	GO:0000166,GO:0003674,GO:0003676,GO:0003677,GO:0003690,GO:0005488,GO:0005524,GO:0006355,GO:0008144,GO:0008150,GO:0009889,GO:0009890,GO:0009892,GO:0010468,GO:0010556,GO:0010558,GO:0010605,GO:0010629,GO:0017076,GO:0019219,GO:0019222,GO:0030554,GO:0031323,GO:0031324,GO:0031326,GO:0031327,GO:0032553,GO:0032555,GO:0032559,GO:0035639,GO:0036094,GO:0043167,GO:0043168,GO:0045892,GO:0045934,GO:0048519,GO:…	K07738		JZY2_00590	yqgF	J	GO:0000966,GO:0000967,GO:0003674,GO:0003824,GO:0004518,GO:0004527,GO:0004529,GO:0004536,GO:0005575,GO:0005622,GO:0005623,GO:0005737,GO:0005829,GO:0006139,GO:0006259,GO:0006364,GO:0006396,GO:0006725,GO:0006807,GO:0008150,GO:0008152,GO:0008296,GO:0008408,GO:0009987,GO:0010467,GO:0016070,GO:0016072,GO:0016787,GO:0016788,GO:0016796,GO:0016895,GO:0022613,GO:0034470,GO:0034471,GO:0034641,GO:0034660,GO:…	K07447		YXH1_00618	-	M	-	K03832
QSY6_00617	ribD	H	GO:0000166,GO:0003674,GO:0003824,GO:0005488,GO:0006139,GO:0006725,GO:0006766,GO:0006767,GO:0006771,GO:0006807,GO:0008150,GO:0008152,GO:0008703,GO:0008835,GO:0009058,GO:0009110,GO:0009231,GO:0009451,GO:0009987,GO:0016070,GO:0016491,GO:0016614,GO:0016616,GO:0016787,GO:0016810,GO:0016814,GO:0017144,GO:0018130,GO:0019239,GO:0034641,GO:0036094,GO:0042364,GO:0042726,GO:0042727,GO:0043170,GO:0043412,GO:…	K01498,K11752		JZY2_00591	yqgE	K	GO:0005575,GO:0005622,GO:0005623,GO:0005737,GO:0005829,GO:0044424,GO:0044444,GO:0044464	K07735		YXH1_00619	cpo	I	-	K00433
QSY6_00618	ribE	H	-	K00793		JZY2_00592	-	M	-	K03832		YXH1_00620	ybiO	M	GO:0005575,GO:0005623,GO:0005886,GO:0016020,GO:0044464,GO:0071944	K22044
QSY6_00619	ribB	H	-	K14652		JZY2_00593	gshB	H	GO:0000287,GO:0003674,GO:0003824,GO:0004363,GO:0005488,GO:0005575,GO:0005622,GO:0005623,GO:0005737,GO:0005829,GO:0006518,GO:0006575,GO:0006749,GO:0006750,GO:0006790,GO:0006807,GO:0008150,GO:0008152,GO:0009058,GO:0009987,GO:0016874,GO:0016879,GO:0016881,GO:0019184,GO:0034641,GO:0042398,GO:0043043,GO:0043167,GO:0043169,GO:0043603,GO:0043604,GO:0044237,GO:0044249,GO:0044271,GO:0044272,GO:0044424,GO:…	K01920		YXH1_00621	-	M	-	K00067
QSY6_00620	ribH	H	GO:0000906,GO:0003674,GO:0003824,GO:0005575,GO:0005622,GO:0005623,GO:0005737,GO:0005829,GO:0006766,GO:0006767,GO:0006771,GO:0006807,GO:0008150,GO:0008152,GO:0009058,GO:0009110,GO:0009231,GO:0009987,GO:0016740,GO:0016765,GO:0017144,GO:0018130,GO:0034641,GO:0042364,GO:0042726,GO:0042727,GO:0044237,GO:0044249,GO:0044271,GO:0044281,GO:0044283,GO:0044424,GO:0044444,GO:0044464,GO:0046483,GO:0071704,GO:…	K00794		JZY2_00594	pilG	T	-	K02657,K03413		YXH1_00622	-	M	-	K01784
QSY6_00621	nusB	K	GO:0005575,GO:0005622,GO:0005623,GO:0005737,GO:0005829,GO:0006139,GO:0006351,GO:0006353,GO:0006725,GO:0006807,GO:0008150,GO:0008152,GO:0009058,GO:0009059,GO:0009987,GO:0010467,GO:0016070,GO:0018130,GO:0019438,GO:0032774,GO:0034641,GO:0034645,GO:0034654,GO:0043170,GO:0044237,GO:0044238,GO:0044249,GO:0044260,GO:0044271,GO:0044424,GO:0044444,GO:0044464,GO:0046483,GO:0071704,GO:0090304,GO:0097659,GO:…	K03625		JZY2_00595	pilH	T	-	K02658		YXH1_00623	ompW	M	GO:0005575,GO:0005623,GO:0009279,GO:0016020,GO:0019867,GO:0030312,GO:0030313,GO:0031975,GO:0044462,GO:0044464,GO:0071944	K07275
QSY6_00622	thiL	H	GO:0000166,GO:0000287,GO:0003674,GO:0003824,GO:0005488,GO:0005524,GO:0006725,GO:0006732,GO:0006766,GO:0006767,GO:0006772,GO:0006790,GO:0006793,GO:0006796,GO:0006807,GO:0008144,GO:0008150,GO:0008152,GO:0009030,GO:0009058,GO:0009108,GO:0009110,GO:0009228,GO:0009229,GO:0009987,GO:0016301,GO:0016310,GO:0016740,GO:0016772,GO:0016776,GO:0017076,GO:0017144,GO:0018130,GO:0019438,GO:0019637,GO:0030554,GO:…	K00946		JZY2_00596	pilI	NT	-	K02659		YXH1_00624	-	M	-	K09950
QSY6_00623	ribA	F	GO:0003674,GO:0003824,GO:0003933,GO:0003935,GO:0006766,GO:0006767,GO:0006771,GO:0006807,GO:0008150,GO:0008152,GO:0009058,GO:0009110,GO:0009231,GO:0009987,GO:0016787,GO:0016810,GO:0016814,GO:0017144,GO:0018130,GO:0019238,GO:0034641,GO:0042364,GO:0042726,GO:0042727,GO:0044237,GO:0044249,GO:0044271,GO:0044281,GO:0044283,GO:0046483,GO:0071704,GO:1901360,GO:1901362,GO:1901564,GO:1901566,GO:1901576	K01497		JZY2_00597	pilJ	NT	-	K02660		YXH1_00625	-	V	-	K02004
QSY6_00624	-	-	-	-		JZY2_00598	chpA	T	-	K02487,K06596		YXH1_00626	-	V	-	K02003
QSY6_00625	dxs	F	GO:0003674,GO:0003824,GO:0005488,GO:0005575,GO:0005622,GO:0005623,GO:0005737,GO:0005829,GO:0006081,GO:0006082,GO:0006090,GO:0006629,GO:0006644,GO:0006720,GO:0006725,GO:0006732,GO:0006733,GO:0006743,GO:0006744,GO:0006766,GO:0006767,GO:0006772,GO:0006790,GO:0006793,GO:0006796,GO:0006807,GO:0008150,GO:0008152,GO:0008299,GO:0008610,GO:0008614,GO:0008615,GO:0008654,GO:0008661,GO:0009058,GO:0009108,GO:…	K01662		JZY2_00599	chpC	NT	-	K06598		YXH1_00627	-	P	-	-
QSY6_00626	ispA	H	GO:0003674,GO:0003824,GO:0004161,GO:0004337,GO:0004659,GO:0005575,GO:0005622,GO:0005623,GO:0005737,GO:0005829,GO:0006629,GO:0006644,GO:0006720,GO:0006721,GO:0006793,GO:0006796,GO:0008150,GO:0008152,GO:0008299,GO:0008610,GO:0008654,GO:0009058,GO:0009987,GO:0016114,GO:0016740,GO:0016765,GO:0019637,GO:0033383,GO:0033384,GO:0044237,GO:0044238,GO:0044249,GO:0044255,GO:0044424,GO:0044444,GO:0044464,GO:…	K00795,K13789		JZY2_00600	ydiU	S	-	K08997		YXH1_00628	-	S	-	-
QSY6_00627	xseB	L	GO:0003674,GO:0003824,GO:0004518,GO:0004527,GO:0004529,GO:0004536,GO:0005575,GO:0005622,GO:0005623,GO:0005737,GO:0005829,GO:0006139,GO:0006259,GO:0006308,GO:0006725,GO:0006807,GO:0008150,GO:0008152,GO:0008855,GO:0009056,GO:0009057,GO:0009318,GO:0009987,GO:0016787,GO:0016788,GO:0016796,GO:0016895,GO:0019439,GO:0032991,GO:0034641,GO:0034655,GO:0043170,GO:0044237,GO:0044238,GO:0044248,GO:0044260,GO:…	K03602		JZY2_00601	-	K	-	-		YXH1_00629	-	-	-	-
QSY6_00628	metC-1	E	-	K01760		JZY2_00602	-	L	-	-		YXH1_00630	ybbN	O	GO:0003674,GO:0003824,GO:0005575,GO:0005622,GO:0005623,GO:0005737,GO:0005829,GO:0006457,GO:0008150,GO:0008152,GO:0009987,GO:0015035,GO:0015036,GO:0016491,GO:0016667,GO:0044424,GO:0044444,GO:0044464,GO:0055114,GO:0061077	K03671,K05838
QSY6_00629	-	S	-	-		JZY2_00603	-	S	-	-		YXH1_00631	-	J	-	-
QSY6_00630	yghU	O	GO:0003674,GO:0003824,GO:0008150,GO:0008152,GO:0015036,GO:0016491,GO:0016667,GO:0055114	K11209		JZY2_00604	-	-	-	-		YXH1_00632	-	J	-	-
QSY6_00631	-	L	-	-		JZY2_00605	-	S	-	-		YXH1_00633	-	M	-	-
QSY6_00632	-	GM	-	K09690		JZY2_00606	-	-	-	-		YXH1_00634	nrdR	K	GO:0000166,GO:0003674,GO:0003676,GO:0003677,GO:0003690,GO:0005488,GO:0005524,GO:0006355,GO:0008144,GO:0008150,GO:0009889,GO:0009890,GO:0009892,GO:0010468,GO:0010556,GO:0010558,GO:0010605,GO:0010629,GO:0017076,GO:0019219,GO:0019222,GO:0030554,GO:0031323,GO:0031324,GO:0031326,GO:0031327,GO:0032553,GO:0032555,GO:0032559,GO:0035639,GO:0036094,GO:0043167,GO:0043168,GO:0045892,GO:0045934,GO:0048519,GO:…	K07738
QSY6_00633	rfbB	GM	-	K09691		JZY2_00607	-	L	-	K07484		YXH1_00635	ribD	H	GO:0000166,GO:0003674,GO:0003824,GO:0005488,GO:0006139,GO:0006725,GO:0006766,GO:0006767,GO:0006771,GO:0006807,GO:0008150,GO:0008152,GO:0008703,GO:0008835,GO:0009058,GO:0009110,GO:0009231,GO:0009451,GO:0009987,GO:0016070,GO:0016491,GO:0016614,GO:0016616,GO:0016787,GO:0016810,GO:0016814,GO:0017144,GO:0018130,GO:0019239,GO:0034641,GO:0036094,GO:0042364,GO:0042726,GO:0042727,GO:0043170,GO:0043412,GO:…	K01498,K11752
QSY6_00634	-	M	-	-		JZY2_00608	-	L	-	K07484		YXH1_00636	ribE	H	-	K00793
QSY6_00635	-	M	-	-		JZY2_00609	-	-	-	-		YXH1_00637	ribB	H	-	K14652
QSY6_00636	-	S	-	-		JZY2_00611	-	-	-	-		YXH1_00638	ribH	H	GO:0000906,GO:0003674,GO:0003824,GO:0005575,GO:0005622,GO:0005623,GO:0005737,GO:0005829,GO:0006766,GO:0006767,GO:0006771,GO:0006807,GO:0008150,GO:0008152,GO:0009058,GO:0009110,GO:0009231,GO:0009987,GO:0016740,GO:0016765,GO:0017144,GO:0018130,GO:0034641,GO:0042364,GO:0042726,GO:0042727,GO:0044237,GO:0044249,GO:0044271,GO:0044281,GO:0044283,GO:0044424,GO:0044444,GO:0044464,GO:0046483,GO:0071704,GO:…	K00794
QSY6_00637	-	M	-	-		JZY2_00612	-	-	-	-		YXH1_00639	nusB	K	GO:0005575,GO:0005622,GO:0005623,GO:0005737,GO:0005829,GO:0006139,GO:0006351,GO:0006353,GO:0006725,GO:0006807,GO:0008150,GO:0008152,GO:0009058,GO:0009059,GO:0009987,GO:0010467,GO:0016070,GO:0018130,GO:0019438,GO:0032774,GO:0034641,GO:0034645,GO:0034654,GO:0043170,GO:0044237,GO:0044238,GO:0044249,GO:0044260,GO:0044271,GO:0044424,GO:0044444,GO:0044464,GO:0046483,GO:0071704,GO:0090304,GO:0097659,GO:…	K03625
QSY6_00638	-	S	-	-		JZY2_00613	-	M	-	-		YXH1_00640	thiL	H	GO:0000166,GO:0000287,GO:0003674,GO:0003824,GO:0005488,GO:0005524,GO:0006725,GO:0006732,GO:0006766,GO:0006767,GO:0006772,GO:0006790,GO:0006793,GO:0006796,GO:0006807,GO:0008144,GO:0008150,GO:0008152,GO:0009030,GO:0009058,GO:0009108,GO:0009110,GO:0009228,GO:0009229,GO:0009987,GO:0016301,GO:0016310,GO:0016740,GO:0016772,GO:0016776,GO:0017076,GO:0017144,GO:0018130,GO:0019438,GO:0019637,GO:0030554,GO:…	K00946
QSY6_00639	-	L	-	-		JZY2_00614	-	S	-	-		YXH1_00641	ribA	F	GO:0003674,GO:0003824,GO:0003933,GO:0003935,GO:0006766,GO:0006767,GO:0006771,GO:0006807,GO:0008150,GO:0008152,GO:0009058,GO:0009110,GO:0009231,GO:0009987,GO:0016787,GO:0016810,GO:0016814,GO:0017144,GO:0018130,GO:0019238,GO:0034641,GO:0042364,GO:0042726,GO:0042727,GO:0044237,GO:0044249,GO:0044271,GO:0044281,GO:0044283,GO:0046483,GO:0071704,GO:1901360,GO:1901362,GO:1901564,GO:1901566,GO:1901576	K01497
QSY6_00640	-	K	-	-		JZY2_00615	-	S	-	K11904		YXH1_00642	-	-	-	-
QSY6_00641	ppa	C	GO:0000287,GO:0003674,GO:0003824,GO:0004427,GO:0005488,GO:0005575,GO:0005622,GO:0005623,GO:0005737,GO:0005829,GO:0006793,GO:0008150,GO:0008152,GO:0008270,GO:0009987,GO:0016462,GO:0016787,GO:0016817,GO:0016818,GO:0043167,GO:0043169,GO:0044237,GO:0044424,GO:0044444,GO:0044464,GO:0046872,GO:0046914,GO:0050355	K01507		JZY2_00616	kefA	M	GO:0005575,GO:0005623,GO:0005886,GO:0006884,GO:0008150,GO:0008361,GO:0009987,GO:0009992,GO:0016020,GO:0016043,GO:0019725,GO:0030104,GO:0032535,GO:0042592,GO:0044464,GO:0048878,GO:0055082,GO:0065007,GO:0065008,GO:0071840,GO:0071944,GO:0090066	K05802,K22051		YXH1_00643	dxs	F	GO:0003674,GO:0003824,GO:0005488,GO:0005575,GO:0005622,GO:0005623,GO:0005737,GO:0005829,GO:0006081,GO:0006082,GO:0006090,GO:0006629,GO:0006644,GO:0006720,GO:0006725,GO:0006732,GO:0006733,GO:0006743,GO:0006744,GO:0006766,GO:0006767,GO:0006772,GO:0006790,GO:0006793,GO:0006796,GO:0006807,GO:0008150,GO:0008152,GO:0008299,GO:0008610,GO:0008614,GO:0008615,GO:0008654,GO:0008661,GO:0009058,GO:0009108,GO:…	K01662
QSY6_00642	mtfA	S	GO:0003674,GO:0003824,GO:0004177,GO:0005488,GO:0005515,GO:0005575,GO:0005622,GO:0005623,GO:0005737,GO:0005829,GO:0006355,GO:0006508,GO:0006807,GO:0008134,GO:0008150,GO:0008152,GO:0008233,GO:0008238,GO:0009889,GO:0010468,GO:0010556,GO:0016787,GO:0019219,GO:0019222,GO:0019538,GO:0031323,GO:0031326,GO:0043170,GO:0043433,GO:0044092,GO:0044238,GO:0044424,GO:0044444,GO:0044464,GO:0048519,GO:0050789,GO:…	K09933		JZY2_00617	nhaP2	P	GO:0003674,GO:0005215,GO:0005451,GO:0005575,GO:0005623,GO:0005886,GO:0005887,GO:0006810,GO:0006811,GO:0006812,GO:0006813,GO:0006884,GO:0008150,GO:0008324,GO:0008361,GO:0009987,GO:0015075,GO:0015077,GO:0015078,GO:0015079,GO:0015291,GO:0015297,GO:0015298,GO:0015299,GO:0015318,GO:0015386,GO:0015491,GO:0015672,GO:0016020,GO:0016021,GO:0016043,GO:0019725,GO:0022804,GO:0022821,GO:0022857,GO:0022890,GO:…	K11105		YXH1_00644	ispA	H	GO:0003674,GO:0003824,GO:0004161,GO:0004337,GO:0004659,GO:0005575,GO:0005622,GO:0005623,GO:0005737,GO:0005829,GO:0006629,GO:0006644,GO:0006720,GO:0006721,GO:0006793,GO:0006796,GO:0008150,GO:0008152,GO:0008299,GO:0008610,GO:0008654,GO:0009058,GO:0009987,GO:0016114,GO:0016740,GO:0016765,GO:0019637,GO:0033383,GO:0033384,GO:0044237,GO:0044238,GO:0044249,GO:0044255,GO:0044424,GO:0044444,GO:0044464,GO:…	K00795,K13789
QSY6_00643	dedA	S	GO:0005575,GO:0005623,GO:0005886,GO:0016020,GO:0044464,GO:0071944	K03975		JZY2_00618	-	M	-	-		YXH1_00645	xseB	L	GO:0003674,GO:0003824,GO:0004518,GO:0004527,GO:0004529,GO:0004536,GO:0005575,GO:0005622,GO:0005623,GO:0005737,GO:0005829,GO:0006139,GO:0006259,GO:0006308,GO:0006725,GO:0006807,GO:0008150,GO:0008152,GO:0008855,GO:0009056,GO:0009057,GO:0009318,GO:0009987,GO:0016787,GO:0016788,GO:0016796,GO:0016895,GO:0019439,GO:0032991,GO:0034641,GO:0034655,GO:0043170,GO:0044237,GO:0044238,GO:0044248,GO:0044260,GO:…	K03602
QSY6_00644	-	K	-	-		JZY2_00619	-	-	-	-		YXH1_00646	metC-1	E	-	K01760
QSY6_00645	-	K	-	-		JZY2_00620	-	C	-	K00248		YXH1_00647	-	S	-	-
QSY6_00646	eutC	E	GO:0003674,GO:0003824,GO:0005488,GO:0005575,GO:0005622,GO:0005623,GO:0008144,GO:0008851,GO:0009350,GO:0016829,GO:0016840,GO:0016841,GO:0019842,GO:0031419,GO:0032991,GO:0036094,GO:0044424,GO:0044464,GO:0046906,GO:0048037,GO:0097159,GO:1901363,GO:1902494	K03736		JZY2_00621	putA	C	GO:0000166,GO:0000976,GO:0000984,GO:0000986,GO:0000987,GO:0001017,GO:0001067,GO:0001130,GO:0001131,GO:0001141,GO:0001217,GO:0003674,GO:0003676,GO:0003677,GO:0003690,GO:0003700,GO:0003824,GO:0003842,GO:0004657,GO:0005488,GO:0005515,GO:0005575,GO:0005623,GO:0005886,GO:0006082,GO:0006355,GO:0006520,GO:0006536,GO:0006560,GO:0006562,GO:0006807,GO:0008150,GO:0008152,GO:0009056,GO:0009063,GO:0009064,GO:…	K13821		YXH1_00648	yghU	O	GO:0003674,GO:0003824,GO:0008150,GO:0008152,GO:0015036,GO:0016491,GO:0016667,GO:0055114	K11209
QSY6_00647	eutB	E	-	K03735		JZY2_00622	putP	E	GO:0003333,GO:0003674,GO:0005215,GO:0005283,GO:0005298,GO:0005342,GO:0005343,GO:0005416,GO:0005575,GO:0005623,GO:0005886,GO:0005887,GO:0006810,GO:0006811,GO:0006812,GO:0006814,GO:0006820,GO:0006865,GO:0006869,GO:0008150,GO:0008324,GO:0008509,GO:0008514,GO:0010876,GO:0015075,GO:0015077,GO:0015081,GO:0015171,GO:0015291,GO:0015293,GO:0015294,GO:0015318,GO:0015370,GO:0015672,GO:0015711,GO:0015718,GO:…	K11928		YXH1_00649	-	L	-	-
QSY6_00648	aldB	C	-	K00128,K00138		JZY2_00623	-	G	-	K01729		YXH1_00650	-	GM	-	K09690
QSY6_00649	mpl	M	-	K02558		JZY2_00624	-	T	-	-		YXH1_00651	rfbB	GM	-	K09691
QSY6_00650	ubiX	H	GO:0003674,GO:0003824,GO:0006732,GO:0006733,GO:0006743,GO:0006744,GO:0008150,GO:0008152,GO:0008694,GO:0009058,GO:0009108,GO:0009987,GO:0016829,GO:0016830,GO:0016831,GO:0042180,GO:0042181,GO:0044237,GO:0044249,GO:0044281,GO:0044283,GO:0051186,GO:0051188,GO:0071704,GO:1901576,GO:1901661,GO:1901663	K03186		JZY2_00625	ygjP	S	-	K07043		YXH1_00652	-	M	-	-
QSY6_00651	-	S	-	-		JZY2_00626	-	S	-	-		YXH1_00653	-	M	-	-
QSY6_00652	yraR	GM	-	-		JZY2_00627	elaA	S	GO:0003674,GO:0003824,GO:0006464,GO:0006473,GO:0006807,GO:0008150,GO:0008152,GO:0009987,GO:0016740,GO:0016746,GO:0016747,GO:0019538,GO:0036211,GO:0043170,GO:0043412,GO:0043543,GO:0044237,GO:0044238,GO:0044260,GO:0044267,GO:0071704,GO:1901564	K02348		YXH1_00654	-	S	-	-
QSY6_00653	-	S	-	-		JZY2_00628	-	ET	-	K02030		YXH1_00655	-	M	-	-
QSY6_00654	-	I	-	-		JZY2_00629	yccS	S	GO:0005575,GO:0005623,GO:0005886,GO:0016020,GO:0044464,GO:0071944	-		YXH1_00656	-	S	-	-
QSY6_00655	-	S	-	K06518		JZY2_00630	yhiN	S	GO:0005575,GO:0005622,GO:0005623,GO:0005737,GO:0005829,GO:0044424,GO:0044444,GO:0044464	K07007		YXH1_00657	-	L	-	-
QSY6_00656	yohK	M	GO:0005575,GO:0005623,GO:0005886,GO:0016020,GO:0044464,GO:0071944	-		JZY2_00631	dbpA	JKL	GO:0000027,GO:0000166,GO:0003674,GO:0003676,GO:0003723,GO:0003724,GO:0003824,GO:0004004,GO:0004386,GO:0005488,GO:0005524,GO:0005575,GO:0005622,GO:0005623,GO:0005737,GO:0006139,GO:0006725,GO:0006807,GO:0006996,GO:0008026,GO:0008144,GO:0008150,GO:0008152,GO:0008186,GO:0009987,GO:0010501,GO:0016043,GO:0016070,GO:0016462,GO:0016787,GO:0016817,GO:0016818,GO:0016887,GO:0017076,GO:0017111,GO:0019843,GO:…	K05591		YXH1_00658	-	K	-	-
QSY6_00657	-	S	-	K07157		JZY2_00632	aceF	C	-	K00627		YXH1_00659	ppa	C	GO:0000287,GO:0003674,GO:0003824,GO:0004427,GO:0005488,GO:0005575,GO:0005622,GO:0005623,GO:0005737,GO:0005829,GO:0006793,GO:0008150,GO:0008152,GO:0008270,GO:0009987,GO:0016462,GO:0016787,GO:0016817,GO:0016818,GO:0043167,GO:0043169,GO:0044237,GO:0044424,GO:0044444,GO:0044464,GO:0046872,GO:0046914,GO:0050355	K01507
QSY6_00658	-	S	-	-		JZY2_00633	aceE	C	-	K00163		YXH1_00660	mtfA	S	GO:0003674,GO:0003824,GO:0004177,GO:0005488,GO:0005515,GO:0005575,GO:0005622,GO:0005623,GO:0005737,GO:0005829,GO:0006355,GO:0006508,GO:0006807,GO:0008134,GO:0008150,GO:0008152,GO:0008233,GO:0008238,GO:0009889,GO:0010468,GO:0010556,GO:0016787,GO:0019219,GO:0019222,GO:0019538,GO:0031323,GO:0031326,GO:0043170,GO:0043433,GO:0044092,GO:0044238,GO:0044424,GO:0044444,GO:0044464,GO:0048519,GO:0050789,GO:…	K09933
QSY6_00659	-	M	-	-		JZY2_00634	glnE	H	GO:0000166,GO:0000287,GO:0000820,GO:0003674,GO:0003824,GO:0005488,GO:0005524,GO:0005575,GO:0005622,GO:0005623,GO:0005737,GO:0005829,GO:0006082,GO:0006520,GO:0006521,GO:0006541,GO:0006542,GO:0006807,GO:0008144,GO:0008150,GO:0008152,GO:0008652,GO:0008882,GO:0009058,GO:0009064,GO:0009084,GO:0009987,GO:0010565,GO:0016053,GO:0016740,GO:0016772,GO:0016779,GO:0017076,GO:0019222,GO:0019752,GO:0030554,GO:…	K00982		YXH1_00661	dedA	S	GO:0005575,GO:0005623,GO:0005886,GO:0016020,GO:0044464,GO:0071944	K03975
QSY6_00660	cmoM	J	GO:0001510,GO:0002097,GO:0002098,GO:0003674,GO:0003824,GO:0006139,GO:0006396,GO:0006399,GO:0006400,GO:0006725,GO:0006807,GO:0008033,GO:0008150,GO:0008152,GO:0008168,GO:0008173,GO:0008175,GO:0009451,GO:0009987,GO:0010467,GO:0016070,GO:0016300,GO:0016740,GO:0016741,GO:0030488,GO:0032259,GO:0034470,GO:0034641,GO:0034660,GO:0043170,GO:0043412,GO:0043414,GO:0044237,GO:0044238,GO:0044260,GO:0046483,GO:…	K06219		JZY2_00635	rfaF	M	GO:0000271,GO:0003674,GO:0003824,GO:0005575,GO:0005622,GO:0005623,GO:0005737,GO:0005829,GO:0005975,GO:0005976,GO:0006629,GO:0008150,GO:0008152,GO:0008610,GO:0008653,GO:0008713,GO:0008920,GO:0009058,GO:0009059,GO:0009103,GO:0009244,GO:0009311,GO:0009312,GO:0009987,GO:0016051,GO:0016740,GO:0016757,GO:0033692,GO:0034637,GO:0034645,GO:0043170,GO:0044237,GO:0044238,GO:0044249,GO:0044255,GO:0044260,GO:…	K02843		YXH1_00662	-	K	-	-
QSY6_00661	-	S	-	-		JZY2_00636	rfaC	M	GO:0000271,GO:0003674,GO:0003824,GO:0005575,GO:0005622,GO:0005623,GO:0005737,GO:0005829,GO:0005975,GO:0005976,GO:0006629,GO:0008150,GO:0008152,GO:0008610,GO:0008653,GO:0008713,GO:0008920,GO:0009058,GO:0009059,GO:0009103,GO:0009244,GO:0009311,GO:0009312,GO:0009987,GO:0016051,GO:0016740,GO:0016757,GO:0033692,GO:0034637,GO:0034645,GO:0043170,GO:0044237,GO:0044238,GO:0044249,GO:0044255,GO:0044260,GO:…	K02841		YXH1_00663	-	K	-	-
QSY6_00662	-	I	-	-		JZY2_00637	rfaG	M	GO:0000271,GO:0003674,GO:0003824,GO:0005975,GO:0005976,GO:0006629,GO:0008150,GO:0008152,GO:0008194,GO:0008610,GO:0008653,GO:0008919,GO:0009058,GO:0009059,GO:0009103,GO:0009244,GO:0009311,GO:0009312,GO:0009987,GO:0016051,GO:0016740,GO:0016757,GO:0016758,GO:0033692,GO:0034637,GO:0034645,GO:0035251,GO:0043170,GO:0044237,GO:0044238,GO:0044249,GO:0044255,GO:0044260,GO:0044262,GO:0044264,GO:0046401,GO:…	K02844		YXH1_00664	eutC	E	GO:0003674,GO:0003824,GO:0005488,GO:0005575,GO:0005622,GO:0005623,GO:0008144,GO:0008851,GO:0009350,GO:0016829,GO:0016840,GO:0016841,GO:0019842,GO:0031419,GO:0032991,GO:0036094,GO:0044424,GO:0044464,GO:0046906,GO:0048037,GO:0097159,GO:1901363,GO:1902494	K03736
QSY6_00663	fabG	IQ	-	K00059		JZY2_00638	rfaP	F	GO:0003674,GO:0003824,GO:0006793,GO:0006796,GO:0008150,GO:0008152,GO:0009987,GO:0016301,GO:0016310,GO:0016740,GO:0016772,GO:0044237	K02848		YXH1_00665	eutB	E	-	K03735
QSY6_00664	fadI	I	-	K00626		JZY2_00639	wapP	KLT	-	-		YXH1_00666	aldB	C	-	K00128,K00138
QSY6_00665	-	-	-	-		JZY2_00640	-	KLT	-	-		YXH1_00667	mpl	M	-	K02558
QSY6_00667	-	S	-	-		JZY2_00641	-	KLT	-	-		YXH1_00668	ubiX	H	GO:0003674,GO:0003824,GO:0006732,GO:0006733,GO:0006743,GO:0006744,GO:0008150,GO:0008152,GO:0008694,GO:0009058,GO:0009108,GO:0009987,GO:0016829,GO:0016830,GO:0016831,GO:0042180,GO:0042181,GO:0044237,GO:0044249,GO:0044281,GO:0044283,GO:0051186,GO:0051188,GO:0071704,GO:1901576,GO:1901661,GO:1901663	K03186
QSY6_00668	-	S	-	K14347		JZY2_00642	-	S	-	-		YXH1_00669	-	S	-	-
QSY6_00669	-	DT	-	K07178		JZY2_00643	-	O	-	K00612		YXH1_00670	yraR	GM	-	-
QSY6_00670	cueR	K	-	K19591		JZY2_00644	-	M	-	-		YXH1_00671	-	S	-	-
QSY6_00671	copA	P	-	K17686		JZY2_00645	epsB	M	-	-		YXH1_00672	-	I	-	-
QSY6_00672	-	-	-	-		JZY2_00646	-	S	-	-		YXH1_00673	-	S	-	K06518
QSY6_00673	copP	C	-	K07213		JZY2_00647	-	S	-	-		YXH1_00674	yohK	M	GO:0005575,GO:0005623,GO:0005886,GO:0016020,GO:0044464,GO:0071944	-
QSY6_00674	ydgK	EGP	-	K07552		JZY2_00648	-	S	-	-		YXH1_00675	-	S	-	K07157
QSY6_00675	-	C	-	-		JZY2_00649	-	-	-	-		YXH1_00676	-	S	-	-
QSY6_00676	-	K	-	-		JZY2_00650	-	KLT	-	-		YXH1_00677	-	M	-	-
QSY6_00677	-	K	-	-		JZY2_00651	msbA	V	GO:0000166,GO:0003674,GO:0003824,GO:0005215,GO:0005319,GO:0005488,GO:0005515,GO:0005524,GO:0005575,GO:0005623,GO:0005886,GO:0005887,GO:0006810,GO:0006855,GO:0006869,GO:0008144,GO:0008150,GO:0008289,GO:0008559,GO:0009987,GO:0010876,GO:0015221,GO:0015238,GO:0015399,GO:0015405,GO:0015437,GO:0015893,GO:0015920,GO:0016020,GO:0016021,GO:0016043,GO:0016462,GO:0016787,GO:0016817,GO:0016818,GO:0016887,GO:…	K11085		YXH1_00678	cmoM	J	GO:0001510,GO:0002097,GO:0002098,GO:0003674,GO:0003824,GO:0006139,GO:0006396,GO:0006399,GO:0006400,GO:0006725,GO:0006807,GO:0008033,GO:0008150,GO:0008152,GO:0008168,GO:0008173,GO:0008175,GO:0009451,GO:0009987,GO:0010467,GO:0016070,GO:0016300,GO:0016740,GO:0016741,GO:0030488,GO:0032259,GO:0034470,GO:0034641,GO:0034660,GO:0043170,GO:0043412,GO:0043414,GO:0044237,GO:0044238,GO:0044260,GO:0046483,GO:…	K06219
QSY6_00678	add	F	-	K01488,K21053		JZY2_00652	hldE	F	GO:0000271,GO:0003674,GO:0003824,GO:0005575,GO:0005622,GO:0005623,GO:0005737,GO:0005829,GO:0005975,GO:0005976,GO:0006629,GO:0006793,GO:0006796,GO:0008150,GO:0008152,GO:0008219,GO:0008610,GO:0008653,GO:0009058,GO:0009059,GO:0009103,GO:0009244,GO:0009311,GO:0009312,GO:0009987,GO:0012501,GO:0016051,GO:0016301,GO:0016310,GO:0016740,GO:0016772,GO:0016779,GO:0019200,GO:0033692,GO:0033785,GO:0033786,GO:…	K03272,K21344		YXH1_00679	-	S	-	-
QSY6_00679	-	C	-	-		JZY2_00653	-	-	-	-		YXH1_00680	-	I	-	-
QSY6_00680	-	S	-	K02058		JZY2_00654	-	C	-	-		YXH1_00681	fabG	IQ	-	K00059
QSY6_00681	fecE	HP	GO:0000166,GO:0003674,GO:0005488,GO:0005524,GO:0005575,GO:0005623,GO:0005886,GO:0008144,GO:0016020,GO:0017076,GO:0030554,GO:0032553,GO:0032555,GO:0032559,GO:0035639,GO:0036094,GO:0043167,GO:0043168,GO:0044464,GO:0071944,GO:0097159,GO:0097367,GO:1901265,GO:1901363	K02013		JZY2_00655	-	E	-	-		YXH1_00682	fadI	I	-	K00626
QSY6_00682	fecD	P	GO:0003674,GO:0005215,GO:0005575,GO:0005623,GO:0005886,GO:0006810,GO:0008150,GO:0015603,GO:0015688,GO:0016020,GO:0022857,GO:0044464,GO:0051179,GO:0051234,GO:0055085,GO:0071944,GO:1901678	K02015		JZY2_00656	emrE	P	-	K03297		YXH1_00683	-	-	-	-
QSY6_00683	fecC	P	GO:0003674,GO:0005215,GO:0005575,GO:0005623,GO:0005886,GO:0006810,GO:0008150,GO:0015603,GO:0015688,GO:0016020,GO:0022857,GO:0044464,GO:0051179,GO:0051234,GO:0055085,GO:0071944,GO:1901678	K02015		JZY2_00657	waaA	M	GO:0003674,GO:0003824,GO:0005575,GO:0005623,GO:0005886,GO:0005975,GO:0006629,GO:0006643,GO:0006644,GO:0006664,GO:0006793,GO:0006796,GO:0008150,GO:0008152,GO:0008610,GO:0008654,GO:0009058,GO:0009245,GO:0009247,GO:0009311,GO:0009312,GO:0009987,GO:0016020,GO:0016051,GO:0016740,GO:0019637,GO:0044237,GO:0044238,GO:0044249,GO:0044255,GO:0044464,GO:0046467,GO:0046493,GO:0071704,GO:0071944,GO:0090407,GO:…	K02527		YXH1_00685	-	S	-	-
QSY6_00684	fecB	P	GO:0005575,GO:0005623,GO:0006810,GO:0008150,GO:0010035,GO:0010038,GO:0010039,GO:0015688,GO:0030288,GO:0030313,GO:0031975,GO:0042221,GO:0042592,GO:0042597,GO:0044464,GO:0048878,GO:0050801,GO:0050896,GO:0051179,GO:0051234,GO:0055065,GO:0055072,GO:0055076,GO:0055080,GO:0065007,GO:0065008,GO:0098771,GO:1901678	K02016		JZY2_00658	tolC	MU	-	K12340		YXH1_00686	-	S	-	K14347
QSY6_00685	-	P	-	K07300		JZY2_00659	thiC	H	GO:0003674,GO:0003824,GO:0005575,GO:0005622,GO:0005623,GO:0005737,GO:0005829,GO:0006725,GO:0006766,GO:0006767,GO:0006772,GO:0006790,GO:0006807,GO:0008150,GO:0008152,GO:0009058,GO:0009110,GO:0009228,GO:0009987,GO:0017144,GO:0018130,GO:0019438,GO:0034641,GO:0042364,GO:0042723,GO:0042724,GO:0044237,GO:0044249,GO:0044271,GO:0044272,GO:0044281,GO:0044283,GO:0044424,GO:0044444,GO:0044464,GO:0046483,GO:…	K03147		YXH1_00687	-	DT	-	K07178
QSY6_00686	-	-	-	-		JZY2_00660	cytX	F	-	K03457		YXH1_00688	cueR	K	-	K19591
QSY6_00687	-	-	-	-		JZY2_00661	-	M	-	-		YXH1_00689	copA	P	-	K17686
QSY6_00688	atzB	F	-	K12960,K18456		JZY2_00662	nudF	L	GO:0000287,GO:0003674,GO:0003824,GO:0005488,GO:0005575,GO:0005622,GO:0005623,GO:0005737,GO:0005829,GO:0006950,GO:0008150,GO:0009266,GO:0009408,GO:0009628,GO:0016462,GO:0016787,GO:0016817,GO:0016818,GO:0019144,GO:0043167,GO:0043169,GO:0044424,GO:0044444,GO:0044464,GO:0046872,GO:0047631,GO:0050896	K01515		YXH1_00690	-	-	-	-
QSY6_00689	csgA	IQ	-	-		JZY2_00663	yqiB	S	-	K09920		YXH1_00691	copP	C	-	K07213
QSY6_00690	-	P	-	K02057		JZY2_00664	-	-	-	-		YXH1_00692	ydgK	EGP	-	K07552
QSY6_00691	-	P	-	K02057		JZY2_00665	cpdA	S	GO:0003674,GO:0003824,GO:0004112,GO:0004114,GO:0004115,GO:0005488,GO:0005506,GO:0008081,GO:0008150,GO:0008198,GO:0009987,GO:0016043,GO:0016787,GO:0016788,GO:0042545,GO:0042578,GO:0043167,GO:0043169,GO:0045229,GO:0046872,GO:0046914,GO:0071554,GO:0071555,GO:0071840	K03651		YXH1_00693	-	C	-	-
QSY6_00692	-	L	-	-		JZY2_00666	yqiA	S	GO:0003674,GO:0003824,GO:0016787,GO:0016788	K07000		YXH1_00694	-	K	-	-
QSY6_00693	-	P	-	K02057		JZY2_00667	parE	L	GO:0000819,GO:0003674,GO:0003824,GO:0003916,GO:0003918,GO:0005575,GO:0005622,GO:0005623,GO:0005737,GO:0005829,GO:0006139,GO:0006259,GO:0006265,GO:0006276,GO:0006725,GO:0006807,GO:0006996,GO:0007049,GO:0007059,GO:0007062,GO:0008094,GO:0008150,GO:0008152,GO:0009295,GO:0009987,GO:0016043,GO:0016462,GO:0016787,GO:0016817,GO:0016818,GO:0016853,GO:0016887,GO:0017111,GO:0022402,GO:0030541,GO:0034641,GO:…	K02622		YXH1_00695	-	K	-	-
QSY6_00694	-	S	-	K02056		JZY2_00668	-	S	-	-		YXH1_00696	add	F	-	K01488,K21053
QSY6_00695	yigZ	S	-	K00560		JZY2_00669	orf	S	-	K06985		YXH1_00697	-	C	-	-
QSY6_00696	-	K	-	K09017		JZY2_00670	parC	L	GO:0000819,GO:0003674,GO:0003676,GO:0003677,GO:0005488,GO:0005575,GO:0005622,GO:0005623,GO:0005737,GO:0005829,GO:0005886,GO:0006139,GO:0006259,GO:0006265,GO:0006276,GO:0006725,GO:0006807,GO:0006996,GO:0007049,GO:0007059,GO:0007062,GO:0008150,GO:0008152,GO:0009330,GO:0009987,GO:0016020,GO:0016043,GO:0019897,GO:0019898,GO:0022402,GO:0030541,GO:0032991,GO:0034641,GO:0043170,GO:0044237,GO:0044238,GO:…	K02621		YXH1_00698	-	S	-	K02058
QSY6_00697	xanQ	F	GO:0003674,GO:0005215,GO:0005345,GO:0005575,GO:0005623,GO:0005886,GO:0005887,GO:0006810,GO:0006863,GO:0008150,GO:0015205,GO:0015851,GO:0016020,GO:0016021,GO:0022857,GO:0031224,GO:0031226,GO:0042906,GO:0042907,GO:0044425,GO:0044459,GO:0044464,GO:0051179,GO:0051234,GO:0055085,GO:0071702,GO:0071705,GO:0071944,GO:0072530,GO:1904823	K03458,K16345,K16346		JZY2_00671	-	S	-	K09857		YXH1_00699	fecE	HP	GO:0000166,GO:0003674,GO:0005488,GO:0005524,GO:0005575,GO:0005623,GO:0005886,GO:0008144,GO:0016020,GO:0017076,GO:0030554,GO:0032553,GO:0032555,GO:0032559,GO:0035639,GO:0036094,GO:0043167,GO:0043168,GO:0044464,GO:0071944,GO:0097159,GO:0097367,GO:1901265,GO:1901363	K02013
QSY6_00698	bauR	K	-	K21699		JZY2_00672	-	T	-	K07186		YXH1_00700	fecD	P	GO:0003674,GO:0005215,GO:0005575,GO:0005623,GO:0005886,GO:0006810,GO:0008150,GO:0015603,GO:0015688,GO:0016020,GO:0022857,GO:0044464,GO:0051179,GO:0051234,GO:0055085,GO:0071944,GO:1901678	K02015
QSY6_00699	-	H	-	K00822		JZY2_00673	serB	ET	GO:0000287,GO:0001505,GO:0003674,GO:0003824,GO:0004647,GO:0005488,GO:0005575,GO:0005622,GO:0005623,GO:0005737,GO:0006082,GO:0006520,GO:0006544,GO:0006545,GO:0006563,GO:0006564,GO:0006793,GO:0006796,GO:0006807,GO:0008150,GO:0008152,GO:0008652,GO:0009058,GO:0009069,GO:0009070,GO:0009987,GO:0016053,GO:0016311,GO:0016787,GO:0016788,GO:0016791,GO:0017144,GO:0019752,GO:0042133,GO:0042136,GO:0042578,GO:…	K01079		YXH1_00701	fecC	P	GO:0003674,GO:0005215,GO:0005575,GO:0005623,GO:0005886,GO:0006810,GO:0008150,GO:0015603,GO:0015688,GO:0016020,GO:0022857,GO:0044464,GO:0051179,GO:0051234,GO:0055085,GO:0071944,GO:1901678	K02015
QSY6_00700	mmsA	C	-	K00140		JZY2_00674	-	-	-	-		YXH1_00702	fecB	P	GO:0005575,GO:0005623,GO:0006810,GO:0008150,GO:0010035,GO:0010038,GO:0010039,GO:0015688,GO:0030288,GO:0030313,GO:0031975,GO:0042221,GO:0042592,GO:0042597,GO:0044464,GO:0048878,GO:0050801,GO:0050896,GO:0051179,GO:0051234,GO:0055065,GO:0055072,GO:0055076,GO:0055080,GO:0065007,GO:0065008,GO:0098771,GO:1901678	K02016
QSY6_00706	recC	L	GO:0000724,GO:0000725,GO:0003674,GO:0003678,GO:0003824,GO:0004003,GO:0004386,GO:0004518,GO:0004519,GO:0004527,GO:0004529,GO:0004536,GO:0005575,GO:0005622,GO:0005623,GO:0006139,GO:0006259,GO:0006281,GO:0006302,GO:0006310,GO:0006725,GO:0006807,GO:0006950,GO:0006952,GO:0006974,GO:0006996,GO:0008026,GO:0008094,GO:0008150,GO:0008152,GO:0008854,GO:0009314,GO:0009338,GO:0009628,GO:0009987,GO:0016043,GO:…	K03583		JZY2_00675	psd	I	-	K01613		YXH1_00703	-	P	-	K07300
QSY6_00707	recB	L	GO:0000166,GO:0000724,GO:0000725,GO:0003674,GO:0003678,GO:0003824,GO:0004003,GO:0004386,GO:0004518,GO:0004519,GO:0004520,GO:0004527,GO:0004529,GO:0004536,GO:0005488,GO:0005524,GO:0005575,GO:0005622,GO:0005623,GO:0006139,GO:0006259,GO:0006281,GO:0006302,GO:0006310,GO:0006725,GO:0006807,GO:0006950,GO:0006952,GO:0006974,GO:0006996,GO:0008026,GO:0008094,GO:0008144,GO:0008150,GO:0008152,GO:0008854,GO:…	K03582		JZY2_00676	-	T	-	-		YXH1_00704	-	-	-	-
QSY6_00708	recD	L	GO:0000166,GO:0000724,GO:0000725,GO:0003674,GO:0003824,GO:0004386,GO:0004518,GO:0004527,GO:0004529,GO:0004536,GO:0005488,GO:0005524,GO:0005575,GO:0005622,GO:0005623,GO:0006139,GO:0006259,GO:0006281,GO:0006302,GO:0006310,GO:0006725,GO:0006807,GO:0006950,GO:0006974,GO:0008094,GO:0008144,GO:0008150,GO:0008152,GO:0008854,GO:0009338,GO:0009987,GO:0016462,GO:0016787,GO:0016788,GO:0016796,GO:0016817,GO:…	K03581		JZY2_00677	motA	N	-	K02556		YXH1_00705	-	-	-	-
QSY6_00709	-	-	-	-		JZY2_00678	motB	N	GO:0005575,GO:0005623,GO:0005886,GO:0016020,GO:0044464,GO:0071944	K02557		YXH1_00706	atzB	F	-	K12960,K18456
QSY6_00710	-	-	-	-		JZY2_00679	rsgA	S	GO:0000166,GO:0001882,GO:0001883,GO:0003674,GO:0003824,GO:0003924,GO:0005488,GO:0005575,GO:0005622,GO:0005623,GO:0005737,GO:0005829,GO:0008150,GO:0016462,GO:0016787,GO:0016817,GO:0016818,GO:0017076,GO:0017111,GO:0019001,GO:0019003,GO:0022613,GO:0032549,GO:0032550,GO:0032553,GO:0032555,GO:0032561,GO:0036094,GO:0042254,GO:0042274,GO:0043167,GO:0043168,GO:0044085,GO:0044424,GO:0044444,GO:0044464,GO:…	K06949		YXH1_00707	csgA	IQ	-	-
QSY6_00711	-	-	-	-		JZY2_00680	orn	A	-	K13288		YXH1_00708	-	P	-	K02057
QSY6_00712	-	S	-	-		JZY2_00681	yicG	S	GO:0005575,GO:0005623,GO:0005886,GO:0016020,GO:0044464,GO:0071944	-		YXH1_00709	-	P	-	K02057
QSY6_00713	-	S	-	K11904		JZY2_00682	queG	C	GO:0003674,GO:0003824,GO:0006091,GO:0006139,GO:0006725,GO:0006807,GO:0008150,GO:0008152,GO:0008616,GO:0009055,GO:0009058,GO:0009116,GO:0009119,GO:0009163,GO:0009987,GO:0016491,GO:0018130,GO:0019438,GO:0022900,GO:0034404,GO:0034641,GO:0034654,GO:0042455,GO:0044237,GO:0044238,GO:0044249,GO:0044271,GO:0044281,GO:0044283,GO:0046116,GO:0046483,GO:0052693,GO:0055086,GO:0055114,GO:0071704,GO:1901135,GO:…	K18979		YXH1_00710	-	L	-	-
QSY6_00714	hopQ1-1	G	-	-		JZY2_00683	nnrD	H	GO:0003674,GO:0003824,GO:0016829,GO:0016835,GO:0016836,GO:0016853,GO:0016854,GO:0052855,GO:0052856,GO:0052857	K17758,K17759		YXH1_00711	-	P	-	K02057
QSY6_00715	hopD1	-	-	-		JZY2_00684	yjeE	S	GO:0000166,GO:0002949,GO:0003674,GO:0003824,GO:0005488,GO:0005515,GO:0006139,GO:0006396,GO:0006399,GO:0006400,GO:0006725,GO:0006807,GO:0008033,GO:0008150,GO:0008152,GO:0009451,GO:0009987,GO:0010467,GO:0016070,GO:0016462,GO:0016787,GO:0016817,GO:0016818,GO:0016887,GO:0017076,GO:0017111,GO:0030554,GO:0032553,GO:0032555,GO:0032559,GO:0034470,GO:0034641,GO:0034660,GO:0036094,GO:0042802,GO:0043167,GO:…	K06925		YXH1_00712	-	S	-	K02056
QSY6_00716	-	S	-	-		JZY2_00685	amiC	M	-	K01448		YXH1_00713	yigZ	S	-	K00560
QSY6_00717	-	E	-	-		JZY2_00686	mutL	L	GO:0003674,GO:0003676,GO:0003677,GO:0003697,GO:0003824,GO:0005488,GO:0005575,GO:0005622,GO:0005623,GO:0006139,GO:0006259,GO:0006281,GO:0006298,GO:0006725,GO:0006807,GO:0006950,GO:0006974,GO:0008150,GO:0008152,GO:0009987,GO:0016462,GO:0016787,GO:0016817,GO:0016818,GO:0016887,GO:0017111,GO:0032300,GO:0032991,GO:0033554,GO:0034641,GO:0043170,GO:0044237,GO:0044238,GO:0044260,GO:0044424,GO:0044464,GO:…	K03572		YXH1_00714	-	K	-	K09017
QSY6_00718	-	O	-	-		JZY2_00687	miaA	F	GO:0003674,GO:0003824,GO:0006139,GO:0006396,GO:0006399,GO:0006400,GO:0006417,GO:0006725,GO:0006807,GO:0006950,GO:0008033,GO:0008150,GO:0008152,GO:0009266,GO:0009408,GO:0009451,GO:0009628,GO:0009889,GO:0009987,GO:0010467,GO:0010468,GO:0010556,GO:0010608,GO:0016070,GO:0016740,GO:0016765,GO:0019222,GO:0031323,GO:0031326,GO:0032268,GO:0033554,GO:0034248,GO:0034470,GO:0034605,GO:0034641,GO:0034660,GO:…	K00791		YXH1_00715	xanQ	F	GO:0003674,GO:0005215,GO:0005345,GO:0005575,GO:0005623,GO:0005886,GO:0005887,GO:0006810,GO:0006863,GO:0008150,GO:0015205,GO:0015851,GO:0016020,GO:0016021,GO:0022857,GO:0031224,GO:0031226,GO:0042906,GO:0042907,GO:0044425,GO:0044459,GO:0044464,GO:0051179,GO:0051234,GO:0055085,GO:0071702,GO:0071705,GO:0071944,GO:0072530,GO:1904823	K03458,K16345,K16346
QSY6_00719	argD-2_1	H	-	-		JZY2_00688	hfq	J	GO:0003674,GO:0003676,GO:0003677,GO:0003681,GO:0003723,GO:0005488,GO:0005575,GO:0005622,GO:0005623,GO:0005737,GO:0005829,GO:0006139,GO:0006378,GO:0006396,GO:0006397,GO:0006417,GO:0006725,GO:0006807,GO:0008150,GO:0008152,GO:0009889,GO:0009890,GO:0009891,GO:0009892,GO:0009893,GO:0009987,GO:0010467,GO:0010468,GO:0010556,GO:0010557,GO:0010558,GO:0010604,GO:0010605,GO:0010608,GO:0010628,GO:0010629,GO:…	K03666		YXH1_00716	bauR	K	-	K21699
QSY6_00720	-	S	-	-		JZY2_00689	hflX	S	GO:0000166,GO:0001882,GO:0001883,GO:0003674,GO:0003676,GO:0003723,GO:0003824,GO:0003924,GO:0005488,GO:0005524,GO:0005525,GO:0005575,GO:0005622,GO:0005623,GO:0005737,GO:0005829,GO:0006412,GO:0006414,GO:0006417,GO:0006464,GO:0006468,GO:0006518,GO:0006793,GO:0006796,GO:0006807,GO:0006950,GO:0006996,GO:0008144,GO:0008150,GO:0008152,GO:0009058,GO:0009059,GO:0009266,GO:0009408,GO:0009628,GO:0009889,GO:…	K03665		YXH1_00717	-	H	-	K00822
QSY6_00721	-	Q	-	-		JZY2_00690	hflK	O	GO:0003674,GO:0003824,GO:0005575,GO:0005622,GO:0005623,GO:0005737,GO:0005829,GO:0005886,GO:0005887,GO:0006508,GO:0006807,GO:0006950,GO:0008150,GO:0008152,GO:0008233,GO:0009266,GO:0009408,GO:0009628,GO:0009897,GO:0009986,GO:0016020,GO:0016021,GO:0016787,GO:0019538,GO:0031224,GO:0031226,GO:0031233,GO:0032991,GO:0043086,GO:0043170,GO:0044092,GO:0044238,GO:0044424,GO:0044425,GO:0044444,GO:0044459,GO:…	K04088		YXH1_00718	mmsA	C	-	K00140
QSY6_00722	gpm	G	-	-		JZY2_00691	hflC	O	GO:0003674,GO:0003824,GO:0005575,GO:0005623,GO:0005886,GO:0005887,GO:0006508,GO:0006807,GO:0006950,GO:0008150,GO:0008152,GO:0008233,GO:0009266,GO:0009408,GO:0009628,GO:0009897,GO:0009986,GO:0016020,GO:0016021,GO:0016787,GO:0019538,GO:0031224,GO:0031226,GO:0031233,GO:0032991,GO:0043086,GO:0043170,GO:0044092,GO:0044238,GO:0044425,GO:0044459,GO:0044464,GO:0050790,GO:0050896,GO:0065007,GO:0065009,GO:…	K04087		YXH1_00724	recC	L	GO:0000724,GO:0000725,GO:0003674,GO:0003678,GO:0003824,GO:0004003,GO:0004386,GO:0004518,GO:0004519,GO:0004527,GO:0004529,GO:0004536,GO:0005575,GO:0005622,GO:0005623,GO:0006139,GO:0006259,GO:0006281,GO:0006302,GO:0006310,GO:0006725,GO:0006807,GO:0006950,GO:0006952,GO:0006974,GO:0006996,GO:0008026,GO:0008094,GO:0008150,GO:0008152,GO:0008854,GO:0009314,GO:0009338,GO:0009628,GO:0009987,GO:0016043,GO:…	K03583
QSY6_00723	-	S	-	-		JZY2_00692	hisZ	E	-	K02502		YXH1_00725	recB	L	GO:0000166,GO:0000724,GO:0000725,GO:0003674,GO:0003678,GO:0003824,GO:0004003,GO:0004386,GO:0004518,GO:0004519,GO:0004520,GO:0004527,GO:0004529,GO:0004536,GO:0005488,GO:0005524,GO:0005575,GO:0005622,GO:0005623,GO:0006139,GO:0006259,GO:0006281,GO:0006302,GO:0006310,GO:0006725,GO:0006807,GO:0006950,GO:0006952,GO:0006974,GO:0006996,GO:0008026,GO:0008094,GO:0008144,GO:0008150,GO:0008152,GO:0008854,GO:…	K03582
QSY6_00724	-	L	-	-		JZY2_00693	purA	F	GO:0003674,GO:0003824,GO:0004019,GO:0005575,GO:0005622,GO:0005623,GO:0005737,GO:0005829,GO:0006139,GO:0006163,GO:0006164,GO:0006167,GO:0006725,GO:0006753,GO:0006793,GO:0006796,GO:0006807,GO:0006950,GO:0006974,GO:0008150,GO:0008152,GO:0009058,GO:0009116,GO:0009117,GO:0009119,GO:0009123,GO:0009124,GO:0009126,GO:0009127,GO:0009150,GO:0009152,GO:0009156,GO:0009161,GO:0009163,GO:0009165,GO:0009167,GO:…	K01939		YXH1_00726	recD	L	GO:0000166,GO:0000724,GO:0000725,GO:0003674,GO:0003824,GO:0004386,GO:0004518,GO:0004527,GO:0004529,GO:0004536,GO:0005488,GO:0005524,GO:0005575,GO:0005622,GO:0005623,GO:0006139,GO:0006259,GO:0006281,GO:0006302,GO:0006310,GO:0006725,GO:0006807,GO:0006950,GO:0006974,GO:0008094,GO:0008144,GO:0008150,GO:0008152,GO:0008854,GO:0009338,GO:0009987,GO:0016462,GO:0016787,GO:0016788,GO:0016796,GO:0016817,GO:…	K03581
QSY6_00725	-	L	-	-		JZY2_00694	-	T	-	K03406		YXH1_00727	-	-	-	-
QSY6_00726	stbB	S	-	K07062		JZY2_00695	-	N	-	-		YXH1_00728	-	-	-	-
QSY6_00727	stbC	S	-	K21495		JZY2_00696	-	N	-	-		YXH1_00729	-	-	-	-
QSY6_00728	-	D	-	K03496		JZY2_00699	rnr	J	GO:0000175,GO:0003674,GO:0003724,GO:0003824,GO:0004386,GO:0004518,GO:0004527,GO:0004532,GO:0004540,GO:0005575,GO:0005622,GO:0005623,GO:0005737,GO:0005829,GO:0006139,GO:0006396,GO:0006401,GO:0006402,GO:0006725,GO:0006807,GO:0006950,GO:0008150,GO:0008152,GO:0008408,GO:0008997,GO:0009056,GO:0009057,GO:0009266,GO:0009409,GO:0009628,GO:0009892,GO:0009987,GO:0010467,GO:0010468,GO:0010605,GO:0010629,GO:…	K12573		YXH1_00730	-	S	-	-
QSY6_00730	avrB	S	-	-		JZY2_00700	rlmB	J	GO:0000154,GO:0000451,GO:0000453,GO:0001510,GO:0003674,GO:0003824,GO:0005575,GO:0005622,GO:0005623,GO:0005737,GO:0005829,GO:0006139,GO:0006364,GO:0006396,GO:0006725,GO:0006807,GO:0008150,GO:0008152,GO:0008168,GO:0008171,GO:0008173,GO:0008649,GO:0008757,GO:0009451,GO:0009987,GO:0010467,GO:0016070,GO:0016072,GO:0016435,GO:0016740,GO:0016741,GO:0022613,GO:0031167,GO:0032259,GO:0034470,GO:0034641,GO:…	K03218		YXH1_00731	-	S	-	K11904
QSY6_00731	-	L	-	-		JZY2_00701	rpsF	J	GO:0003674,GO:0003676,GO:0003723,GO:0003729,GO:0003735,GO:0005198,GO:0005488,GO:0005575,GO:0005622,GO:0005623,GO:0005737,GO:0005829,GO:0005840,GO:0006412,GO:0006518,GO:0006807,GO:0008150,GO:0008152,GO:0009058,GO:0009059,GO:0009987,GO:0010467,GO:0015935,GO:0019538,GO:0019843,GO:0022626,GO:0022627,GO:0032991,GO:0034641,GO:0034645,GO:0043043,GO:0043170,GO:0043226,GO:0043228,GO:0043229,GO:0043232,GO:…	K02990		YXH1_00732	xopQ	G	-	-
QSY6_00732	-	O	-	-		JZY2_00702	rpsR	J	-	K02963		YXH1_00733	xopB	-	-	-
QSY6_00733	-	L	-	-		JZY2_00703	-	S	-	-		YXH1_00734	-	S	-	-
QSY6_00734	-	L	-	-		JZY2_00704	rplI	J	GO:0003674,GO:0003676,GO:0003723,GO:0003735,GO:0005198,GO:0005488,GO:0005575,GO:0005622,GO:0005623,GO:0005737,GO:0005829,GO:0005840,GO:0006412,GO:0006518,GO:0006807,GO:0008150,GO:0008152,GO:0009058,GO:0009059,GO:0009987,GO:0010467,GO:0015934,GO:0019538,GO:0019843,GO:0022625,GO:0022626,GO:0032991,GO:0034641,GO:0034645,GO:0043043,GO:0043170,GO:0043226,GO:0043228,GO:0043229,GO:0043232,GO:0043603,GO:…	K02939		YXH1_00735	-	E	-	-
QSY6_00735	shcF_1	S	-	-		JZY2_00705	dnaB	L	GO:0003674,GO:0003678,GO:0003824,GO:0004386,GO:0005488,GO:0005515,GO:0005575,GO:0005622,GO:0005623,GO:0005737,GO:0005829,GO:0006139,GO:0006259,GO:0006260,GO:0006261,GO:0006268,GO:0006725,GO:0006807,GO:0006996,GO:0008150,GO:0008152,GO:0009058,GO:0009059,GO:0009314,GO:0009628,GO:0009987,GO:0010212,GO:0016043,GO:0016462,GO:0016787,GO:0016817,GO:0016818,GO:0017111,GO:0032392,GO:0032508,GO:0034641,GO:…	K02314		YXH1_00736	-	O	-	-
QSY6_00736	-	S	-	-		JZY2_00706	ygiQ	C	-	-		YXH1_00737	argD-2_1	H	-	-
QSY6_00737	rlgA	L	-	-		JZY2_00707	-	E	-	-		YXH1_00738	-	S	-	-
QSY6_00738	-	L	-	-		JZY2_00708	-	S	-	-		YXH1_00739	-	Q	-	-
QSY6_00739	-	U	-	-		JZY2_00709	-	E	-	-		YXH1_00740	gpm	G	-	-
QSY6_00740	-	L	-	-		JZY2_00710	azu	C	-	-		YXH1_00741	-	S	-	-
QSY6_00742	-	L	-	-		JZY2_00711	-	L	-	-		YXH1_00742	-	L	-	-
QSY6_00743	-	L	-	-		JZY2_00712	nadE	F	-	K01916		YXH1_00743	-	L	-	-
QSY6_00744	shcF_2	S	-	-		JZY2_00713	pncB	F	GO:0003674,GO:0003824,GO:0004516,GO:0005575,GO:0005622,GO:0005623,GO:0005737,GO:0005829,GO:0006139,GO:0006725,GO:0006732,GO:0006733,GO:0006734,GO:0006753,GO:0006793,GO:0006796,GO:0006807,GO:0006950,GO:0008150,GO:0008152,GO:0009058,GO:0009108,GO:0009117,GO:0009165,GO:0009266,GO:0009408,GO:0009435,GO:0009628,GO:0009987,GO:0016874,GO:0016879,GO:0018130,GO:0019359,GO:0019362,GO:0019363,GO:0019438,GO:…	K00763		YXH1_00744	vapC	S	-	K07062
QSY6_00745	-	S	-	-		JZY2_00714	-	K	-	-		YXH1_00745	stbC	S	-	K21495
QSY6_00746	xopAF	-	-	-		JZY2_00715	livJ	E	-	K01999		YXH1_00746	-	D	-	K03496
QSY6_00747	-	L	-	-		JZY2_00717	livH	E	-	K01997		YXH1_00748	avrB	S	-	-
QSY6_00748	-	L	-	-		JZY2_00718	braE	P	-	K01998		YXH1_00749	-	L	-	-
QSY6_00750	-	-	-	-		JZY2_00719	livG	E	-	K01995		YXH1_00750	-	O	-	-
QSY6_00751	-	S	-	-		JZY2_00720	livF	P	-	K01996		YXH1_00751	-	L	-	-
QSY6_00753	-	S	-	-		JZY2_00721	sdh	S	-	K16066		YXH1_00752	-	L	-	-
QSY6_00754	-	-	-	-		JZY2_00722	-	G	-	-		YXH1_00753	shcF_1	S	-	-
QSY6_00756	xopAO1	T	-	-		JZY2_00723	ureJ	O	-	K03192		YXH1_00754	-	S	-	-
QSY6_00757	shcF_3	S	-	-		JZY2_00724	ureG	F	-	K03189		YXH1_00755	rlgA	L	-	-
QSY6_00758	-	S	-	-		JZY2_00725	ureF	O	-	K03188		YXH1_00756	-	L	-	-
QSY6_00762	-	L	-	-		JZY2_00726	ureE	J	-	K03187		YXH1_00757	-	U	-	-
QSY6_00763	-	L	-	-		JZY2_00727	desT	K	-	-		YXH1_00758	-	L	-	K07494
QSY6_00764	-	-	-	-		JZY2_00728	yhjG	M	GO:0005575,GO:0005623,GO:0005886,GO:0008150,GO:0016020,GO:0032386,GO:0032879,GO:0032880,GO:0033157,GO:0044464,GO:0050789,GO:0051049,GO:0051223,GO:0060341,GO:0065007,GO:0070201,GO:0071944,GO:0090087,GO:0090313,GO:1903533,GO:1903827,GO:1905475	K07290		YXH1_00760	-	L	-	-
QSY6_00766	-	L	-	-		JZY2_00729	-	P	-	K03594		YXH1_00761	-	L	-	-
QSY6_00767	-	T	-	-		JZY2_00730	-	L	-	K07484		YXH1_00762	shcF_2	S	-	-
QSY6_00768	-	-	-	-		JZY2_00731	-	L	-	-		YXH1_00763	-	S	-	-
QSY6_00770	-	C	-	-		JZY2_00732	-	L	-	K07484		YXH1_00764	xopAF	-	-	-
QSY6_00771	-	Q	-	-		JZY2_00737	-	S	-	-		YXH1_00765	-	L	-	-
QSY6_00772	entS	EGP	-	-		JZY2_00738	hcp1_2	S	-	K06887,K11903		YXH1_00766	-	L	-	-
QSY6_00773	-	S	-	K05375		JZY2_00739	osmE	J	GO:0006950,GO:0006970,GO:0008150,GO:0009628,GO:0050896	K04064		YXH1_00768	-	-	-	-
QSY6_00774	-	Q	-	-		JZY2_00740	-	-	-	-		YXH1_00769	-	S	-	-
QSY6_00775	-	Q	-	-		JZY2_00741	-	EG	-	-		YXH1_00771	-	S	-	-
QSY6_00776	bioA_1	H	-	K00833		JZY2_00742	psiF	S	-	-		YXH1_00772	-	S	-	-
QSY6_00777	-	E	-	K16421		JZY2_00743	-	S	-	-		YXH1_00773	-	-	-	-
QSY6_00778	-	C	-	K16422		JZY2_00744	yegD	O	-	K04046		YXH1_00775	hopAO1	T	-	-
QSY6_00779	-	EK	-	K16423		JZY2_00745	cbpA	O	GO:0003674,GO:0003676,GO:0003677,GO:0003681,GO:0005488,GO:0097159,GO:1901363	K05516		YXH1_00776	shcF_3	S	-	-
QSY6_00780	-	S	-	K18555		JZY2_00746	-	T	-	-		YXH1_00777	-	S	-	-
QSY6_00781	-	L	-	K07494		JZY2_00747	-	-	-	-		YXH1_00781	-	L	-	-
QSY6_00782	-	L	-	-		JZY2_00748	ureC	E	-	K01428		YXH1_00782	-	L	-	-
QSY6_00783	-	L	-	-		JZY2_00749	ureB	E	GO:0003674,GO:0003824,GO:0006807,GO:0008150,GO:0008152,GO:0009039,GO:0016787,GO:0016810,GO:0016811	K01429		YXH1_00783	-	-	-	-
QSY6_00784	-	L	-	K07494		JZY2_00750	ttr	K	-	K19113		YXH1_00785	-	L	-	-
QSY6_00786	-	-	-	-		JZY2_00751	yncA	M	-	K03823		YXH1_00786	-	T	-	-
QSY6_00787	-	-	-	-		JZY2_00752	ureA	E	-	K01430		YXH1_00787	-	-	-	-
QSY6_00789	-	-	-	-		JZY2_00753	ureD	O	-	K03190		YXH1_00789	-	C	-	-
QSY6_00790	-	S	-	-		JZY2_00754	urtE	E	-	K11963		YXH1_00790	-	Q	-	-
QSY6_00791	-	S	-	-		JZY2_00755	urtD	S	-	K11962		YXH1_00791	entS	EGP	-	-
QSY6_00792	-	S	-	K09945		JZY2_00756	urtC	P	-	K01998,K11961		YXH1_00792	-	S	-	K05375
QSY6_00793	-	S	-	-		JZY2_00757	urtB	P	-	K11960		YXH1_00793	-	Q	-	-
QSY6_00794	-	L	-	K02342		JZY2_00758	urtA	E	-	K11959		YXH1_00794	-	Q	-	-
QSY6_00795	rhlE	L	-	K11927		JZY2_00759	-	L	-	K07497		YXH1_00795	bioA_1	H	-	K00833
QSY6_00796	-	S	-	K07007		JZY2_00761	-	L	-	-		YXH1_00796	-	E	-	K16421
QSY6_00797	-	BQ	-	-		JZY2_00764	-	-	-	-		YXH1_00797	-	C	-	K16422
QSY6_00798	-	J	-	-		JZY2_00765	piuB	S	-	-		YXH1_00798	-	EK	-	K16423
QSY6_00799	tesB	I	GO:0003674,GO:0003824,GO:0005488,GO:0005515,GO:0005575,GO:0005622,GO:0005623,GO:0005737,GO:0005829,GO:0006082,GO:0006139,GO:0006163,GO:0006629,GO:0006631,GO:0006637,GO:0006725,GO:0006732,GO:0006753,GO:0006790,GO:0006793,GO:0006796,GO:0006807,GO:0008150,GO:0008152,GO:0009056,GO:0009062,GO:0009117,GO:0009150,GO:0009259,GO:0009987,GO:0016042,GO:0016054,GO:0016289,GO:0016787,GO:0016788,GO:0016790,GO:…	K10805		JZY2_00766	-	S	-	-		YXH1_00799	-	S	-	K18555
QSY6_00800	-	S	-	-		JZY2_00767	-	S	-	K09796		YXH1_00800	-	L	-	K07494
QSY6_00801	-	S	-	-		JZY2_00768	-	L	-	-		YXH1_00801	-	L	-	-
QSY6_00802	ypfJ	S	-	K07054		JZY2_00769	cobK	H	-	K05895		YXH1_00802	-	L	-	-
QSY6_00803	-	EGP	-	-		JZY2_00770	cbiD	H	-	K02188		YXH1_00803	-	L	-	-
QSY6_00804	trmA	J	GO:0000049,GO:0001510,GO:0003674,GO:0003676,GO:0003723,GO:0003824,GO:0005488,GO:0005575,GO:0005622,GO:0005623,GO:0005737,GO:0005829,GO:0006139,GO:0006396,GO:0006399,GO:0006400,GO:0006725,GO:0006807,GO:0008033,GO:0008150,GO:0008152,GO:0008168,GO:0008173,GO:0008175,GO:0008757,GO:0009451,GO:0009987,GO:0010467,GO:0016070,GO:0016300,GO:0016740,GO:0016741,GO:0019843,GO:0030488,GO:0030696,GO:0030697,GO:…	K00557		JZY2_00771	cobL	H	-	K00595,K02191		YXH1_00805	-	-	-	-
QSY6_00805	purP	S	-	K06901		JZY2_00772	nirA	C	-	K00366,K02229		YXH1_00807	-	-	-	-
QSY6_00806	-	C	-	K13483		JZY2_00773	cobH	G	-	K06042		YXH1_00808	-	S	-	-
QSY6_00807	yagS	C	-	K11178		JZY2_00774	cobI	H	-	K03394		YXH1_00809	-	S	-	-
QSY6_00808	yagR	C	-	K11177		JZY2_00775	cobJ	H	-	K05934,K13540,K13541		YXH1_00810	-	S	-	K09945
QSY6_00809	cioA	C	-	K00425		JZY2_00776	-	-	-	-		YXH1_00811	-	S	-	-
QSY6_00810	cioB	C	-	K00426		JZY2_00777	-	L	-	-		YXH1_00812	-	L	-	K02342
QSY6_00811	-	S	-	-		JZY2_00778	-	L	-	K07484		YXH1_00813	rhlE	L	-	K11927
QSY6_00812	rlmG	J	GO:0000154,GO:0001510,GO:0003674,GO:0003824,GO:0005575,GO:0005622,GO:0005623,GO:0005737,GO:0005829,GO:0006139,GO:0006364,GO:0006396,GO:0006725,GO:0006807,GO:0008150,GO:0008152,GO:0008168,GO:0008170,GO:0008173,GO:0008649,GO:0008757,GO:0008990,GO:0009451,GO:0009987,GO:0010467,GO:0016070,GO:0016072,GO:0016435,GO:0016740,GO:0016741,GO:0022613,GO:0031167,GO:0032259,GO:0034470,GO:0034641,GO:0034660,GO:…	K00564,K11391		JZY2_00779	exoZ	I	-	-		YXH1_00814	-	S	-	K07007
QSY6_00813	-	K	-	K07782		JZY2_00780	rpsT	J	GO:0000028,GO:0003674,GO:0003676,GO:0003723,GO:0003735,GO:0004857,GO:0005198,GO:0005488,GO:0005575,GO:0005622,GO:0005623,GO:0005737,GO:0005829,GO:0005840,GO:0006412,GO:0006518,GO:0006807,GO:0006996,GO:0008073,GO:0008150,GO:0008152,GO:0009058,GO:0009059,GO:0009987,GO:0010467,GO:0015935,GO:0016043,GO:0019538,GO:0019843,GO:0022607,GO:0022613,GO:0022618,GO:0022626,GO:0022627,GO:0030234,GO:0032991,GO:…	K02968		YXH1_00815	-	BQ	-	-
QSY6_00814	fpr	C	-	K00528		JZY2_00781	murJ	S	GO:0000270,GO:0003674,GO:0005215,GO:0005575,GO:0005623,GO:0005886,GO:0005887,GO:0006022,GO:0006023,GO:0006024,GO:0006807,GO:0006810,GO:0006869,GO:0008150,GO:0008152,GO:0009058,GO:0009059,GO:0009252,GO:0009273,GO:0009987,GO:0010876,GO:0015647,GO:0015648,GO:0015835,GO:0015836,GO:0016020,GO:0016021,GO:0016043,GO:0022857,GO:0022884,GO:0030203,GO:0031224,GO:0031226,GO:0033036,GO:0034203,GO:0034204,GO:…	K03980		YXH1_00816	-	J	-	-
QSY6_00815	mscL	M	GO:0003674,GO:0005215,GO:0005216,GO:0005488,GO:0005515,GO:0005575,GO:0005623,GO:0005886,GO:0005887,GO:0006810,GO:0006811,GO:0006884,GO:0008150,GO:0008361,GO:0008381,GO:0009987,GO:0009992,GO:0015075,GO:0015267,GO:0015318,GO:0016020,GO:0016021,GO:0016043,GO:0019725,GO:0022803,GO:0022836,GO:0022838,GO:0022857,GO:0030104,GO:0031224,GO:0031226,GO:0032535,GO:0034220,GO:0042592,GO:0042802,GO:0044425,GO:…	K03282		JZY2_00782	ribF	H	GO:0003674,GO:0003824,GO:0003919,GO:0006793,GO:0006796,GO:0008150,GO:0008152,GO:0008531,GO:0009987,GO:0016301,GO:0016310,GO:0016740,GO:0016772,GO:0016773,GO:0016779,GO:0044237,GO:0070566	K11753		YXH1_00817	tesB	I	GO:0003674,GO:0003824,GO:0005488,GO:0005515,GO:0005575,GO:0005622,GO:0005623,GO:0005737,GO:0005829,GO:0006082,GO:0006139,GO:0006163,GO:0006629,GO:0006631,GO:0006637,GO:0006725,GO:0006732,GO:0006753,GO:0006790,GO:0006793,GO:0006796,GO:0006807,GO:0008150,GO:0008152,GO:0009056,GO:0009062,GO:0009117,GO:0009150,GO:0009259,GO:0009987,GO:0016042,GO:0016054,GO:0016289,GO:0016787,GO:0016788,GO:0016790,GO:…	K10805
QSY6_00816	radA	O	GO:0000725,GO:0003674,GO:0003676,GO:0003677,GO:0003697,GO:0003824,GO:0005488,GO:0006139,GO:0006259,GO:0006281,GO:0006310,GO:0006725,GO:0006807,GO:0006950,GO:0006974,GO:0008094,GO:0008150,GO:0008152,GO:0009314,GO:0009628,GO:0009987,GO:0016462,GO:0016787,GO:0016817,GO:0016818,GO:0016887,GO:0017111,GO:0033554,GO:0034641,GO:0042623,GO:0043170,GO:0044237,GO:0044238,GO:0044260,GO:0046483,GO:0050896,GO:…	K04485		JZY2_00783	ileS	J	GO:0003674,GO:0003824,GO:0004812,GO:0004822,GO:0005488,GO:0005575,GO:0005622,GO:0005623,GO:0005737,GO:0005829,GO:0006082,GO:0006139,GO:0006399,GO:0006412,GO:0006418,GO:0006428,GO:0006518,GO:0006520,GO:0006725,GO:0006807,GO:0008150,GO:0008152,GO:0008270,GO:0009058,GO:0009059,GO:0009987,GO:0010467,GO:0016070,GO:0016874,GO:0016875,GO:0019538,GO:0019752,GO:0034641,GO:0034645,GO:0034660,GO:0043038,GO:…	K01870		YXH1_00818	-	S	-	-
QSY6_00817	-	S	-	-		JZY2_00784	lspA	M	-	K03101		YXH1_00819	-	S	-	-
QSY6_00818	cstA	T	GO:0005575,GO:0005623,GO:0005886,GO:0005887,GO:0006950,GO:0006974,GO:0007154,GO:0008150,GO:0009605,GO:0009987,GO:0009991,GO:0016020,GO:0016021,GO:0031224,GO:0031226,GO:0031667,GO:0031668,GO:0031669,GO:0033554,GO:0044425,GO:0044459,GO:0044464,GO:0050896,GO:0051716,GO:0071496,GO:0071944	K06200		JZY2_00785	fkpB	G	GO:0000413,GO:0003674,GO:0003755,GO:0003824,GO:0005575,GO:0005622,GO:0005623,GO:0005737,GO:0005829,GO:0006457,GO:0006464,GO:0006807,GO:0008150,GO:0008152,GO:0009987,GO:0016853,GO:0016859,GO:0018193,GO:0018208,GO:0019538,GO:0036211,GO:0043170,GO:0043412,GO:0044237,GO:0044238,GO:0044260,GO:0044267,GO:0044424,GO:0044444,GO:0044464,GO:0061077,GO:0071704,GO:0140096,GO:1901564	K03774		YXH1_00820	ypfJ	S	-	K07054
QSY6_00819	yjiX	S	GO:0006950,GO:0006974,GO:0008150,GO:0009987,GO:0033554,GO:0050896,GO:0051716	-		JZY2_00786	ispH	IM	GO:0003674,GO:0003824,GO:0005488,GO:0005575,GO:0005622,GO:0005623,GO:0005737,GO:0005829,GO:0006081,GO:0006082,GO:0006090,GO:0006629,GO:0006644,GO:0006720,GO:0006793,GO:0006796,GO:0008150,GO:0008152,GO:0008299,GO:0008610,GO:0008654,GO:0009058,GO:0009240,GO:0009987,GO:0016491,GO:0019288,GO:0019637,GO:0019682,GO:0019752,GO:0032787,GO:0042380,GO:0043436,GO:0044237,GO:0044238,GO:0044249,GO:0044255,GO:…	K03527		YXH1_00821	-	EGP	-	-
QSY6_00820	yjiA	S	GO:0003674,GO:0003824,GO:0003924,GO:0005488,GO:0005515,GO:0005575,GO:0005622,GO:0005623,GO:0005737,GO:0005829,GO:0006950,GO:0006974,GO:0008150,GO:0009987,GO:0016462,GO:0016787,GO:0016817,GO:0016818,GO:0017111,GO:0033554,GO:0042802,GO:0043167,GO:0043169,GO:0044424,GO:0044444,GO:0044464,GO:0046872,GO:0046914,GO:0050896,GO:0051716	-		JZY2_00787	-	NU	-	K08084		YXH1_00822	trmA	J	GO:0000049,GO:0001510,GO:0003674,GO:0003676,GO:0003723,GO:0003824,GO:0005488,GO:0005575,GO:0005622,GO:0005623,GO:0005737,GO:0005829,GO:0006139,GO:0006396,GO:0006399,GO:0006400,GO:0006725,GO:0006807,GO:0008033,GO:0008150,GO:0008152,GO:0008168,GO:0008173,GO:0008175,GO:0008757,GO:0009451,GO:0009987,GO:0010467,GO:0016070,GO:0016300,GO:0016740,GO:0016741,GO:0019843,GO:0030488,GO:0030696,GO:0030697,GO:…	K00557
QSY6_00821	glyA	E	-	K00600		JZY2_00788	-	NU	-	K08084,K08085		YXH1_00823	purP	S	-	K06901
QSY6_00822	morA	T	-	-		JZY2_00789	pilV	NU	-	K02671		YXH1_00824	-	C	-	K13483
QSY6_00823	yjjK	S	GO:0003674,GO:0003824,GO:0005488,GO:0006417,GO:0006448,GO:0008150,GO:0009889,GO:0009890,GO:0009892,GO:0010468,GO:0010556,GO:0010558,GO:0010605,GO:0010608,GO:0010629,GO:0016462,GO:0016787,GO:0016817,GO:0016818,GO:0016887,GO:0017111,GO:0017148,GO:0019222,GO:0031323,GO:0031324,GO:0031326,GO:0031327,GO:0032268,GO:0032269,GO:0034248,GO:0034249,GO:0043021,GO:0043022,GO:0044877,GO:0045900,GO:0048519,GO:…	K06020		JZY2_00790	-	NU	-	K02672		YXH1_00825	yagS	C	-	K11178
QSY6_00824	greB2	J	-	-		JZY2_00791	pilX	NU	-	K02673		YXH1_00826	yagR	C	-	K11177
QSY6_00825	-	-	-	-		JZY2_00792	-	NU	-	K02674		YXH1_00827	cioA	C	-	K00425
QSY6_00826	-	S	-	-		JZY2_00793	pilE	NU	-	K02655		YXH1_00828	cioB	C	-	K00426
QSY6_00828	-	S	-	-		JZY2_00794	thiO	E	GO:0000166,GO:0003674,GO:0003824,GO:0005488,GO:0006082,GO:0006520,GO:0006725,GO:0006766,GO:0006767,GO:0006772,GO:0006790,GO:0006807,GO:0008150,GO:0008152,GO:0009058,GO:0009110,GO:0009228,GO:0009987,GO:0016491,GO:0016638,GO:0016641,GO:0017144,GO:0018130,GO:0019438,GO:0019752,GO:0034641,GO:0036094,GO:0042364,GO:0042723,GO:0042724,GO:0043167,GO:0043168,GO:0043436,GO:0043799,GO:0044237,GO:0044238,GO:…	K03153		YXH1_00829	-	S	-	-
QSY6_00829	-	S	-	-		JZY2_00795	czcA	V	-	K18138,K18303,K21134		YXH1_00830	rlmG	J	GO:0000154,GO:0001510,GO:0003674,GO:0003824,GO:0005575,GO:0005622,GO:0005623,GO:0005737,GO:0005829,GO:0006139,GO:0006364,GO:0006396,GO:0006725,GO:0006807,GO:0008150,GO:0008152,GO:0008168,GO:0008170,GO:0008173,GO:0008649,GO:0008757,GO:0008990,GO:0009451,GO:0009987,GO:0010467,GO:0016070,GO:0016072,GO:0016435,GO:0016740,GO:0016741,GO:0022613,GO:0031167,GO:0032259,GO:0034470,GO:0034641,GO:0034660,GO:…	K00564,K11391
QSY6_00830	-	O	-	K04770		JZY2_00796	-	M	-	-		YXH1_00831	-	K	-	K07782
QSY6_00831	-	-	-	-		JZY2_00797	ameR	K	-	-		YXH1_00832	fpr	C	-	K00528
QSY6_00832	yqhA	S	GO:0005575,GO:0005623,GO:0005886,GO:0016020,GO:0044464,GO:0071944	-		JZY2_00798	pilR	T	-	K02481,K02667		YXH1_00833	mscL	M	GO:0003674,GO:0005215,GO:0005216,GO:0005488,GO:0005515,GO:0005575,GO:0005623,GO:0005886,GO:0005887,GO:0006810,GO:0006811,GO:0006884,GO:0008150,GO:0008361,GO:0008381,GO:0009987,GO:0009992,GO:0015075,GO:0015267,GO:0015318,GO:0016020,GO:0016021,GO:0016043,GO:0019725,GO:0022803,GO:0022836,GO:0022838,GO:0022857,GO:0030104,GO:0031224,GO:0031226,GO:0032535,GO:0034220,GO:0042592,GO:0042802,GO:0044425,GO:…	K03282
QSY6_00833	-	S	-	-		JZY2_00799	pilS	T	-	K02668		YXH1_00834	radA	O	GO:0000725,GO:0003674,GO:0003676,GO:0003677,GO:0003697,GO:0003824,GO:0005488,GO:0006139,GO:0006259,GO:0006281,GO:0006310,GO:0006725,GO:0006807,GO:0006950,GO:0006974,GO:0008094,GO:0008150,GO:0008152,GO:0009314,GO:0009628,GO:0009987,GO:0016462,GO:0016787,GO:0016817,GO:0016818,GO:0016887,GO:0017111,GO:0033554,GO:0034641,GO:0042623,GO:0043170,GO:0044237,GO:0044238,GO:0044260,GO:0046483,GO:0050896,GO:…	K04485
QSY6_00834	fklB	G	GO:0000413,GO:0003674,GO:0003755,GO:0003824,GO:0005488,GO:0005515,GO:0005527,GO:0005528,GO:0005575,GO:0005622,GO:0005623,GO:0005737,GO:0005829,GO:0006464,GO:0006807,GO:0008144,GO:0008150,GO:0008152,GO:0009987,GO:0016853,GO:0016859,GO:0018193,GO:0018208,GO:0019538,GO:0036211,GO:0042597,GO:0042802,GO:0043170,GO:0043412,GO:0044237,GO:0044238,GO:0044260,GO:0044267,GO:0044424,GO:0044444,GO:0044464,GO:…	K03773		JZY2_00800	-	-	-	K06950		YXH1_00835	-	S	-	-
QSY6_00835	-	-	-	-		JZY2_00801	bamD	M	GO:0005575,GO:0005623,GO:0008104,GO:0008150,GO:0009279,GO:0009987,GO:0016020,GO:0016043,GO:0019867,GO:0022607,GO:0030312,GO:0030313,GO:0031224,GO:0031230,GO:0031241,GO:0031246,GO:0031975,GO:0032991,GO:0033036,GO:0034613,GO:0043163,GO:0043165,GO:0044085,GO:0044091,GO:0044425,GO:0044462,GO:0044464,GO:0045184,GO:0045229,GO:0051179,GO:0051205,GO:0051234,GO:0051641,GO:0061024,GO:0070727,GO:0071709,GO:…	K05807		YXH1_00836	cstA	T	GO:0005575,GO:0005623,GO:0005886,GO:0005887,GO:0006950,GO:0006974,GO:0007154,GO:0008150,GO:0009605,GO:0009987,GO:0009991,GO:0016020,GO:0016021,GO:0031224,GO:0031226,GO:0031667,GO:0031668,GO:0031669,GO:0033554,GO:0044425,GO:0044459,GO:0044464,GO:0050896,GO:0051716,GO:0071496,GO:0071944	K06200
QSY6_00836	prfC	J	GO:0000166,GO:0001882,GO:0001883,GO:0003674,GO:0003676,GO:0003723,GO:0003747,GO:0003824,GO:0003924,GO:0005488,GO:0005575,GO:0005622,GO:0005623,GO:0005737,GO:0005829,GO:0006412,GO:0006415,GO:0006518,GO:0006807,GO:0008079,GO:0008135,GO:0008150,GO:0008152,GO:0009058,GO:0009059,GO:0009987,GO:0010467,GO:0016043,GO:0016150,GO:0016462,GO:0016787,GO:0016817,GO:0016818,GO:0017076,GO:0017111,GO:0019001,GO:…	K02837		JZY2_00802	rluD	J	GO:0000027,GO:0000154,GO:0000455,GO:0001522,GO:0003674,GO:0003824,GO:0005575,GO:0005622,GO:0005623,GO:0005737,GO:0005829,GO:0006139,GO:0006364,GO:0006396,GO:0006725,GO:0006807,GO:0006996,GO:0008150,GO:0008152,GO:0009451,GO:0009982,GO:0009987,GO:0010467,GO:0016043,GO:0016070,GO:0016072,GO:0016853,GO:0016866,GO:0022607,GO:0022613,GO:0022618,GO:0031118,GO:0034470,GO:0034622,GO:0034641,GO:0034660,GO:…	K06180		YXH1_00837	yjiX	S	GO:0006950,GO:0006974,GO:0008150,GO:0009987,GO:0033554,GO:0050896,GO:0051716	-
QSY6_00837	opuCB2	P	-	K05846		JZY2_00803	yfiH	S	GO:0003674,GO:0003824,GO:0005488,GO:0005507,GO:0005515,GO:0005575,GO:0005622,GO:0005623,GO:0005737,GO:0005829,GO:0008150,GO:0008152,GO:0016491,GO:0016679,GO:0016682,GO:0042802,GO:0042803,GO:0043167,GO:0043169,GO:0044424,GO:0044444,GO:0044464,GO:0046872,GO:0046914,GO:0046983,GO:0055114	K05810		YXH1_00838	yjiA	S	GO:0003674,GO:0003824,GO:0003924,GO:0005488,GO:0005515,GO:0005575,GO:0005622,GO:0005623,GO:0005737,GO:0005829,GO:0006950,GO:0006974,GO:0008150,GO:0009987,GO:0016462,GO:0016787,GO:0016817,GO:0016818,GO:0017111,GO:0033554,GO:0042802,GO:0043167,GO:0043169,GO:0044424,GO:0044444,GO:0044464,GO:0046872,GO:0046914,GO:0050896,GO:0051716	-
QSY6_00838	opuCC	M	-	K05845		JZY2_00804	clpB	O	GO:0000166,GO:0003674,GO:0003824,GO:0005488,GO:0005515,GO:0005524,GO:0005575,GO:0005622,GO:0005623,GO:0005737,GO:0005829,GO:0006508,GO:0006807,GO:0006950,GO:0006986,GO:0008144,GO:0008150,GO:0008152,GO:0008233,GO:0009266,GO:0009408,GO:0009628,GO:0010033,GO:0016462,GO:0016787,GO:0016817,GO:0016818,GO:0016887,GO:0017076,GO:0017111,GO:0019538,GO:0030554,GO:0031249,GO:0032553,GO:0032555,GO:0032559,GO:…	K03695		YXH1_00839	glyA	E	-	K00600
QSY6_00839	opuCB	P	-	K05846		JZY2_00809	xerC_1	L	-	-		YXH1_00840	morA	T	-	-
QSY6_00840	opuBA	P	-	K05847		JZY2_00810	traI	S	-	-		YXH1_00841	yjjK	S	GO:0003674,GO:0003824,GO:0005488,GO:0006417,GO:0006448,GO:0008150,GO:0009889,GO:0009890,GO:0009892,GO:0010468,GO:0010556,GO:0010558,GO:0010605,GO:0010608,GO:0010629,GO:0016462,GO:0016787,GO:0016817,GO:0016818,GO:0016887,GO:0017111,GO:0017148,GO:0019222,GO:0031323,GO:0031324,GO:0031326,GO:0031327,GO:0032268,GO:0032269,GO:0034248,GO:0034249,GO:0043021,GO:0043022,GO:0044877,GO:0045900,GO:0048519,GO:…	K06020
QSY6_00841	-	N	-	-		JZY2_00812	arsR	K	GO:0001067,GO:0003674,GO:0003676,GO:0003677,GO:0005488,GO:0006139,GO:0006351,GO:0006355,GO:0006725,GO:0006807,GO:0008150,GO:0008152,GO:0009058,GO:0009059,GO:0009889,GO:0009987,GO:0010467,GO:0010468,GO:0010556,GO:0016070,GO:0018130,GO:0019219,GO:0019222,GO:0019438,GO:0031323,GO:0031326,GO:0032774,GO:0034641,GO:0034645,GO:0034654,GO:0042221,GO:0043170,GO:0044212,GO:0044237,GO:0044238,GO:0044249,GO:…	K03892		YXH1_00842	greB2	J	-	-
QSY6_00842	-	N	-	-		JZY2_00813	arsC	T	-	K03741		YXH1_00843	-	-	-	-
QSY6_00844	speC	E	-	K01581,K01586		JZY2_00814	arsH	S	GO:0000166,GO:0000293,GO:0003674,GO:0003824,GO:0005488,GO:0008150,GO:0008152,GO:0009987,GO:0010181,GO:0016043,GO:0016491,GO:0016645,GO:0016646,GO:0016722,GO:0016723,GO:0022607,GO:0032553,GO:0036094,GO:0043167,GO:0043168,GO:0043933,GO:0044085,GO:0048037,GO:0050662,GO:0051259,GO:0051260,GO:0051262,GO:0051289,GO:0052851,GO:0052873,GO:0055114,GO:0065003,GO:0071840,GO:0097159,GO:0097367,GO:1901265,GO:…	K11811		YXH1_00844	shcS2	S	-	-
QSY6_00845	-	-	-	-		JZY2_00816	-	E	-	-		YXH1_00846	-	S	-	-
QSY6_00846	-	-	-	-		JZY2_00817	umuD	KT	GO:0000731,GO:0003674,GO:0003676,GO:0003677,GO:0003697,GO:0003824,GO:0003887,GO:0005488,GO:0005515,GO:0005575,GO:0005622,GO:0005623,GO:0006139,GO:0006259,GO:0006281,GO:0006301,GO:0006725,GO:0006807,GO:0006950,GO:0006974,GO:0007154,GO:0008094,GO:0008150,GO:0008152,GO:0009058,GO:0009059,GO:0009355,GO:0009432,GO:0009605,GO:0009987,GO:0009991,GO:0016462,GO:0016740,GO:0016772,GO:0016779,GO:0016787,GO:…	K03503		YXH1_00847	-	S	-	-
QSY6_00847	piuB	P	-	K00380		JZY2_00818	umuC	L	GO:0000731,GO:0003674,GO:0003676,GO:0003677,GO:0003697,GO:0003824,GO:0003887,GO:0005488,GO:0005575,GO:0005622,GO:0005623,GO:0005886,GO:0006139,GO:0006259,GO:0006281,GO:0006301,GO:0006725,GO:0006807,GO:0006950,GO:0006974,GO:0007154,GO:0008094,GO:0008150,GO:0008152,GO:0009058,GO:0009059,GO:0009355,GO:0009432,GO:0009605,GO:0009987,GO:0009991,GO:0016020,GO:0016021,GO:0016462,GO:0016740,GO:0016772,GO:…	K03502		YXH1_00848	-	O	-	K04770
QSY6_00848	dppF	P	-	K02032,K12372,K19230		JZY2_00819	-	S	-	-		YXH1_00849	-	-	-	-
QSY6_00849	dppD	P	-	K02031,K12371,K15583		JZY2_00820	-	-	-	-		YXH1_00850	yqhA	S	GO:0005575,GO:0005623,GO:0005886,GO:0016020,GO:0044464,GO:0071944	-
QSY6_00850	dppC	P	-	K12370		JZY2_00821	-	S	-	-		YXH1_00851	-	S	-	-
QSY6_00851	dppB	P	-	K12369,K19227		JZY2_00822	-	S	-	-		YXH1_00852	fklB	G	GO:0000413,GO:0003674,GO:0003755,GO:0003824,GO:0005488,GO:0005515,GO:0005527,GO:0005528,GO:0005575,GO:0005622,GO:0005623,GO:0005737,GO:0005829,GO:0006464,GO:0006807,GO:0008144,GO:0008150,GO:0008152,GO:0009987,GO:0016853,GO:0016859,GO:0018193,GO:0018208,GO:0019538,GO:0036211,GO:0042597,GO:0042802,GO:0043170,GO:0043412,GO:0044237,GO:0044238,GO:0044260,GO:0044267,GO:0044424,GO:0044444,GO:0044464,GO:…	K03773
QSY6_00852	dppA1	E	-	K02035,K12368		JZY2_00823	-	S	-	-		YXH1_00853	-	-	-	-
QSY6_00853	opdP	S	-	-		JZY2_00825	-	-	-	-		YXH1_00854	prfC	J	GO:0000166,GO:0001882,GO:0001883,GO:0003674,GO:0003676,GO:0003723,GO:0003747,GO:0003824,GO:0003924,GO:0005488,GO:0005575,GO:0005622,GO:0005623,GO:0005737,GO:0005829,GO:0006412,GO:0006415,GO:0006518,GO:0006807,GO:0008079,GO:0008135,GO:0008150,GO:0008152,GO:0009058,GO:0009059,GO:0009987,GO:0010467,GO:0016043,GO:0016150,GO:0016462,GO:0016787,GO:0016817,GO:0016818,GO:0017076,GO:0017111,GO:0019001,GO:…	K02837
QSY6_00854	dppA	E	GO:0003674,GO:0005488,GO:0005575,GO:0005623,GO:0006457,GO:0006810,GO:0006857,GO:0008150,GO:0009987,GO:0015833,GO:0020037,GO:0030288,GO:0030313,GO:0031975,GO:0033218,GO:0042277,GO:0042597,GO:0042886,GO:0042938,GO:0044464,GO:0046906,GO:0048037,GO:0051179,GO:0051234,GO:0061077,GO:0071702,GO:0071705,GO:0097159,GO:1901363	K12368		JZY2_00827	-	O	-	-		YXH1_00855	opuCB2	P	-	K05846
QSY6_00855	dppA	E	GO:0003674,GO:0005488,GO:0005575,GO:0005623,GO:0006457,GO:0006810,GO:0006857,GO:0008150,GO:0009987,GO:0015833,GO:0020037,GO:0030288,GO:0030313,GO:0031975,GO:0033218,GO:0042277,GO:0042597,GO:0042886,GO:0042938,GO:0044464,GO:0046906,GO:0048037,GO:0051179,GO:0051234,GO:0061077,GO:0071702,GO:0071705,GO:0097159,GO:1901363	K12368		JZY2_00828	-	-	-	-		YXH1_00856	opuCC	M	-	K05845
QSY6_00856	dppA	E	GO:0003674,GO:0005488,GO:0005575,GO:0005623,GO:0006457,GO:0006810,GO:0006857,GO:0008150,GO:0009987,GO:0015833,GO:0020037,GO:0030288,GO:0030313,GO:0031975,GO:0033218,GO:0042277,GO:0042597,GO:0042886,GO:0042938,GO:0044464,GO:0046906,GO:0048037,GO:0051179,GO:0051234,GO:0061077,GO:0071702,GO:0071705,GO:0097159,GO:1901363	K02035,K12368		JZY2_00829	-	U	-	-		YXH1_00857	opuCB	P	-	K05846
QSY6_00857	phcA	S	-	-		JZY2_00830	-	S	-	-		YXH1_00858	opuBA	P	-	K05847
QSY6_00858	-	S	-	-		JZY2_00831	-	M	-	-		YXH1_00859	-	N	-	-
QSY6_00859	regB	T	-	K15011		JZY2_00832	-	NU	-	-		YXH1_00860	-	N	-	-
QSY6_00860	regA	T	-	K15012		JZY2_00833	-	S	-	-		YXH1_00862	speC	E	-	K01581,K01586
QSY6_00861	yddA	S	-	K02471		JZY2_00834	-	S	-	-		YXH1_00863	-	-	-	-
QSY6_00862	-	K	-	K03710,K05799		JZY2_00835	-	S	-	-		YXH1_00864	-	-	-	-
QSY6_00863	kdgD	E	-	K01707		JZY2_00836	-	S	-	-		YXH1_00865	piuB	P	-	K00380
QSY6_00864	gudP	G	GO:0003674,GO:0005215,GO:0005575,GO:0005623,GO:0005886,GO:0006810,GO:0006811,GO:0006820,GO:0008150,GO:0015711,GO:0016020,GO:0016021,GO:0022857,GO:0031224,GO:0044425,GO:0044464,GO:0051179,GO:0051234,GO:0055085,GO:0071702,GO:0071944	K03535,K08194		JZY2_00837	-	-	-	-		YXH1_00866	dppF	P	-	K02032,K12372,K19230
QSY6_00865	garD	G	GO:0003674,GO:0003824,GO:0005975,GO:0006082,GO:0008150,GO:0008152,GO:0008867,GO:0009056,GO:0009987,GO:0016052,GO:0016054,GO:0016829,GO:0016835,GO:0016836,GO:0019577,GO:0019579,GO:0019580,GO:0019752,GO:0043436,GO:0043648,GO:0043649,GO:0044237,GO:0044238,GO:0044248,GO:0044281,GO:0044282,GO:0046392,GO:0046395,GO:0071704,GO:1901575	K01708		JZY2_00838	-	L	-	-		YXH1_00867	dppD	P	-	K02031,K12371,K15583
QSY6_00866	-	S	-	-		JZY2_00839	-	S	-	-		YXH1_00868	dppC	P	-	K12370
QSY6_00867	-	-	-	-		JZY2_00840	traD	U	-	K12071		YXH1_00869	dppB	P	-	K12369,K19227
QSY6_00868	-	-	-	-		JZY2_00841	-	KT	-	-		YXH1_00870	dppA1	E	-	K02035,K12368
QSY6_00869	-	S	-	K07090		JZY2_00842	-	M	-	-		YXH1_00871	opdP	S	-	-
QSY6_00870	-	T	-	-		JZY2_00843	-	O	-	-		YXH1_00872	dppA	E	GO:0003674,GO:0005488,GO:0005575,GO:0005623,GO:0006457,GO:0006810,GO:0006857,GO:0008150,GO:0009987,GO:0015833,GO:0020037,GO:0030288,GO:0030313,GO:0031975,GO:0033218,GO:0042277,GO:0042597,GO:0042886,GO:0042938,GO:0044464,GO:0046906,GO:0048037,GO:0051179,GO:0051234,GO:0061077,GO:0071702,GO:0071705,GO:0097159,GO:1901363	K12368
QSY6_00871	-	T	-	-		JZY2_00844	-	-	-	-		YXH1_00873	dppA	E	GO:0003674,GO:0005488,GO:0005575,GO:0005623,GO:0006457,GO:0006810,GO:0006857,GO:0008150,GO:0009987,GO:0015833,GO:0020037,GO:0030288,GO:0030313,GO:0031975,GO:0033218,GO:0042277,GO:0042597,GO:0042886,GO:0042938,GO:0044464,GO:0046906,GO:0048037,GO:0051179,GO:0051234,GO:0061077,GO:0071702,GO:0071705,GO:0097159,GO:1901363	K12368
QSY6_00872	-	T	-	K03406		JZY2_00845	-	S	-	-		YXH1_00874	dppA	E	GO:0003674,GO:0005488,GO:0005575,GO:0005623,GO:0006457,GO:0006810,GO:0006857,GO:0008150,GO:0009987,GO:0015833,GO:0020037,GO:0030288,GO:0030313,GO:0031975,GO:0033218,GO:0042277,GO:0042597,GO:0042886,GO:0042938,GO:0044464,GO:0046906,GO:0048037,GO:0051179,GO:0051234,GO:0061077,GO:0071702,GO:0071705,GO:0097159,GO:1901363	K02035,K12368
QSY6_00873	-	S	-	K01259,K18457		JZY2_00846	-	-	-	-		YXH1_00875	phcA	S	-	-
QSY6_00874	-	K	-	K07782		JZY2_00847	-	KL	-	K03169		YXH1_00876	-	S	-	-
QSY6_00876	-	P	-	K02033		JZY2_00848	-	L	-	-		YXH1_00877	regB	T	-	K15011
QSY6_00877	-	EP	-	K02034		JZY2_00849	-	-	-	-		YXH1_00878	regA	T	-	K15012
QSY6_00878	-	P	-	K02031		JZY2_00850	-	-	-	-		YXH1_00879	yddA	S	-	K02471
QSY6_00879	-	P	-	K02032		JZY2_00851	-	S	-	-		YXH1_00880	-	K	-	K03710,K05799
QSY6_00880	-	E	-	K02035		JZY2_00852	-	-	-	-		YXH1_00881	kdgD	E	-	K01707
QSY6_00881	nhaA	P	-	K03313		JZY2_00853	-	-	-	-		YXH1_00882	gudP	G	GO:0003674,GO:0005215,GO:0005575,GO:0005623,GO:0005886,GO:0006810,GO:0006811,GO:0006820,GO:0008150,GO:0015711,GO:0016020,GO:0016021,GO:0022857,GO:0031224,GO:0044425,GO:0044464,GO:0051179,GO:0051234,GO:0055085,GO:0071702,GO:0071944	K03535,K08194
QSY6_00882	-	NT	-	-		JZY2_00855	-	S	-	-		YXH1_00883	garD	G	GO:0003674,GO:0003824,GO:0005975,GO:0006082,GO:0008150,GO:0008152,GO:0008867,GO:0009056,GO:0009987,GO:0016052,GO:0016054,GO:0016829,GO:0016835,GO:0016836,GO:0019577,GO:0019579,GO:0019580,GO:0019752,GO:0043436,GO:0043648,GO:0043649,GO:0044237,GO:0044238,GO:0044248,GO:0044281,GO:0044282,GO:0046392,GO:0046395,GO:0071704,GO:1901575	K01708
QSY6_00883	katG	P	GO:0000302,GO:0003674,GO:0003824,GO:0004096,GO:0004601,GO:0005488,GO:0005515,GO:0005575,GO:0005576,GO:0005622,GO:0005623,GO:0005737,GO:0005829,GO:0006950,GO:0006979,GO:0008150,GO:0008152,GO:0009056,GO:0009636,GO:0009987,GO:0010035,GO:0016209,GO:0016491,GO:0016684,GO:0016999,GO:0017001,GO:0017144,GO:0020037,GO:0033554,GO:0034599,GO:0034614,GO:0035690,GO:0042221,GO:0042493,GO:0042542,GO:0042737,GO:…	K03782		JZY2_00856	-	-	-	-		YXH1_00884	-	S	-	-
QSY6_00884	-	K	-	-		JZY2_00858	topB	L	-	K03169		YXH1_00885	-	-	-	-
QSY6_00887	-	L	-	K07494		JZY2_00859	-	-	-	-		YXH1_00886	-	-	-	-
QSY6_00888	-	L	-	K07497		JZY2_00861	-	L	-	-		YXH1_00887	-	S	-	K07090
QSY6_00889	-	L	-	K07483		JZY2_00862	-	S	-	-		YXH1_00888	-	T	-	-
QSY6_00890	-	K	-	-		JZY2_00863	-	S	-	-		YXH1_00889	-	T	-	-
QSY6_00891	mmsA	C	-	K00140		JZY2_00864	yeiE	K	GO:0006139,GO:0006351,GO:0006725,GO:0006807,GO:0008150,GO:0008152,GO:0009058,GO:0009059,GO:0009987,GO:0010467,GO:0016070,GO:0018130,GO:0019438,GO:0032774,GO:0034641,GO:0034645,GO:0034654,GO:0043170,GO:0044237,GO:0044238,GO:0044249,GO:0044260,GO:0044271,GO:0046483,GO:0071704,GO:0090304,GO:0097659,GO:1901360,GO:1901362,GO:1901576	-		YXH1_00890	-	T	-	K03406
QSY6_00892	mmsB	I	-	K00020		JZY2_00865	mae1	P	-	-		YXH1_00891	-	S	-	K01259,K18457
QSY6_00893	-	P	-	K16089		JZY2_00866	-	L	-	-		YXH1_00892	-	K	-	K07782
QSY6_00894	-	T	-	-		JZY2_00867	ppa	C	GO:0000287,GO:0003674,GO:0003824,GO:0004427,GO:0005488,GO:0005575,GO:0005622,GO:0005623,GO:0005737,GO:0005829,GO:0006793,GO:0008150,GO:0008152,GO:0008270,GO:0009987,GO:0016462,GO:0016787,GO:0016817,GO:0016818,GO:0043167,GO:0043169,GO:0044237,GO:0044424,GO:0044444,GO:0044464,GO:0046872,GO:0046914,GO:0050355	K01507		YXH1_00894	-	P	-	K02033
QSY6_00895	-	T	-	K02483		JZY2_00868	eno	F	-	K01689		YXH1_00895	-	EP	-	K02034
QSY6_00896	ggt	M	-	K00681		JZY2_00871	-	S	-	-		YXH1_00896	-	P	-	K02031
QSY6_00897	-	P	-	K02042		JZY2_00872	-	S	-	-		YXH1_00897	-	P	-	K02032
QSY6_00898	-	P	-	K02042		JZY2_00873	-	P	-	-		YXH1_00898	-	E	-	K02035
QSY6_00899	phnC	P	-	K02041		JZY2_00874	-	S	-	-		YXH1_00899	nhaA	P	-	K03313
QSY6_00900	phnD	P	-	K02044		JZY2_00876	-	S	-	-		YXH1_00900	-	NT	-	-
QSY6_00901	selD	F	GO:0000287,GO:0001887,GO:0003674,GO:0003824,GO:0004756,GO:0005488,GO:0005575,GO:0005622,GO:0005623,GO:0005737,GO:0005829,GO:0006082,GO:0006139,GO:0006396,GO:0006399,GO:0006400,GO:0006520,GO:0006725,GO:0006793,GO:0006796,GO:0006807,GO:0008033,GO:0008150,GO:0008152,GO:0008652,GO:0009058,GO:0009069,GO:0009070,GO:0009451,GO:0009987,GO:0010467,GO:0016053,GO:0016070,GO:0016259,GO:0016260,GO:0016301,GO:…	K01008		JZY2_00877	-	S	-	-		YXH1_00901	katG	P	GO:0000302,GO:0003674,GO:0003824,GO:0004096,GO:0004601,GO:0005488,GO:0005515,GO:0005575,GO:0005576,GO:0005622,GO:0005623,GO:0005737,GO:0005829,GO:0006950,GO:0006979,GO:0008150,GO:0008152,GO:0009056,GO:0009636,GO:0009987,GO:0010035,GO:0016209,GO:0016491,GO:0016684,GO:0016999,GO:0017001,GO:0017144,GO:0020037,GO:0033554,GO:0034599,GO:0034614,GO:0035690,GO:0042221,GO:0042493,GO:0042542,GO:0042737,GO:…	K03782
QSY6_00902	selU	H	GO:0001887,GO:0002097,GO:0002098,GO:0003674,GO:0003824,GO:0006139,GO:0006396,GO:0006399,GO:0006400,GO:0006725,GO:0006807,GO:0008033,GO:0008150,GO:0008152,GO:0009451,GO:0009987,GO:0010467,GO:0016070,GO:0016740,GO:0016785,GO:0034470,GO:0034641,GO:0034660,GO:0043170,GO:0043412,GO:0043828,GO:0044237,GO:0044238,GO:0046483,GO:0070329,GO:0071704,GO:0090304,GO:0140098,GO:0140101,GO:1901360	K06917		JZY2_00878	pilV	NU	-	-		YXH1_00902	-	K	-	-
QSY6_00903	-	S	-	K07090		JZY2_00879	-	NU	-	K02669		YXH1_00905	-	L	-	K07494
QSY6_00904	ispB	H	GO:0003674,GO:0003824,GO:0004659,GO:0005488,GO:0005515,GO:0005575,GO:0005622,GO:0005623,GO:0005737,GO:0005829,GO:0006066,GO:0006629,GO:0006720,GO:0006732,GO:0006733,GO:0006743,GO:0006744,GO:0008150,GO:0008152,GO:0008299,GO:0008610,GO:0009058,GO:0009108,GO:0009987,GO:0016093,GO:0016094,GO:0016740,GO:0016765,GO:0042180,GO:0042181,GO:0042802,GO:0044237,GO:0044238,GO:0044249,GO:0044255,GO:0044281,GO:…	K02523		JZY2_00880	-	S	-	-		YXH1_00906	-	L	-	K07497
QSY6_00905	rplU	J	GO:0003674,GO:0003735,GO:0005198,GO:0005575,GO:0005622,GO:0005623,GO:0005737,GO:0005829,GO:0005840,GO:0006412,GO:0006518,GO:0006807,GO:0008150,GO:0008152,GO:0009058,GO:0009059,GO:0009987,GO:0010467,GO:0015934,GO:0019538,GO:0022625,GO:0022626,GO:0032991,GO:0034641,GO:0034645,GO:0043043,GO:0043170,GO:0043226,GO:0043228,GO:0043229,GO:0043232,GO:0043603,GO:0043604,GO:0044237,GO:0044238,GO:0044249,GO:…	K02888		JZY2_00881	pilR	NU	-	K10934		YXH1_00907	-	L	-	K07483
QSY6_00906	rpmA	J	GO:0000027,GO:0001558,GO:0003674,GO:0003735,GO:0005198,GO:0005488,GO:0005575,GO:0005622,GO:0005623,GO:0005737,GO:0005829,GO:0005840,GO:0006412,GO:0006518,GO:0006807,GO:0006996,GO:0008150,GO:0008152,GO:0009058,GO:0009059,GO:0009987,GO:0010467,GO:0015934,GO:0016043,GO:0019538,GO:0022607,GO:0022613,GO:0022618,GO:0022625,GO:0022626,GO:0032991,GO:0034622,GO:0034641,GO:0034645,GO:0040008,GO:0042254,GO:…	K02899		JZY2_00882	-	NU	-	-		YXH1_00908	-	K	-	-
QSY6_00907	obg	S	GO:0000166,GO:0001882,GO:0001883,GO:0003674,GO:0003824,GO:0003924,GO:0005488,GO:0005525,GO:0005575,GO:0005622,GO:0005623,GO:0005737,GO:0005829,GO:0006996,GO:0007059,GO:0008150,GO:0009987,GO:0016043,GO:0016462,GO:0016787,GO:0016817,GO:0016818,GO:0017076,GO:0017111,GO:0019001,GO:0019003,GO:0022607,GO:0022611,GO:0022613,GO:0022618,GO:0032502,GO:0032549,GO:0032550,GO:0032553,GO:0032555,GO:0032561,GO:…	K03979		JZY2_00883	-	-	-	-		YXH1_00909	mmsA	C	-	K00140
QSY6_00908	proB	F	GO:0000287,GO:0003674,GO:0003824,GO:0004349,GO:0005488,GO:0005515,GO:0005575,GO:0005622,GO:0005623,GO:0005737,GO:0005829,GO:0006082,GO:0006520,GO:0006560,GO:0006561,GO:0006793,GO:0006796,GO:0006807,GO:0008150,GO:0008152,GO:0008652,GO:0009058,GO:0009064,GO:0009084,GO:0009987,GO:0016053,GO:0016301,GO:0016310,GO:0016597,GO:0016740,GO:0016772,GO:0016774,GO:0017144,GO:0018130,GO:0019202,GO:0019752,GO:…	K00931		JZY2_00884	-	S	-	-		YXH1_00910	mmsB	I	-	K00020
QSY6_00909	creA	S	GO:0005575,GO:0005622,GO:0005623,GO:0005737,GO:0005829,GO:0044424,GO:0044444,GO:0044464	K05805		JZY2_00885	pilN	NU	-	-		YXH1_00911	-	P	-	K16089
QSY6_00910	-	L	-	K07484		JZY2_00886	pilL	S	-	K02487		YXH1_00912	-	T	-	-
QSY6_00911	-	L	-	-		JZY2_00888	-	KL	-	-		YXH1_00913	-	T	-	K02483
QSY6_00912	-	L	-	K07484		JZY2_00891	-	L	-	K03111		YXH1_00914	ggt	M	-	K00681
QSY6_00913	-	L	-	K07484		JZY2_00892	-	S	-	-		YXH1_00915	-	P	-	K02042
QSY6_00918	-	S	-	-		JZY2_00894	-	S	-	-		YXH1_00916	-	P	-	K02042
QSY6_00919	hcp1_1	S	-	K06887,K11903		JZY2_00896	-	-	-	-		YXH1_00917	phnC	P	-	K02041
QSY6_00920	osmE	J	GO:0006950,GO:0006970,GO:0008150,GO:0009628,GO:0050896	K04064		JZY2_00897	-	S	-	-		YXH1_00918	phnD	P	-	K02044
QSY6_00921	-	-	-	-		JZY2_00898	-	K	-	-		YXH1_00919	selD	F	GO:0000287,GO:0001887,GO:0003674,GO:0003824,GO:0004756,GO:0005488,GO:0005575,GO:0005622,GO:0005623,GO:0005737,GO:0005829,GO:0006082,GO:0006139,GO:0006396,GO:0006399,GO:0006400,GO:0006520,GO:0006725,GO:0006793,GO:0006796,GO:0006807,GO:0008033,GO:0008150,GO:0008152,GO:0008652,GO:0009058,GO:0009069,GO:0009070,GO:0009451,GO:0009987,GO:0010467,GO:0016053,GO:0016070,GO:0016259,GO:0016260,GO:0016301,GO:…	K01008
QSY6_00922	-	EG	-	-		JZY2_00899	-	L	-	-		YXH1_00920	selU	H	GO:0001887,GO:0002097,GO:0002098,GO:0003674,GO:0003824,GO:0006139,GO:0006396,GO:0006399,GO:0006400,GO:0006725,GO:0006807,GO:0008033,GO:0008150,GO:0008152,GO:0009451,GO:0009987,GO:0010467,GO:0016070,GO:0016740,GO:0016785,GO:0034470,GO:0034641,GO:0034660,GO:0043170,GO:0043412,GO:0043828,GO:0044237,GO:0044238,GO:0046483,GO:0070329,GO:0071704,GO:0090304,GO:0140098,GO:0140101,GO:1901360	K06917
QSY6_00923	psiF	S	-	-		JZY2_00900	-	-	-	-		YXH1_00921	-	S	-	K07090
QSY6_00924	-	S	-	-		JZY2_00901	-	-	-	-		YXH1_00922	ispB	H	GO:0003674,GO:0003824,GO:0004659,GO:0005488,GO:0005515,GO:0005575,GO:0005622,GO:0005623,GO:0005737,GO:0005829,GO:0006066,GO:0006629,GO:0006720,GO:0006732,GO:0006733,GO:0006743,GO:0006744,GO:0008150,GO:0008152,GO:0008299,GO:0008610,GO:0009058,GO:0009108,GO:0009987,GO:0016093,GO:0016094,GO:0016740,GO:0016765,GO:0042180,GO:0042181,GO:0042802,GO:0044237,GO:0044238,GO:0044249,GO:0044255,GO:0044281,GO:…	K02523
QSY6_00925	yegD	O	-	K04046		JZY2_00902	-	-	-	-		YXH1_00923	rplU	J	GO:0003674,GO:0003735,GO:0005198,GO:0005575,GO:0005622,GO:0005623,GO:0005737,GO:0005829,GO:0005840,GO:0006412,GO:0006518,GO:0006807,GO:0008150,GO:0008152,GO:0009058,GO:0009059,GO:0009987,GO:0010467,GO:0015934,GO:0019538,GO:0022625,GO:0022626,GO:0032991,GO:0034641,GO:0034645,GO:0043043,GO:0043170,GO:0043226,GO:0043228,GO:0043229,GO:0043232,GO:0043603,GO:0043604,GO:0044237,GO:0044238,GO:0044249,GO:…	K02888
QSY6_00926	cbpA	O	GO:0003674,GO:0003676,GO:0003677,GO:0003681,GO:0005488,GO:0097159,GO:1901363	K05516		JZY2_00903	dnaB_2	L	-	K02314		YXH1_00924	rpmA	J	GO:0000027,GO:0001558,GO:0003674,GO:0003735,GO:0005198,GO:0005488,GO:0005575,GO:0005622,GO:0005623,GO:0005737,GO:0005829,GO:0005840,GO:0006412,GO:0006518,GO:0006807,GO:0006996,GO:0008150,GO:0008152,GO:0009058,GO:0009059,GO:0009987,GO:0010467,GO:0015934,GO:0016043,GO:0019538,GO:0022607,GO:0022613,GO:0022618,GO:0022625,GO:0022626,GO:0032991,GO:0034622,GO:0034641,GO:0034645,GO:0040008,GO:0042254,GO:…	K02899
QSY6_00927	-	T	-	-		JZY2_00904	-	S	-	-		YXH1_00925	obg	S	GO:0000166,GO:0001882,GO:0001883,GO:0003674,GO:0003824,GO:0003924,GO:0005488,GO:0005525,GO:0005575,GO:0005622,GO:0005623,GO:0005737,GO:0005829,GO:0006996,GO:0007059,GO:0008150,GO:0009987,GO:0016043,GO:0016462,GO:0016787,GO:0016817,GO:0016818,GO:0017076,GO:0017111,GO:0019001,GO:0019003,GO:0022607,GO:0022611,GO:0022613,GO:0022618,GO:0032502,GO:0032549,GO:0032550,GO:0032553,GO:0032555,GO:0032561,GO:…	K03979
QSY6_00928	-	-	-	-		JZY2_00905	-	-	-	-		YXH1_00926	proB	F	GO:0000287,GO:0003674,GO:0003824,GO:0004349,GO:0005488,GO:0005515,GO:0005575,GO:0005622,GO:0005623,GO:0005737,GO:0005829,GO:0006082,GO:0006520,GO:0006560,GO:0006561,GO:0006793,GO:0006796,GO:0006807,GO:0008150,GO:0008152,GO:0008652,GO:0009058,GO:0009064,GO:0009084,GO:0009987,GO:0016053,GO:0016301,GO:0016310,GO:0016597,GO:0016740,GO:0016772,GO:0016774,GO:0017144,GO:0018130,GO:0019202,GO:0019752,GO:…	K00931
QSY6_00929	ureC	E	-	K01428		JZY2_00906	-	D	-	K12055		YXH1_00927	creA	S	GO:0005575,GO:0005622,GO:0005623,GO:0005737,GO:0005829,GO:0044424,GO:0044444,GO:0044464	K05805
QSY6_00930	ureB	E	GO:0003674,GO:0003824,GO:0006807,GO:0008150,GO:0008152,GO:0009039,GO:0016787,GO:0016810,GO:0016811	K01429		JZY2_00909	xerC_2	L	-	-		YXH1_00928	-	L	-	K07484
QSY6_00931	ttr	K	-	K19113		JZY2_00910	traI	S	-	-		YXH1_00929	-	L	-	-
QSY6_00932	yncA	M	-	K03823		JZY2_00913	-	S	-	-		YXH1_00930	-	-	-	-
QSY6_00933	ureA	E	-	K01430		JZY2_00914	-	-	-	-		YXH1_00931	-	-	-	-
QSY6_00934	ureD	O	-	K03190		JZY2_00915	-	S	-	-		YXH1_00932	-	-	-	-
QSY6_00935	urtE	E	-	K11963		JZY2_00916	-	S	-	-		YXH1_00933	-	U	-	K05595
QSY6_00936	urtD	S	-	K11962		JZY2_00917	-	S	-	-		YXH1_00934	retS	T	-	K20972
QSY6_00937	urtC	P	-	K01998,K11961		JZY2_00919	-	O	-	-		YXH1_00935	purD	F	GO:0000166,GO:0003674,GO:0003824,GO:0004637,GO:0005488,GO:0005524,GO:0006139,GO:0006163,GO:0006164,GO:0006725,GO:0006753,GO:0006793,GO:0006796,GO:0006807,GO:0006950,GO:0006974,GO:0008144,GO:0008150,GO:0008152,GO:0009058,GO:0009117,GO:0009150,GO:0009152,GO:0009165,GO:0009259,GO:0009260,GO:0009987,GO:0016462,GO:0016787,GO:0016817,GO:0016818,GO:0016874,GO:0016879,GO:0016887,GO:0017076,GO:0017111,GO:…	K01945,K13713
QSY6_00938	urtB	P	-	K11960		JZY2_00920	-	-	-	-		YXH1_00936	purH	F	GO:0003674,GO:0003824,GO:0004643,GO:0005575,GO:0005622,GO:0005623,GO:0005737,GO:0005829,GO:0006139,GO:0006163,GO:0006164,GO:0006725,GO:0006753,GO:0006793,GO:0006796,GO:0006807,GO:0008150,GO:0008152,GO:0009058,GO:0009117,GO:0009150,GO:0009152,GO:0009165,GO:0009259,GO:0009260,GO:0009987,GO:0016740,GO:0016741,GO:0016742,GO:0018130,GO:0019438,GO:0019637,GO:0019693,GO:0034641,GO:0034654,GO:0044237,GO:…	K00602
QSY6_00939	urtA	E	-	K11959		JZY2_00921	-	U	-	-		YXH1_00937	fis	K	GO:0000018,GO:0000229,GO:0000785,GO:0000786,GO:0000787,GO:0000789,GO:0000976,GO:0000984,GO:0000985,GO:0001017,GO:0001046,GO:0001047,GO:0001067,GO:0001121,GO:0001130,GO:0001131,GO:0001140,GO:0001216,GO:0001217,GO:0003674,GO:0003676,GO:0003677,GO:0003690,GO:0003700,GO:0005488,GO:0005515,GO:0005575,GO:0005622,GO:0005623,GO:0005694,GO:0005737,GO:0005829,GO:0006139,GO:0006351,GO:0006355,GO:0006725,GO:…	K03557
QSY6_00940	-	L	-	K07497		JZY2_00922	-	S	-	-		YXH1_00938	dusB	J	GO:0002943,GO:0003674,GO:0003824,GO:0006139,GO:0006396,GO:0006399,GO:0006400,GO:0006725,GO:0006807,GO:0008033,GO:0008150,GO:0008152,GO:0009314,GO:0009451,GO:0009628,GO:0009987,GO:0010467,GO:0016070,GO:0016491,GO:0016627,GO:0017150,GO:0034470,GO:0034641,GO:0034660,GO:0043170,GO:0043412,GO:0044237,GO:0044238,GO:0046483,GO:0050896,GO:0055114,GO:0071704,GO:0090304,GO:0140098,GO:0140101,GO:1901360	K05540
QSY6_00942	-	L	-	-		JZY2_00923	-	M	-	-		YXH1_00939	-	S	-	-
QSY6_00945	-	-	-	-		JZY2_00924	-	NU	-	-		YXH1_00940	prmA	J	GO:0003674,GO:0003824,GO:0005575,GO:0005622,GO:0005623,GO:0005737,GO:0005829,GO:0006464,GO:0006479,GO:0006480,GO:0006807,GO:0008150,GO:0008152,GO:0008168,GO:0008170,GO:0008213,GO:0008276,GO:0008757,GO:0009987,GO:0016278,GO:0016279,GO:0016740,GO:0016741,GO:0018011,GO:0018012,GO:0018022,GO:0018023,GO:0018193,GO:0018194,GO:0018205,GO:0019538,GO:0031365,GO:0032259,GO:0036211,GO:0043170,GO:0043412,GO:…	K02687
QSY6_00946	piuB	S	-	-		JZY2_00925	-	S	-	-		YXH1_00941	accC	I	GO:0003674,GO:0003824,GO:0004075,GO:0005575,GO:0005622,GO:0005623,GO:0005737,GO:0005829,GO:0006082,GO:0006629,GO:0006631,GO:0006633,GO:0008150,GO:0008152,GO:0008610,GO:0009058,GO:0009889,GO:0009890,GO:0009892,GO:0009987,GO:0010565,GO:0016053,GO:0016874,GO:0016879,GO:0019216,GO:0019217,GO:0019222,GO:0019752,GO:0031323,GO:0031324,GO:0031326,GO:0031327,GO:0032787,GO:0042304,GO:0043436,GO:0044237,GO:…	K01961
QSY6_00947	-	S	-	-		JZY2_00926	-	S	-	-		YXH1_00942	accB	I	GO:0003674,GO:0003824,GO:0003989,GO:0005575,GO:0005622,GO:0005623,GO:0005737,GO:0005829,GO:0006082,GO:0006464,GO:0006629,GO:0006631,GO:0006633,GO:0006807,GO:0008150,GO:0008152,GO:0008610,GO:0009058,GO:0009305,GO:0009987,GO:0016049,GO:0016053,GO:0016421,GO:0016874,GO:0016885,GO:0019538,GO:0019752,GO:0032787,GO:0036211,GO:0040007,GO:0043170,GO:0043412,GO:0043436,GO:0044237,GO:0044238,GO:0044249,GO:…	K02160
QSY6_00948	-	S	-	K09796		JZY2_00927	-	S	-	-		YXH1_00943	aroQ	E	-	K03786
QSY6_00949	-	L	-	-		JZY2_00928	-	S	-	-		YXH1_00944	dsbD	CO	-	K04084
QSY6_00950	cobK	H	-	K05895		JZY2_00929	-	S	-	-		YXH1_00945	-	S	-	-
QSY6_00951	cbiD	H	-	K02188		JZY2_00930	-	EGP	-	K08217		YXH1_00946	-	U	-	-
QSY6_00952	cobL	H	-	K00595,K02191		JZY2_00932	-	E	-	K00613		YXH1_00947	-	NU	-	K12511
QSY6_00953	nirA	C	-	K00366,K02229		JZY2_00933	-	M	-	-		YXH1_00948	-	U	-	K12510
QSY6_00954	cobH	G	-	K06042		JZY2_00934	-	M	-	-		YXH1_00949	tadA	U	-	K02283
QSY6_00955	cobI	H	-	K03394		JZY2_00935	-	L	-	-		YXH1_00950	tadZ	U	-	K02282
QSY6_00956	cobJ	H	-	K05934,K13540,K13541		JZY2_00936	-	S	-	-		YXH1_00951	rcpA	U	-	K02280
QSY6_00957	-	-	-	-		JZY2_00937	traD	U	-	K12071		YXH1_00952	-	U	-	K02279
QSY6_00958	-	L	-	-		JZY2_00938	-	KT	-	-		YXH1_00953	-	S	-	K02651
QSY6_00959	-	-	-	-		JZY2_00939	-	M	-	-		YXH1_00954	-	T	-	-
QSY6_00960	-	-	-	-		JZY2_00940	-	O	-	-		YXH1_00956	pbpC	M	GO:0003674,GO:0003824,GO:0005488,GO:0005575,GO:0008144,GO:0008150,GO:0008658,GO:0008955,GO:0016020,GO:0016021,GO:0016740,GO:0016757,GO:0016758,GO:0031224,GO:0031406,GO:0033218,GO:0033293,GO:0036094,GO:0043167,GO:0043168,GO:0043177,GO:0044425,GO:0048518,GO:0048522,GO:0050789,GO:0050794,GO:0051302,GO:0051781,GO:0065007,GO:0097159,GO:1901363,GO:1901681	K05367
QSY6_00961	-	-	-	-		JZY2_00941	-	-	-	-		YXH1_00957	-	S	-	-
QSY6_00962	-	U	-	K05595		JZY2_00942	-	L	-	-		YXH1_00958	yfhM	S	GO:0003674,GO:0004857,GO:0004866,GO:0005575,GO:0005623,GO:0005886,GO:0008150,GO:0009892,GO:0009897,GO:0009986,GO:0010466,GO:0010605,GO:0010951,GO:0016020,GO:0019222,GO:0030162,GO:0030234,GO:0030414,GO:0031224,GO:0031225,GO:0031226,GO:0031233,GO:0031323,GO:0031324,GO:0031362,GO:0032268,GO:0032269,GO:0043086,GO:0044092,GO:0044425,GO:0044459,GO:0044464,GO:0045861,GO:0046658,GO:0048519,GO:0048523,GO:…	K06894
QSY6_00963	retS	T	-	K20972		JZY2_00943	-	L	-	K07494		YXH1_00959	yfhM	S	GO:0003674,GO:0004857,GO:0004866,GO:0005575,GO:0005623,GO:0005886,GO:0008150,GO:0009892,GO:0009897,GO:0009986,GO:0010466,GO:0010605,GO:0010951,GO:0016020,GO:0019222,GO:0030162,GO:0030234,GO:0030414,GO:0031224,GO:0031225,GO:0031226,GO:0031233,GO:0031323,GO:0031324,GO:0031362,GO:0032268,GO:0032269,GO:0043086,GO:0044092,GO:0044425,GO:0044459,GO:0044464,GO:0045861,GO:0046658,GO:0048519,GO:0048523,GO:…	K06894
QSY6_00964	purD	F	GO:0000166,GO:0003674,GO:0003824,GO:0004637,GO:0005488,GO:0005524,GO:0006139,GO:0006163,GO:0006164,GO:0006725,GO:0006753,GO:0006793,GO:0006796,GO:0006807,GO:0006950,GO:0006974,GO:0008144,GO:0008150,GO:0008152,GO:0009058,GO:0009117,GO:0009150,GO:0009152,GO:0009165,GO:0009259,GO:0009260,GO:0009987,GO:0016462,GO:0016787,GO:0016817,GO:0016818,GO:0016874,GO:0016879,GO:0016887,GO:0017076,GO:0017111,GO:…	K01945,K13713		JZY2_00945	-	KL	-	K03169		YXH1_00960	dinF	V	GO:0005575,GO:0005623,GO:0005886,GO:0016020,GO:0044464,GO:0071944	K03327
QSY6_00965	purH	F	GO:0003674,GO:0003824,GO:0004643,GO:0005575,GO:0005622,GO:0005623,GO:0005737,GO:0005829,GO:0006139,GO:0006163,GO:0006164,GO:0006725,GO:0006753,GO:0006793,GO:0006796,GO:0006807,GO:0008150,GO:0008152,GO:0009058,GO:0009117,GO:0009150,GO:0009152,GO:0009165,GO:0009259,GO:0009260,GO:0009987,GO:0016740,GO:0016741,GO:0016742,GO:0018130,GO:0019438,GO:0019637,GO:0019693,GO:0034641,GO:0034654,GO:0044237,GO:…	K00602		JZY2_00946	-	S	-	K08598		YXH1_00961	-	I	-	-
QSY6_00966	fis	K	GO:0000018,GO:0000229,GO:0000785,GO:0000786,GO:0000787,GO:0000789,GO:0000976,GO:0000984,GO:0000985,GO:0001017,GO:0001046,GO:0001047,GO:0001067,GO:0001121,GO:0001130,GO:0001131,GO:0001140,GO:0001216,GO:0001217,GO:0003674,GO:0003676,GO:0003677,GO:0003690,GO:0003700,GO:0005488,GO:0005515,GO:0005575,GO:0005622,GO:0005623,GO:0005694,GO:0005737,GO:0005829,GO:0006139,GO:0006351,GO:0006355,GO:0006725,GO:…	K03557		JZY2_00947	hopH1	S	-	-		YXH1_00962	speA	E	GO:0003674,GO:0003824,GO:0006082,GO:0006520,GO:0006525,GO:0006527,GO:0006576,GO:0006595,GO:0006596,GO:0006807,GO:0008150,GO:0008152,GO:0008792,GO:0009056,GO:0009058,GO:0009063,GO:0009064,GO:0009065,GO:0009308,GO:0009309,GO:0009445,GO:0009446,GO:0009987,GO:0016054,GO:0016829,GO:0016830,GO:0016831,GO:0019752,GO:0034641,GO:0042401,GO:0043436,GO:0044106,GO:0044237,GO:0044238,GO:0044248,GO:0044249,GO:…	K01585
QSY6_00967	dusB	J	GO:0002943,GO:0003674,GO:0003824,GO:0006139,GO:0006396,GO:0006399,GO:0006400,GO:0006725,GO:0006807,GO:0008033,GO:0008150,GO:0008152,GO:0009314,GO:0009451,GO:0009628,GO:0009987,GO:0010467,GO:0016070,GO:0016491,GO:0016627,GO:0017150,GO:0034470,GO:0034641,GO:0034660,GO:0043170,GO:0043412,GO:0044237,GO:0044238,GO:0046483,GO:0050896,GO:0055114,GO:0071704,GO:0090304,GO:0140098,GO:0140101,GO:1901360	K05540		JZY2_00949	-	S	-	-		YXH1_00963	yciH	J	GO:0001731,GO:0002181,GO:0002183,GO:0002188,GO:0002190,GO:0002192,GO:0003674,GO:0003676,GO:0003723,GO:0003729,GO:0003743,GO:0005488,GO:0005575,GO:0005622,GO:0005623,GO:0005737,GO:0006412,GO:0006413,GO:0006518,GO:0006807,GO:0008135,GO:0008150,GO:0008152,GO:0009058,GO:0009059,GO:0009987,GO:0010467,GO:0016043,GO:0019538,GO:0022607,GO:0022613,GO:0022618,GO:0032991,GO:0034622,GO:0034641,GO:0034645,GO:…	K03113
QSY6_00968	-	S	-	-		JZY2_00950	-	P	-	K02014		YXH1_00964	yfcD	I	GO:0005575,GO:0005622,GO:0005623,GO:0005737,GO:0005829,GO:0044424,GO:0044444,GO:0044464	K01823
QSY6_00969	prmA	J	GO:0003674,GO:0003824,GO:0005575,GO:0005622,GO:0005623,GO:0005737,GO:0005829,GO:0006464,GO:0006479,GO:0006480,GO:0006807,GO:0008150,GO:0008152,GO:0008168,GO:0008170,GO:0008213,GO:0008276,GO:0008757,GO:0009987,GO:0016278,GO:0016279,GO:0016740,GO:0016741,GO:0018011,GO:0018012,GO:0018022,GO:0018023,GO:0018193,GO:0018194,GO:0018205,GO:0019538,GO:0031365,GO:0032259,GO:0036211,GO:0043170,GO:0043412,GO:…	K02687		JZY2_00951	-	P	-	-		YXH1_00965	-	S	-	-
QSY6_00970	accC	I	GO:0003674,GO:0003824,GO:0004075,GO:0005575,GO:0005622,GO:0005623,GO:0005737,GO:0005829,GO:0006082,GO:0006629,GO:0006631,GO:0006633,GO:0008150,GO:0008152,GO:0008610,GO:0009058,GO:0009889,GO:0009890,GO:0009892,GO:0009987,GO:0010565,GO:0016053,GO:0016874,GO:0016879,GO:0019216,GO:0019217,GO:0019222,GO:0019752,GO:0031323,GO:0031324,GO:0031326,GO:0031327,GO:0032787,GO:0042304,GO:0043436,GO:0044237,GO:…	K01961		JZY2_00952	-	P	-	-		YXH1_00966	-	T	-	-
QSY6_00971	accB	I	GO:0003674,GO:0003824,GO:0003989,GO:0005575,GO:0005622,GO:0005623,GO:0005737,GO:0005829,GO:0006082,GO:0006464,GO:0006629,GO:0006631,GO:0006633,GO:0006807,GO:0008150,GO:0008152,GO:0008610,GO:0009058,GO:0009305,GO:0009987,GO:0016049,GO:0016053,GO:0016421,GO:0016874,GO:0016885,GO:0019538,GO:0019752,GO:0032787,GO:0036211,GO:0040007,GO:0043170,GO:0043412,GO:0043436,GO:0044237,GO:0044238,GO:0044249,GO:…	K02160		JZY2_00954	-	M	-	-		YXH1_00967	-	K	-	-
QSY6_00972	aroQ	E	-	K03786		JZY2_00955	tvrR_1	K	-	-		YXH1_00968	-	OU	-	K02278
QSY6_00973	dsbD	CO	-	K04084		JZY2_00956	pglA	G	-	K01184		YXH1_00969	-	U	-	-
QSY6_00974	-	S	-	-		JZY2_00957	nadA	H	GO:0003674,GO:0003824,GO:0005488,GO:0005575,GO:0005622,GO:0005623,GO:0005737,GO:0005829,GO:0006082,GO:0006139,GO:0006520,GO:0006531,GO:0006725,GO:0006732,GO:0006733,GO:0006734,GO:0006753,GO:0006793,GO:0006796,GO:0006807,GO:0008150,GO:0008152,GO:0008987,GO:0009058,GO:0009066,GO:0009108,GO:0009117,GO:0009165,GO:0009435,GO:0009987,GO:0016053,GO:0017144,GO:0018130,GO:0019355,GO:0019359,GO:0019362,GO:…	K03517		YXH1_00970	-	T	-	-
QSY6_00975	-	U	-	-		JZY2_00958	bepA	S	GO:0003674,GO:0003756,GO:0003824,GO:0004175,GO:0004222,GO:0005488,GO:0005575,GO:0005623,GO:0006457,GO:0006508,GO:0006807,GO:0008150,GO:0008152,GO:0008233,GO:0008237,GO:0009056,GO:0009057,GO:0009987,GO:0016020,GO:0016043,GO:0016787,GO:0016853,GO:0016860,GO:0016864,GO:0019538,GO:0022607,GO:0030163,GO:0030288,GO:0030313,GO:0031975,GO:0042597,GO:0043163,GO:0043165,GO:0043167,GO:0043169,GO:0043170,GO:…	-		YXH1_00971	-	S	-	-
QSY6_00976	-	NU	-	K12511		JZY2_00959	-	O	-	K04085		YXH1_00972	-	I	-	K19302
QSY6_00977	-	U	-	K12510		JZY2_00960	perM	S	GO:0003674,GO:0005215,GO:0005575,GO:0005623,GO:0005886,GO:0005887,GO:0006810,GO:0008150,GO:0016020,GO:0016021,GO:0031224,GO:0031226,GO:0044425,GO:0044459,GO:0044464,GO:0051179,GO:0051234,GO:0055085,GO:0071944	K03548		YXH1_00973	-	L	-	K03652
QSY6_00978	tadA	U	-	K02283		JZY2_00961	bcp	O	-	K03564		YXH1_00974	proA	E	GO:0003674,GO:0003824,GO:0004350,GO:0005488,GO:0005515,GO:0005575,GO:0005622,GO:0005623,GO:0005737,GO:0005829,GO:0006082,GO:0006520,GO:0006560,GO:0006561,GO:0006807,GO:0008150,GO:0008152,GO:0008652,GO:0009058,GO:0009064,GO:0009084,GO:0009987,GO:0016053,GO:0016491,GO:0016620,GO:0016903,GO:0017144,GO:0018130,GO:0019752,GO:0042802,GO:0043436,GO:0044237,GO:0044238,GO:0044249,GO:0044281,GO:0044283,GO:…	K00147
QSY6_00979	tadZ	U	-	K02282		JZY2_00962	gcvR	E	-	K03567		YXH1_00975	nadD	H	GO:0000309,GO:0003674,GO:0003824,GO:0004515,GO:0006082,GO:0006139,GO:0006520,GO:0006531,GO:0006725,GO:0006732,GO:0006733,GO:0006753,GO:0006793,GO:0006796,GO:0006807,GO:0008150,GO:0008152,GO:0009058,GO:0009066,GO:0009108,GO:0009117,GO:0009165,GO:0009435,GO:0009987,GO:0016740,GO:0016772,GO:0016779,GO:0018130,GO:0019355,GO:0019359,GO:0019362,GO:0019363,GO:0019365,GO:0019438,GO:0019637,GO:0019674,GO:…	K00969,K01488
QSY6_00980	rcpA	U	-	K02280		JZY2_00963	dapA	E	GO:0003674,GO:0003824,GO:0005488,GO:0005515,GO:0005575,GO:0005622,GO:0005623,GO:0005737,GO:0005829,GO:0006082,GO:0006520,GO:0006553,GO:0006807,GO:0008150,GO:0008152,GO:0008652,GO:0008840,GO:0009058,GO:0009066,GO:0009067,GO:0009085,GO:0009089,GO:0009987,GO:0016053,GO:0016829,GO:0016835,GO:0016836,GO:0019752,GO:0019877,GO:0042802,GO:0043436,GO:0043648,GO:0043650,GO:0044237,GO:0044238,GO:0044249,GO:…	K01714		YXH1_00976	rsfS	J	GO:0003674,GO:0005488,GO:0005575,GO:0005622,GO:0005623,GO:0005737,GO:0005829,GO:0006417,GO:0008150,GO:0009889,GO:0009890,GO:0009892,GO:0010468,GO:0010556,GO:0010558,GO:0010605,GO:0010608,GO:0010629,GO:0017148,GO:0019222,GO:0031323,GO:0031324,GO:0031326,GO:0031327,GO:0032268,GO:0032269,GO:0034248,GO:0034249,GO:0043021,GO:0043023,GO:0044087,GO:0044424,GO:0044444,GO:0044464,GO:0044877,GO:0048519,GO:…	K09710
QSY6_00981	-	U	-	K02279		JZY2_00964	-	M	-	K07287		YXH1_00977	rlmH	J	GO:0000154,GO:0001510,GO:0003674,GO:0003824,GO:0005488,GO:0005515,GO:0005575,GO:0005622,GO:0005623,GO:0005737,GO:0006139,GO:0006364,GO:0006396,GO:0006725,GO:0006807,GO:0008150,GO:0008152,GO:0008168,GO:0008173,GO:0008649,GO:0008757,GO:0009451,GO:0009987,GO:0010467,GO:0016070,GO:0016072,GO:0016740,GO:0016741,GO:0022613,GO:0031167,GO:0032259,GO:0034470,GO:0034641,GO:0034660,GO:0042254,GO:0042802,GO:…	K00783
QSY6_00982	-	S	-	K02651		JZY2_00965	yycJ	S	-	-		YXH1_00978	mrdA	M	GO:0000270,GO:0003674,GO:0003824,GO:0004180,GO:0004185,GO:0005488,GO:0005575,GO:0005623,GO:0005886,GO:0005887,GO:0006022,GO:0006023,GO:0006024,GO:0006508,GO:0006807,GO:0008144,GO:0008150,GO:0008152,GO:0008233,GO:0008236,GO:0008238,GO:0008360,GO:0008658,GO:0009002,GO:0009058,GO:0009059,GO:0009252,GO:0009273,GO:0009987,GO:0016020,GO:0016021,GO:0016043,GO:0016787,GO:0017171,GO:0019538,GO:0022603,GO:…	K05515
QSY6_00983	-	T	-	-		JZY2_00966	purC	F	GO:0003674,GO:0003824,GO:0004639,GO:0005575,GO:0005622,GO:0005623,GO:0005737,GO:0005829,GO:0006139,GO:0006163,GO:0006164,GO:0006188,GO:0006189,GO:0006725,GO:0006753,GO:0006793,GO:0006796,GO:0006807,GO:0008150,GO:0008152,GO:0009058,GO:0009117,GO:0009123,GO:0009124,GO:0009126,GO:0009127,GO:0009150,GO:0009152,GO:0009156,GO:0009161,GO:0009165,GO:0009167,GO:0009168,GO:0009259,GO:0009260,GO:0009987,GO:…	K01923		YXH1_00979	mrdB	M	GO:0005575,GO:0005623,GO:0005886,GO:0008150,GO:0008360,GO:0016020,GO:0022603,GO:0022604,GO:0044464,GO:0050789,GO:0050793,GO:0050794,GO:0051128,GO:0065007,GO:0065008,GO:0071944	K05837
QSY6_00985	pbpC	M	GO:0003674,GO:0003824,GO:0005488,GO:0005575,GO:0008144,GO:0008150,GO:0008658,GO:0008955,GO:0016020,GO:0016021,GO:0016740,GO:0016757,GO:0016758,GO:0031224,GO:0031406,GO:0033218,GO:0033293,GO:0036094,GO:0043167,GO:0043168,GO:0043177,GO:0044425,GO:0048518,GO:0048522,GO:0050789,GO:0050794,GO:0051302,GO:0051781,GO:0065007,GO:0097159,GO:1901363,GO:1901681	K05367		JZY2_00971	-	L	-	K07497		YXH1_00980	mltB	M	-	K08305
QSY6_00986	-	S	-	-		JZY2_00973	-	-	-	-		YXH1_00981	rlpA	M	GO:0005575,GO:0005623,GO:0009279,GO:0016020,GO:0019867,GO:0030312,GO:0030313,GO:0031975,GO:0044462,GO:0044464,GO:0071944	K03642
QSY6_00987	-	L	-	-		JZY2_00974	-	D	-	K19092		YXH1_00982	dacA	M	GO:0000270,GO:0003674,GO:0003824,GO:0004175,GO:0004180,GO:0004185,GO:0005488,GO:0005575,GO:0005623,GO:0005886,GO:0005887,GO:0006022,GO:0006023,GO:0006024,GO:0006508,GO:0006807,GO:0008144,GO:0008150,GO:0008152,GO:0008233,GO:0008236,GO:0008238,GO:0008360,GO:0008658,GO:0009002,GO:0009058,GO:0009059,GO:0009252,GO:0009273,GO:0009987,GO:0016020,GO:0016021,GO:0016787,GO:0017171,GO:0019538,GO:0022603,GO:…	K07258
QSY6_00988	yfhM	S	GO:0003674,GO:0004857,GO:0004866,GO:0005575,GO:0005623,GO:0005886,GO:0008150,GO:0009892,GO:0009897,GO:0009986,GO:0010466,GO:0010605,GO:0010951,GO:0016020,GO:0019222,GO:0030162,GO:0030234,GO:0030414,GO:0031224,GO:0031225,GO:0031226,GO:0031233,GO:0031323,GO:0031324,GO:0031362,GO:0032268,GO:0032269,GO:0043086,GO:0044092,GO:0044425,GO:0044459,GO:0044464,GO:0045861,GO:0046658,GO:0048519,GO:0048523,GO:…	K06894		JZY2_00975	-	D	-	-		YXH1_00983	-	S	-	K09158
QSY6_00989	-	L	-	K07497		JZY2_00976	gvpU	S	-	-		YXH1_00984	lipB	H	GO:0003674,GO:0003824,GO:0006082,GO:0006464,GO:0006629,GO:0006631,GO:0006633,GO:0006732,GO:0006790,GO:0006807,GO:0008150,GO:0008152,GO:0008610,GO:0009058,GO:0009106,GO:0009107,GO:0009108,GO:0009249,GO:0009892,GO:0009987,GO:0010467,GO:0010468,GO:0010605,GO:0010629,GO:0016053,GO:0016415,GO:0016740,GO:0016746,GO:0016747,GO:0016772,GO:0016779,GO:0016874,GO:0016879,GO:0016979,GO:0018065,GO:0018130,GO:…	K03801
QSY6_00991	yfhM	S	GO:0003674,GO:0004857,GO:0004866,GO:0005575,GO:0005623,GO:0005886,GO:0008150,GO:0009892,GO:0009897,GO:0009986,GO:0010466,GO:0010605,GO:0010951,GO:0016020,GO:0019222,GO:0030162,GO:0030234,GO:0030414,GO:0031224,GO:0031225,GO:0031226,GO:0031233,GO:0031323,GO:0031324,GO:0031362,GO:0032268,GO:0032269,GO:0043086,GO:0044092,GO:0044425,GO:0044459,GO:0044464,GO:0045861,GO:0046658,GO:0048519,GO:0048523,GO:…	K06894		JZY2_00978	-	L	-	K07497		YXH1_00985	lipA	H	GO:0003674,GO:0003824,GO:0005488,GO:0005575,GO:0005622,GO:0005623,GO:0005737,GO:0005829,GO:0006082,GO:0006464,GO:0006629,GO:0006631,GO:0006633,GO:0006732,GO:0006790,GO:0006807,GO:0008150,GO:0008152,GO:0008610,GO:0009058,GO:0009106,GO:0009107,GO:0009108,GO:0009249,GO:0009987,GO:0010467,GO:0016053,GO:0016740,GO:0016782,GO:0016783,GO:0016992,GO:0018065,GO:0018130,GO:0018193,GO:0018205,GO:0019538,GO:…	K03644
QSY6_00992	yfhM	S	GO:0003674,GO:0004857,GO:0004866,GO:0005575,GO:0005623,GO:0005886,GO:0008150,GO:0009892,GO:0009897,GO:0009986,GO:0010466,GO:0010605,GO:0010951,GO:0016020,GO:0019222,GO:0030162,GO:0030234,GO:0030414,GO:0031224,GO:0031225,GO:0031226,GO:0031233,GO:0031323,GO:0031324,GO:0031362,GO:0032268,GO:0032269,GO:0043086,GO:0044092,GO:0044425,GO:0044459,GO:0044464,GO:0045861,GO:0046658,GO:0048519,GO:0048523,GO:…	K06894		JZY2_00979	gvpU	S	-	-		YXH1_00986	-	M	-	K08305
QSY6_00993	dinF	V	GO:0005575,GO:0005623,GO:0005886,GO:0016020,GO:0044464,GO:0071944	K03327		JZY2_00980	maeA	C	GO:0003674,GO:0003824,GO:0004470,GO:0004471,GO:0004473,GO:0005575,GO:0005622,GO:0005623,GO:0005737,GO:0005829,GO:0005975,GO:0005996,GO:0006006,GO:0006082,GO:0006090,GO:0006094,GO:0006108,GO:0008150,GO:0008152,GO:0009058,GO:0009987,GO:0016051,GO:0016491,GO:0016614,GO:0016615,GO:0016616,GO:0019318,GO:0019319,GO:0019752,GO:0032787,GO:0043436,GO:0043648,GO:0044237,GO:0044238,GO:0044281,GO:0044283,GO:…	K00027,K00029		YXH1_00987	-	S	-	K09890
QSY6_00994	-	I	-	-		JZY2_00981	eptA	S	-	K03760,K19353		YXH1_00988	-	L	-	-
QSY6_00995	speA	E	GO:0003674,GO:0003824,GO:0006082,GO:0006520,GO:0006525,GO:0006527,GO:0006576,GO:0006595,GO:0006596,GO:0006807,GO:0008150,GO:0008152,GO:0008792,GO:0009056,GO:0009058,GO:0009063,GO:0009064,GO:0009065,GO:0009308,GO:0009309,GO:0009445,GO:0009446,GO:0009987,GO:0016054,GO:0016829,GO:0016830,GO:0016831,GO:0019752,GO:0034641,GO:0042401,GO:0043436,GO:0044106,GO:0044237,GO:0044238,GO:0044248,GO:0044249,GO:…	K01585		JZY2_00982	rnd	J	GO:0000175,GO:0003674,GO:0003824,GO:0004518,GO:0004527,GO:0004532,GO:0004540,GO:0005575,GO:0005622,GO:0005623,GO:0005737,GO:0006139,GO:0006725,GO:0006807,GO:0008150,GO:0008152,GO:0008408,GO:0009987,GO:0016070,GO:0016787,GO:0016788,GO:0016796,GO:0016896,GO:0033890,GO:0034641,GO:0043170,GO:0044237,GO:0044238,GO:0044424,GO:0044464,GO:0046483,GO:0071704,GO:0090304,GO:0090305,GO:0090501,GO:0090503,GO:…	K03684		YXH1_00989	-	-	-	-
QSY6_00996	yciH	J	GO:0001731,GO:0002181,GO:0002183,GO:0002188,GO:0002190,GO:0002192,GO:0003674,GO:0003676,GO:0003723,GO:0003729,GO:0003743,GO:0005488,GO:0005575,GO:0005622,GO:0005623,GO:0005737,GO:0006412,GO:0006413,GO:0006518,GO:0006807,GO:0008135,GO:0008150,GO:0008152,GO:0009058,GO:0009059,GO:0009987,GO:0010467,GO:0016043,GO:0019538,GO:0022607,GO:0022613,GO:0022618,GO:0032991,GO:0034622,GO:0034641,GO:0034645,GO:…	K03113		JZY2_00983	ycgL	S	-	K09902		YXH1_00990	holA	L	GO:0005575,GO:0005622,GO:0005623,GO:0006139,GO:0006259,GO:0006260,GO:0006261,GO:0006725,GO:0006807,GO:0008150,GO:0008152,GO:0009058,GO:0009059,GO:0009360,GO:0009987,GO:0032991,GO:0034641,GO:0034645,GO:0042575,GO:0043170,GO:0044237,GO:0044238,GO:0044249,GO:0044260,GO:0044424,GO:0044464,GO:0046483,GO:0061695,GO:0071704,GO:0090304,GO:1901360,GO:1901576,GO:1902494,GO:1990234	K02340
QSY6_00997	yfcD	I	GO:0005575,GO:0005622,GO:0005623,GO:0005737,GO:0005829,GO:0044424,GO:0044444,GO:0044464	K01823		JZY2_00984	-	EH	-	-		YXH1_00991	lptE	M	-	K03643
QSY6_00998	-	S	-	-		JZY2_00985	-	C	-	-		YXH1_00992	leuS	J	GO:0003674,GO:0003824,GO:0004812,GO:0004823,GO:0005575,GO:0005622,GO:0005623,GO:0005737,GO:0005829,GO:0006082,GO:0006139,GO:0006399,GO:0006412,GO:0006418,GO:0006429,GO:0006518,GO:0006520,GO:0006725,GO:0006807,GO:0008150,GO:0008152,GO:0009058,GO:0009059,GO:0009987,GO:0010467,GO:0016070,GO:0016874,GO:0016875,GO:0019538,GO:0019752,GO:0034641,GO:0034645,GO:0034660,GO:0043038,GO:0043039,GO:0043043,GO:…	K01869
QSY6_00999	-	T	-	-		JZY2_00986	ycgN	S	-	K09160		YXH1_00993	-	-	-	-
QSY6_01000	-	K	-	-		JZY2_00987	-	S	-	-		YXH1_00994	-	S	-	-
QSY6_01001	-	OU	-	K02278		JZY2_00988	-	J	-	-		YXH1_00995	lnt	M	GO:0003674,GO:0003824,GO:0005575,GO:0005623,GO:0005886,GO:0005887,GO:0006464,GO:0006807,GO:0008150,GO:0008152,GO:0009058,GO:0009059,GO:0009987,GO:0016020,GO:0016021,GO:0016410,GO:0016740,GO:0016746,GO:0016747,GO:0019538,GO:0031224,GO:0031226,GO:0034645,GO:0036211,GO:0042157,GO:0042158,GO:0043170,GO:0043412,GO:0044237,GO:0044238,GO:0044249,GO:0044260,GO:0044267,GO:0044425,GO:0044459,GO:0044464,GO:…	K03820
QSY6_01002	-	U	-	-		JZY2_00989	copB	P	-	K07233		YXH1_00996	corC	P	GO:0001897,GO:0001906,GO:0001907,GO:0005575,GO:0005623,GO:0005886,GO:0008150,GO:0009405,GO:0009987,GO:0016020,GO:0019835,GO:0019836,GO:0031640,GO:0035821,GO:0044003,GO:0044004,GO:0044179,GO:0044364,GO:0044403,GO:0044419,GO:0044464,GO:0044764,GO:0051701,GO:0051704,GO:0051715,GO:0051801,GO:0051817,GO:0051818,GO:0051883,GO:0052331,GO:0071944	K06189
QSY6_01003	-	T	-	-		JZY2_00990	copA	Q	-	-		YXH1_00997	ybeY	J	GO:0000469,GO:0000478,GO:0003674,GO:0003824,GO:0004518,GO:0004519,GO:0004521,GO:0004540,GO:0005488,GO:0006139,GO:0006355,GO:0006364,GO:0006396,GO:0006412,GO:0006518,GO:0006725,GO:0006807,GO:0006950,GO:0008150,GO:0008152,GO:0009058,GO:0009059,GO:0009266,GO:0009408,GO:0009628,GO:0009889,GO:0009987,GO:0010467,GO:0010468,GO:0010556,GO:0016070,GO:0016072,GO:0016151,GO:0016787,GO:0016788,GO:0016892,GO:…	K07042
QSY6_01004	-	S	-	-		JZY2_00991	-	L	-	-		YXH1_00998	ybeZ	T	GO:0005575,GO:0005622,GO:0005623,GO:0005737,GO:0005829,GO:0044424,GO:0044444,GO:0044464	K06217
QSY6_01005	-	I	-	K19302		JZY2_00992	-	T	-	-		YXH1_00999	miaB	J	GO:0001510,GO:0003674,GO:0003824,GO:0005488,GO:0005575,GO:0005622,GO:0005623,GO:0005737,GO:0005829,GO:0006139,GO:0006396,GO:0006399,GO:0006400,GO:0006725,GO:0006807,GO:0008033,GO:0008150,GO:0008152,GO:0009451,GO:0009987,GO:0010467,GO:0016070,GO:0016740,GO:0016782,GO:0030488,GO:0032259,GO:0034470,GO:0034641,GO:0034660,GO:0035596,GO:0035597,GO:0035600,GO:0043170,GO:0043412,GO:0043414,GO:0044237,GO:…	K06168
QSY6_01006	-	L	-	K03652		JZY2_00993	ptrB	E	-	K01354		YXH1_01000	-	S	-	K07126
QSY6_01007	proA	E	GO:0003674,GO:0003824,GO:0004350,GO:0005488,GO:0005515,GO:0005575,GO:0005622,GO:0005623,GO:0005737,GO:0005829,GO:0006082,GO:0006520,GO:0006560,GO:0006561,GO:0006807,GO:0008150,GO:0008152,GO:0008652,GO:0009058,GO:0009064,GO:0009084,GO:0009987,GO:0016053,GO:0016491,GO:0016620,GO:0016903,GO:0017144,GO:0018130,GO:0019752,GO:0042802,GO:0043436,GO:0044237,GO:0044238,GO:0044249,GO:0044281,GO:0044283,GO:…	K00147		JZY2_00994	-	-	-	-		YXH1_01001	hemL	H	GO:0003674,GO:0003824,GO:0005488,GO:0005515,GO:0006725,GO:0006778,GO:0006779,GO:0006782,GO:0006783,GO:0006807,GO:0008150,GO:0008152,GO:0009058,GO:0009987,GO:0016853,GO:0016866,GO:0016869,GO:0018130,GO:0019438,GO:0033013,GO:0033014,GO:0034641,GO:0042168,GO:0042286,GO:0042440,GO:0042802,GO:0044237,GO:0044249,GO:0044271,GO:0046148,GO:0046483,GO:0046501,GO:0051186,GO:0051188,GO:0071704,GO:1901360,GO:…	K01845
QSY6_01008	nadD	H	GO:0000309,GO:0003674,GO:0003824,GO:0004515,GO:0006082,GO:0006139,GO:0006520,GO:0006531,GO:0006725,GO:0006732,GO:0006733,GO:0006753,GO:0006793,GO:0006796,GO:0006807,GO:0008150,GO:0008152,GO:0009058,GO:0009066,GO:0009108,GO:0009117,GO:0009165,GO:0009435,GO:0009987,GO:0016740,GO:0016772,GO:0016779,GO:0018130,GO:0019355,GO:0019359,GO:0019362,GO:0019363,GO:0019365,GO:0019438,GO:0019637,GO:0019674,GO:…	K00969,K01488		JZY2_00995	yafJ	S	-	-		YXH1_01002	thiE	H	GO:0003674,GO:0003824,GO:0004789,GO:0005575,GO:0005622,GO:0005623,GO:0005737,GO:0006725,GO:0006766,GO:0006767,GO:0006772,GO:0006790,GO:0006807,GO:0008150,GO:0008152,GO:0009058,GO:0009110,GO:0009228,GO:0009987,GO:0016740,GO:0016765,GO:0017144,GO:0018130,GO:0019438,GO:0034641,GO:0042364,GO:0042723,GO:0042724,GO:0044237,GO:0044249,GO:0044271,GO:0044272,GO:0044281,GO:0044283,GO:0044424,GO:0044464,GO:…	K00788
QSY6_01009	rsfS	J	GO:0003674,GO:0005488,GO:0005575,GO:0005622,GO:0005623,GO:0005737,GO:0005829,GO:0006417,GO:0008150,GO:0009889,GO:0009890,GO:0009892,GO:0010468,GO:0010556,GO:0010558,GO:0010605,GO:0010608,GO:0010629,GO:0017148,GO:0019222,GO:0031323,GO:0031324,GO:0031326,GO:0031327,GO:0032268,GO:0032269,GO:0034248,GO:0034249,GO:0043021,GO:0043023,GO:0044087,GO:0044424,GO:0044444,GO:0044464,GO:0044877,GO:0048519,GO:…	K09710		JZY2_00996	-	S	-	-		YXH1_01003	thiD	H	-	K00941
QSY6_01010	rlmH	J	GO:0000154,GO:0001510,GO:0003674,GO:0003824,GO:0005488,GO:0005515,GO:0005575,GO:0005622,GO:0005623,GO:0005737,GO:0006139,GO:0006364,GO:0006396,GO:0006725,GO:0006807,GO:0008150,GO:0008152,GO:0008168,GO:0008173,GO:0008649,GO:0008757,GO:0009451,GO:0009987,GO:0010467,GO:0016070,GO:0016072,GO:0016740,GO:0016741,GO:0022613,GO:0031167,GO:0032259,GO:0034470,GO:0034641,GO:0034660,GO:0042254,GO:0042802,GO:…	K00783		JZY2_00997	-	S	-	-		YXH1_01004	-	T	-	K20971
QSY6_01011	mrdA	M	GO:0000270,GO:0003674,GO:0003824,GO:0004180,GO:0004185,GO:0005488,GO:0005575,GO:0005623,GO:0005886,GO:0005887,GO:0006022,GO:0006023,GO:0006024,GO:0006508,GO:0006807,GO:0008144,GO:0008150,GO:0008152,GO:0008233,GO:0008236,GO:0008238,GO:0008360,GO:0008658,GO:0009002,GO:0009058,GO:0009059,GO:0009252,GO:0009273,GO:0009987,GO:0016020,GO:0016021,GO:0016043,GO:0016787,GO:0017171,GO:0019538,GO:0022603,GO:…	K05515		JZY2_00998	-	S	-	K09989		YXH1_01005	amn	F	GO:0003674,GO:0003824,GO:0005575,GO:0005622,GO:0005623,GO:0005737,GO:0005829,GO:0008714,GO:0016787,GO:0016798,GO:0016799,GO:0044424,GO:0044444,GO:0044464	K01241
QSY6_01012	mrdB	M	GO:0005575,GO:0005623,GO:0005886,GO:0008150,GO:0008360,GO:0016020,GO:0022603,GO:0022604,GO:0044464,GO:0050789,GO:0050793,GO:0050794,GO:0051128,GO:0065007,GO:0065008,GO:0071944	K05837		JZY2_00999	-	S	-	-		YXH1_01006	rluE	J	-	K06178,K06181
QSY6_01013	mltB	M	-	K08305		JZY2_01000	-	S	-	-		YXH1_01007	lrp_2	K	-	K03719
QSY6_01014	rlpA	M	GO:0005575,GO:0005623,GO:0009279,GO:0016020,GO:0019867,GO:0030312,GO:0030313,GO:0031975,GO:0044462,GO:0044464,GO:0071944	K03642		JZY2_01001	-	S	-	-		YXH1_01008	-	-	-	-
QSY6_01015	dacA	M	GO:0000270,GO:0003674,GO:0003824,GO:0004175,GO:0004180,GO:0004185,GO:0005488,GO:0005575,GO:0005623,GO:0005886,GO:0005887,GO:0006022,GO:0006023,GO:0006024,GO:0006508,GO:0006807,GO:0008144,GO:0008150,GO:0008152,GO:0008233,GO:0008236,GO:0008238,GO:0008360,GO:0008658,GO:0009002,GO:0009058,GO:0009059,GO:0009252,GO:0009273,GO:0009987,GO:0016020,GO:0016021,GO:0016787,GO:0017171,GO:0019538,GO:0022603,GO:…	K07258		JZY2_01002	-	M	-	-		YXH1_01009	fieF	P	GO:0000041,GO:0003674,GO:0005215,GO:0005381,GO:0005385,GO:0005488,GO:0005515,GO:0005575,GO:0005623,GO:0005886,GO:0006810,GO:0006811,GO:0006812,GO:0006826,GO:0006829,GO:0006873,GO:0006875,GO:0006876,GO:0006882,GO:0008150,GO:0008324,GO:0009987,GO:0015075,GO:0015086,GO:0015093,GO:0015291,GO:0015318,GO:0015341,GO:0015562,GO:0015684,GO:0015691,GO:0016020,GO:0019725,GO:0022804,GO:0022857,GO:0022883,GO:…	K13283
QSY6_01016	-	S	-	K09158		JZY2_01003	cysK	E	GO:0000096,GO:0000097,GO:0003674,GO:0003824,GO:0004124,GO:0005488,GO:0005575,GO:0005622,GO:0005623,GO:0005737,GO:0005829,GO:0006082,GO:0006520,GO:0006534,GO:0006535,GO:0006563,GO:0006790,GO:0006807,GO:0008144,GO:0008150,GO:0008152,GO:0008652,GO:0009058,GO:0009069,GO:0009070,GO:0009333,GO:0009987,GO:0016053,GO:0016740,GO:0016765,GO:0016829,GO:0016846,GO:0019344,GO:0019752,GO:0019842,GO:0030170,GO:…	K01738		YXH1_01010	-	S	-	-
QSY6_01017	lipB	H	GO:0003674,GO:0003824,GO:0006082,GO:0006464,GO:0006629,GO:0006631,GO:0006633,GO:0006732,GO:0006790,GO:0006807,GO:0008150,GO:0008152,GO:0008610,GO:0009058,GO:0009106,GO:0009107,GO:0009108,GO:0009249,GO:0009892,GO:0009987,GO:0010467,GO:0010468,GO:0010605,GO:0010629,GO:0016053,GO:0016415,GO:0016740,GO:0016746,GO:0016747,GO:0016772,GO:0016779,GO:0016874,GO:0016879,GO:0016979,GO:0018065,GO:0018130,GO:…	K03801		JZY2_01004	-	O	-	K12979		YXH1_01011	kptA	J	GO:0003674,GO:0003824,GO:0016740,GO:0016772	K07559
QSY6_01018	lipA	H	GO:0003674,GO:0003824,GO:0005488,GO:0005575,GO:0005622,GO:0005623,GO:0005737,GO:0005829,GO:0006082,GO:0006464,GO:0006629,GO:0006631,GO:0006633,GO:0006732,GO:0006790,GO:0006807,GO:0008150,GO:0008152,GO:0008610,GO:0009058,GO:0009106,GO:0009107,GO:0009108,GO:0009249,GO:0009987,GO:0010467,GO:0016053,GO:0016740,GO:0016782,GO:0016783,GO:0016992,GO:0018065,GO:0018130,GO:0018193,GO:0018205,GO:0019538,GO:…	K03644		JZY2_01005	-	T	-	-		YXH1_01012	gal	S	-	K00035
QSY6_01019	-	M	-	K08305		JZY2_01006	-	U	-	-		YXH1_01013	-	I	-	-
QSY6_01020	-	S	-	K09890		JZY2_01007	-	L	-	-		YXH1_01014	-	O	-	-
QSY6_01021	-	L	-	-		JZY2_01008	-	L	-	-		YXH1_01015	-	S	-	K06967
QSY6_01022	-	L	-	-		JZY2_01009	-	H	-	K07316		YXH1_01016	-	J	-	-
QSY6_01023	holA	L	GO:0005575,GO:0005622,GO:0005623,GO:0006139,GO:0006259,GO:0006260,GO:0006261,GO:0006725,GO:0006807,GO:0008150,GO:0008152,GO:0009058,GO:0009059,GO:0009360,GO:0009987,GO:0032991,GO:0034641,GO:0034645,GO:0042575,GO:0043170,GO:0044237,GO:0044238,GO:0044249,GO:0044260,GO:0044424,GO:0044464,GO:0046483,GO:0061695,GO:0071704,GO:0090304,GO:1901360,GO:1901576,GO:1902494,GO:1990234	K02340		JZY2_01010	-	L	-	K07316		YXH1_01017	-	L	-	K07497
QSY6_01024	lptE	M	-	K03643		JZY2_01011	-	L	-	K01156		YXH1_01019	hopI1	O	-	-
QSY6_01025	leuS	J	GO:0003674,GO:0003824,GO:0004812,GO:0004823,GO:0005575,GO:0005622,GO:0005623,GO:0005737,GO:0005829,GO:0006082,GO:0006139,GO:0006399,GO:0006412,GO:0006418,GO:0006429,GO:0006518,GO:0006520,GO:0006725,GO:0006807,GO:0008150,GO:0008152,GO:0009058,GO:0009059,GO:0009987,GO:0010467,GO:0016070,GO:0016874,GO:0016875,GO:0019538,GO:0019752,GO:0034641,GO:0034645,GO:0034660,GO:0043038,GO:0043039,GO:0043043,GO:…	K01869		JZY2_01012	-	-	-	-		YXH1_01020	hrpB	L	-	K03579
QSY6_01026	-	-	-	-		JZY2_01013	nrdB	F	-	K00526		YXH1_01021	hrpB	L	-	K03579
QSY6_01027	-	S	-	-		JZY2_01014	nrdA	F	-	K00525		YXH1_01022	-	K	-	-
QSY6_01028	lnt	M	GO:0003674,GO:0003824,GO:0005575,GO:0005623,GO:0005886,GO:0005887,GO:0006464,GO:0006807,GO:0008150,GO:0008152,GO:0009058,GO:0009059,GO:0009987,GO:0016020,GO:0016021,GO:0016410,GO:0016740,GO:0016746,GO:0016747,GO:0019538,GO:0031224,GO:0031226,GO:0034645,GO:0036211,GO:0042157,GO:0042158,GO:0043170,GO:0043412,GO:0044237,GO:0044238,GO:0044249,GO:0044260,GO:0044267,GO:0044425,GO:0044459,GO:0044464,GO:…	K03820		JZY2_01015	rstA	T	-	K07661		YXH1_01023	-	-	-	-
QSY6_01029	corC	P	GO:0001897,GO:0001906,GO:0001907,GO:0005575,GO:0005623,GO:0005886,GO:0008150,GO:0009405,GO:0009987,GO:0016020,GO:0019835,GO:0019836,GO:0031640,GO:0035821,GO:0044003,GO:0044004,GO:0044179,GO:0044364,GO:0044403,GO:0044419,GO:0044464,GO:0044764,GO:0051701,GO:0051704,GO:0051715,GO:0051801,GO:0051817,GO:0051818,GO:0051883,GO:0052331,GO:0071944	K06189		JZY2_01016	rstB	T	-	K07639		YXH1_01024	-	L	-	K07497
QSY6_01030	ybeY	J	GO:0000469,GO:0000478,GO:0003674,GO:0003824,GO:0004518,GO:0004519,GO:0004521,GO:0004540,GO:0005488,GO:0006139,GO:0006355,GO:0006364,GO:0006396,GO:0006412,GO:0006518,GO:0006725,GO:0006807,GO:0006950,GO:0008150,GO:0008152,GO:0009058,GO:0009059,GO:0009266,GO:0009408,GO:0009628,GO:0009889,GO:0009987,GO:0010467,GO:0010468,GO:0010556,GO:0016070,GO:0016072,GO:0016151,GO:0016787,GO:0016788,GO:0016892,GO:…	K07042		JZY2_01017	rstB	T	-	K07639		YXH1_01025	-	L	-	K07483
QSY6_01031	ybeZ	T	GO:0005575,GO:0005622,GO:0005623,GO:0005737,GO:0005829,GO:0044424,GO:0044444,GO:0044464	K06217		JZY2_01018	fhuF	S	-	K13255		YXH1_01027	-	V	-	-
QSY6_01032	miaB	J	GO:0001510,GO:0003674,GO:0003824,GO:0005488,GO:0005575,GO:0005622,GO:0005623,GO:0005737,GO:0005829,GO:0006139,GO:0006396,GO:0006399,GO:0006400,GO:0006725,GO:0006807,GO:0008033,GO:0008150,GO:0008152,GO:0009451,GO:0009987,GO:0010467,GO:0016070,GO:0016740,GO:0016782,GO:0030488,GO:0032259,GO:0034470,GO:0034641,GO:0034660,GO:0035596,GO:0035597,GO:0035600,GO:0043170,GO:0043412,GO:0043414,GO:0044237,GO:…	K06168		JZY2_01019	pcpS	Q	-	K02362		YXH1_01028	-	V	-	-
QSY6_01033	-	S	-	K07126		JZY2_01020	-	L	-	-		YXH1_01029	-	L	-	-
QSY6_01034	hemL	H	GO:0003674,GO:0003824,GO:0005488,GO:0005515,GO:0006725,GO:0006778,GO:0006779,GO:0006782,GO:0006783,GO:0006807,GO:0008150,GO:0008152,GO:0009058,GO:0009987,GO:0016853,GO:0016866,GO:0016869,GO:0018130,GO:0019438,GO:0033013,GO:0033014,GO:0034641,GO:0042168,GO:0042286,GO:0042440,GO:0042802,GO:0044237,GO:0044249,GO:0044271,GO:0046148,GO:0046483,GO:0046501,GO:0051186,GO:0051188,GO:0071704,GO:1901360,GO:…	K01845		JZY2_01021	-	Q	-	-		YXH1_01030	-	L	-	-
QSY6_01035	thiE	H	GO:0003674,GO:0003824,GO:0004789,GO:0005575,GO:0005622,GO:0005623,GO:0005737,GO:0006725,GO:0006766,GO:0006767,GO:0006772,GO:0006790,GO:0006807,GO:0008150,GO:0008152,GO:0009058,GO:0009110,GO:0009228,GO:0009987,GO:0016740,GO:0016765,GO:0017144,GO:0018130,GO:0019438,GO:0034641,GO:0042364,GO:0042723,GO:0042724,GO:0044237,GO:0044249,GO:0044271,GO:0044272,GO:0044281,GO:0044283,GO:0044424,GO:0044464,GO:…	K00788		JZY2_01022	-	-	-	-		YXH1_01031	-	P	-	-
QSY6_01036	thiD	H	-	K00941		JZY2_01023	phoP	K	GO:0000976,GO:0001067,GO:0001130,GO:0001216,GO:0003674,GO:0003676,GO:0003677,GO:0003690,GO:0003700,GO:0005488,GO:0005515,GO:0005575,GO:0005622,GO:0005623,GO:0005737,GO:0005829,GO:0006355,GO:0008150,GO:0009889,GO:0009891,GO:0009893,GO:0010468,GO:0010556,GO:0010557,GO:0010604,GO:0010628,GO:0019219,GO:0019222,GO:0031323,GO:0031325,GO:0031326,GO:0031328,GO:0032991,GO:0032993,GO:0042802,GO:0043565,GO:…	K07660		YXH1_01032	-	L	-	K07484
QSY6_01037	-	T	-	K20971		JZY2_01024	phoQ	T	GO:0000155,GO:0000160,GO:0003674,GO:0003824,GO:0004672,GO:0004673,GO:0004721,GO:0005488,GO:0005515,GO:0005575,GO:0005623,GO:0005886,GO:0005887,GO:0006464,GO:0006468,GO:0006470,GO:0006793,GO:0006796,GO:0006807,GO:0006950,GO:0007154,GO:0007165,GO:0008150,GO:0008152,GO:0009267,GO:0009605,GO:0009987,GO:0009991,GO:0010350,GO:0016020,GO:0016021,GO:0016301,GO:0016310,GO:0016311,GO:0016740,GO:0016772,GO:…	K07637		YXH1_01033	-	L	-	K07484
QSY6_01038	amn	F	GO:0003674,GO:0003824,GO:0005575,GO:0005622,GO:0005623,GO:0005737,GO:0005829,GO:0008714,GO:0016787,GO:0016798,GO:0016799,GO:0044424,GO:0044444,GO:0044464	K01241		JZY2_01025	dctA	U	GO:0003333,GO:0003674,GO:0005215,GO:0005310,GO:0005326,GO:0005342,GO:0005575,GO:0005623,GO:0005886,GO:0005887,GO:0006810,GO:0006811,GO:0006812,GO:0006820,GO:0006835,GO:0006836,GO:0006855,GO:0006865,GO:0006950,GO:0006974,GO:0008150,GO:0008324,GO:0008509,GO:0008514,GO:0009987,GO:0015075,GO:0015077,GO:0015078,GO:0015138,GO:0015140,GO:0015141,GO:0015171,GO:0015172,GO:0015179,GO:0015183,GO:0015238,GO:…	K03309,K11103		YXH1_01034	-	L	-	-
QSY6_01039	rluE	J	-	K06178,K06181		JZY2_01026	sprT	S	-	K02742		YXH1_01035	-	L	-	K07484
QSY6_01040	lrp_2	K	-	K03719		JZY2_01027	ttcA	J	GO:0003674,GO:0003824,GO:0005488,GO:0005575,GO:0005622,GO:0005623,GO:0005737,GO:0005829,GO:0006139,GO:0006396,GO:0006399,GO:0006400,GO:0006725,GO:0006807,GO:0008033,GO:0008150,GO:0008152,GO:0009451,GO:0009987,GO:0010467,GO:0016070,GO:0016740,GO:0016782,GO:0016783,GO:0034227,GO:0034470,GO:0034641,GO:0034660,GO:0043170,GO:0043412,GO:0044237,GO:0044238,GO:0044424,GO:0044444,GO:0044464,GO:0046483,GO:…	K14058		YXH1_01036	-	L	-	K07484
QSY6_01041	-	-	-	-		JZY2_01028	-	L	-	-		YXH1_01037	-	M	-	-
QSY6_01042	fieF	P	GO:0000041,GO:0003674,GO:0005215,GO:0005381,GO:0005385,GO:0005488,GO:0005515,GO:0005575,GO:0005623,GO:0005886,GO:0006810,GO:0006811,GO:0006812,GO:0006826,GO:0006829,GO:0006873,GO:0006875,GO:0006876,GO:0006882,GO:0008150,GO:0008324,GO:0009987,GO:0015075,GO:0015086,GO:0015093,GO:0015291,GO:0015318,GO:0015341,GO:0015562,GO:0015684,GO:0015691,GO:0016020,GO:0019725,GO:0022804,GO:0022857,GO:0022883,GO:…	K13283		JZY2_01029	wrbA	S	-	K03809		YXH1_01038	-	M	-	-
QSY6_01043	-	S	-	-		JZY2_01030	arsC	P	GO:0005575,GO:0005622,GO:0005623,GO:0005737,GO:0005829,GO:0044424,GO:0044444,GO:0044464	K00537		YXH1_01039	-	L	-	K07494
QSY6_01044	kptA	J	GO:0003674,GO:0003824,GO:0016740,GO:0016772	K07559		JZY2_01031	resA	CO	-	-		YXH1_01040	-	M	-	-
QSY6_01045	gal	S	-	K00035		JZY2_01032	hslJ	O	-	K03668		YXH1_01041	-	S	-	-
QSY6_01046	-	I	-	-		JZY2_01033	-	-	-	-		YXH1_01042	-	M	-	K00012
QSY6_01047	-	O	-	-		JZY2_01034	barA	T	GO:0000155,GO:0000160,GO:0000302,GO:0003674,GO:0003824,GO:0004672,GO:0004673,GO:0005575,GO:0005623,GO:0005886,GO:0006464,GO:0006468,GO:0006793,GO:0006796,GO:0006807,GO:0006950,GO:0006979,GO:0007154,GO:0007165,GO:0008150,GO:0008152,GO:0009636,GO:0009927,GO:0009987,GO:0010033,GO:0010035,GO:0016020,GO:0016301,GO:0016310,GO:0016740,GO:0016772,GO:0016773,GO:0016775,GO:0018106,GO:0018193,GO:0018202,GO:…	K07678		YXH1_01043	-	M	-	K20444
QSY6_01048	-	S	-	K06967		JZY2_01035	cysM	E	GO:0000096,GO:0000097,GO:0003674,GO:0003824,GO:0004124,GO:0005488,GO:0005575,GO:0005622,GO:0005623,GO:0005737,GO:0006082,GO:0006520,GO:0006534,GO:0006535,GO:0006563,GO:0006790,GO:0006807,GO:0008144,GO:0008150,GO:0008152,GO:0008652,GO:0009058,GO:0009069,GO:0009070,GO:0009987,GO:0016053,GO:0016740,GO:0016765,GO:0016829,GO:0016846,GO:0019344,GO:0019752,GO:0019842,GO:0030170,GO:0036094,GO:0043167,GO:…	K12339		YXH1_01044	-	S	-	K20444
QSY6_01049	-	J	-	-		JZY2_01036	rlmD	J	GO:0000154,GO:0001510,GO:0003674,GO:0003824,GO:0005488,GO:0006139,GO:0006364,GO:0006396,GO:0006725,GO:0006807,GO:0008150,GO:0008152,GO:0008168,GO:0008169,GO:0008173,GO:0008649,GO:0008757,GO:0009451,GO:0009987,GO:0010467,GO:0016070,GO:0016072,GO:0016436,GO:0016740,GO:0016741,GO:0022613,GO:0031167,GO:0032259,GO:0034470,GO:0034641,GO:0034660,GO:0042254,GO:0043170,GO:0043412,GO:0043414,GO:0044085,GO:…	K03215		YXH1_01045	-	Q	-	-
QSY6_01050	-	L	-	K07497		JZY2_01037	relA	KT	GO:0003674,GO:0003824,GO:0005575,GO:0005618,GO:0005623,GO:0005886,GO:0006139,GO:0006163,GO:0006725,GO:0006753,GO:0006793,GO:0006796,GO:0006807,GO:0006950,GO:0008150,GO:0008152,GO:0008728,GO:0008893,GO:0009116,GO:0009117,GO:0009119,GO:0009150,GO:0009259,GO:0009605,GO:0009987,GO:0009991,GO:0015949,GO:0015969,GO:0016020,GO:0016740,GO:0016772,GO:0016778,GO:0016787,GO:0016788,GO:0016794,GO:0019637,GO:…	K00951		YXH1_01046	pimB	M	-	-
QSY6_01052	hopI1	O	-	-		JZY2_01038	mazG	S	GO:0003674,GO:0003824,GO:0006139,GO:0006163,GO:0006195,GO:0006203,GO:0006213,GO:0006220,GO:0006244,GO:0006725,GO:0006753,GO:0006793,GO:0006796,GO:0006807,GO:0006950,GO:0007154,GO:0008150,GO:0008152,GO:0009056,GO:0009058,GO:0009116,GO:0009117,GO:0009119,GO:0009141,GO:0009143,GO:0009144,GO:0009146,GO:0009147,GO:0009149,GO:0009151,GO:0009155,GO:0009164,GO:0009166,GO:0009199,GO:0009200,GO:0009203,GO:…	K04765		YXH1_01047	-	L	-	K07494
QSY6_01053	hrpB	L	-	K03579		JZY2_01039	yaiL	S	GO:0005575,GO:0005622,GO:0005623,GO:0005737,GO:0005829,GO:0044424,GO:0044444,GO:0044464	K09912		YXH1_01048	tliD_1	V	-	K06148,K12536,K16299
QSY6_01054	-	L	-	-		JZY2_01040	-	-	-	-		YXH1_01049	tliE_1	M	-	K02022,K12537,K16300
QSY6_01055	-	L	-	-		JZY2_01041	-	NU	-	-		YXH1_01050	tliF_1	M	-	K12340
QSY6_01056	hrpB	L	-	K03579		JZY2_01042	purN	F	GO:0003674,GO:0003824,GO:0004644,GO:0005575,GO:0005622,GO:0005623,GO:0005737,GO:0005829,GO:0006950,GO:0006974,GO:0008150,GO:0009987,GO:0016740,GO:0016741,GO:0016742,GO:0033554,GO:0044424,GO:0044444,GO:0044464,GO:0050896,GO:0051716	K11175		YXH1_01051	-	H	-	K12994
QSY6_01057	-	K	-	-		JZY2_01043	purM	F	GO:0003674,GO:0003824,GO:0004641,GO:0005575,GO:0005622,GO:0005623,GO:0005737,GO:0005829,GO:0006139,GO:0006163,GO:0006164,GO:0006725,GO:0006753,GO:0006793,GO:0006796,GO:0006807,GO:0008150,GO:0008152,GO:0009058,GO:0009117,GO:0009150,GO:0009152,GO:0009165,GO:0009259,GO:0009260,GO:0009987,GO:0016874,GO:0016879,GO:0016882,GO:0018130,GO:0019438,GO:0019637,GO:0019693,GO:0034641,GO:0034654,GO:0044237,GO:…	K01933		YXH1_01052	cpsB	M	GO:0000271,GO:0003674,GO:0003824,GO:0004475,GO:0005975,GO:0005976,GO:0006950,GO:0006970,GO:0006972,GO:0008150,GO:0008152,GO:0008905,GO:0008928,GO:0009058,GO:0009059,GO:0009242,GO:0009628,GO:0009987,GO:0016051,GO:0016740,GO:0016757,GO:0016772,GO:0016779,GO:0033692,GO:0034637,GO:0034645,GO:0043170,GO:0044237,GO:0044238,GO:0044249,GO:0044260,GO:0044262,GO:0044264,GO:0046377,GO:0050896,GO:0070568,GO:…	K00971,K16011
QSY6_01058	-	-	-	-		JZY2_01044	-	S	-	K09938		YXH1_01054	-	K	-	K16137
QSY6_01059	-	L	-	K07497		JZY2_01045	perM	S	-	-		YXH1_01055	ychF	J	GO:0003674,GO:0003824,GO:0004857,GO:0005488,GO:0005575,GO:0005622,GO:0005623,GO:0005737,GO:0006950,GO:0006979,GO:0008150,GO:0016462,GO:0016787,GO:0016817,GO:0016818,GO:0016887,GO:0017111,GO:0030234,GO:0043021,GO:0043022,GO:0043023,GO:0043086,GO:0044092,GO:0044424,GO:0044464,GO:0044877,GO:0050790,GO:0050896,GO:0065007,GO:0065009,GO:0098772	K06942
QSY6_01060	-	L	-	K07483		JZY2_01046	hda	L	GO:0000166,GO:0003674,GO:0005488,GO:0005515,GO:0005575,GO:0005622,GO:0005623,GO:0005737,GO:0005829,GO:0006139,GO:0006259,GO:0006260,GO:0006261,GO:0006270,GO:0006275,GO:0006725,GO:0006807,GO:0008150,GO:0008152,GO:0008156,GO:0009058,GO:0009059,GO:0009889,GO:0009890,GO:0009892,GO:0009987,GO:0010556,GO:0010558,GO:0010605,GO:0016020,GO:0017076,GO:0019219,GO:0019222,GO:0030174,GO:0030554,GO:0031323,GO:…	K10763		YXH1_01056	pth	J	GO:0003674,GO:0003824,GO:0004045,GO:0005575,GO:0005622,GO:0005623,GO:0005737,GO:0006508,GO:0006515,GO:0006807,GO:0008150,GO:0008152,GO:0009056,GO:0009057,GO:0009987,GO:0016787,GO:0016788,GO:0019538,GO:0030163,GO:0043170,GO:0044237,GO:0044238,GO:0044248,GO:0044257,GO:0044260,GO:0044265,GO:0044267,GO:0044424,GO:0044464,GO:0051603,GO:0052689,GO:0071704,GO:0140098,GO:0140101,GO:1901564,GO:1901565,GO:…	K01056
QSY6_01062	-	V	-	-		JZY2_01047	cobB2	K	-	K12410		YXH1_01057	ctc	J	GO:0003674,GO:0003676,GO:0003723,GO:0005488,GO:0005575,GO:0005622,GO:0005623,GO:0005737,GO:0005829,GO:0005840,GO:0006412,GO:0006518,GO:0006807,GO:0008097,GO:0008150,GO:0008152,GO:0009058,GO:0009059,GO:0009987,GO:0010467,GO:0015934,GO:0019538,GO:0019843,GO:0022625,GO:0022626,GO:0032991,GO:0034641,GO:0034645,GO:0043043,GO:0043170,GO:0043226,GO:0043228,GO:0043229,GO:0043232,GO:0043603,GO:0043604,GO:…	K02897
QSY6_01063	-	V	-	-		JZY2_01048	-	M	-	-		YXH1_01058	prs	F	GO:0000287,GO:0003674,GO:0003824,GO:0004749,GO:0005488,GO:0005575,GO:0005622,GO:0005623,GO:0005737,GO:0005829,GO:0006015,GO:0006139,GO:0006163,GO:0006164,GO:0006725,GO:0006753,GO:0006793,GO:0006796,GO:0006807,GO:0008150,GO:0008152,GO:0009058,GO:0009117,GO:0009150,GO:0009152,GO:0009165,GO:0009259,GO:0009260,GO:0009987,GO:0016740,GO:0016772,GO:0016778,GO:0018130,GO:0019438,GO:0019637,GO:0019693,GO:…	K00948
QSY6_01064	-	L	-	-		JZY2_01049	-	M	-	-		YXH1_01060	ispE	F	GO:0000166,GO:0003674,GO:0003824,GO:0005488,GO:0005524,GO:0006629,GO:0006720,GO:0006793,GO:0006796,GO:0008144,GO:0008150,GO:0008152,GO:0008299,GO:0008610,GO:0009058,GO:0009987,GO:0016301,GO:0016310,GO:0016740,GO:0016772,GO:0016773,GO:0017076,GO:0030554,GO:0032553,GO:0032555,GO:0032559,GO:0035639,GO:0036094,GO:0043167,GO:0043168,GO:0044237,GO:0044238,GO:0044249,GO:0044255,GO:0050515,GO:0071704,GO:…	K00919
QSY6_01065	-	L	-	-		JZY2_01050	-	G	-	-		YXH1_01061	lolB	M	GO:0003674,GO:0005488,GO:0005575,GO:0005623,GO:0006807,GO:0008104,GO:0008150,GO:0008152,GO:0008289,GO:0009279,GO:0010876,GO:0016020,GO:0019538,GO:0019867,GO:0030312,GO:0030313,GO:0031975,GO:0033036,GO:0033218,GO:0034613,GO:0042157,GO:0042277,GO:0043170,GO:0044238,GO:0044462,GO:0044464,GO:0044872,GO:0044873,GO:0044874,GO:0051179,GO:0051641,GO:0051668,GO:0070727,GO:0071704,GO:0071723,GO:0071944,GO:…	K02494
QSY6_01066	-	P	-	-		JZY2_01051	cobO	H	-	K19221		YXH1_01062	-	S	-	-
QSY6_01067	-	L	-	K07484		JZY2_01052	cobB	H	-	K02224		YXH1_01063	hemA	H	GO:0003674,GO:0003824,GO:0005488,GO:0005515,GO:0006082,GO:0006520,GO:0006536,GO:0006725,GO:0006778,GO:0006779,GO:0006782,GO:0006783,GO:0006807,GO:0008150,GO:0008152,GO:0008883,GO:0009058,GO:0009064,GO:0009987,GO:0016491,GO:0016620,GO:0016903,GO:0018130,GO:0019353,GO:0019438,GO:0019752,GO:0033013,GO:0033014,GO:0033526,GO:0034641,GO:0042168,GO:0042440,GO:0042802,GO:0043436,GO:0043648,GO:0044237,GO:…	K02492
QSY6_01068	-	L	-	K07484		JZY2_01053	bluB	C	-	K04719		YXH1_01064	prfA	J	GO:0003674,GO:0003676,GO:0003723,GO:0003747,GO:0005488,GO:0005575,GO:0005622,GO:0005623,GO:0005737,GO:0005829,GO:0006412,GO:0006415,GO:0006518,GO:0006807,GO:0008079,GO:0008135,GO:0008150,GO:0008152,GO:0009058,GO:0009059,GO:0009987,GO:0010467,GO:0016043,GO:0016149,GO:0019538,GO:0022411,GO:0032984,GO:0034641,GO:0034645,GO:0043021,GO:0043022,GO:0043043,GO:0043170,GO:0043603,GO:0043604,GO:0043624,GO:…	K02835
QSY6_01069	-	L	-	-		JZY2_01054	cobD	H	-	K02227		YXH1_01065	prmC	J	GO:0003674,GO:0003824,GO:0005575,GO:0005622,GO:0005623,GO:0005737,GO:0005829,GO:0006412,GO:0006415,GO:0006464,GO:0006479,GO:0006518,GO:0006807,GO:0008150,GO:0008152,GO:0008168,GO:0008170,GO:0008213,GO:0008276,GO:0008757,GO:0009058,GO:0009059,GO:0009987,GO:0010467,GO:0010468,GO:0016043,GO:0016740,GO:0016741,GO:0018364,GO:0019222,GO:0019538,GO:0022411,GO:0032259,GO:0032984,GO:0034641,GO:0034645,GO:…	K02493
QSY6_01070	-	L	-	K07484		JZY2_01055	cobC	E	-	K00817,K02225		YXH1_01066	moeB	H	GO:0003674,GO:0003824,GO:0005575,GO:0005622,GO:0005623,GO:0005737,GO:0005829,GO:0006732,GO:0006777,GO:0006793,GO:0006796,GO:0006807,GO:0008150,GO:0008152,GO:0009058,GO:0009108,GO:0009987,GO:0016740,GO:0016772,GO:0016779,GO:0018130,GO:0019538,GO:0019637,GO:0019720,GO:0043170,GO:0043545,GO:0044237,GO:0044238,GO:0044249,GO:0044260,GO:0044267,GO:0044424,GO:0044444,GO:0044464,GO:0046483,GO:0051186,GO:…	K21029
QSY6_01071	-	M	-	-		JZY2_01056	cobQ	H	GO:0003674,GO:0003824,GO:0006725,GO:0006766,GO:0006767,GO:0006807,GO:0008150,GO:0008152,GO:0009058,GO:0009110,GO:0009235,GO:0009236,GO:0009987,GO:0017144,GO:0018130,GO:0019438,GO:0033013,GO:0033014,GO:0034641,GO:0042364,GO:0044237,GO:0044249,GO:0044271,GO:0044281,GO:0044283,GO:0046483,GO:0051186,GO:0051188,GO:0071704,GO:1901360,GO:1901362,GO:1901564,GO:1901566,GO:1901576	K02232		YXH1_01067	murI	M	-	K01776
QSY6_01072	-	M	-	-		JZY2_01057	cobU	H	GO:0003674,GO:0003824,GO:0006793,GO:0006796,GO:0006950,GO:0006974,GO:0008150,GO:0008152,GO:0008819,GO:0008820,GO:0009987,GO:0016301,GO:0016310,GO:0016740,GO:0016772,GO:0016773,GO:0016779,GO:0033554,GO:0044237,GO:0050896,GO:0051716,GO:0070568	K02231		YXH1_01068	-	M	-	K12976
QSY6_01073	-	L	-	K07494		JZY2_01058	cobT	F	GO:0003674,GO:0003824,GO:0006725,GO:0006766,GO:0006767,GO:0006807,GO:0008150,GO:0008152,GO:0008939,GO:0009058,GO:0009110,GO:0009235,GO:0009236,GO:0009987,GO:0016740,GO:0016757,GO:0016763,GO:0017144,GO:0018130,GO:0019438,GO:0033013,GO:0033014,GO:0034641,GO:0042364,GO:0044237,GO:0044249,GO:0044271,GO:0044281,GO:0044283,GO:0046483,GO:0051186,GO:0051188,GO:0071704,GO:1901360,GO:1901362,GO:1901564,GO:…	K00768		YXH1_01069	-	L	-	-
QSY6_01074	-	M	-	-		JZY2_01059	cobC	G	-	K02226,K15634		YXH1_01070	-	L	-	-
QSY6_01075	-	M	-	-		JZY2_01060	cobS	H	GO:0003674,GO:0003824,GO:0005575,GO:0005623,GO:0005886,GO:0006725,GO:0006766,GO:0006767,GO:0006807,GO:0008150,GO:0008152,GO:0008818,GO:0009058,GO:0009110,GO:0009235,GO:0009236,GO:0009987,GO:0016020,GO:0016740,GO:0016772,GO:0016780,GO:0017144,GO:0018130,GO:0019438,GO:0033013,GO:0033014,GO:0034641,GO:0042364,GO:0044237,GO:0044249,GO:0044271,GO:0044281,GO:0044283,GO:0044464,GO:0046483,GO:0051186,GO:…	K02233		YXH1_01072	MM2374	S	-	-
QSY6_01076	-	S	-	-		JZY2_01061	-	EGP	-	-		YXH1_01073	-	S	-	-
QSY6_01077	-	M	-	K00012		JZY2_01062	-	-	-	-		YXH1_01074	cfa	M	-	K00574
QSY6_01078	-	M	-	K20444		JZY2_01063	gpwA	O	-	K00432		YXH1_01075	-	S	-	K09701
QSY6_01079	-	S	-	K20444		JZY2_01064	fadL	I	-	K06076		YXH1_01076	-	S	-	K06954
QSY6_01080	-	Q	-	-		JZY2_01065	-	-	-	-		YXH1_01077	sdh	S	-	-
QSY6_01081	pimB	M	-	-		JZY2_01066	-	-	-	-		YXH1_01078	-	S	-	-
QSY6_01082	-	L	-	K07494		JZY2_01068	rmuC	S	GO:0006139,GO:0006259,GO:0006310,GO:0006725,GO:0006807,GO:0008150,GO:0008152,GO:0009987,GO:0034641,GO:0043170,GO:0044237,GO:0044238,GO:0044260,GO:0046483,GO:0071704,GO:0090304,GO:1901360	K09760		YXH1_01079	phrB	L	GO:0003674,GO:0003824,GO:0003904,GO:0003913,GO:0006139,GO:0006259,GO:0006281,GO:0006464,GO:0006725,GO:0006807,GO:0006950,GO:0006974,GO:0008150,GO:0008152,GO:0009987,GO:0016829,GO:0016830,GO:0018298,GO:0019538,GO:0033554,GO:0034641,GO:0036211,GO:0043170,GO:0043412,GO:0044237,GO:0044238,GO:0044260,GO:0044267,GO:0046483,GO:0050896,GO:0051716,GO:0071704,GO:0090304,GO:0140097,GO:1901360,GO:1901564	K01669
QSY6_01083	tliD_1	V	-	K06148,K12536,K16299		JZY2_01069	-	-	-	-		YXH1_01080	ycgE	K	GO:0003674,GO:0003700,GO:0006355,GO:0008150,GO:0009889,GO:0009890,GO:0009892,GO:0010468,GO:0010556,GO:0010558,GO:0010605,GO:0010629,GO:0019219,GO:0019222,GO:0031323,GO:0031324,GO:0031326,GO:0031327,GO:0045892,GO:0045934,GO:0048519,GO:0048523,GO:0050789,GO:0050794,GO:0051171,GO:0051172,GO:0051252,GO:0051253,GO:0060255,GO:0065007,GO:0080090,GO:0140110,GO:1902679,GO:1903506,GO:1903507,GO:2000112,GO:…	K21089,K21972,K22491
QSY6_01084	tliE_1	M	-	K02022,K12537,K16300		JZY2_01070	-	-	-	K02078		YXH1_01081	ybgA	S	-	-
QSY6_01085	tliF_1	M	-	K12340		JZY2_01071	-	S	-	K05812		YXH1_01082	-	L	-	-
QSY6_01086	-	H	-	K12994		JZY2_01072	yhbE	EG	GO:0005575,GO:0005623,GO:0005886,GO:0016020,GO:0044464,GO:0071944	-		YXH1_01083	-	S	-	-
QSY6_01087	cpsB	M	GO:0000271,GO:0003674,GO:0003824,GO:0004475,GO:0005975,GO:0005976,GO:0006950,GO:0006970,GO:0006972,GO:0008150,GO:0008152,GO:0008905,GO:0008928,GO:0009058,GO:0009059,GO:0009242,GO:0009628,GO:0009987,GO:0016051,GO:0016740,GO:0016757,GO:0016772,GO:0016779,GO:0033692,GO:0034637,GO:0034645,GO:0043170,GO:0044237,GO:0044238,GO:0044249,GO:0044260,GO:0044262,GO:0044264,GO:0046377,GO:0050896,GO:0070568,GO:…	K00971,K16011		JZY2_01073	-	S	-	-		YXH1_01084	-	H	GO:0000166,GO:0003674,GO:0003824,GO:0005488,GO:0008150,GO:0008152,GO:0016491,GO:0016651,GO:0036094,GO:0043167,GO:0043168,GO:0048037,GO:0050660,GO:0050661,GO:0050662,GO:0050664,GO:0051287,GO:0055114,GO:0071949,GO:0097159,GO:1901265,GO:1901363	K06955
QSY6_01089	-	K	-	K16137		JZY2_01074	fumC	C	-	K01679		YXH1_01085	yfcH	S	-	K07071
QSY6_01090	ychF	J	GO:0003674,GO:0003824,GO:0004857,GO:0005488,GO:0005575,GO:0005622,GO:0005623,GO:0005737,GO:0006950,GO:0006979,GO:0008150,GO:0016462,GO:0016787,GO:0016817,GO:0016818,GO:0016887,GO:0017111,GO:0030234,GO:0043021,GO:0043022,GO:0043023,GO:0043086,GO:0044092,GO:0044424,GO:0044464,GO:0044877,GO:0050790,GO:0050896,GO:0065007,GO:0065009,GO:0098772	K06942		JZY2_01075	-	S	-	K09924		YXH1_01086	hemH	H	GO:0003674,GO:0003824,GO:0004325,GO:0005575,GO:0005622,GO:0005623,GO:0005737,GO:0006725,GO:0006778,GO:0006779,GO:0006783,GO:0006807,GO:0008150,GO:0008152,GO:0009058,GO:0009314,GO:0009416,GO:0009628,GO:0009987,GO:0016829,GO:0018130,GO:0019438,GO:0033013,GO:0033014,GO:0034641,GO:0042168,GO:0042440,GO:0044237,GO:0044249,GO:0044271,GO:0044424,GO:0044464,GO:0046148,GO:0046483,GO:0046501,GO:0050896,GO:…	K01772
QSY6_01091	pth	J	GO:0003674,GO:0003824,GO:0004045,GO:0005575,GO:0005622,GO:0005623,GO:0005737,GO:0006508,GO:0006515,GO:0006807,GO:0008150,GO:0008152,GO:0009056,GO:0009057,GO:0009987,GO:0016787,GO:0016788,GO:0019538,GO:0030163,GO:0043170,GO:0044237,GO:0044238,GO:0044248,GO:0044257,GO:0044260,GO:0044265,GO:0044267,GO:0044424,GO:0044464,GO:0051603,GO:0052689,GO:0071704,GO:0140098,GO:0140101,GO:1901564,GO:1901565,GO:…	K01056		JZY2_01076	bolA	T	GO:0005575,GO:0005622,GO:0005623,GO:0005737,GO:0005829,GO:0006139,GO:0006351,GO:0006725,GO:0006807,GO:0008150,GO:0008152,GO:0009058,GO:0009059,GO:0009987,GO:0010467,GO:0016070,GO:0018130,GO:0019438,GO:0032774,GO:0034641,GO:0034645,GO:0034654,GO:0043170,GO:0044237,GO:0044238,GO:0044249,GO:0044260,GO:0044271,GO:0044424,GO:0044444,GO:0044464,GO:0046483,GO:0071704,GO:0090304,GO:0097659,GO:1901360,GO:…	K05527		YXH1_01087	uraA	F	GO:0003674,GO:0005215,GO:0005350,GO:0005575,GO:0005623,GO:0005886,GO:0005887,GO:0006139,GO:0006206,GO:0006208,GO:0006212,GO:0006725,GO:0006807,GO:0006810,GO:0006855,GO:0008150,GO:0008152,GO:0009056,GO:0009112,GO:0009987,GO:0015205,GO:0015210,GO:0015238,GO:0015851,GO:0015855,GO:0015857,GO:0015893,GO:0016020,GO:0016021,GO:0017144,GO:0019860,GO:0022857,GO:0031224,GO:0031226,GO:0034641,GO:0042221,GO:…	K02824,K09016
QSY6_01092	ctc	J	GO:0003674,GO:0003676,GO:0003723,GO:0005488,GO:0005575,GO:0005622,GO:0005623,GO:0005737,GO:0005829,GO:0005840,GO:0006412,GO:0006518,GO:0006807,GO:0008097,GO:0008150,GO:0008152,GO:0009058,GO:0009059,GO:0009987,GO:0010467,GO:0015934,GO:0019538,GO:0019843,GO:0022625,GO:0022626,GO:0032991,GO:0034641,GO:0034645,GO:0043043,GO:0043170,GO:0043226,GO:0043228,GO:0043229,GO:0043232,GO:0043603,GO:0043604,GO:…	K02897		JZY2_01077	yceA	S	-	K07146		YXH1_01088	uraA	F	GO:0003674,GO:0005215,GO:0005350,GO:0005575,GO:0005623,GO:0005886,GO:0005887,GO:0006139,GO:0006206,GO:0006208,GO:0006212,GO:0006725,GO:0006807,GO:0006810,GO:0006855,GO:0008150,GO:0008152,GO:0009056,GO:0009112,GO:0009987,GO:0015205,GO:0015210,GO:0015238,GO:0015851,GO:0015855,GO:0015857,GO:0015893,GO:0016020,GO:0016021,GO:0017144,GO:0019860,GO:0022857,GO:0031224,GO:0031226,GO:0034641,GO:0042221,GO:…	K02824,K09016
QSY6_01093	prsA	F	GO:0000287,GO:0003674,GO:0003824,GO:0004749,GO:0005488,GO:0005575,GO:0005622,GO:0005623,GO:0005737,GO:0005829,GO:0006015,GO:0006139,GO:0006163,GO:0006164,GO:0006725,GO:0006753,GO:0006793,GO:0006796,GO:0006807,GO:0008150,GO:0008152,GO:0009058,GO:0009117,GO:0009150,GO:0009152,GO:0009165,GO:0009259,GO:0009260,GO:0009987,GO:0016740,GO:0016772,GO:0016778,GO:0018130,GO:0019438,GO:0019637,GO:0019693,GO:…	K00948		JZY2_01078	-	O	-	K07396		YXH1_01089	upp	F	GO:0003674,GO:0003824,GO:0004845,GO:0004849,GO:0005488,GO:0005515,GO:0005575,GO:0005622,GO:0005623,GO:0005737,GO:0005829,GO:0006139,GO:0006206,GO:0006213,GO:0006220,GO:0006221,GO:0006222,GO:0006725,GO:0006753,GO:0006793,GO:0006796,GO:0006807,GO:0008150,GO:0008152,GO:0008655,GO:0009058,GO:0009112,GO:0009116,GO:0009117,GO:0009119,GO:0009123,GO:0009124,GO:0009129,GO:0009130,GO:0009156,GO:0009161,GO:…	K00761
QSY6_01095	ispE	F	GO:0000166,GO:0003674,GO:0003824,GO:0005488,GO:0005524,GO:0006629,GO:0006720,GO:0006793,GO:0006796,GO:0008144,GO:0008150,GO:0008152,GO:0008299,GO:0008610,GO:0009058,GO:0009987,GO:0016301,GO:0016310,GO:0016740,GO:0016772,GO:0016773,GO:0017076,GO:0030554,GO:0032553,GO:0032555,GO:0032559,GO:0035639,GO:0036094,GO:0043167,GO:0043168,GO:0044237,GO:0044238,GO:0044249,GO:0044255,GO:0050515,GO:0071704,GO:…	K00919		JZY2_01079	ygaD	V	-	K06147,K06148		YXH1_01090	hpt	F	GO:0000287,GO:0003674,GO:0003824,GO:0004422,GO:0005488,GO:0005575,GO:0005622,GO:0005623,GO:0005737,GO:0005829,GO:0006139,GO:0006163,GO:0006164,GO:0006166,GO:0006177,GO:0006188,GO:0006725,GO:0006753,GO:0006793,GO:0006796,GO:0006807,GO:0008150,GO:0008152,GO:0009058,GO:0009116,GO:0009117,GO:0009119,GO:0009123,GO:0009124,GO:0009126,GO:0009127,GO:0009150,GO:0009152,GO:0009156,GO:0009161,GO:0009163,GO:…	K00760
QSY6_01096	lolB	M	GO:0003674,GO:0005488,GO:0005575,GO:0005623,GO:0006807,GO:0008104,GO:0008150,GO:0008152,GO:0008289,GO:0009279,GO:0010876,GO:0016020,GO:0019538,GO:0019867,GO:0030312,GO:0030313,GO:0031975,GO:0033036,GO:0033218,GO:0034613,GO:0042157,GO:0042277,GO:0043170,GO:0044238,GO:0044462,GO:0044464,GO:0044872,GO:0044873,GO:0044874,GO:0051179,GO:0051641,GO:0051668,GO:0070727,GO:0071704,GO:0071723,GO:0071944,GO:…	K02494		JZY2_01080	ykoW	T	-	-		YXH1_01091	-	-	-	-
QSY6_01097	-	S	-	-		JZY2_01081	-	H	-	-		YXH1_01092	-	S	-	-
QSY6_01098	hemA	H	GO:0003674,GO:0003824,GO:0005488,GO:0005515,GO:0006082,GO:0006520,GO:0006536,GO:0006725,GO:0006778,GO:0006779,GO:0006782,GO:0006783,GO:0006807,GO:0008150,GO:0008152,GO:0008883,GO:0009058,GO:0009064,GO:0009987,GO:0016491,GO:0016620,GO:0016903,GO:0018130,GO:0019353,GO:0019438,GO:0019752,GO:0033013,GO:0033014,GO:0033526,GO:0034641,GO:0042168,GO:0042440,GO:0042802,GO:0043436,GO:0043648,GO:0044237,GO:…	K02492		JZY2_01082	-	T	-	-		YXH1_01093	-	P	-	K02029
QSY6_01099	prfA	J	GO:0003674,GO:0003676,GO:0003723,GO:0003747,GO:0005488,GO:0005575,GO:0005622,GO:0005623,GO:0005737,GO:0005829,GO:0006412,GO:0006415,GO:0006518,GO:0006807,GO:0008079,GO:0008135,GO:0008150,GO:0008152,GO:0009058,GO:0009059,GO:0009987,GO:0010467,GO:0016043,GO:0016149,GO:0019538,GO:0022411,GO:0032984,GO:0034641,GO:0034645,GO:0043021,GO:0043022,GO:0043043,GO:0043170,GO:0043603,GO:0043604,GO:0043624,GO:…	K02835		JZY2_01083	yciK	IQ	GO:0003674,GO:0003824,GO:0005575,GO:0005622,GO:0005623,GO:0008150,GO:0008152,GO:0009056,GO:0016491,GO:0044464,GO:0055114,GO:0071704,GO:1901575	-		YXH1_01094	-	ET	-	K02030
QSY6_01100	prmC	J	GO:0003674,GO:0003824,GO:0005575,GO:0005622,GO:0005623,GO:0005737,GO:0005829,GO:0006412,GO:0006415,GO:0006464,GO:0006479,GO:0006518,GO:0006807,GO:0008150,GO:0008152,GO:0008168,GO:0008170,GO:0008213,GO:0008276,GO:0008757,GO:0009058,GO:0009059,GO:0009987,GO:0010467,GO:0010468,GO:0016043,GO:0016740,GO:0016741,GO:0018364,GO:0019222,GO:0019538,GO:0022411,GO:0032259,GO:0032984,GO:0034641,GO:0034645,GO:…	K02493		JZY2_01084	gph	G	GO:0000270,GO:0003674,GO:0003824,GO:0005575,GO:0005622,GO:0005623,GO:0005737,GO:0005829,GO:0006022,GO:0006040,GO:0006082,GO:0006139,GO:0006259,GO:0006281,GO:0006725,GO:0006793,GO:0006796,GO:0006807,GO:0006950,GO:0006974,GO:0008150,GO:0008152,GO:0008967,GO:0009254,GO:0009987,GO:0016311,GO:0016787,GO:0016788,GO:0016791,GO:0019752,GO:0030203,GO:0033554,GO:0034641,GO:0042578,GO:0043170,GO:0043436,GO:…	K01091,K22292		YXH1_01095	-	H	-	K00547
QSY6_01101	moeB	H	GO:0003674,GO:0003824,GO:0005575,GO:0005622,GO:0005623,GO:0005737,GO:0005829,GO:0006732,GO:0006777,GO:0006793,GO:0006796,GO:0006807,GO:0008150,GO:0008152,GO:0009058,GO:0009108,GO:0009987,GO:0016740,GO:0016772,GO:0016779,GO:0018130,GO:0019538,GO:0019637,GO:0019720,GO:0043170,GO:0043545,GO:0044237,GO:0044238,GO:0044249,GO:0044260,GO:0044267,GO:0044424,GO:0044444,GO:0044464,GO:0046483,GO:0051186,GO:…	K21029		JZY2_01085	ubiG	H	GO:0003674,GO:0003824,GO:0005488,GO:0005543,GO:0005575,GO:0005622,GO:0005623,GO:0005737,GO:0005829,GO:0006732,GO:0006733,GO:0006743,GO:0006744,GO:0006950,GO:0006970,GO:0006972,GO:0008150,GO:0008152,GO:0008168,GO:0008171,GO:0008289,GO:0008689,GO:0008757,GO:0009058,GO:0009108,GO:0009628,GO:0009651,GO:0009987,GO:0016740,GO:0016741,GO:0032259,GO:0042180,GO:0042181,GO:0042538,GO:0043167,GO:0043168,GO:…	K00568		YXH1_01096	mqo	C	-	K00116
QSY6_01102	murI	M	-	K01776		JZY2_01086	mtaD	F	-	K12960,K18456		YXH1_01097	-	-	-	-
QSY6_01103	-	M	-	K12976		JZY2_01087	mtnA	E	GO:0000096,GO:0000097,GO:0003674,GO:0003824,GO:0006082,GO:0006520,GO:0006555,GO:0006790,GO:0006807,GO:0008150,GO:0008152,GO:0008652,GO:0009058,GO:0009066,GO:0009067,GO:0009086,GO:0009987,GO:0016053,GO:0016853,GO:0016860,GO:0016861,GO:0017144,GO:0019509,GO:0019752,GO:0043094,GO:0043102,GO:0043436,GO:0044237,GO:0044238,GO:0044249,GO:0044272,GO:0044281,GO:0044283,GO:0046394,GO:0046523,GO:0071265,GO:…	K08963		YXH1_01098	-	M	-	K07286
QSY6_01104	-	L	-	-		JZY2_01088	gyrA	L	GO:0003674,GO:0003676,GO:0003677,GO:0003824,GO:0003916,GO:0003918,GO:0005488,GO:0005515,GO:0005575,GO:0005622,GO:0005623,GO:0005737,GO:0005829,GO:0006139,GO:0006259,GO:0006265,GO:0006351,GO:0006725,GO:0006807,GO:0006996,GO:0008094,GO:0008150,GO:0008152,GO:0009058,GO:0009059,GO:0009987,GO:0010467,GO:0016043,GO:0016070,GO:0016462,GO:0016787,GO:0016817,GO:0016818,GO:0016853,GO:0016887,GO:0017111,GO:…	K02469		YXH1_01101	-	S	-	-
QSY6_01105	-	L	-	-		JZY2_01089	serC	E	GO:0003674,GO:0003824,GO:0004648,GO:0005488,GO:0005575,GO:0005622,GO:0005623,GO:0005737,GO:0005829,GO:0006081,GO:0006082,GO:0006520,GO:0006553,GO:0006563,GO:0006564,GO:0006725,GO:0006732,GO:0006766,GO:0006767,GO:0006793,GO:0006796,GO:0006807,GO:0008144,GO:0008150,GO:0008152,GO:0008483,GO:0008652,GO:0009058,GO:0009066,GO:0009067,GO:0009069,GO:0009070,GO:0009085,GO:0009089,GO:0009108,GO:0009110,GO:…	K00831		YXH1_01102	-	V	-	-
QSY6_01107	-	S	-	-		JZY2_01090	pheA	E	-	K14170		YXH1_01103	-	-	-	-
QSY6_01108	-	S	-	-		JZY2_01091	aroA	E	-	K00210,K00220,K00800		YXH1_01104	-	I	-	-
QSY6_01109	cfa	M	-	K00574		JZY2_01092	cmk	F	GO:0003674,GO:0003824,GO:0004127,GO:0004592,GO:0005575,GO:0005622,GO:0005623,GO:0005737,GO:0005829,GO:0006082,GO:0006139,GO:0006520,GO:0006573,GO:0006575,GO:0006725,GO:0006732,GO:0006753,GO:0006766,GO:0006767,GO:0006793,GO:0006796,GO:0006807,GO:0008150,GO:0008152,GO:0009058,GO:0009081,GO:0009108,GO:0009110,GO:0009117,GO:0009123,GO:0009165,GO:0009314,GO:0009628,GO:0009987,GO:0010165,GO:0010212,GO:…	K00945		YXH1_01105	-	S	-	-
QSY6_01110	-	S	-	K09701		JZY2_01093	rpsA	J	GO:0000028,GO:0003674,GO:0003676,GO:0003723,GO:0003729,GO:0003735,GO:0005198,GO:0005488,GO:0005575,GO:0005622,GO:0005623,GO:0005737,GO:0005829,GO:0005840,GO:0006412,GO:0006417,GO:0006518,GO:0006807,GO:0006996,GO:0008150,GO:0008152,GO:0009058,GO:0009059,GO:0009889,GO:0009890,GO:0009892,GO:0009987,GO:0010467,GO:0010468,GO:0010556,GO:0010558,GO:0010605,GO:0010608,GO:0010629,GO:0015935,GO:0016043,GO:…	K02945		YXH1_01106	-	S	-	-
QSY6_01111	-	S	-	K06954		JZY2_01094	himD	K	GO:0003674,GO:0003676,GO:0003677,GO:0005488,GO:0005575,GO:0005622,GO:0005623,GO:0005737,GO:0005829,GO:0006139,GO:0006351,GO:0006725,GO:0006807,GO:0008150,GO:0008152,GO:0009058,GO:0009059,GO:0009889,GO:0009987,GO:0010467,GO:0010556,GO:0016070,GO:0018130,GO:0019219,GO:0019222,GO:0019438,GO:0031323,GO:0031326,GO:0032774,GO:0034641,GO:0034645,GO:0034654,GO:0043170,GO:0044237,GO:0044238,GO:0044249,GO:…	K05788		YXH1_01107	-	S	-	-
QSY6_01112	sdh	S	-	-		JZY2_01095	-	S	-	-		YXH1_01108	-	M	-	-
QSY6_01113	-	S	-	-		JZY2_01096	-	J	-	K07576		YXH1_01109	-	S	-	-
QSY6_01114	phrB	L	GO:0003674,GO:0003824,GO:0003904,GO:0003913,GO:0006139,GO:0006259,GO:0006281,GO:0006464,GO:0006725,GO:0006807,GO:0006950,GO:0006974,GO:0008150,GO:0008152,GO:0009987,GO:0016829,GO:0016830,GO:0018298,GO:0019538,GO:0033554,GO:0034641,GO:0036211,GO:0043170,GO:0043412,GO:0044237,GO:0044238,GO:0044260,GO:0044267,GO:0046483,GO:0050896,GO:0051716,GO:0071704,GO:0090304,GO:0140097,GO:1901360,GO:1901564	K01669		JZY2_01097	wbpV	M	-	K01784		YXH1_01110	rsmC	J	GO:0000154,GO:0001510,GO:0003674,GO:0003824,GO:0005575,GO:0005622,GO:0005623,GO:0005737,GO:0005829,GO:0006139,GO:0006364,GO:0006396,GO:0006725,GO:0006807,GO:0008150,GO:0008152,GO:0008168,GO:0008170,GO:0008173,GO:0008649,GO:0008757,GO:0008990,GO:0009451,GO:0009987,GO:0010467,GO:0016070,GO:0016072,GO:0016435,GO:0016740,GO:0016741,GO:0022613,GO:0031167,GO:0032259,GO:0034470,GO:0034641,GO:0034660,GO:…	K00564
QSY6_01115	ycgE	K	GO:0003674,GO:0003700,GO:0006355,GO:0008150,GO:0009889,GO:0009890,GO:0009892,GO:0010468,GO:0010556,GO:0010558,GO:0010605,GO:0010629,GO:0019219,GO:0019222,GO:0031323,GO:0031324,GO:0031326,GO:0031327,GO:0045892,GO:0045934,GO:0048519,GO:0048523,GO:0050789,GO:0050794,GO:0051171,GO:0051172,GO:0051252,GO:0051253,GO:0060255,GO:0065007,GO:0080090,GO:0140110,GO:1902679,GO:1903506,GO:1903507,GO:2000112,GO:…	K21089,K21972,K22491		JZY2_01098	wbpL	M	-	K13007		YXH1_01111	rhtC	E	-	-
QSY6_01116	ybgA	S	-	-		JZY2_01099	wbpM	GM	-	-		YXH1_01112	alkK	IQ	-	K00666
QSY6_01117	-	L	-	-		JZY2_01100	comEA	L	GO:0005575,GO:0005623,GO:0030288,GO:0030313,GO:0031975,GO:0042597,GO:0044464	K02237		YXH1_01113	-	M	-	-
QSY6_01118	-	S	-	-		JZY2_01101	-	K	-	-		YXH1_01114	-	S	-	-
QSY6_01119	-	H	GO:0000166,GO:0003674,GO:0003824,GO:0005488,GO:0008150,GO:0008152,GO:0016491,GO:0016651,GO:0036094,GO:0043167,GO:0043168,GO:0048037,GO:0050660,GO:0050661,GO:0050662,GO:0050664,GO:0051287,GO:0055114,GO:0071949,GO:0097159,GO:1901265,GO:1901363	K06955		JZY2_01102	-	CO	-	-		YXH1_01115	-	L	-	-
QSY6_01120	yfcH	S	-	K07071		JZY2_01103	sdaC	E	-	K03837		YXH1_01116	-	K	-	K03556
QSY6_01121	hemH	H	GO:0003674,GO:0003824,GO:0004325,GO:0005575,GO:0005622,GO:0005623,GO:0005737,GO:0006725,GO:0006778,GO:0006779,GO:0006783,GO:0006807,GO:0008150,GO:0008152,GO:0009058,GO:0009314,GO:0009416,GO:0009628,GO:0009987,GO:0016829,GO:0018130,GO:0019438,GO:0033013,GO:0033014,GO:0034641,GO:0042168,GO:0042440,GO:0044237,GO:0044249,GO:0044271,GO:0044424,GO:0044464,GO:0046148,GO:0046483,GO:0046501,GO:0050896,GO:…	K01772		JZY2_01104	-	-	-	-		YXH1_01117	-	T	-	-
QSY6_01122	uraA	F	GO:0003674,GO:0005215,GO:0005350,GO:0005575,GO:0005623,GO:0005886,GO:0005887,GO:0006139,GO:0006206,GO:0006208,GO:0006212,GO:0006725,GO:0006807,GO:0006810,GO:0006855,GO:0008150,GO:0008152,GO:0009056,GO:0009112,GO:0009987,GO:0015205,GO:0015210,GO:0015238,GO:0015851,GO:0015855,GO:0015857,GO:0015893,GO:0016020,GO:0016021,GO:0017144,GO:0019860,GO:0022857,GO:0031224,GO:0031226,GO:0034641,GO:0042221,GO:…	K02824,K09016		JZY2_01105	-	K	-	-		YXH1_01118	rutF	H	GO:0003674,GO:0003824,GO:0006139,GO:0006206,GO:0006208,GO:0006212,GO:0006725,GO:0006807,GO:0008150,GO:0008152,GO:0009056,GO:0009112,GO:0009987,GO:0016491,GO:0016645,GO:0016646,GO:0017144,GO:0019740,GO:0019860,GO:0034641,GO:0042602,GO:0042737,GO:0044237,GO:0044238,GO:0044248,GO:0044270,GO:0044281,GO:0046113,GO:0046483,GO:0046700,GO:0055086,GO:0055114,GO:0071704,GO:0072527,GO:0072529,GO:1901360,GO:…	K09024
QSY6_01123	uraA	F	GO:0003674,GO:0005215,GO:0005350,GO:0005575,GO:0005623,GO:0005886,GO:0005887,GO:0006139,GO:0006206,GO:0006208,GO:0006212,GO:0006725,GO:0006807,GO:0006810,GO:0006855,GO:0008150,GO:0008152,GO:0009056,GO:0009112,GO:0009987,GO:0015205,GO:0015210,GO:0015238,GO:0015851,GO:0015855,GO:0015857,GO:0015893,GO:0016020,GO:0016021,GO:0017144,GO:0019860,GO:0022857,GO:0031224,GO:0031226,GO:0034641,GO:0042221,GO:…	K02824,K09016		JZY2_01106	-	-	-	-		YXH1_01119	rutD	F	-	K09023
QSY6_01124	upp	F	GO:0003674,GO:0003824,GO:0004845,GO:0004849,GO:0005488,GO:0005515,GO:0005575,GO:0005622,GO:0005623,GO:0005737,GO:0005829,GO:0006139,GO:0006206,GO:0006213,GO:0006220,GO:0006221,GO:0006222,GO:0006725,GO:0006753,GO:0006793,GO:0006796,GO:0006807,GO:0008150,GO:0008152,GO:0008655,GO:0009058,GO:0009112,GO:0009116,GO:0009117,GO:0009119,GO:0009123,GO:0009124,GO:0009129,GO:0009130,GO:0009156,GO:0009161,GO:…	K00761		JZY2_01107	-	S	-	-		YXH1_01120	rutC	C	GO:0006139,GO:0006206,GO:0006208,GO:0006212,GO:0006725,GO:0006807,GO:0008150,GO:0008152,GO:0009056,GO:0009112,GO:0009987,GO:0017144,GO:0019740,GO:0019860,GO:0034641,GO:0042737,GO:0044237,GO:0044238,GO:0044248,GO:0044270,GO:0044281,GO:0046113,GO:0046483,GO:0046700,GO:0055086,GO:0071704,GO:0072527,GO:0072529,GO:1901360,GO:1901361,GO:1901564,GO:1901565,GO:1901575	K09021,K09022
QSY6_01125	hpt	F	GO:0000287,GO:0003674,GO:0003824,GO:0004422,GO:0005488,GO:0005575,GO:0005622,GO:0005623,GO:0005737,GO:0005829,GO:0006139,GO:0006163,GO:0006164,GO:0006166,GO:0006177,GO:0006188,GO:0006725,GO:0006753,GO:0006793,GO:0006796,GO:0006807,GO:0008150,GO:0008152,GO:0009058,GO:0009116,GO:0009117,GO:0009119,GO:0009123,GO:0009124,GO:0009126,GO:0009127,GO:0009150,GO:0009152,GO:0009156,GO:0009161,GO:0009163,GO:…	K00760		JZY2_01108	-	K	-	-		YXH1_01121	rutB	Q	GO:0003674,GO:0003824,GO:0005575,GO:0005622,GO:0005623,GO:0005737,GO:0006139,GO:0006206,GO:0006208,GO:0006212,GO:0006725,GO:0006807,GO:0008150,GO:0008152,GO:0009056,GO:0009112,GO:0009987,GO:0016787,GO:0016810,GO:0016811,GO:0017144,GO:0019740,GO:0019860,GO:0034641,GO:0042737,GO:0044237,GO:0044238,GO:0044248,GO:0044270,GO:0044281,GO:0044424,GO:0044464,GO:0046113,GO:0046483,GO:0046700,GO:0055086,GO:…	K09020
QSY6_01126	-	-	-	-		JZY2_01109	efp	J	-	K02356		YXH1_01122	rutA	F	GO:0003674,GO:0003824,GO:0004497,GO:0006139,GO:0006206,GO:0006208,GO:0006210,GO:0006212,GO:0006725,GO:0006807,GO:0008150,GO:0008152,GO:0009056,GO:0009112,GO:0009987,GO:0016491,GO:0017144,GO:0019740,GO:0019859,GO:0019860,GO:0034641,GO:0042737,GO:0044237,GO:0044238,GO:0044248,GO:0044270,GO:0044281,GO:0046113,GO:0046483,GO:0046700,GO:0052614,GO:0055086,GO:0055114,GO:0071704,GO:0072527,GO:0072529,GO:…	K09018
QSY6_01127	-	S	-	-		JZY2_01110	-	I	-	-		YXH1_01123	rutA	F	GO:0003674,GO:0003824,GO:0004497,GO:0006139,GO:0006206,GO:0006208,GO:0006210,GO:0006212,GO:0006725,GO:0006807,GO:0008150,GO:0008152,GO:0009056,GO:0009112,GO:0009987,GO:0016491,GO:0017144,GO:0019740,GO:0019859,GO:0019860,GO:0034641,GO:0042737,GO:0044237,GO:0044238,GO:0044248,GO:0044270,GO:0044281,GO:0046113,GO:0046483,GO:0046700,GO:0052614,GO:0055086,GO:0055114,GO:0071704,GO:0072527,GO:0072529,GO:…	K09018
QSY6_01128	-	P	-	K02029		JZY2_01111	-	L	-	-		YXH1_01124	rutR	K	GO:0000976,GO:0001067,GO:0001130,GO:0001217,GO:0003674,GO:0003676,GO:0003677,GO:0003690,GO:0003700,GO:0005488,GO:0005575,GO:0005622,GO:0005623,GO:0005737,GO:0005829,GO:0006355,GO:0008150,GO:0009889,GO:0009890,GO:0009891,GO:0009892,GO:0009893,GO:0010468,GO:0010556,GO:0010557,GO:0010558,GO:0010604,GO:0010605,GO:0010628,GO:0010629,GO:0019219,GO:0019222,GO:0031323,GO:0031324,GO:0031325,GO:0031326,GO:…	K09017
QSY6_01129	-	ET	-	K02030		JZY2_01112	-	I	-	-		YXH1_01125	-	S	-	-
QSY6_01130	-	H	-	K00547		JZY2_01113	ohr	O	-	-		YXH1_01126	-	P	-	K02056
QSY6_01131	mqo	C	-	K00116		JZY2_01114	ohrR	K	-	-		YXH1_01127	-	P	-	K02057
QSY6_01132	-	-	-	-		JZY2_01115	-	S	-	K07090		YXH1_01128	-	P	-	K02057
QSY6_01133	-	M	-	K07286		JZY2_01116	-	K	-	-		YXH1_01129	yiaD	M	-	K12216
QSY6_01136	-	S	-	-		JZY2_01117	-	S	-	-		YXH1_01130	yihG	I	-	-
QSY6_01137	-	V	-	-		JZY2_01118	aroH	E	-	K01626		YXH1_01131	pta	C	GO:0003674,GO:0003824,GO:0005488,GO:0005575,GO:0005622,GO:0005623,GO:0005737,GO:0005829,GO:0006082,GO:0006083,GO:0006084,GO:0006085,GO:0006091,GO:0006113,GO:0006139,GO:0006163,GO:0006164,GO:0006520,GO:0006566,GO:0006567,GO:0006629,GO:0006631,GO:0006637,GO:0006725,GO:0006732,GO:0006753,GO:0006790,GO:0006793,GO:0006796,GO:0006807,GO:0008150,GO:0008152,GO:0008270,GO:0008959,GO:0009056,GO:0009058,GO:…	K13788
QSY6_01138	-	-	-	-		JZY2_01119	-	E	-	K00797		YXH1_01132	slyD	G	GO:0000413,GO:0003674,GO:0003755,GO:0003824,GO:0005488,GO:0005507,GO:0005515,GO:0005575,GO:0005622,GO:0005623,GO:0005737,GO:0005829,GO:0006457,GO:0006464,GO:0006807,GO:0006950,GO:0008150,GO:0008152,GO:0008270,GO:0009266,GO:0009408,GO:0009628,GO:0009987,GO:0010467,GO:0016151,GO:0016853,GO:0016859,GO:0018193,GO:0018208,GO:0019538,GO:0022417,GO:0031647,GO:0035821,GO:0036211,GO:0042026,GO:0043167,GO:…	K03775
QSY6_01139	-	I	-	-		JZY2_01120	-	-	-	-		YXH1_01133	btuE	O	-	K00432
QSY6_01140	-	S	-	-		JZY2_01121	deaD	F	GO:0000027,GO:0003674,GO:0003676,GO:0003723,GO:0003724,GO:0003725,GO:0003727,GO:0003824,GO:0004004,GO:0004386,GO:0005488,GO:0005575,GO:0005622,GO:0005623,GO:0005737,GO:0005829,GO:0006139,GO:0006401,GO:0006417,GO:0006725,GO:0006807,GO:0006950,GO:0006996,GO:0008026,GO:0008150,GO:0008152,GO:0008186,GO:0009056,GO:0009057,GO:0009266,GO:0009314,GO:0009409,GO:0009628,GO:0009889,GO:0009891,GO:0009892,GO:…	K05592		YXH1_01134	-	C	-	-
QSY6_01141	-	S	-	-		JZY2_01122	-	L	-	-		YXH1_01135	-	C	-	-
QSY6_01142	-	S	-	-		JZY2_01123	-	S	-	K15777		YXH1_01136	-	M	-	-
QSY6_01143	-	M	-	-		JZY2_01124	tpm	J	GO:0003674,GO:0003824,GO:0008119,GO:0008150,GO:0008152,GO:0008168,GO:0008172,GO:0008757,GO:0010035,GO:0010038,GO:0016740,GO:0016741,GO:0032259,GO:0042221,GO:0046690,GO:0050896	K00569		YXH1_01137	-	-	-	-
QSY6_01144	-	S	-	-		JZY2_01125	htpX	O	GO:0003674,GO:0003824,GO:0004175,GO:0004222,GO:0005488,GO:0005575,GO:0005623,GO:0005886,GO:0006508,GO:0006807,GO:0006950,GO:0008150,GO:0008152,GO:0008233,GO:0008237,GO:0008270,GO:0009266,GO:0009408,GO:0009628,GO:0016020,GO:0016021,GO:0016787,GO:0019538,GO:0031224,GO:0043167,GO:0043169,GO:0043170,GO:0044238,GO:0044425,GO:0044464,GO:0046872,GO:0046914,GO:0050896,GO:0070011,GO:0071704,GO:0071944,GO:…	K03799		YXH1_01138	-	L	-	K07497
QSY6_01145	rsmC	J	GO:0000154,GO:0001510,GO:0003674,GO:0003824,GO:0005575,GO:0005622,GO:0005623,GO:0005737,GO:0005829,GO:0006139,GO:0006364,GO:0006396,GO:0006725,GO:0006807,GO:0008150,GO:0008152,GO:0008168,GO:0008170,GO:0008173,GO:0008649,GO:0008757,GO:0008990,GO:0009451,GO:0009987,GO:0010467,GO:0016070,GO:0016072,GO:0016435,GO:0016740,GO:0016741,GO:0022613,GO:0031167,GO:0032259,GO:0034470,GO:0034641,GO:0034660,GO:…	K00564		JZY2_01126	alaA	E	GO:0003674,GO:0003824,GO:0004021,GO:0005488,GO:0006082,GO:0006090,GO:0006520,GO:0006522,GO:0006523,GO:0006807,GO:0006950,GO:0006974,GO:0008144,GO:0008150,GO:0008152,GO:0008483,GO:0008652,GO:0009058,GO:0009078,GO:0009079,GO:0009987,GO:0016053,GO:0016740,GO:0016769,GO:0019272,GO:0019752,GO:0019842,GO:0030170,GO:0030632,GO:0032787,GO:0033554,GO:0036094,GO:0042221,GO:0042851,GO:0042852,GO:0043167,GO:…	K14260		YXH1_01139	-	L	-	K07483
QSY6_01146	rhtC	E	-	-		JZY2_01127	msrB	O	-	K07305		YXH1_01140	-	-	-	-
QSY6_01147	alkK	IQ	-	K00666		JZY2_01128	gpo	O	-	K00432		YXH1_01141	-	-	-	-
QSY6_01148	-	M	-	-		JZY2_01129	-	T	-	K20973		YXH1_01142	-	-	-	-
QSY6_01149	-	S	-	-		JZY2_01130	-	S	-	K06923		YXH1_01143	cysZ	E	GO:0000096,GO:0000097,GO:0000103,GO:0003674,GO:0005215,GO:0005575,GO:0005623,GO:0005886,GO:0005887,GO:0006082,GO:0006520,GO:0006534,GO:0006790,GO:0006807,GO:0006810,GO:0006811,GO:0006812,GO:0006820,GO:0008150,GO:0008152,GO:0008271,GO:0008272,GO:0008324,GO:0008509,GO:0008512,GO:0008652,GO:0009058,GO:0009069,GO:0009070,GO:0009675,GO:0009987,GO:0015075,GO:0015077,GO:0015078,GO:0015103,GO:0015116,GO:…	K06203
QSY6_01150	-	L	-	-		JZY2_01131	yebR	T	GO:0003674,GO:0003824,GO:0005575,GO:0005622,GO:0005623,GO:0005737,GO:0005829,GO:0008150,GO:0008152,GO:0016491,GO:0016667,GO:0016671,GO:0033745,GO:0044424,GO:0044444,GO:0044464,GO:0055114	K08968		YXH1_01144	trxB	C	-	K00384,K22345
QSY6_01151	-	K	-	K03556		JZY2_01132	-	-	-	-		YXH1_01145	hopJ	S	-	-
QSY6_01152	-	T	-	-		JZY2_01137	-	S	-	-		YXH1_01146	-	S	-	K09948
QSY6_01153	rutF	H	GO:0003674,GO:0003824,GO:0006139,GO:0006206,GO:0006208,GO:0006212,GO:0006725,GO:0006807,GO:0008150,GO:0008152,GO:0009056,GO:0009112,GO:0009987,GO:0016491,GO:0016645,GO:0016646,GO:0017144,GO:0019740,GO:0019860,GO:0034641,GO:0042602,GO:0042737,GO:0044237,GO:0044238,GO:0044248,GO:0044270,GO:0044281,GO:0046113,GO:0046483,GO:0046700,GO:0055086,GO:0055114,GO:0071704,GO:0072527,GO:0072529,GO:1901360,GO:…	K09024		JZY2_01139	-	S	-	K06911		YXH1_01147	folX	H	GO:0003674,GO:0003824,GO:0005575,GO:0005622,GO:0005623,GO:0005737,GO:0005829,GO:0006082,GO:0006575,GO:0006725,GO:0006732,GO:0006760,GO:0006807,GO:0008150,GO:0008152,GO:0008719,GO:0009987,GO:0016853,GO:0019752,GO:0034641,GO:0042558,GO:0043436,GO:0043603,GO:0044237,GO:0044281,GO:0044424,GO:0044444,GO:0044464,GO:0046483,GO:0051186,GO:0071704,GO:1901360,GO:1901564	K07589
QSY6_01154	rutD	F	-	K09023		JZY2_01140	-	K	-	-		YXH1_01148	folE	F	GO:0000166,GO:0001882,GO:0001883,GO:0003674,GO:0003824,GO:0003933,GO:0003934,GO:0005488,GO:0005525,GO:0005575,GO:0005622,GO:0005623,GO:0005737,GO:0006066,GO:0006725,GO:0006729,GO:0006732,GO:0006807,GO:0008150,GO:0008152,GO:0008270,GO:0009058,GO:0009108,GO:0009987,GO:0016787,GO:0016810,GO:0016814,GO:0017076,GO:0017144,GO:0018130,GO:0019001,GO:0019238,GO:0019438,GO:0019751,GO:0032549,GO:0032550,GO:…	K01495
QSY6_01155	rutC	C	GO:0006139,GO:0006206,GO:0006208,GO:0006212,GO:0006725,GO:0006807,GO:0008150,GO:0008152,GO:0009056,GO:0009112,GO:0009987,GO:0017144,GO:0019740,GO:0019860,GO:0034641,GO:0042737,GO:0044237,GO:0044238,GO:0044248,GO:0044270,GO:0044281,GO:0046113,GO:0046483,GO:0046700,GO:0055086,GO:0071704,GO:0072527,GO:0072529,GO:1901360,GO:1901361,GO:1901564,GO:1901565,GO:1901575	K09021,K09022		JZY2_01141	-	I	-	-		YXH1_01149	folM	IQ	GO:0003674,GO:0003824,GO:0008150,GO:0008152,GO:0016491,GO:0016645,GO:0016646,GO:0055114,GO:0071172	K03793,K13938
QSY6_01156	rutB	Q	GO:0003674,GO:0003824,GO:0005575,GO:0005622,GO:0005623,GO:0005737,GO:0006139,GO:0006206,GO:0006208,GO:0006212,GO:0006725,GO:0006807,GO:0008150,GO:0008152,GO:0009056,GO:0009112,GO:0009987,GO:0016787,GO:0016810,GO:0016811,GO:0017144,GO:0019740,GO:0019860,GO:0034641,GO:0042737,GO:0044237,GO:0044238,GO:0044248,GO:0044270,GO:0044281,GO:0044424,GO:0044464,GO:0046113,GO:0046483,GO:0046700,GO:0055086,GO:…	K09020		JZY2_01142	-	P	-	K15553		YXH1_01150	-	S	-	K09932
QSY6_01157	rutA	F	GO:0003674,GO:0003824,GO:0004497,GO:0006139,GO:0006206,GO:0006208,GO:0006210,GO:0006212,GO:0006725,GO:0006807,GO:0008150,GO:0008152,GO:0009056,GO:0009112,GO:0009987,GO:0016491,GO:0017144,GO:0019740,GO:0019859,GO:0019860,GO:0034641,GO:0042737,GO:0044237,GO:0044238,GO:0044248,GO:0044270,GO:0044281,GO:0046113,GO:0046483,GO:0046700,GO:0052614,GO:0055086,GO:0055114,GO:0071704,GO:0072527,GO:0072529,GO:…	K09018		JZY2_01143	-	P	-	-		YXH1_01151	-	-	-	-
QSY6_01158	rutA	F	GO:0003674,GO:0003824,GO:0004497,GO:0006139,GO:0006206,GO:0006208,GO:0006210,GO:0006212,GO:0006725,GO:0006807,GO:0008150,GO:0008152,GO:0009056,GO:0009112,GO:0009987,GO:0016491,GO:0017144,GO:0019740,GO:0019859,GO:0019860,GO:0034641,GO:0042737,GO:0044237,GO:0044238,GO:0044248,GO:0044270,GO:0044281,GO:0046113,GO:0046483,GO:0046700,GO:0052614,GO:0055086,GO:0055114,GO:0071704,GO:0072527,GO:0072529,GO:…	K09018		JZY2_01144	-	C	-	-		YXH1_01152	yqcA	C	GO:0000166,GO:0003674,GO:0005488,GO:0010181,GO:0032553,GO:0036094,GO:0043167,GO:0043168,GO:0048037,GO:0050662,GO:0097159,GO:0097367,GO:1901265,GO:1901363	K06205
QSY6_01159	rutR	K	GO:0000976,GO:0001067,GO:0001130,GO:0001217,GO:0003674,GO:0003676,GO:0003677,GO:0003690,GO:0003700,GO:0005488,GO:0005575,GO:0005622,GO:0005623,GO:0005737,GO:0005829,GO:0006355,GO:0008150,GO:0009889,GO:0009890,GO:0009891,GO:0009892,GO:0009893,GO:0010468,GO:0010556,GO:0010557,GO:0010558,GO:0010604,GO:0010605,GO:0010628,GO:0010629,GO:0019219,GO:0019222,GO:0031323,GO:0031324,GO:0031325,GO:0031326,GO:…	K09017		JZY2_01145	-	K	-	-		YXH1_01153	-	IQ	-	-
QSY6_01160	-	S	-	-		JZY2_01146	ssuD_2	C	-	K04091		YXH1_01154	-	-	-	-
QSY6_01161	-	P	-	K02056		JZY2_01147	-	P	-	K02050,K15552,K15554		YXH1_01155	-	S	-	-
QSY6_01162	-	P	-	K02057		JZY2_01148	ssuB2	P	-	K15555		YXH1_01156	-	-	-	-
QSY6_01163	-	P	-	K02057		JZY2_01149	-	O	-	K07401		YXH1_01157	-	O	-	-
QSY6_01164	yiaD	M	-	K12216		JZY2_01150	-	S	-	-		YXH1_01158	nfrB	M	GO:0005575,GO:0005623,GO:0005886,GO:0016020,GO:0044464,GO:0071944	K11740
QSY6_01165	yihG	I	-	-		JZY2_01151	-	S	-	-		YXH1_01159	-	S	-	-
QSY6_01166	pta	C	GO:0003674,GO:0003824,GO:0005488,GO:0005575,GO:0005622,GO:0005623,GO:0005737,GO:0005829,GO:0006082,GO:0006083,GO:0006084,GO:0006085,GO:0006091,GO:0006113,GO:0006139,GO:0006163,GO:0006164,GO:0006520,GO:0006566,GO:0006567,GO:0006629,GO:0006631,GO:0006637,GO:0006725,GO:0006732,GO:0006753,GO:0006790,GO:0006793,GO:0006796,GO:0006807,GO:0008150,GO:0008152,GO:0008270,GO:0008959,GO:0009056,GO:0009058,GO:…	K13788		JZY2_01153	trkH	P	-	K03498		YXH1_01160	wecB	M	-	K01791
QSY6_01167	slyD	G	GO:0000413,GO:0003674,GO:0003755,GO:0003824,GO:0005488,GO:0005507,GO:0005515,GO:0005575,GO:0005622,GO:0005623,GO:0005737,GO:0005829,GO:0006457,GO:0006464,GO:0006807,GO:0006950,GO:0008150,GO:0008152,GO:0008270,GO:0009266,GO:0009408,GO:0009628,GO:0009987,GO:0010467,GO:0016151,GO:0016853,GO:0016859,GO:0018193,GO:0018208,GO:0019538,GO:0022417,GO:0031647,GO:0035821,GO:0036211,GO:0042026,GO:0043167,GO:…	K03775		JZY2_01154	ydjA	C	GO:0000166,GO:0003674,GO:0005488,GO:0005575,GO:0005622,GO:0005623,GO:0005737,GO:0005829,GO:0010181,GO:0032553,GO:0036094,GO:0043167,GO:0043168,GO:0044424,GO:0044444,GO:0044464,GO:0048037,GO:0050662,GO:0097159,GO:0097367,GO:1901265,GO:1901363	-		YXH1_01161	-	S	-	K09918
QSY6_01168	btuE	O	-	K00432		JZY2_01155	cpxA	T	-	K07640		YXH1_01162	-	S	-	-
QSY6_01169	-	C	-	-		JZY2_01156	spy	NPTU	GO:0003674,GO:0005488,GO:0005515,GO:0005575,GO:0005623,GO:0006457,GO:0008150,GO:0009987,GO:0010033,GO:0014070,GO:0030288,GO:0030313,GO:0031975,GO:0042221,GO:0042597,GO:0044464,GO:0050896,GO:0051082,GO:0061077,GO:1990507	K06006		YXH1_01163	-	S	-	-
QSY6_01170	-	C	-	-		JZY2_01157	cpxR	K	-	K07662		YXH1_01164	-	S	-	-
QSY6_01171	-	M	-	-		JZY2_01158	-	-	-	-		YXH1_01165	fecI	K	-	K03088
QSY6_01172	-	-	-	-		JZY2_01159	yciI	S	GO:0005575,GO:0005622,GO:0005623,GO:0005737,GO:0005829,GO:0044424,GO:0044444,GO:0044464	K05527,K09780		YXH1_01166	-	PT	-	K07165
QSY6_01173	-	L	-	K07497		JZY2_01160	ispZ	D	GO:0005575,GO:0005623,GO:0005886,GO:0005887,GO:0016020,GO:0016021,GO:0031224,GO:0031226,GO:0044425,GO:0044459,GO:0044464,GO:0071944	K06190		YXH1_01167	-	J	-	-
QSY6_01174	-	L	-	K07483		JZY2_01161	trpH	S	GO:0003674,GO:0003824,GO:0004518,GO:0004527,GO:0004529,GO:0004532,GO:0004534,GO:0004536,GO:0004540,GO:0005488,GO:0006139,GO:0006259,GO:0006521,GO:0006725,GO:0006793,GO:0006796,GO:0006807,GO:0008150,GO:0008152,GO:0008252,GO:0008409,GO:0009987,GO:0010565,GO:0016070,GO:0016311,GO:0016787,GO:0016788,GO:0016791,GO:0016796,GO:0016895,GO:0016896,GO:0019222,GO:0030145,GO:0031323,GO:0033238,GO:0034641,GO:…	K07053		YXH1_01168	-	P	-	K02014
QSY6_01175	-	-	-	-		JZY2_01162	yciO	J	GO:0005575,GO:0005622,GO:0005623,GO:0005737,GO:0005829,GO:0044424,GO:0044444,GO:0044464	-		YXH1_01169	fecA	P	GO:0000041,GO:0003674,GO:0005215,GO:0005381,GO:0005575,GO:0005623,GO:0006810,GO:0006811,GO:0006812,GO:0006826,GO:0008150,GO:0008324,GO:0009279,GO:0015075,GO:0015091,GO:0015318,GO:0015682,GO:0016020,GO:0019867,GO:0022857,GO:0022890,GO:0030001,GO:0030312,GO:0030313,GO:0031975,GO:0034220,GO:0034755,GO:0044462,GO:0044464,GO:0046873,GO:0046915,GO:0051179,GO:0051234,GO:0055085,GO:0071944,GO:0072510,GO:…	K16091
QSY6_01176	-	-	-	-		JZY2_01163	scpA	D	-	K05896		YXH1_01170	fecR	PT	-	K07165
QSY6_01177	-	-	-	-		JZY2_01164	scpB	D	-	K06024		YXH1_01171	-	K	-	K03088
QSY6_01178	cysZ	E	GO:0000096,GO:0000097,GO:0000103,GO:0003674,GO:0005215,GO:0005575,GO:0005623,GO:0005886,GO:0005887,GO:0006082,GO:0006520,GO:0006534,GO:0006790,GO:0006807,GO:0006810,GO:0006811,GO:0006812,GO:0006820,GO:0008150,GO:0008152,GO:0008271,GO:0008272,GO:0008324,GO:0008509,GO:0008512,GO:0008652,GO:0009058,GO:0009069,GO:0009070,GO:0009675,GO:0009987,GO:0015075,GO:0015077,GO:0015078,GO:0015103,GO:0015116,GO:…	K06203		JZY2_01166	-	S	-	-		YXH1_01172	-	S	-	-
QSY6_01179	trxB	C	-	K00384,K22345		JZY2_01167	rluB	J	GO:0000154,GO:0000455,GO:0001522,GO:0003674,GO:0003824,GO:0005575,GO:0005622,GO:0005623,GO:0005737,GO:0005829,GO:0006139,GO:0006364,GO:0006396,GO:0006725,GO:0006807,GO:0008150,GO:0008152,GO:0009451,GO:0009982,GO:0009987,GO:0010467,GO:0016070,GO:0016072,GO:0016853,GO:0016866,GO:0022613,GO:0031118,GO:0034470,GO:0034641,GO:0034660,GO:0042254,GO:0043170,GO:0043412,GO:0044085,GO:0044237,GO:0044238,GO:…	K06178		YXH1_01173	-	S	-	-
QSY6_01180	hopJ	S	-	-		JZY2_01168	pheP	E	GO:0005575,GO:0005623,GO:0005886,GO:0016020,GO:0044464,GO:0071944	K03293,K11732,K11734		YXH1_01174	-	S	-	-
QSY6_01181	-	S	-	K09948		JZY2_01169	yaeJ	J	GO:0003674,GO:0003676,GO:0003723,GO:0003747,GO:0003824,GO:0004045,GO:0005488,GO:0006412,GO:0006414,GO:0006415,GO:0006417,GO:0006518,GO:0006807,GO:0008079,GO:0008135,GO:0008150,GO:0008152,GO:0009058,GO:0009059,GO:0009889,GO:0009987,GO:0010467,GO:0010468,GO:0010556,GO:0010608,GO:0016043,GO:0016150,GO:0016787,GO:0016788,GO:0019222,GO:0019538,GO:0022411,GO:0031323,GO:0031326,GO:0032268,GO:0032984,GO:…	K15034		YXH1_01175	tetD	K	-	K07506
QSY6_01182	folX	H	GO:0003674,GO:0003824,GO:0005575,GO:0005622,GO:0005623,GO:0005737,GO:0005829,GO:0006082,GO:0006575,GO:0006725,GO:0006732,GO:0006760,GO:0006807,GO:0008150,GO:0008152,GO:0008719,GO:0009987,GO:0016853,GO:0019752,GO:0034641,GO:0042558,GO:0043436,GO:0043603,GO:0044237,GO:0044281,GO:0044424,GO:0044444,GO:0044464,GO:0046483,GO:0051186,GO:0071704,GO:1901360,GO:1901564	K07589		JZY2_01170	yhhS	P	-	-		YXH1_01176	pagO	EG	-	-
QSY6_01183	folE	F	GO:0000166,GO:0001882,GO:0001883,GO:0003674,GO:0003824,GO:0003933,GO:0003934,GO:0005488,GO:0005525,GO:0005575,GO:0005622,GO:0005623,GO:0005737,GO:0006066,GO:0006725,GO:0006729,GO:0006732,GO:0006807,GO:0008150,GO:0008152,GO:0008270,GO:0009058,GO:0009108,GO:0009987,GO:0016787,GO:0016810,GO:0016814,GO:0017076,GO:0017144,GO:0018130,GO:0019001,GO:0019238,GO:0019438,GO:0019751,GO:0032549,GO:0032550,GO:…	K01495		JZY2_01171	-	-	-	-		YXH1_01177	-	L	-	K07494
QSY6_01184	folM	IQ	GO:0003674,GO:0003824,GO:0008150,GO:0008152,GO:0016491,GO:0016645,GO:0016646,GO:0055114,GO:0071172	K03793,K13938		JZY2_01173	phhB	H	-	K01724		YXH1_01180	ghrB2	C	-	K00090
QSY6_01185	-	S	-	K09932		JZY2_01174	phhA	E	GO:0003674,GO:0003824,GO:0004497,GO:0004505,GO:0006082,GO:0006520,GO:0006558,GO:0006559,GO:0006725,GO:0006807,GO:0008150,GO:0008152,GO:0009056,GO:0009063,GO:0009072,GO:0009074,GO:0009987,GO:0016054,GO:0016491,GO:0016705,GO:0016714,GO:0017144,GO:0019439,GO:0019752,GO:0042737,GO:0043436,GO:0044237,GO:0044238,GO:0044248,GO:0044281,GO:0044282,GO:0046395,GO:0055114,GO:0071704,GO:1901360,GO:1901361,GO:…	K00500		YXH1_01181	-	K	-	-
QSY6_01186	-	-	-	-		JZY2_01175	tyrR	K	GO:0000166,GO:0003674,GO:0003676,GO:0003677,GO:0005488,GO:0005524,GO:0005575,GO:0005622,GO:0005623,GO:0005737,GO:0005829,GO:0006355,GO:0008144,GO:0008150,GO:0009889,GO:0009890,GO:0009892,GO:0010468,GO:0010556,GO:0010558,GO:0010605,GO:0010629,GO:0017076,GO:0019219,GO:0019222,GO:0030554,GO:0031323,GO:0031324,GO:0031326,GO:0031327,GO:0032553,GO:0032555,GO:0032559,GO:0035639,GO:0036094,GO:0043167,GO:…	K03721		YXH1_01182	fusA1	MU	-	-
QSY6_01187	yqcA	C	GO:0000166,GO:0003674,GO:0005488,GO:0010181,GO:0032553,GO:0036094,GO:0043167,GO:0043168,GO:0048037,GO:0050662,GO:0097159,GO:0097367,GO:1901265,GO:1901363	K06205		JZY2_01176	-	S	-	-		YXH1_01183	fusBCD	S	-	-
QSY6_01188	-	IQ	-	-		JZY2_01177	acsA	F	GO:0003674,GO:0003824,GO:0003987,GO:0005575,GO:0005622,GO:0005623,GO:0005737,GO:0005829,GO:0006082,GO:0006083,GO:0006084,GO:0006085,GO:0006139,GO:0006163,GO:0006164,GO:0006464,GO:0006473,GO:0006476,GO:0006637,GO:0006725,GO:0006732,GO:0006753,GO:0006790,GO:0006793,GO:0006796,GO:0006807,GO:0008150,GO:0008152,GO:0009056,GO:0009058,GO:0009108,GO:0009117,GO:0009150,GO:0009152,GO:0009165,GO:0009259,GO:…	K01895		YXH1_01184	-	L	-	-
QSY6_01189	-	-	-	-		JZY2_01178	aotJ	ET	-	K09997,K10022		YXH1_01185	-	S	-	-
QSY6_01190	-	S	-	-		JZY2_01179	aotQ	P	-	K02029,K10020,K10024		YXH1_01186	fusE	V	-	-
QSY6_01191	-	-	-	-		JZY2_01180	aotM	P	-	K10015,K10023		YXH1_01187	-	L	-	-
QSY6_01192	-	O	-	-		JZY2_01181	aotO	S	-	K06987		YXH1_01188	-	L	-	-
QSY6_01193	nfrB	M	GO:0005575,GO:0005623,GO:0005886,GO:0016020,GO:0044464,GO:0071944	K11740		JZY2_01182	aotP	E	-	K10025		YXH1_01190	-	L	-	-
QSY6_01194	-	S	-	-		JZY2_01183	argR	K	-	K21825,K21826		YXH1_01191	-	IQ	-	-
QSY6_01195	wecB	M	-	K01791		JZY2_01184	argD	E	GO:0003674,GO:0003824,GO:0003992,GO:0004069,GO:0005488,GO:0005515,GO:0006082,GO:0006105,GO:0006520,GO:0006525,GO:0006526,GO:0006527,GO:0006553,GO:0006591,GO:0006593,GO:0006807,GO:0008144,GO:0008150,GO:0008152,GO:0008483,GO:0008652,GO:0009016,GO:0009056,GO:0009058,GO:0009063,GO:0009064,GO:0009065,GO:0009066,GO:0009067,GO:0009084,GO:0009085,GO:0009089,GO:0009987,GO:0016053,GO:0016054,GO:0016740,GO:…	K00821,K00840		YXH1_01192	-	-	-	-
QSY6_01196	-	S	-	K09918		JZY2_01185	aruF	H	-	K00673		YXH1_01193	algA	M	-	K00971,K16011
QSY6_01197	-	S	-	-		JZY2_01186	astA	H	-	K00673		YXH1_01194	algF	M	-	K19296
QSY6_01198	-	S	-	-		JZY2_01187	astD	C	GO:0003674,GO:0003824,GO:0004029,GO:0006082,GO:0006520,GO:0006525,GO:0006527,GO:0006807,GO:0008150,GO:0008152,GO:0009056,GO:0009063,GO:0009064,GO:0009065,GO:0009987,GO:0016054,GO:0016491,GO:0016620,GO:0016903,GO:0019752,GO:0043436,GO:0044237,GO:0044238,GO:0044248,GO:0044281,GO:0044282,GO:0046395,GO:0055114,GO:0071704,GO:1901564,GO:1901565,GO:1901575,GO:1901605,GO:1901606	K06447		YXH1_01195	algJ	S	-	K19295
QSY6_01199	-	S	-	-		JZY2_01188	astB	E	GO:0003674,GO:0003824,GO:0006082,GO:0006520,GO:0006525,GO:0006527,GO:0006807,GO:0008150,GO:0008152,GO:0009015,GO:0009056,GO:0009063,GO:0009064,GO:0009065,GO:0009987,GO:0016054,GO:0016787,GO:0016810,GO:0016813,GO:0019752,GO:0043436,GO:0044237,GO:0044238,GO:0044248,GO:0044281,GO:0044282,GO:0046395,GO:0071704,GO:1901564,GO:1901565,GO:1901575,GO:1901605,GO:1901606	K01484		YXH1_01196	algI	M	-	K19294
QSY6_01200	fecI	K	-	K03088		JZY2_01189	-	S	-	-		YXH1_01197	algL	M	-	K01729
QSY6_01201	-	PT	-	K07165		JZY2_01190	astE	E	GO:0003674,GO:0003824,GO:0006082,GO:0006520,GO:0006525,GO:0006527,GO:0006807,GO:0008150,GO:0008152,GO:0009017,GO:0009056,GO:0009063,GO:0009064,GO:0009065,GO:0009987,GO:0016054,GO:0016787,GO:0016810,GO:0016811,GO:0019752,GO:0043436,GO:0044237,GO:0044238,GO:0044248,GO:0044281,GO:0044282,GO:0046395,GO:0071704,GO:1901564,GO:1901565,GO:1901575,GO:1901605,GO:1901606	K05526		YXH1_01198	algX	M	-	K19293
QSY6_01202	-	J	-	-		JZY2_01192	ribH	H	-	K00794		YXH1_01199	algG	M	-	K01795
QSY6_01203	-	P	-	K02014		JZY2_01193	ltaE	E	GO:0003674,GO:0003824,GO:0004793,GO:0005488,GO:0005515,GO:0005575,GO:0005622,GO:0005623,GO:0005737,GO:0005829,GO:0006082,GO:0006520,GO:0006566,GO:0006567,GO:0006807,GO:0008144,GO:0008150,GO:0008152,GO:0008732,GO:0009056,GO:0009063,GO:0009066,GO:0009068,GO:0009987,GO:0016054,GO:0016829,GO:0016830,GO:0016832,GO:0019752,GO:0019842,GO:0030170,GO:0036094,GO:0042802,GO:0043167,GO:0043168,GO:0043436,GO:…	K01620,K20801		YXH1_01200	algE	S	-	K16081
QSY6_01204	fecA	P	GO:0000041,GO:0003674,GO:0005215,GO:0005381,GO:0005575,GO:0005623,GO:0006810,GO:0006811,GO:0006812,GO:0006826,GO:0008150,GO:0008324,GO:0009279,GO:0015075,GO:0015091,GO:0015318,GO:0015682,GO:0016020,GO:0019867,GO:0022857,GO:0022890,GO:0030001,GO:0030312,GO:0030313,GO:0031975,GO:0034220,GO:0034755,GO:0044462,GO:0044464,GO:0046873,GO:0046915,GO:0051179,GO:0051234,GO:0055085,GO:0071944,GO:0072510,GO:…	K16091		JZY2_01194	alaS	J	GO:0001130,GO:0001131,GO:0001141,GO:0001217,GO:0002161,GO:0002196,GO:0003674,GO:0003700,GO:0003824,GO:0004812,GO:0004813,GO:0005488,GO:0005515,GO:0005575,GO:0005622,GO:0005623,GO:0005737,GO:0005829,GO:0006082,GO:0006139,GO:0006355,GO:0006396,GO:0006399,GO:0006400,GO:0006412,GO:0006418,GO:0006419,GO:0006450,GO:0006518,GO:0006520,GO:0006725,GO:0006807,GO:0008033,GO:0008150,GO:0008152,GO:0008270,GO:…	K01872		YXH1_01201	algK	S	-	K19292
QSY6_01205	fecR	PT	-	K07165		JZY2_01195	lysC	E	GO:0003674,GO:0003824,GO:0004072,GO:0006793,GO:0006796,GO:0008150,GO:0008152,GO:0009987,GO:0016301,GO:0016310,GO:0016740,GO:0016772,GO:0016774,GO:0019202,GO:0044237	K00928		YXH1_01202	alg44	M	-	K19291
QSY6_01206	-	K	-	K03088		JZY2_01196	rsmA	J	-	K03563		YXH1_01203	alg8	M	-	K19290
QSY6_01207	-	S	-	-		JZY2_01200	-	S	-	-		YXH1_01204	algD	H	-	K00012,K00066
QSY6_01208	-	S	-	-		JZY2_01201	mgtE	P	-	K06213		YXH1_01205	yaaA	S	GO:0005575,GO:0005622,GO:0005623,GO:0005737,GO:0005829,GO:0006950,GO:0006979,GO:0008150,GO:0033194,GO:0042221,GO:0044424,GO:0044444,GO:0044464,GO:0050896,GO:1901700	K09861
QSY6_01209	-	S	-	-		JZY2_01203	algZ	S	-	-		YXH1_01206	-	G	-	-
QSY6_01210	tetD	K	-	K07506		JZY2_01204	-	-	-	-		YXH1_01207	phoH2	T	-	K07175
QSY6_01211	pagO	EG	-	-		JZY2_01205	-	-	-	-		YXH1_01208	moaC	H	GO:0003674,GO:0003824,GO:0005488,GO:0005515,GO:0006732,GO:0006777,GO:0006793,GO:0006796,GO:0006807,GO:0008150,GO:0008152,GO:0009058,GO:0009108,GO:0009987,GO:0016043,GO:0016829,GO:0016849,GO:0018130,GO:0019538,GO:0019637,GO:0019720,GO:0022607,GO:0034214,GO:0042802,GO:0043170,GO:0043545,GO:0043933,GO:0044085,GO:0044237,GO:0044238,GO:0044249,GO:0044260,GO:0044267,GO:0046483,GO:0051186,GO:0051188,GO:…	K03637
QSY6_01212	-	L	-	K07494		JZY2_01207	-	D	-	-		YXH1_01209	moaD	H	GO:0005575,GO:0005622,GO:0005623,GO:0005737,GO:0005829,GO:0006732,GO:0006777,GO:0006793,GO:0006796,GO:0006807,GO:0008150,GO:0008152,GO:0009058,GO:0009108,GO:0009987,GO:0018130,GO:0019538,GO:0019637,GO:0019720,GO:0043170,GO:0043545,GO:0044237,GO:0044238,GO:0044249,GO:0044260,GO:0044267,GO:0044424,GO:0044444,GO:0044464,GO:0046483,GO:0051186,GO:0051188,GO:0051189,GO:0071704,GO:0090407,GO:1901360,GO:…	K03636
QSY6_01215	ghrB2	C	-	K00090		JZY2_01208	-	D	-	-		YXH1_01210	moaE	H	GO:0003674,GO:0003824,GO:0005575,GO:0005622,GO:0005623,GO:0005737,GO:0005829,GO:0006139,GO:0006163,GO:0006725,GO:0006732,GO:0006753,GO:0006777,GO:0006793,GO:0006796,GO:0006807,GO:0008150,GO:0008152,GO:0009058,GO:0009108,GO:0009116,GO:0009117,GO:0009119,GO:0009141,GO:0009144,GO:0009150,GO:0009199,GO:0009205,GO:0009259,GO:0009987,GO:0016740,GO:0016782,GO:0016783,GO:0018130,GO:0019538,GO:0019637,GO:…	K03635
QSY6_01216	-	K	-	-		JZY2_01209	-	L	-	-		YXH1_01211	rhlB	JKL	GO:0003674,GO:0003724,GO:0003824,GO:0004004,GO:0004386,GO:0005488,GO:0005515,GO:0005575,GO:0005622,GO:0005623,GO:0005737,GO:0005829,GO:0006139,GO:0006401,GO:0006725,GO:0006807,GO:0008026,GO:0008150,GO:0008152,GO:0008186,GO:0009056,GO:0009057,GO:0009987,GO:0010501,GO:0016070,GO:0016462,GO:0016787,GO:0016817,GO:0016818,GO:0016887,GO:0017111,GO:0019439,GO:0019904,GO:0034641,GO:0034655,GO:0042623,GO:…	K03732
QSY6_01217	fusA1	MU	-	-		JZY2_01210	-	L	-	-		YXH1_01212	estB	S	-	K06999
QSY6_01218	fusBCD	S	-	-		JZY2_01211	-	S	-	-		YXH1_01213	aapJ	ET	-	K09969
QSY6_01219	-	L	-	-		JZY2_01212	-	-	-	-		YXH1_01214	aapQ	P	GO:0005575,GO:0005623,GO:0005886,GO:0016020,GO:0044464,GO:0071944	K09970
QSY6_01220	-	S	-	-		JZY2_01213	-	T	-	-		YXH1_01215	yhdY	P	GO:0005575,GO:0005623,GO:0005886,GO:0005887,GO:0016020,GO:0016021,GO:0031224,GO:0031226,GO:0044425,GO:0044459,GO:0044464,GO:0071944	K02029,K09971,K10002,K10037
QSY6_01221	fusE	V	-	-		JZY2_01214	pucI	FH	-	K03457		YXH1_01216	yhdZ	E	GO:0000166,GO:0003674,GO:0005488,GO:0005524,GO:0008144,GO:0017076,GO:0030554,GO:0032553,GO:0032555,GO:0032559,GO:0035639,GO:0036094,GO:0043167,GO:0043168,GO:0097159,GO:0097367,GO:1901265,GO:1901363	K02028,K02029,K09972,K10004,K10010
QSY6_01222	-	L	-	-		JZY2_01215	-	K	-	-		YXH1_01217	-	P	-	K03449
QSY6_01223	-	L	-	-		JZY2_01216	hyuE	E	-	K16841		YXH1_01218	-	S	-	K06893
QSY6_01225	-	L	-	-		JZY2_01217	ybdR	C	-	-		YXH1_01219	yopM	S	GO:0005575,GO:0005576,GO:0005623,GO:0009279,GO:0016020,GO:0019867,GO:0030312,GO:0030313,GO:0031975,GO:0044462,GO:0044464,GO:0071944	K13791,K15353
QSY6_01226	-	IQ	-	-		JZY2_01218	-	K	-	-		YXH1_01220	yhbQ	L	GO:0003674,GO:0003824,GO:0004518,GO:0004519,GO:0004520,GO:0004527,GO:0004529,GO:0004536,GO:0006139,GO:0006259,GO:0006725,GO:0006807,GO:0008150,GO:0008152,GO:0008296,GO:0008408,GO:0009987,GO:0016787,GO:0016788,GO:0016796,GO:0016895,GO:0034641,GO:0043170,GO:0044237,GO:0044238,GO:0044260,GO:0046483,GO:0071704,GO:0090304,GO:0090305,GO:0140097,GO:1901360	K07461
QSY6_01227	-	-	-	-		JZY2_01219	-	I	-	K00020		YXH1_01221	-	O	-	-
QSY6_01228	algA	M	-	K00971,K16011		JZY2_01220	-	C	-	K00128,K00130		YXH1_01222	nrdH	O	-	-
QSY6_01229	algF	M	-	K19296		JZY2_01221	hipO	S	-	-		YXH1_01223	ndpA	S	-	K06899
QSY6_01230	algJ	S	-	K19295		JZY2_01223	-	K	-	-		YXH1_01224	hupN	L	-	K03530
QSY6_01231	algI	M	-	K19294		JZY2_01224	-	S	-	K09190		YXH1_01225	rlmF	J	GO:0000154,GO:0001510,GO:0003674,GO:0003824,GO:0006139,GO:0006364,GO:0006396,GO:0006725,GO:0006807,GO:0008150,GO:0008152,GO:0008168,GO:0008170,GO:0008173,GO:0008649,GO:0008757,GO:0008988,GO:0009451,GO:0009987,GO:0010467,GO:0016070,GO:0016072,GO:0016433,GO:0016740,GO:0016741,GO:0022613,GO:0031167,GO:0032259,GO:0034470,GO:0034641,GO:0034660,GO:0042254,GO:0043170,GO:0043412,GO:0043414,GO:0044085,GO:…	K06970
QSY6_01232	algL	M	-	K01729		JZY2_01225	-	E	-	-		YXH1_01226	valS	J	GO:0000287,GO:0002161,GO:0003674,GO:0003824,GO:0004812,GO:0004832,GO:0005488,GO:0005575,GO:0005622,GO:0005623,GO:0005737,GO:0005829,GO:0006082,GO:0006139,GO:0006399,GO:0006412,GO:0006417,GO:0006418,GO:0006438,GO:0006450,GO:0006518,GO:0006520,GO:0006725,GO:0006807,GO:0008150,GO:0008152,GO:0009058,GO:0009059,GO:0009889,GO:0009891,GO:0009893,GO:0009987,GO:0010467,GO:0010468,GO:0010556,GO:0010557,GO:…	K01873
QSY6_01233	algX	M	-	K19293		JZY2_01226	sdaA	E	-	K01752		YXH1_01227	-	M	-	-
QSY6_01234	algG	M	-	K01795		JZY2_01227	-	K	-	K03566		YXH1_01228	-	-	-	-
QSY6_01235	algE	S	-	K16081		JZY2_01228	-	S	-	-		YXH1_01229	holC	L	GO:0005575,GO:0005622,GO:0005623,GO:0006275,GO:0008150,GO:0009314,GO:0009360,GO:0009628,GO:0009889,GO:0009891,GO:0009893,GO:0010556,GO:0010557,GO:0010604,GO:0019219,GO:0019222,GO:0030174,GO:0031323,GO:0031325,GO:0031326,GO:0031328,GO:0032298,GO:0032991,GO:0042575,GO:0043846,GO:0043847,GO:0044424,GO:0044464,GO:0045740,GO:0045935,GO:0048518,GO:0048522,GO:0050789,GO:0050794,GO:0050896,GO:0051052,GO:…	K02339
QSY6_01236	algK	S	-	K19292		JZY2_01230	ydcJ	S	-	-		YXH1_01230	pepA	E	GO:0001073,GO:0003674,GO:0003676,GO:0003677,GO:0003824,GO:0004177,GO:0005488,GO:0006139,GO:0006259,GO:0006276,GO:0006310,GO:0006351,GO:0006355,GO:0006508,GO:0006518,GO:0006725,GO:0006807,GO:0008150,GO:0008152,GO:0008233,GO:0008238,GO:0009056,GO:0009058,GO:0009059,GO:0009889,GO:0009987,GO:0010467,GO:0010468,GO:0010556,GO:0016070,GO:0016787,GO:0018130,GO:0019219,GO:0019222,GO:0019438,GO:0019538,GO:…	K01255
QSY6_01237	alg44	M	-	K19291		JZY2_01231	gabT2	E	-	-		YXH1_01231	lptF	S	-	K07091
QSY6_01238	alg8	M	-	K19290		JZY2_01232	pcd	C	-	K00128		YXH1_01232	lptG	S	-	K11720
QSY6_01239	algD	H	-	K00012,K00066		JZY2_01233	-	E	-	-		YXH1_01233	tapB	K	-	K03704
QSY6_01240	yaaA	S	GO:0005575,GO:0005622,GO:0005623,GO:0005737,GO:0005829,GO:0006950,GO:0006979,GO:0008150,GO:0033194,GO:0042221,GO:0044424,GO:0044444,GO:0044464,GO:0050896,GO:1901700	K09861		JZY2_01234	qseC	T	-	K02484,K07645		YXH1_01234	gcvT	E	-	K00605
QSY6_01241	-	G	-	-		JZY2_01235	qseC	T	-	K02484,K07645		YXH1_01235	gcvP	E	GO:0001505,GO:0003674,GO:0003824,GO:0004375,GO:0005575,GO:0005622,GO:0005623,GO:0005737,GO:0005960,GO:0006082,GO:0006520,GO:0006544,GO:0006546,GO:0006807,GO:0008150,GO:0008152,GO:0009056,GO:0009063,GO:0009069,GO:0009071,GO:0009987,GO:0016054,GO:0016491,GO:0016638,GO:0016642,GO:0017144,GO:0019464,GO:0019752,GO:0032991,GO:0042133,GO:0042135,GO:0042737,GO:0043436,GO:0044237,GO:0044238,GO:0044248,GO:…	K00281,K00283
QSY6_01242	phoH2	T	-	K07175		JZY2_01236	-	T	-	K02483,K07666		YXH1_01236	gcvH	E	-	K02437
QSY6_01243	moaC	H	GO:0003674,GO:0003824,GO:0005488,GO:0005515,GO:0006732,GO:0006777,GO:0006793,GO:0006796,GO:0006807,GO:0008150,GO:0008152,GO:0009058,GO:0009108,GO:0009987,GO:0016043,GO:0016829,GO:0016849,GO:0018130,GO:0019538,GO:0019637,GO:0019720,GO:0022607,GO:0034214,GO:0042802,GO:0043170,GO:0043545,GO:0043933,GO:0044085,GO:0044237,GO:0044238,GO:0044249,GO:0044260,GO:0044267,GO:0046483,GO:0051186,GO:0051188,GO:…	K03637		JZY2_01237	-	S	-	-		YXH1_01237	-	MU	-	-
QSY6_01244	moaD	H	GO:0005575,GO:0005622,GO:0005623,GO:0005737,GO:0005829,GO:0006732,GO:0006777,GO:0006793,GO:0006796,GO:0006807,GO:0008150,GO:0008152,GO:0009058,GO:0009108,GO:0009987,GO:0018130,GO:0019538,GO:0019637,GO:0019720,GO:0043170,GO:0043545,GO:0044237,GO:0044238,GO:0044249,GO:0044260,GO:0044267,GO:0044424,GO:0044444,GO:0044464,GO:0046483,GO:0051186,GO:0051188,GO:0051189,GO:0071704,GO:0090407,GO:1901360,GO:…	K03636		JZY2_01238	-	C	-	-		YXH1_01238	-	U	-	-
QSY6_01245	moaE	H	GO:0003674,GO:0003824,GO:0005575,GO:0005622,GO:0005623,GO:0005737,GO:0005829,GO:0006139,GO:0006163,GO:0006725,GO:0006732,GO:0006753,GO:0006777,GO:0006793,GO:0006796,GO:0006807,GO:0008150,GO:0008152,GO:0009058,GO:0009108,GO:0009116,GO:0009117,GO:0009119,GO:0009141,GO:0009144,GO:0009150,GO:0009199,GO:0009205,GO:0009259,GO:0009987,GO:0016740,GO:0016782,GO:0016783,GO:0018130,GO:0019538,GO:0019637,GO:…	K03635		JZY2_01239	-	G	-	-		YXH1_01239	-	E	-	K13472
QSY6_01246	rhlB	JKL	GO:0003674,GO:0003724,GO:0003824,GO:0004004,GO:0004386,GO:0005488,GO:0005515,GO:0005575,GO:0005622,GO:0005623,GO:0005737,GO:0005829,GO:0006139,GO:0006401,GO:0006725,GO:0006807,GO:0008026,GO:0008150,GO:0008152,GO:0008186,GO:0009056,GO:0009057,GO:0009987,GO:0010501,GO:0016070,GO:0016462,GO:0016787,GO:0016817,GO:0016818,GO:0016887,GO:0017111,GO:0019439,GO:0019904,GO:0034641,GO:0034655,GO:0042623,GO:…	K03732		JZY2_01240	-	-	-	-		YXH1_01240	-	S	-	-
QSY6_01247	estB	S	-	K06999		JZY2_01241	-	M	-	-		YXH1_01241	-	-	-	-
QSY6_01248	aapJ	ET	-	K09969		JZY2_01242	bphO	P	-	-		YXH1_01242	-	K	-	-
QSY6_01249	aapQ	P	GO:0005575,GO:0005623,GO:0005886,GO:0016020,GO:0044464,GO:0071944	K09970		JZY2_01243	bphP	T	-	-		YXH1_01243	-	M	-	K16922
QSY6_01250	yhdY	P	GO:0005575,GO:0005623,GO:0005886,GO:0005887,GO:0016020,GO:0016021,GO:0031224,GO:0031226,GO:0044425,GO:0044459,GO:0044464,GO:0071944	K02029,K09971,K10002,K10037		JZY2_01244	-	-	-	-		YXH1_01244	-	M	-	-
QSY6_01251	yhdZ	E	GO:0000166,GO:0003674,GO:0005488,GO:0005524,GO:0008144,GO:0017076,GO:0030554,GO:0032553,GO:0032555,GO:0032559,GO:0035639,GO:0036094,GO:0043167,GO:0043168,GO:0097159,GO:0097367,GO:1901265,GO:1901363	K02028,K02029,K09972,K10004,K10010		JZY2_01245	-	-	-	-		YXH1_01245	mdtA_1	M	-	-
QSY6_01252	-	P	-	K03449		JZY2_01246	-	-	-	-		YXH1_01246	-	T	-	-
QSY6_01253	-	S	-	K06893		JZY2_01247	ttuB	G	-	-		YXH1_01247	pilH_1	T	-	K11443
QSY6_01254	yopM	S	GO:0005575,GO:0005576,GO:0005623,GO:0009279,GO:0016020,GO:0019867,GO:0030312,GO:0030313,GO:0031975,GO:0044462,GO:0044464,GO:0071944	K13791,K15353		JZY2_01248	pobA	CH	-	K00481,K05712		YXH1_01248	arcB	T	-	K07648
QSY6_01255	yhbQ	L	GO:0003674,GO:0003824,GO:0004518,GO:0004519,GO:0004520,GO:0004527,GO:0004529,GO:0004536,GO:0006139,GO:0006259,GO:0006725,GO:0006807,GO:0008150,GO:0008152,GO:0008296,GO:0008408,GO:0009987,GO:0016787,GO:0016788,GO:0016796,GO:0016895,GO:0034641,GO:0043170,GO:0044237,GO:0044238,GO:0044260,GO:0046483,GO:0071704,GO:0090304,GO:0090305,GO:0140097,GO:1901360	K07461		JZY2_01249	pobR	K	-	K02508,K18954		YXH1_01249	tyrR	K	GO:0000166,GO:0003674,GO:0003676,GO:0003677,GO:0005488,GO:0005524,GO:0005575,GO:0005622,GO:0005623,GO:0005737,GO:0005829,GO:0006355,GO:0008144,GO:0008150,GO:0009889,GO:0009890,GO:0009892,GO:0010468,GO:0010556,GO:0010558,GO:0010605,GO:0010629,GO:0017076,GO:0019219,GO:0019222,GO:0030554,GO:0031323,GO:0031324,GO:0031326,GO:0031327,GO:0032553,GO:0032555,GO:0032559,GO:0035639,GO:0036094,GO:0043167,GO:…	K03721
[truncated: 4,471 more rows]
