# Supplementary material for: Comparative genomic analyses provide insight into the pathogenicity of three Pseudomonas syringae pv. actinidiae strains from Anhui Province, China
Source: BMC Genomics. 2024 May 11;25:461. doi: 10.1186/s12864-024-10384-1 (PMC11088785; doi:10.1186/s12864-024-10384-1)
Supplement: Supplementary file 5 — Supplementary Material 5 [file 12864_2024_10384_MOESM5_ESM.xlsx]

## Sheet: Sheet1
Table S4. Genes presence and absence in three Pseudomonas syringae pv. actinidiae (Psa) strains.
The presence of each CDS in the respective genome is listed below each labeled strain column. If a cell is blank the respective strain does not have the gene.
Gene	Non-unique Gene name	Annotation	No. isolates	No. sequences	Avg sequences per isolate	Genome Fragment	Order within Fragment	Accessory Fragment	Accessory Order with Fragment	QC	Min group size nuc	Max group size nuc	Avg group size nuc	QSY6	JZY2	YXH1
group_100		hypothetical protein	3	3	1	1	719				296	308	300	QSY6_01337	JZY2_04509	YXH1_01302
group_1000		hypothetical protein	3	3	1	1	310				1331	1331	1331	QSY6_03033	JZY2_02102	YXH1_03114
group_1001		hypothetical protein	3	3	1	1	2083				206	206	206	QSY6_01833	JZY2_01104	YXH1_01869
group_1002		hypothetical protein	3	3	1	1	1698				839	839	839	QSY6_03804	JZY2_02662	YXH1_02471
group_1003		hypothetical protein	3	3	1	1	2529				266	266	266	QSY6_02189	JZY2_01462	YXH1_02227
group_1004		hypothetical protein	3	3	1	1	5424				446	446	446	QSY6_05858	JZY2_05751	YXH1_05888
group_1005		hypothetical protein	3	3	1	1	1305				515	515	515	QSY6_05110	JZY2_00789	YXH1_05117
group_1006		hypothetical protein	3	3	1	1	2797				1985	1985	1985	QSY6_02793	JZY2_01859	YXH1_03357
group_1007		hypothetical protein	3	3	1	1	3345				470	470	470	QSY6_03517	JZY2_01541	YXH1_03672
group_1008		hypothetical protein	3	3	1	1	5063				296	296	296	QSY6_05563	JZY2_00297	YXH1_05634
polA		DNA polymerase I	3	3	1	1	4687				2765	2765	2765	QSY6_00389	JZY2_05402	YXH1_00407
group_101		hypothetical protein	3	3	1	1	717				584	629	614	QSY6_01339	JZY2_04507	YXH1_01304
fadI		3-ketoacyl-CoA thiolase FadI	3	3	1	1	4421				1277	1277	1277	QSY6_00664	JZY2_05127	YXH1_00682
group_1011		hypothetical protein	3	3	1	1	5804				443	443	443	QSY6_04748	JZY2_03970	YXH1_04863
thpA_1		D-threitol-binding protein	3	3	1	1	270				926	926	926	QSY6_02993	JZY2_02063	YXH1_03153
group_1013		hypothetical protein	3	3	1	1	1107				920	920	920	QSY6_00721	JZY2_05070	YXH1_00739
cobH		Precorrin-8X methylmutase	3	3	1	1	1649				626	626	626	QSY6_00954	JZY2_00773	YXH1_05134
rpmA		50S ribosomal protein L27	3	3	1	1	1292				275	275	275	QSY6_00906	JZY2_04885	YXH1_00924
group_1016		hypothetical protein	3	3	1	1	4372				971	971	971	QSY6_00315	JZY2_05472	YXH1_00336
group_1017		hypothetical protein	3	3	1	1	4585				437	437	437	QSY6_00491	JZY2_05300	YXH1_00509
lgrE		Linear gramicidin dehydrogenase LgrE	3	3	1	1	2540				758	758	758	QSY6_02200	JZY2_01473	YXH1_02238
group_1019		hypothetical protein	3	3	1	1	4361				479	479	479	QSY6_00304	JZY2_05483	YXH1_00325
group_102		hypothetical protein	3	3	1	1	6109				1832	1928	1896	QSY6_01460	JZY2_04386	YXH1_01425
adh		Aldehyde dehydrogenase	3	3	1	1	4437				1520	1520	1520	QSY6_00648	JZY2_05143	YXH1_00666
group_1021		hypothetical protein	3	3	1	1	5139				338	338	338	QSY6_05639	JZY2_00221	YXH1_05710
uspA2		Universal stress protein A	3	3	1	1	3641				461	461	461	QSY6_03980	JZY2_03219	YXH1_04078
group_1023		putative protein	3	3	1	1	557				3047	3047	3047	QSY6_03220	JZY2_02287	YXH1_02870
pxpA_1		5-oxoprolinase subunit A	3	3	1	1	111				770	770	770	QSY6_03359	JZY2_02403	YXH1_02734
group_1025		hypothetical protein	3	3	1	1	2417				485	485	485	QSY6_02173	JZY2_01446	YXH1_02210
group_1026		hypothetical protein	3	3	1	1	657				446	446	446	QSY6_01399	JZY2_04447	YXH1_01364
fhuA_1		Ferrichrome outer membrane transporter/phage receptor	3	3	1	1	854				2501	2501	2501	QSY6_01203	JZY2_04641	YXH1_01168
xynR_2		HTH-type transcriptional regulator XynR	3	3	1	1	3019				809	809	809	QSY6_02606	JZY2_02877	YXH1_03724
pcaG		Protocatechuate 3,4-dioxygenase alpha chain	3	3	1	1	3265				602	602	602	QSY6_03617	JZY2_01622	YXH1_03593
group_103		hypothetical protein	3	3	1	1	6136			Hypothetical protein with no hits to refseq/uniprot/clusters/cdd/tigrfams/pfam overlapping another protein with hits	215	233	227	QSY6_01487	JZY2_04359	YXH1_01452
group_1030		hypothetical protein	3	3	1	1	2711				392	392	392	QSY6_02878	JZY2_01944	YXH1_03272
group_1031		hypothetical protein	3	3	1	1	3146				956	956	956	QSY6_03690	JZY2_02551	YXH1_02585
group_1032		hypothetical protein	3	3	1	1	887				401	401	401	QSY6_01170	JZY2_04674	YXH1_01135
group_1033		hypothetical protein	3	3	1	1	1141				203	203	203	QSY6_00755	JZY2_05035	YXH1_00774
hpt		Hypoxanthine-guanine phosphoribosyltransferase	3	3	1	1	932				557	557	557	QSY6_01125	JZY2_04719	YXH1_01090
cyoD		Cytochrome bo(3) ubiquinol oxidase subunit 4	3	3	1	1	727				332	332	332	QSY6_01329	JZY2_04517	YXH1_01294
group_1036		hypothetical protein	3	3	1	1	3994				182	182	182	QSY6_04316	JZY2_03544	YXH1_04408
dltA_2		D-alanine--D-alanyl carrier protein ligase	3	3	1	1	2755				6173	6173	6173	QSY6_02834	JZY2_01900	YXH1_03316
gsiB_1		Glutathione-binding protein GsiB	3	3	1	1	5163				1637	1637	1637	QSY6_00230	JZY2_05547	YXH1_00260
group_1039		hypothetical protein	3	3	1	1	1670				980	980	980	QSY6_03776	JZY2_02634	YXH1_02499
yhbE		putative inner membrane transporter YhbE	3	3	1	1	2049				935	962	953	QSY6_01799	JZY2_01072	YXH1_01837
group_1040		hypothetical protein	3	3	1	1	2969				209	209	209	QSY6_02563	JZY2_02918	YXH1_03778
group_1041		hypothetical protein	3	3	1	1	4543				428	428	428	QSY6_00538	JZY2_05253	YXH1_00556
leuB		3-isopropylmalate dehydrogenase	3	3	1	1	3013				1082	1082	1082	QSY6_02600	JZY2_02883	YXH1_03730
ppnN		Pyrimidine/purine nucleotide 5'-monophosphate nucleosidase	3	3	1	1	2222				1373	1373	1373	QSY6_01978	JZY2_01250	YXH1_02014
group_1044		hypothetical protein	3	3	1	1	942				908	908	908	QSY6_01115	JZY2_04729	YXH1_01080
group_1045		hypothetical protein	3	3	1	1	3596				1001	1001	1001	QSY6_02304	JZY2_03174	YXH1_04033
ftsQ		Cell division protein FtsQ	3	3	1	1	5617				869	869	869	QSY6_04563	JZY2_03780	YXH1_04676
ynbC		putative protein YnbC	3	3	1	1	5395				1757	1757	1757	QSY6_05887	JZY2_05780	YXH1_05917
group_1048		hypothetical protein	3	3	1	1	2517				350	350	350	QSY6_06060	JZY2_05948	YXH1_06053
ribH2		6,7-dimethyl-8-ribityllumazine synthase 2	3	3	1	1	2167				512	512	512	QSY6_01921	JZY2_01192	YXH1_01957
group_105		hypothetical protein	3	3	1	1	2179				557	899	671	QSY6_01937	JZY2_01208	YXH1_01973
group_1050		hypothetical protein	3	3	1	1	1214				1853	1853	1853	QSY6_00828	JZY2_04962	YXH1_00846
group_1051		hypothetical protein	3	3	1	1	1807				233	233	233	QSY6_03971	JZY2_02825	YXH1_02306
group_1052		hypothetical protein	3	3	1	1	6163				413	413	413	QSY6_01514	JZY2_04332	YXH1_01479
group_1053		hypothetical protein	3	3	1	1	4116				110	110	110	QSY6_04430	JZY2_03656	YXH1_04546
mlaE		Intermembrane phospholipid transport system permease protein MlaE	3	3	1	1	5658				797	797	797	QSY6_04604	JZY2_03821	YXH1_04717
ppiC_2		Peptidyl-prolyl cis-trans isomerase C	3	3	1	1	252				281	281	281	QSY6_02974	JZY2_02044	YXH1_03172
aptB		Apulose-4-phosphate transketolase subunit B	3	3	1	1	3225				932	932	932	QSY6_03446	JZY2_02487	YXH1_02650
group_1057		hypothetical protein	3	3	1	1	6010				440	440	440	QSY6_04953	JZY2_04180	YXH1_05073
group_1058		hypothetical protein	3	3	1	1	1572				1535	1535	1535	QSY6_05179	JZY2_00676	YXH1_05232
ldc		Lysine/ornithine decarboxylase	3	3	1	1	1230				1163	1163	1163	QSY6_00844	JZY2_04946	YXH1_00862
qseC_1		Sensor protein QseC	3	3	1	1	2207				971	1373	1239	QSY6_01963	JZY2_01234	YXH1_01999
group_1060		hypothetical protein	3	3	1	1	2833				767	767	767	QSY6_02757	JZY2_01823	YXH1_03393
folE_2		GTP cyclohydrolase 1	3	3	1	1	2354				560	560	560	QSY6_02109	JZY2_01382	YXH1_02146
group_1062		IS4 family transposase ISPsy33	3	3	1	1	4393				1355	1355	1355	QSY6_00692	JZY2_05099	YXH1_00710
mutM		Formamidopyrimidine-DNA glycosylase	3	3	1	1	5140				812	812	812	QSY6_05640	JZY2_00220	YXH1_05711
pcaR		Pca regulon regulatory protein	3	3	1	1	4155				842	842	842	QSY6_04469	JZY2_03695	YXH1_04585
fabH_2		3-oxoacyl-[acyl-carrier-protein] synthase 3	3	3	1	1	2266				926	926	926	QSY6_02022	JZY2_01294	YXH1_02058
group_1066		putative protein	3	3	1	1	2378				1409	1409	1409	QSY6_02133	JZY2_01406	YXH1_02170
group_1067		hypothetical protein	3	3	1	1	570				968	968	968	QSY6_03233	JZY2_02300	YXH1_02857
msrQ		Protein-methionine-sulfoxide reductase heme-binding subunit MsrQ	3	3	1	1	5878				632	632	632	QSY6_04822	JZY2_04049	YXH1_04942
group_1069		hypothetical protein	3	3	1	1	5632				386	386	386	QSY6_04578	JZY2_03795	YXH1_04691
psaA		Manganese ABC transporter substrate-binding lipoprotein	3	3	1	1	2547				905	932	923	QSY6_02207	JZY2_01480	YXH1_02245
group_1070		hypothetical protein	3	3	1	1	3803				1028	1028	1028	QSY6_04148	JZY2_03371	YXH1_04237
pntB		NAD(P) transhydrogenase subunit beta	3	3	1	1	5466				1454	1454	1454	QSY6_05816	JZY2_05709	YXH1_05846
group_1072		hypothetical protein	3	3	1	1	5474				947	947	947	QSY6_05802	JZY2_05695	YXH1_05832
dnaB_2		Replicative DNA helicase	3	3	1	1	1599				1394	1394	1394	QSY6_05150	JZY2_00705	YXH1_05203
sbcD		Nuclease SbcCD subunit D	3	3	1	1	1795				1244	1244	1244	QSY6_03907	JZY2_02762	YXH1_02371
cmpD_2		Bicarbonate transport ATP-binding protein CmpD	3	3	1	1	4871				860	860	860	QSY6_05434	JZY2_00424	YXH1_05484
group_1076		hypothetical protein	3	3	1	1	3759				371	371	371	QSY6_04104	JZY2_03341	YXH1_04200
arpC		Antibiotic efflux pump outer membrane protein ArpC	3	3	1	1	4150				1460	1460	1460	QSY6_04464	JZY2_03690	YXH1_04580
group_1078		hypothetical protein	3	3	1	1	5684				1052	1052	1052	QSY6_04630	JZY2_03847	YXH1_04743
group_1079		hypothetical protein	3	3	1	1	1933				614	614	614	QSY6_01688	JZY2_00955	YXH1_01725
group_108		hypothetical protein	3	3	1	1	2595				929	971	943	QSY6_02255	JZY2_01528	YXH1_02293
rluC		Ribosomal large subunit pseudouridine synthase C	3	3	1	1	3719				968	968	968	QSY6_04061	JZY2_03300	YXH1_04159
chaA		Sodium-potassium/proton antiporter ChaA	3	3	1	1	4400				1094	1094	1094	QSY6_00685	JZY2_05106	YXH1_00703
group_1082		hypothetical protein	3	3	1	1	1964				380	380	380	QSY6_01715	JZY2_00987	YXH1_01752
group_1083		hypothetical protein	3	3	1	1	5061				1298	1298	1298	QSY6_05561	JZY2_00299	YXH1_05632
group_1084		hypothetical protein	3	3	1	1	4811				398	398	398	QSY6_00167	JZY2_00139	YXH1_00139
yccS		Inner membrane protein YccS	3	3	1	1	1522				2198	2198	2198	QSY6_05229	JZY2_00629	YXH1_05279
group_1086	btuD_3	Vitamin B12 import ATP-binding protein BtuD	3	3	1	1	3204				1088	1088	1088	QSY6_03425	JZY2_02466	YXH1_02671
truD		tRNA pseudouridine synthase D	3	3	1	1	6222				1058	1058	1058	QSY6_01570	JZY2_04273	YXH1_01535
sasA_10		Adaptive-response sensory-kinase SasA	3	3	1	1	3581				1319	1319	1319	QSY6_02324	JZY2_03154	YXH1_04013
group_1089		hypothetical protein	3	3	1	1	3787				341	341	341	QSY6_04134	JZY2_03364	YXH1_04223
hicd		Homoisocitrate dehydrogenase	3	3	1	1	3418				1106	1190	1162	QSY6_02491	JZY2_02990	YXH1_03850
gdh_2		Glucose 1-dehydrogenase	3	3	1	1	4036				761	761	761	QSY6_04376	JZY2_03575	YXH1_04464
cspA		Major cold shock protein CspA	3	3	1	1	788				212	212	212	QSY6_01268	JZY2_04576	YXH1_01233
pepP		Xaa-Pro aminopeptidase	3	3	1	1	4896				1334	1334	1334	QSY6_05455	JZY2_00401	YXH1_05507
group_1093		hypothetical protein	3	3	1	1	4079				617	617	617	QSY6_04419	JZY2_03618	YXH1_04507
rpmB		50S ribosomal protein L28	3	3	1	1	4785				233	233	233	QSY6_00141	JZY2_00113	YXH1_00113
group_1095		hypothetical protein	3	3	1	1	5037				713	713	713	QSY6_05537	JZY2_00323	YXH1_05607
glnS		Glutamine--tRNA ligase	3	3	1	1	1775				1694	1694	1694	QSY6_03887	JZY2_02742	YXH1_02391
group_1097		hypothetical protein	3	3	1	1	4125				446	446	446	QSY6_04439	JZY2_03665	YXH1_04555
group_1098		hypothetical protein	3	3	1	1	5499				314	314	314	QSY6_05777	JZY2_05680	YXH1_05807
serB2		Phosphoserine phosphatase SerB2	3	3	1	1	1569				1256	1256	1256	QSY6_05182	JZY2_00673	YXH1_05235
group_11		hypothetical protein	3	3	1	1	1836				536	602	570	QSY6_03943	JZY2_02798	YXH1_02333
group_110		hypothetical protein	3	3	1	1	3032				389	431	403	QSY6_02619	JZY2_02864	YXH1_03711
lsrC		Autoinducer 2 import system permease protein LsrC	3	3	1	1	303				854	854	854	QSY6_03026	JZY2_02095	YXH1_03121
group_1101		hypothetical protein	3	3	1	1	6254				431	431	431	QSY6_01605	JZY2_04239	YXH1_01569
group_1102		hypothetical protein	3	3	1	1	1890				311	311	311	QSY6_01646	JZY2_04196	YXH1_01695
group_1103		hypothetical protein	3	3	1	1	848				332	332	332	QSY6_01209	JZY2_04635	YXH1_01174
group_1104		hypothetical protein	3	3	1	1	2054				953	953	953	QSY6_01804	JZY2_01077	YXH1_01842
hrcN		Type III secretion ATP synthase HrcN	3	3	1	1	656				1349	1349	1349	QSY6_01400	JZY2_04446	YXH1_01365
group_1106		hypothetical protein	3	3	1	1	1632				1064	1064	1064	QSY6_00937	JZY2_00756	YXH1_05151
gatB		Aspartyl/glutamyl-tRNA(Asn/Gln) amidotransferase subunit B	3	3	1	1	5688				1463	1463	1463	QSY6_04634	JZY2_03851	YXH1_04747
group_1108		hypothetical protein	3	3	1	1	2317				1412	1412	1412	QSY6_02073	JZY2_01345	YXH1_02109
rutR_1		HTH-type transcriptional regulator RutR	3	3	1	1	4389				656	656	656	QSY6_00696	JZY2_05095	YXH1_00714
group_111		hypothetical protein	3	3	1	1	3033				461	1484	802	QSY6_02620	JZY2_02863	YXH1_03710
phzF		Trans-2,3-dihydro-3-hydroxyanthranilate isomerase	3	3	1	1	2731				842	842	842	QSY6_02858	JZY2_01924	YXH1_03292
mtnA		Methylthioribose-1-phosphate isomerase	3	3	1	1	2064				1076	1076	1076	QSY6_01814	JZY2_01087	YXH1_01852
group_1112		hypothetical protein	3	3	1	1	3532				2522	2522	2522	QSY6_02375	JZY2_03105	YXH1_03964
ubiC		Chorismate pyruvate-lyase	3	3	1	1	5454				560	560	560	QSY6_05828	JZY2_05721	YXH1_05858
rapA_2		RNA polymerase-associated protein RapA	3	3	1	1	3944				2846	2846	2846	QSY6_04266	JZY2_03494	YXH1_04358
group_1115		hypothetical protein	3	3	1	1	2174				194	194	194	QSY6_01931	JZY2_01202	YXH1_01967
group_1116		IS21 family transposase ISPsy40	3	3	1	1	3026				341	341	341	QSY6_02613	JZY2_02870	YXH1_03717
czcS_1		Sensor protein CzcS	3	3	1	1	4650				1391	1391	1391	QSY6_00426	JZY2_05365	YXH1_00444
hscA_2		Chaperone protein HscA	3	3	1	1	5361				1436	1436	1436	QSY6_05921	JZY2_05814	YXH1_05951
group_1119		hypothetical protein	3	3	1	1	4734				278	278	278	QSY6_00341	JZY2_05447	YXH1_00362
hcp1_3		hypothetical protein	3	3	1	1	2802				137	401	225	QSY6_02788	JZY2_01854	YXH1_03362
dapE_2		Succinyl-diaminopimelate desuccinylase	3	3	1	1	2788				1427	1427	1427	QSY6_02801	JZY2_01867	YXH1_03349
group_1121		hypothetical protein	3	3	1	1	721				1652	1652	1652	QSY6_01335	JZY2_04511	YXH1_01300
copA_3		Copper-exporting P-type ATPase	3	3	1	1	2315				2471	2471	2471	QSY6_02071	JZY2_01343	YXH1_02107
group_1123		hypothetical protein	3	3	1	1	1433				392	392	392	QSY6_05318	JZY2_00540	YXH1_05368
yceD_1		Large ribosomal RNA subunit accumulation protein YceD	3	3	1	1	3715				527	527	527	QSY6_04057	JZY2_03296	YXH1_04155
group_1125		hypothetical protein	3	3	1	1	5854				1076	1076	1076	QSY6_04793	JZY2_04020	YXH1_04913
group_1126		hypothetical protein	3	3	1	1	1633				1601	1601	1601	QSY6_00938	JZY2_00757	YXH1_05150
group_1127		hypothetical protein	3	3	1	1	2798				833	833	833	QSY6_02792	JZY2_01858	YXH1_03358
mipA_2		MltA-interacting protein	3	3	1	1	2713				188	188	188	QSY6_02876	JZY2_01942	YXH1_03274
radA		DNA repair protein RadA	3	3	1	1	1202				1367	1367	1367	QSY6_00816	JZY2_04974	YXH1_00834
hrcQa		Type III secretion protein hrcQa	3	3	1	1	659				716	716	716	QSY6_01397	JZY2_04449	YXH1_01362
group_1131		hypothetical protein	3	3	1	1	5036				488	488	488	QSY6_05536	JZY2_00324	YXH1_05606
mdcG		Phosphoribosyl-dephospho-CoA transferase	3	3	1	1	1439				635	635	635	QSY6_05312	JZY2_00546	YXH1_05362
group_1133		hypothetical protein	3	3	1	1	3912				413	413	413	QSY6_04234	JZY2_03463	YXH1_04327
dppD_1		Dipeptide transport ATP-binding protein DppD	3	3	1	1	1235				968	968	968	QSY6_00849	JZY2_04941	YXH1_00867
pstS_3		Phosphate-binding protein PstS	3	3	1	1	3470				1025	1025	1025	QSY6_02440	JZY2_03044	YXH1_03903
lptB_2		Lipopolysaccharide export system ATP-binding protein LptB	3	3	1	1	307				794	794	794	QSY6_03030	JZY2_02099	YXH1_03117
panS		Pantothenate precursors transporter PanS	3	3	1	1	3773				959	959	959	QSY6_04120	JZY2_03357	YXH1_04216
group_1138		hypothetical protein	3	3	1	1	3378				899	899	899	QSY6_02531	JZY2_02950	YXH1_03810
cysG		Siroheme synthase	3	3	1	1	3544				1394	1394	1394	QSY6_02361	JZY2_03117	YXH1_03976
group_114		hypothetical protein	3	3	1	1	2767				1586	1661	1611	QSY6_02822	JZY2_01888	YXH1_03328
group_1140		hypothetical protein	3	3	1	1	688				287	287	287	QSY6_01368	JZY2_04478	YXH1_01333
blc		Outer membrane lipoprotein Blc	3	3	1	1	1346				542	542	542	QSY6_05405	JZY2_00453	YXH1_05455
group_1142		hypothetical protein	3	3	1	1	4228				275	275	275	QSY6_00209	JZY2_05527	YXH1_00281
group_1143		hypothetical protein	3	3	1	1	2078				569	569	569	QSY6_01828	JZY2_01101	YXH1_01866
group_1144		hypothetical protein	3	3	1	1	3189				1247	1247	1247	QSY6_03647	JZY2_02508	YXH1_02628
ykfA		putative murein peptide carboxypeptidase	3	3	1	1	2347				935	935	935	QSY6_02102	JZY2_01375	YXH1_02139
atoC_1		Regulatory protein AtoC	3	3	1	1	2274				1415	1415	1415	QSY6_02030	JZY2_01302	YXH1_02066
group_1147		hypothetical protein	3	3	1	1	3156				329	329	329	QSY6_03680	JZY2_02541	YXH1_02595
group_1148		DNA-binding protein HRL53	3	3	1	1	2467				314	314	314	QSY6_06011	JZY2_05907	YXH1_06016
greB_1		Transcription elongation factor GreB	3	3	1	1	1210				497	497	497	QSY6_00824	JZY2_04966	YXH1_00842
group_115		hypothetical protein	3	3	1	1	278				671	836	726	QSY6_03001	JZY2_02071	YXH1_03145
recN		DNA repair protein RecN	3	3	1	1	5720				1673	1673	1673	QSY6_04668	JZY2_03885	YXH1_04781
group_1151		hypothetical protein	3	3	1	1	1892				476	476	476	QSY6_01648	JZY2_04194	YXH1_01697
rhtC_2		Threonine efflux protein	3	3	1	1	60				644	644	644	QSY6_03410	JZY2_02451	YXH1_02686
group_1153		hypothetical protein	3	3	1	1	5670				128	128	128	QSY6_04616	JZY2_03833	YXH1_04729
sfnG_2		FMNH(2)-dependent dimethylsulfone monooxygenase	3	3	1	1	3412				1193	1193	1193	QSY6_02497	JZY2_02984	YXH1_03844
hrcQb		Type III secretion protein HrcQb	3	3	1	1	660				401	401	401	QSY6_01396	JZY2_04450	YXH1_01361
upp		Uracil phosphoribosyltransferase	3	3	1	1	933				638	638	638	QSY6_01124	JZY2_04720	YXH1_01089
hmp		Flavohemoprotein	3	3	1	1	6107				1187	1187	1187	QSY6_01458	JZY2_04388	YXH1_01423
catD_4		3-oxoadipate enol-lactonase 2	3	3	1	1	1373				857	857	857	QSY6_05377	JZY2_00480	YXH1_05428
group_1159		hypothetical protein	3	3	1	1	3629				380	380	380	QSY6_02271	JZY2_03207	YXH1_04066
dinG_1		3'-5' exonuclease DinG	3	3	1	1	445				2081	2327	2245	QSY6_03109	JZY2_02176	YXH1_02980
group_1160		hypothetical protein	3	3	1	1	5509				428	428	428	QSY6_05767	JZY2_05670	YXH1_05797
group_1161		hypothetical protein	3	3	1	1	244				554	554	554	QSY6_02966	JZY2_02036	YXH1_03180
group_1162		hypothetical protein	3	3	1	1	2091				524	524	524	QSY6_01841	JZY2_01112	YXH1_01877
group_1163		hypothetical protein	3	3	1	1	1887				209	209	209	QSY6_01643	JZY2_04199	YXH1_01692
pagL		Lipid A deacylase PagL	3	3	1	1	954				518	518	518	QSY6_01103	JZY2_04741	YXH1_01068
group_1165		hypothetical protein	3	3	1	1	920				722	722	722	QSY6_01137	JZY2_04707	YXH1_01102
oprD_3		Porin D	3	3	1	1	6253				1346	1346	1346	QSY6_01604	JZY2_04240	YXH1_01568
group_1167		hypothetical protein	3	3	1	1	784				1511	1511	1511	QSY6_01272	JZY2_04572	YXH1_01237
alc		allantoicase	3	3	1	1	1704				995	995	995	QSY6_03810	JZY2_02668	YXH1_02465
ftsY		Signal recognition particle receptor FtsY	3	3	1	1	5128				1544	1544	1544	QSY6_05628	JZY2_00232	YXH1_05699
group_1170		hypothetical protein	3	3	1	1	4601				980	980	980	QSY6_00475	JZY2_05316	YXH1_00493
group_1171		hypothetical protein	3	3	1	1	5338				188	188	188	QSY6_05975	JZY2_05837	YXH1_05974
cidA		Holin-like protein CidA	3	3	1	1	4430				362	362	362	QSY6_00655	JZY2_05136	YXH1_00673
group_1173		hypothetical protein	3	3	1	1	3111				1454	1454	1454	QSY6_03721	JZY2_02577	YXH1_02554
flhB_2		Flagellar biosynthetic protein FlhB	3	3	1	1	3174				323	323	323	QSY6_03662	JZY2_02523	YXH1_02613
rbsB_4		Ribose import binding protein RbsB	3	3	1	1	5964				944	944	944	QSY6_04908	JZY2_04135	YXH1_05028
murI		Glutamate racemase	3	3	1	1	955				827	827	827	QSY6_01102	JZY2_04742	YXH1_01067
group_1177		hypothetical protein	3	3	1	1	1790				944	944	944	QSY6_03902	JZY2_02757	YXH1_02376
thiK		Thiamine kinase	3	3	1	1	3402				935	935	935	QSY6_02507	JZY2_02974	YXH1_03834
csrA_4		Carbon storage regulator	3	3	1	1	3861				194	194	194	QSY6_04183	JZY2_03411	YXH1_04276
group_118		hypothetical protein	3	3	1	1	199				1133	1619	1457	QSY6_03261	JZY2_02311	YXH1_02821
rep_5		ATP-dependent DNA helicase Rep	3	3	1	1	532				2492	2492	2492	QSY6_03195	JZY2_02263	YXH1_02894
rsmE		Ribosomal RNA small subunit methyltransferase E	3	3	1	1	1445				719	719	719	QSY6_05306	JZY2_00552	YXH1_05356
group_1182		hypothetical protein	3	3	1	1	764				563	563	563	QSY6_01292	JZY2_04554	YXH1_01257
yfhM_2		Alpha-2-macroglobulin	3	3	1	1	1065				551	551	551	QSY6_00992	JZY2_04850	YXH1_00959
group_1184		hypothetical protein	3	3	1	1	5768				899	899	899	QSY6_04720	JZY2_03939	YXH1_04831
yaaA		Peroxide stress resistance protein YaaA	3	3	1	1	816				779	779	779	QSY6_01240	JZY2_04604	YXH1_01205
glnA		Glutamine synthetase	3	3	1	1	4673				1406	1406	1406	QSY6_00403	JZY2_05388	YXH1_00421
proA		Gamma-glutamyl phosphate reductase	3	3	1	1	1050				1265	1265	1265	QSY6_01007	JZY2_04835	YXH1_00974
group_1188		hypothetical protein	3	3	1	1	5475				776	776	776	QSY6_05801	JZY2_05694	YXH1_05831
ygfF		putative oxidoreductase YgfF	3	3	1	1	505				746	746	746	QSY6_03168	JZY2_02236	YXH1_02921
group_119		hypothetical protein	3	3	1	1	212				443	2270	1661	QSY6_03273	JZY2_02324	YXH1_02832
group_1190		hypothetical protein	3	3	1	1	2528				251	251	251	QSY6_02188	JZY2_01461	YXH1_02226
zupT		Zinc transporter ZupT	3	3	1	1	2372				917	917	917	QSY6_02127	JZY2_01400	YXH1_02164
otnI_2		2-oxo-tetronate isomerase	3	3	1	1	1459				785	785	785	QSY6_05292	JZY2_00566	YXH1_05342
group_1193		hypothetical protein	3	3	1	1	6001				557	557	557	QSY6_04944	JZY2_04171	YXH1_05064
group_1194		hypothetical protein	3	3	1	1	1103				578	578	578	QSY6_00717	JZY2_05074	YXH1_00735
group_1195		hypothetical protein	3	3	1	1	4614				1562	1562	1562	QSY6_00462	JZY2_05329	YXH1_00480
fecR_6		Protein FecR	3	3	1	1	5110				992	992	992	QSY6_05610	JZY2_00250	YXH1_05681
mcpQ_4		Methyl-accepting chemotaxis protein McpQ	3	3	1	1	1358				1916	1916	1916	QSY6_05392	JZY2_00465	YXH1_05443
group_1198		hypothetical protein	3	3	1	1	1975				1178	1178	1178	QSY6_01726	JZY2_00998	YXH1_01763
group_1199		hypothetical protein	3	3	1	1	6151				689	689	689	QSY6_01502	JZY2_04344	YXH1_01467
group_1200		hypothetical protein	3	3	1	1	1000				692	692	692	QSY6_01057	JZY2_04787	YXH1_01022
group_1201		hypothetical protein	3	3	1	1	5677				521	521	521	QSY6_04623	JZY2_03840	YXH1_04736
intS_2		Prophage integrase IntS	3	3	1	1	5760				1241	1241	1241	QSY6_04710	JZY2_03927	YXH1_04819
gbpA		GlcNAc-binding protein A	3	3	1	1	392				668	668	668	QSY6_03056	JZY2_02125	YXH1_03031
group_1204		hypothetical protein	3	3	1	1	3868				854	854	854	QSY6_04190	JZY2_03418	YXH1_04283
group_1205		hypothetical protein	3	3	1	1	6132				629	629	629	QSY6_01483	JZY2_04363	YXH1_01448
group_1206		hypothetical protein	3	3	1	1	5158				449	449	449	QSY6_00225	JZY2_05542	YXH1_00265
rplE		50S ribosomal protein L5	3	3	1	1	4517				539	539	539	QSY6_00568	JZY2_05223	YXH1_00586
lgrD_1		Linear gramicidin synthase subunit D	3	3	1	1	2541				13019	13019	13019	QSY6_02201	JZY2_01474	YXH1_02239
dnaN		Beta sliding clamp	3	3	1	1	4255				1103	1103	1103	QSY6_00002	JZY2_00002	YXH1_00002
group_121		hypothetical protein	3	3	1	1	132				1940	2366	2224	QSY6_03338	JZY2_02382	YXH1_02755
hexR_3		HTH-type transcriptional regulator HexR	3	3	1	1	5418				866	866	866	QSY6_05864	JZY2_05757	YXH1_05894
group_1211		hypothetical protein	3	3	1	1	6233				416	416	416	QSY6_01581	JZY2_04262	YXH1_01546
C1-hpah		p-hydroxyphenylacetate 3-hydroxylase, reductase component	3	3	1	1	3192				536	536	536	QSY6_03644	JZY2_02505	YXH1_02631
group_1213		hypothetical protein	3	3	1	1	3193				935	935	935	QSY6_03643	JZY2_02504	YXH1_02632
sspA		Stringent starvation protein A	3	3	1	1	5636				617	617	617	QSY6_04582	JZY2_03799	YXH1_04695
ureE_2		Urease accessory protein UreE	3	3	1	1	1620				500	500	500	QSY6_05129	JZY2_00726	YXH1_05182
sixA		Phosphohistidine phosphatase SixA	3	3	1	1	3100				455	455	455	QSY6_03730	JZY2_02588	YXH1_02545
group_1217		hypothetical protein	3	3	1	1	3588				1808	1808	1808	QSY6_02312	JZY2_03166	YXH1_04025
grxC		Glutaredoxin 3	3	3	1	1	4722				251	251	251	QSY6_00353	JZY2_05437	YXH1_00372
group_1219		hypothetical protein	3	3	1	1	1464				455	455	455	QSY6_05287	JZY2_00571	YXH1_05337
group_122		hypothetical protein	3	3	1	1	3201				500	665	610	QSY6_03638	JZY2_02498	YXH1_02639
yfdC		Inner membrane protein YfdC	3	3	1	1	3494				935	935	935	QSY6_02413	JZY2_03067	YXH1_03926
group_1221		hypothetical protein	3	3	1	1	3733				899	899	899	QSY6_04077	JZY2_03314	YXH1_04173
pcaB_1		3-carboxy-cis,cis-muconate cycloisomerase	3	3	1	1	2719				1355	1355	1355	QSY6_02870	JZY2_01936	YXH1_03280
group_1223		hypothetical protein	3	3	1	1	4330				1898	1898	1898	QSY6_00088	JZY2_00064	YXH1_00064
csrA2		Translational regulator CsrA2	3	3	1	1	2171				188	188	188	QSY6_01925	JZY2_01196	YXH1_01961
group_1225		hypothetical protein	3	3	1	1	3309				362	362	362	QSY6_03481	JZY2_01577	YXH1_03636
group_1226		hypothetical protein	3	3	1	1	5766				281	281	281	QSY6_04716	JZY2_03933	YXH1_04825
group_1227		hypothetical protein	3	3	1	1	1660				992	992	992	QSY6_03766	JZY2_02624	YXH1_02509
aaeB_2		p-hydroxybenzoic acid efflux pump subunit AaeB	3	3	1	1	2970				2087	2087	2087	QSY6_02564	JZY2_02917	YXH1_03777
group_1229		hypothetical protein	3	3	1	1	2691				779	779	779	QSY6_02895	JZY2_01964	YXH1_03252
group_123	lutR_1	HTH-type transcriptional regulator LutR	3	3	1	1	1803				650	713	671	QSY6_03915	JZY2_02770	YXH1_02363
group_1230		hypothetical protein	3	3	1	1	5524				464	464	464	QSY6_05752	JZY2_05655	YXH1_05783
group_1231		hypothetical protein	3	3	1	1	1063				902	902	902	QSY6_00994	JZY2_04848	YXH1_00961
group_1232		hypothetical protein	3	3	1	1	6097				185	185	185	QSY6_01627	JZY2_04217	YXH1_01674
pyrG_2		CTP synthase	3	3	1	1	3612				734	734	734	QSY6_02288	JZY2_03190	YXH1_04049
soxB_2		Sarcosine oxidase subunit beta	3	3	1	1	5095				1250	1250	1250	QSY6_05595	JZY2_00265	YXH1_05666
group_1235		IS3 family transposase ISPsy37	3	3	1	1	5229				296	296	296	QSY6_05675	JZY2_05581	YXH1_00226
amtB		Ammonia channel	3	3	1	1	4839				1337	1337	1337	QSY6_00195	JZY2_00167	YXH1_00167
proY		Proline-specific permease ProY	3	3	1	1	4953				1376	1376	1376	QSY6_05512	JZY2_00345	YXH1_05563
hisD		Histidinol dehydrogenase	3	3	1	1	5651				1346	1346	1346	QSY6_04597	JZY2_03814	YXH1_04710
rimP		Ribosome maturation factor RimP	3	3	1	1	5705				476	476	476	QSY6_04651	JZY2_03868	YXH1_04764
fsr		Fosmidomycin resistance protein	3	3	1	1	1831				1142	1235	1173	QSY6_03948	JZY2_02803	YXH1_02328
vldW_1		Validamycin A dioxygenase	3	3	1	1	4406				965	965	965	QSY6_00679	JZY2_05112	YXH1_00697
group_1241		hypothetical protein	3	3	1	1	3887				320	320	320	QSY6_04209	JZY2_03438	YXH1_04302
kgtP_3		Alpha-ketoglutarate permease	3	3	1	1	4151				1301	1301	1301	QSY6_04465	JZY2_03691	YXH1_04581
rcsC_17		Sensor histidine kinase RcsC	3	3	1	1	266				1928	1928	1928	QSY6_02989	JZY2_02059	YXH1_03157
phaJ		(R)-specific enoyl-CoA hydratase	3	3	1	1	3940				470	470	470	QSY6_04262	JZY2_03490	YXH1_04354
mltF_2		Membrane-bound lytic murein transglycosylase F	3	3	1	1	3153				1421	1421	1421	QSY6_03683	JZY2_02544	YXH1_02592
rfaG		Lipopolysaccharide core biosynthesis protein RfaG	3	3	1	1	1530				1121	1121	1121	QSY6_05221	JZY2_00637	YXH1_05271
group_1247		hypothetical protein	3	3	1	1	6086				374	374	374	QSY6_01637	JZY2_04205	YXH1_01686
mntB_2		Manganese transport system membrane protein MntB	3	3	1	1	2727				869	869	869	QSY6_02862	JZY2_01928	YXH1_03288
dctD_2		C4-dicarboxylate transport transcriptional regulatory protein DctD	3	3	1	1	676				908	908	908	QSY6_01380	JZY2_04466	YXH1_01345
group_125		hypothetical protein	3	3	1	1	3761				365	452	423	QSY6_04106	JZY2_03343	YXH1_04202
nrtA		Nitrate/nitrite binding protein NrtA	3	3	1	1	3079				1211	1211	1211	QSY6_03751	JZY2_02609	YXH1_02524
lpdG		Dihydrolipoyl dehydrogenase	3	3	1	1	3053				1436	1436	1436	QSY6_02640	JZY2_02842	YXH1_03689
group_1252		hypothetical protein	3	3	1	1	1542				1436	1436	1436	QSY6_05209	JZY2_00646	YXH1_05262
group_1253		hypothetical protein	3	3	1	1	6028				1367	1367	1367	QSY6_04971	JZY2_00915	YXH1_05091
group_1254		hypothetical protein	3	3	1	1	4408				692	692	692	QSY6_00677	JZY2_05114	YXH1_00695
group_1255		hypothetical protein	3	3	1	1	2589				260	260	260	QSY6_02249	JZY2_01522	YXH1_02287
fadD_1		Long-chain-fatty-acid--CoA ligase	3	3	1	1	3938				1691	1691	1691	QSY6_04260	JZY2_03488	YXH1_04352
group_1257		hypothetical protein	3	3	1	1	917				182	182	182	QSY6_01140	JZY2_04704	YXH1_01105
group_1258		hypothetical protein	3	3	1	1	4986				560	560	560	QSY6_02941	JZY2_02010	YXH1_03206
group_1259		hypothetical protein	3	3	1	1	4565				545	545	545	QSY6_00511	JZY2_05280	YXH1_00529
group_126		hypothetical protein	3	3	1	1	3786				728	1673	1358	QSY6_04133	JZY2_03363	YXH1_04222
group_1260		hypothetical protein	3	3	1	1	5195				1511	1511	1511	QSY6_00246	JZY2_00203	YXH1_05728
ddpC_1		putative D,D-dipeptide transport system permease protein DdpC	3	3	1	1	1263				863	863	863	QSY6_00877	JZY2_04914	YXH1_00895
coaBC		Coenzyme A biosynthesis bifunctional protein CoaBC	3	3	1	1	4788				1247	1247	1247	QSY6_00144	JZY2_00116	YXH1_00116
pbpG		D-alanyl-D-alanine endopeptidase	3	3	1	1	4985				941	941	941	QSY6_02940	JZY2_02009	YXH1_03207
group_1264	btuD_4	Vitamin B12 import ATP-binding protein BtuD	3	3	1	1	2753				1781	1781	1781	QSY6_02836	JZY2_01902	YXH1_03314
aam_2		Acylamidase	3	3	1	1	3406				1427	1427	1427	QSY6_02503	JZY2_02978	YXH1_03838
group_1266		hypothetical protein	3	3	1	1	5507				194	194	194	QSY6_05769	JZY2_05672	YXH1_05799
group_1267		hypothetical protein	3	3	1	1	2133				413	413	413	QSY6_01887	JZY2_01158	YXH1_01923
dcyD_1		D-cysteine desulfhydrase	3	3	1	1	3681				944	944	944	QSY6_04020	JZY2_03259	YXH1_04118
sacB_1		Levansucrase	3	3	1	1	3077				1055	1055	1055	QSY6_03753	JZY2_02611	YXH1_02522
group_127		hypothetical protein	3	3	1	1	3789				140	164	148	QSY6_04136	JZY2_03366	YXH1_04225
group_1270		hypothetical protein	3	3	1	1	2399				524	524	524	QSY6_02155	JZY2_01428	YXH1_02192
group_1271		hypothetical protein	3	3	1	1	5071				1919	1919	1919	QSY6_05571	JZY2_00289	YXH1_05642
oppD_3		Oligopeptide transport ATP-binding protein OppD	3	3	1	1	2786				1001	1001	1001	QSY6_02803	JZY2_01869	YXH1_03347
algA_2		Alginate biosynthesis protein AlgA	3	3	1	1	828				1451	1451	1451	QSY6_01228	JZY2_04616	YXH1_01193
elaA		Protein ElaA	3	3	1	1	1520				458	458	458	QSY6_05231	JZY2_00627	YXH1_05281
group_1275		hypothetical protein	3	3	1	1	2255				1760	1760	1760	QSY6_02011	JZY2_01283	YXH1_02047
group_1276		Mannuronan synthase	3	3	1	1	819				1172	1172	1172	QSY6_01237	JZY2_04607	YXH1_01202
rpsT		30S ribosomal protein S20	3	3	1	1	1314				278	278	278	QSY6_05119	JZY2_00780	YXH1_05126
epsF		Type II secretion system protein F	3	3	1	1	3515				1202	1202	1202	QSY6_02393	JZY2_03087	YXH1_03946
copA_2		Copper resistance protein A	3	3	1	1	1967				1778	1778	1778	QSY6_01718	JZY2_00990	YXH1_01755
group_128		hypothetical protein	3	3	1	1	3793				197	257	217	QSY6_04138	JZY2_03368	YXH1_04227
clpB		Chaperone protein ClpB	3	3	1	1	6431				2564	2564	2564	QSY6_05095	JZY2_00804	YXH1_05102
group_1281		hypothetical protein	3	3	1	1	5271				1619	1619	1619	QSY6_05718	JZY2_05624	YXH1_00183
group_1282		hypothetical protein	3	3	1	1	4213				680	680	680	QSY6_04527	JZY2_03752	YXH1_04642
yebS		Intermembrane transport protein YebS	3	3	1	1	3390				638	638	638	QSY6_02519	JZY2_02962	YXH1_03822
oatA		O-acetyltransferase OatA	3	3	1	1	5866				596	596	596	QSY6_04805	JZY2_04032	YXH1_04925
mexB_2		Multidrug resistance protein MexB	3	3	1	1	318				3146	3146	3146	QSY6_03041	JZY2_02110	YXH1_03106
group_1286		hypothetical protein	3	3	1	1	5697				374	374	374	QSY6_04643	JZY2_03860	YXH1_04756
cirA		Colicin I receptor	3	3	1	1	1279				1970	1970	1970	QSY6_00893	JZY2_04898	YXH1_00911
group_1288		hypothetical protein	3	3	1	1	4040				1079	1079	1079	QSY6_04380	JZY2_03579	YXH1_04468
group_1289		hypothetical protein	3	3	1	1	2758				1082	1082	1082	QSY6_02831	JZY2_01897	YXH1_03319
group_1290		hypothetical protein	3	3	1	1	2913				1349	1349	1349	QSY6_02684	JZY2_01748	YXH1_03466
group_1291		hypothetical protein	3	3	1	1	2057				2456	2456	2456	QSY6_01807	JZY2_01080	YXH1_01845
group_1292		hypothetical protein	3	3	1	1	4684				275	275	275	QSY6_00392	JZY2_05399	YXH1_00410
cmpR_1		HTH-type transcriptional activator CmpR	3	3	1	1	6237				926	926	926	QSY6_01585	JZY2_04258	YXH1_01550
group_1294		hypothetical protein	3	3	1	1	6026				473	473	473	QSY6_04969	JZY2_00917	YXH1_05089
uup		ABC transporter ATP-binding protein uup	3	3	1	1	3642				1910	1910	1910	QSY6_03981	JZY2_03220	YXH1_04079
mdtA_3		Multidrug resistance protein MdtA	3	3	1	1	6173				911	911	911	QSY6_01524	JZY2_04322	YXH1_01489
rplP		50S ribosomal protein L16	3	3	1	1	4522				413	413	413	QSY6_00563	JZY2_05228	YXH1_00581
hisA		1-(5-phosphoribosyl)-5-[(5-phosphoribosylamino)methylideneamino] imidazole-4-carboxamide isomerase	3	3	1	1	4733				737	737	737	QSY6_00342	JZY2_05446	YXH1_00363
mpl		UDP-N-acetylmuramate--L-alanyl-gamma-D-glutamyl-meso-2,6-diaminoheptandioate ligase	3	3	1	1	4436				1349	1349	1349	QSY6_00649	JZY2_05142	YXH1_00667
chrR_1		Quinone reductase	3	3	1	1	1743				560	560	560	QSY6_03852	JZY2_02707	YXH1_02426
group_1301		hypothetical protein	3	3	1	1	1227				239	239	239	QSY6_00841	JZY2_04949	YXH1_00859
ycaD		putative MFS-type transporter YcaD	3	3	1	1	2235				1379	1379	1379	QSY6_01991	JZY2_01263	YXH1_02027
rspR_2		HTH-type transcriptional repressor RspR	3	3	1	1	2186				719	719	719	QSY6_01944	JZY2_01215	YXH1_01980
purU_3		Formyltetrahydrofolate deformylase	3	3	1	1	5099				857	857	857	QSY6_05599	JZY2_00261	YXH1_05670
xylB		Xylulose kinase	3	3	1	1	449				1481	1481	1481	QSY6_03113	JZY2_02180	YXH1_02976
group_1306		hypothetical protein	3	3	1	1	4637				410	410	410	QSY6_00439	JZY2_05352	YXH1_00457
group_1307		hypothetical protein	3	3	1	1	4182				485	485	485	QSY6_04497	JZY2_03722	YXH1_04612
group_1308		hypothetical protein	3	3	1	1	1727				398	398	398	QSY6_03833	JZY2_02691	YXH1_02442
group_1309		hypothetical protein	3	3	1	1	1560				374	374	374	QSY6_05191	JZY2_00664	YXH1_05244
group_131		IS3 family transposase ISPsy31	3	3	1	1	3799				230	632	364	QSY6_04144	JZY2_03428	YXH1_04233
rcsC_10		Sensor histidine kinase RcsC	3	3	1	1	2535				2327	2327	2327	QSY6_02195	JZY2_01468	YXH1_02233
ribE		Riboflavin synthase	3	3	1	1	4467				662	662	662	QSY6_00618	JZY2_05173	YXH1_00636
dhaA		Haloalkane dehalogenase	3	3	1	1	2935				881	881	881	QSY6_02662	JZY2_01726	YXH1_03488
group_1313		hypothetical protein	3	3	1	1	1938				1070	1070	1070	QSY6_01693	JZY2_00960	YXH1_01730
hisZ_1		ATP phosphoribosyltransferase regulatory subunit	3	3	1	1	2744				584	584	584	QSY6_02845	JZY2_01911	YXH1_03305
ureG_1		Urease accessory protein UreG	3	3	1	1	3220				662	662	662	QSY6_03441	JZY2_02482	YXH1_02655
nudE		ADP compounds hydrolase NudE	3	3	1	1	5529				566	566	566	QSY6_05747	JZY2_05650	YXH1_05778
purR		HTH-type transcriptional repressor PurR	3	3	1	1	2607				1016	1016	1016	QSY6_03586	JZY2_01653	YXH1_03562
group_1318		hypothetical protein	3	3	1	1	5545				461	461	461	QSY6_05729	JZY2_05635	YXH1_05763
zapA		Cell division protein ZapA	3	3	1	1	4899				329	329	329	QSY6_05458	JZY2_00398	YXH1_05510
group_132		hypothetical protein	3	3	1	1	3926				3401	4832	4355	QSY6_04248	JZY2_03476	YXH1_04340
yihS		Sulfoquinovose isomerase	3	3	1	1	3478				1244	1244	1244	QSY6_02429	JZY2_03052	YXH1_03911
cytR_2		HTH-type transcriptional repressor CytR	3	3	1	1	5996				992	992	992	QSY6_04939	JZY2_04167	YXH1_05060
group_1322		hypothetical protein	3	3	1	1	3860				227	227	227	QSY6_04182	JZY2_03410	YXH1_04275
quiA_1		Quinate/shikimate dehydrogenase (quinone)	3	3	1	1	2793				1475	1475	1475	QSY6_02797	JZY2_01863	YXH1_03353
group_1324		Purine-binding protein	3	3	1	1	897				1091	1091	1091	QSY6_01160	JZY2_04684	YXH1_01125
rpsB		30S ribosomal protein S2	3	3	1	1	6195				743	743	743	QSY6_01543	JZY2_04300	YXH1_01508
yhdY_2		Inner membrane amino-acid ABC transporter permease protein YhdY	3	3	1	1	114				740	740	740	QSY6_03356	JZY2_02400	YXH1_02737
oppD_4		Oligopeptide transport ATP-binding protein OppD	3	3	1	1	3453				839	839	839	QSY6_02457	JZY2_03027	YXH1_03886
ppiA		Peptidyl-prolyl cis-trans isomerase A	3	3	1	1	3930				563	563	563	QSY6_04252	JZY2_03480	YXH1_04344
kup		Low affinity potassium transport system protein kup	3	3	1	1	6247				1895	1895	1895	QSY6_01596	JZY2_04248	YXH1_01560
group_1330		hypothetical protein	3	3	1	1	6246				1088	1088	1088	QSY6_01595	JZY2_04249	YXH1_01559
dppA_2		Periplasmic dipeptide transport protein	3	3	1	1	1238				1595	1595	1595	QSY6_00852	JZY2_04938	YXH1_00870
group_1332		hypothetical protein	3	3	1	1	2182				377	377	377	QSY6_01940	JZY2_01211	YXH1_01976
cadA_2		Cadmium-transporting ATPase	3	3	1	1	5400				1925	1925	1925	QSY6_05882	JZY2_05775	YXH1_05912
aer_2		Aerotaxis receptor	3	3	1	1	3844				1565	1565	1565	QSY6_04166	JZY2_03394	YXH1_04259
mshA_2		D-inositol-3-phosphate glycosyltransferase	3	3	1	1	3597				1238	1238	1238	QSY6_02303	JZY2_03175	YXH1_04034
rhaR_1		HTH-type transcriptional activator RhaR	3	3	1	1	2221				869	869	869	QSY6_01977	JZY2_01249	YXH1_02013
rcsC_13		Sensor histidine kinase RcsC	3	3	1	1	3097				1925	1925	1925	QSY6_03733	JZY2_02591	YXH1_02542
pilQ		Type IV pilus biogenesis and competence protein PilQ	3	3	1	1	1390				2135	2135	2135	QSY6_05360	JZY2_00497	YXH1_05411
group_1339		Galactitol 2-dehydrogenase	3	3	1	1	3688				818	818	818	QSY6_04030	JZY2_03269	YXH1_04128
group_134		hypothetical protein	3	3	1	1	4176				203	500	401	QSY6_04490	JZY2_03716	YXH1_04606
mrdB		Peptidoglycan glycosyltransferase MrdB	3	3	1	1	1045				1145	1145	1145	QSY6_01012	JZY2_04830	YXH1_00979
group_1341		6-phosphogluconate dehydrogenase, NAD(+)-dependent, decarboxylating	3	3	1	1	3327				974	974	974	QSY6_03499	JZY2_01559	YXH1_03654
yihG_1		putative acyltransferase YihG	3	3	1	1	892				905	905	905	QSY6_01165	JZY2_04679	YXH1_01130
ycgR		Flagellar brake protein YcgR	3	3	1	1	2236				746	746	746	QSY6_01992	JZY2_01264	YXH1_02028
pal_2		Peptidoglycan-associated lipoprotein	3	3	1	1	6269				500	500	500	QSY6_01620	JZY2_04224	YXH1_01584
group_1345		hypothetical protein	3	3	1	1	2812				113	113	113	QSY6_02778	JZY2_01844	YXH1_03372
group_1346	sasA_13	Adaptive-response sensory-kinase SasA	3	3	1	1	3109				1034	1034	1034	QSY6_03723	JZY2_02579	YXH1_02552
group_1347		hypothetical protein	3	3	1	1	3943				341	341	341	QSY6_04265	JZY2_03493	YXH1_04357
paoC_1		Aldehyde oxidoreductase molybdenum-binding subunit PaoC	3	3	1	1	1194				2201	2201	2201	QSY6_00808	JZY2_04982	YXH1_00826
cmpD_1		Bicarbonate transport ATP-binding protein CmpD	3	3	1	1	4077				779	779	779	QSY6_04417	JZY2_03616	YXH1_04505
group_135		hypothetical protein	3	3	1	1	5772				815	944	901	QSY6_04718	JZY2_03935	YXH1_04827
gabT		4-aminobutyrate aminotransferase GabT	3	3	1	1	2203				1247	1247	1247	QSY6_01960	JZY2_01231	YXH1_01996
alaA		Glutamate-pyruvate aminotransferase AlaA	3	3	1	1	2105				1211	1211	1211	QSY6_01855	JZY2_01126	YXH1_01891
sbp_1		Sulfate-binding protein	3	3	1	1	3186				998	998	998	QSY6_03650	JZY2_02511	YXH1_02625
group_1353	rcsC_13	Sensor histidine kinase RcsC	3	3	1	1	460				3512	3512	3512	QSY6_03124	JZY2_02191	YXH1_02965
group_1354		hypothetical protein	3	3	1	1	4200				1364	1364	1364	QSY6_04515	JZY2_03740	YXH1_04630
yejB_2		Inner membrane ABC transporter permease protein YejB	3	3	1	1	250				1064	1064	1064	QSY6_02972	JZY2_02042	YXH1_03174
group_1356		hypothetical protein	3	3	1	1	2549				332	332	332	QSY6_02209	JZY2_01482	YXH1_02247
ssuB_2		Aliphatic sulfonates import ATP-binding protein SsuB	3	3	1	1	535				713	713	713	QSY6_03198	JZY2_02266	YXH1_02891
glnQ_5		Glutamine transport ATP-binding protein GlnQ	3	3	1	1	3303				797	797	797	QSY6_03475	JZY2_01583	YXH1_03630
metP_1		Methionine import system permease protein MetP	3	3	1	1	4860				644	644	644	QSY6_05424	JZY2_00434	YXH1_05474
iolS_2		Aldo-keto reductase IolS	3	3	1	1	5792				533	659	575	QSY6_04736	JZY2_03958	YXH1_04851
group_1360		hypothetical protein	3	3	1	1	686				1052	1052	1052	QSY6_01370	JZY2_04476	YXH1_01335
fabG2		putative oxidoreductase	3	3	1	1	3231				800	800	800	QSY6_03452	JZY2_02493	YXH1_02644
mdoG		Glucans biosynthesis protein G	3	3	1	1	1354				1907	1907	1907	QSY6_05396	JZY2_00461	YXH1_05447
group_1363		hypothetical protein	3	3	1	1	2245				2396	2396	2396	QSY6_02001	JZY2_01273	YXH1_02037
group_1364		hypothetical protein	3	3	1	1	3021				185	185	185	QSY6_02608	JZY2_02875	YXH1_03722
group_1365		hypothetical protein	3	3	1	1	4380				1031	1031	1031	QSY6_00710	JZY2_05081	YXH1_00728
glnQ_1		Glutamine transport ATP-binding protein GlnQ	3	3	1	1	805				764	764	764	QSY6_01251	JZY2_04593	YXH1_01216
pgrR_1		HTH-type transcriptional regulator PgrR	3	3	1	1	6218				896	896	896	QSY6_01566	JZY2_04277	YXH1_01531
paiB		Protease synthase and sporulation protein PAI 2	3	3	1	1	5425				638	638	638	QSY6_05857	JZY2_05750	YXH1_05887
xylA		Xylose isomerase	3	3	1	1	286				1316	1316	1316	QSY6_03009	JZY2_02079	YXH1_03137
group_137		hypothetical protein	3	3	1	1	5799				1355	1391	1379	QSY6_04743	JZY2_03965	YXH1_04858
fdhD		Sulfur carrier protein FdhD	3	3	1	1	5526				836	836	836	QSY6_05750	JZY2_05653	YXH1_05781
group_1371		hypothetical protein	3	3	1	1	209				1211	1211	1211	QSY6_03270	JZY2_02322	YXH1_02830
group_1372		hypothetical protein	3	3	1	1	782				836	836	836	QSY6_01274	JZY2_04570	YXH1_01239
group_1373		putative protein	3	3	1	1	3718				662	662	662	QSY6_04060	JZY2_03299	YXH1_04158
group_1374		hypothetical protein	3	3	1	1	2211				1298	1298	1298	QSY6_01967	JZY2_01239	YXH1_02003
group_1375		hypothetical protein	3	3	1	1	4373				785	785	785	QSY6_00316	JZY2_05471	YXH1_00337
group_1376		Omega-amino acid--pyruvate aminotransferase	3	3	1	1	4386				1346	1346	1346	QSY6_00699	JZY2_05092	YXH1_00717
yafJ		Putative glutamine amidotransferase YafJ	3	3	1	1	1972				788	788	788	QSY6_01723	JZY2_00995	YXH1_01760
group_1378		hypothetical protein	3	3	1	1	5801				728	728	728	QSY6_04745	JZY2_03967	YXH1_04860
group_1379		hypothetical protein	3	3	1	1	5962				173	173	173	QSY6_04906	JZY2_04133	YXH1_05026
dctP		Solute-binding protein	3	3	1	1	5816				686	1031	916	QSY6_04761	JZY2_03982	YXH1_04875
ygfZ		tRNA-modifying protein YgfZ	3	3	1	1	4064				947	947	947	QSY6_04404	JZY2_03603	YXH1_04492
group_1381		hypothetical protein	3	3	1	1	5555				239	239	239	QSY6_00266	JZY2_00178	YXH1_05753
group_1382		hypothetical protein	3	3	1	1	1826				401	401	401	QSY6_03952	JZY2_02806	YXH1_02325
dasC_2		Diacetylchitobiose uptake system permease protein DasC	3	3	1	1	1769				800	800	800	QSY6_03881	JZY2_02736	YXH1_02397
uvrA		UvrABC system protein A	3	3	1	1	4502				2834	2834	2834	QSY6_00583	JZY2_05208	YXH1_00601
group_1385		hypothetical protein	3	3	1	1	3996				527	527	527	QSY6_04318	JZY2_03546	YXH1_04410
group_1386		hypothetical protein	3	3	1	1	607				548	548	548	QSY6_01450	JZY2_04396	YXH1_01415
group_1387		hypothetical protein	3	3	1	1	644				200	200	200	QSY6_01412	JZY2_04434	YXH1_01377
group_1388		hypothetical protein	3	3	1	1	2930				200	200	200	QSY6_02667	JZY2_01731	YXH1_03483
group_1389		hypothetical protein	3	3	1	1	2533				431	431	431	QSY6_02193	JZY2_01466	YXH1_02231
group_139	acsC	Beta-barrel assembly-enhancing protease	3	3	1	1	5837				1838	3374	2862	QSY6_04776	JZY2_04003	YXH1_04896
group_1390		hypothetical protein	3	3	1	1	2094				731	731	731	QSY6_01844	JZY2_01115	YXH1_01880
group_1391		hypothetical protein	3	3	1	1	803				485	485	485	QSY6_01253	JZY2_04591	YXH1_01218
group_1392		IS66 family transposase ISPsy34	3	3	1	1	990				989	989	989	QSY6_01067	JZY2_04777	YXH1_01032
group_1393		hypothetical protein	3	3	1	1	1744				215	215	215	QSY6_03853	JZY2_02708	YXH1_02425
group_1394		hypothetical protein	3	3	1	1	3592				1082	1082	1082	QSY6_02308	JZY2_03170	YXH1_04029
group_1395		hypothetical protein	3	3	1	1	4272				1319	1319	1319	QSY6_00030	JZY2_00006	YXH1_00006
group_1396		hypothetical protein	3	3	1	1	4057				1439	1439	1439	QSY6_04397	JZY2_03596	YXH1_04485
abaQ_2		Quinolone resistance transporter	3	3	1	1	1801				1307	1307	1307	QSY6_03913	JZY2_02768	YXH1_02365
tyrR_1		Transcriptional regulatory protein TyrR	3	3	1	1	772				1508	1508	1508	QSY6_01284	JZY2_04560	YXH1_01249
group_1399		hypothetical protein	3	3	1	1	4309				629	629	629	QSY6_00067	JZY2_00043	YXH1_00043
group_140		hypothetical protein	3	3	1	1	5937				1304	1397	1366	QSY6_04881	JZY2_04108	YXH1_05001
exuT_1		Hexuronate transporter	3	3	1	1	3259				1319	1319	1319	QSY6_03611	JZY2_01628	YXH1_03587
group_1401		hypothetical protein	3	3	1	1	2801				518	518	518	QSY6_02789	JZY2_01855	YXH1_03361
astA		Arginine N-succinyltransferase subunit alpha	3	3	1	1	2160				1031	1031	1031	QSY6_01914	JZY2_01185	YXH1_01950
uvrD		DNA helicase II	3	3	1	1	5417				2183	2183	2183	QSY6_05865	JZY2_05758	YXH1_05895
envZ		Osmolarity sensor protein EnvZ	3	3	1	1	4701				1310	1310	1310	QSY6_00375	JZY2_05416	YXH1_00393
group_1405		hypothetical protein	3	3	1	1	4819				503	503	503	QSY6_00175	JZY2_00147	YXH1_00147
group_1406		hypothetical protein	3	3	1	1	1565				533	533	533	QSY6_05186	JZY2_00669	YXH1_05239
group_1407		hypothetical protein	3	3	1	1	610				824	824	824	QSY6_01447	JZY2_04399	YXH1_01412
group_1408		hypothetical protein	3	3	1	1	3729				851	851	851	QSY6_04071	JZY2_03310	YXH1_04169
rpmC		50S ribosomal protein L29	3	3	1	1	4521				191	191	191	QSY6_00564	JZY2_05227	YXH1_00582
styA		Styrene monooxygenase StyA	3	3	1	1	3191				1238	1238	1238	QSY6_03645	JZY2_02506	YXH1_02630
cysH		Phosphoadenosine phosphosulfate reductase	3	3	1	1	1674				734	734	734	QSY6_03780	JZY2_02638	YXH1_02495
group_1412		hypothetical protein	3	3	1	1	2468				1313	1313	1313	QSY6_06012	JZY2_05906	YXH1_06015
group_1413		hypothetical protein	3	3	1	1	2283				356	356	356	QSY6_02039	JZY2_01311	YXH1_02075
ptsP		Phosphoenolpyruvate-dependent phosphotransferase system	3	3	1	1	5022				2279	2279	2279	QSY6_05522	JZY2_00335	YXH1_05593
group_1415		hypothetical protein	3	3	1	1	4164				1592	1592	1592	QSY6_04478	JZY2_03704	YXH1_04594
adhC2		NADP-dependent alcohol dehydrogenase C 2	3	3	1	1	3022				1052	1052	1052	QSY6_02609	JZY2_02874	YXH1_03721
group_1417		hypothetical protein	3	3	1	1	4194				851	851	851	QSY6_04509	JZY2_03734	YXH1_04624
group_1418		hypothetical protein	3	3	1	1	4183				233	233	233	QSY6_04498	JZY2_03723	YXH1_04613
fecR_3		Protein FecR	3	3	1	1	136				980	980	980	QSY6_03332	JZY2_02378	YXH1_02759
prs		Ribose-phosphate pyrophosphokinase	3	3	1	1	963				932	932	932	QSY6_01093	JZY2_04751	YXH1_01058
hslU		ATP-dependent protease ATPase subunit HslU	3	3	1	1	1376				1337	1337	1337	QSY6_05374	JZY2_00483	YXH1_05425
lptA		Lipopolysaccharide export system protein LptA	3	3	1	1	5663				548	548	548	QSY6_04609	JZY2_03826	YXH1_04722
thpA_2		D-threitol-binding protein	3	3	1	1	3637				929	929	929	QSY6_02263	JZY2_03215	YXH1_04074
yceC		Stress response protein SCP2	3	3	1	1	5924				593	593	593	QSY6_04868	JZY2_04095	YXH1_04988
nasD_2		Nitrite reductase [NAD(P)H]	3	3	1	1	3463				2561	2561	2561	QSY6_02447	JZY2_03037	YXH1_03896
frcA		Fructose import ATP-binding protein FrcA	3	3	1	1	5965				776	776	776	QSY6_04909	JZY2_04136	YXH1_05029
ghrA_1		Glyoxylate/hydroxypyruvate reductase A	3	3	1	1	5190				929	929	929	QSY6_00241	JZY2_00208	YXH1_05723
puuD		Gamma-glutamyl-gamma-aminobutyrate hydrolase PuuD	3	3	1	1	127				764	764	764	QSY6_03343	JZY2_02387	YXH1_02750
group_1429		hypothetical protein	3	3	1	1	4201				884	884	884	QSY6_04516	JZY2_03741	YXH1_04631
group_143		hypothetical protein	3	3	1	1	1506				914	1244	1024	QSY6_05245	JZY2_00613	YXH1_05295
group_1430		hypothetical protein	3	3	1	1	1211				353	353	353	QSY6_00825	JZY2_04965	YXH1_00843
hyuA		Hydantoin racemase	3	3	1	1	2187				731	731	731	QSY6_01945	JZY2_01216	YXH1_01981
group_1432		hypothetical protein	3	3	1	1	313				440	440	440	QSY6_03036	JZY2_02105	YXH1_03111
group_1433		hypothetical protein	3	3	1	1	713				998	998	998	QSY6_01343	JZY2_04503	YXH1_01308
msbA		Lipid A export ATP-binding/permease protein MsbA	3	3	1	1	1547				1802	1802	1802	QSY6_05204	JZY2_00651	YXH1_05257
group_1435		hypothetical protein	3	3	1	1	5402				467	467	467	QSY6_05880	JZY2_05773	YXH1_05910
group_1436		hypothetical protein	3	3	1	1	1841				800	800	800	QSY6_03938	JZY2_02793	YXH1_02338
group_1437		hypothetical protein	3	3	1	1	5330				776	776	776	QSY6_05983	JZY2_05845	YXH1_05982
yciB		putative intracellular septation protein A	3	3	1	1	2135				635	635	635	QSY6_01889	JZY2_01160	YXH1_01925
ydcV_2		Inner membrane ABC transporter permease protein YdcV	3	3	1	1	4595				821	821	821	QSY6_00481	JZY2_05310	YXH1_00499
group_144		hypothetical protein	3	3	1	1	4875				284	1370	1008	QSY6_05438	JZY2_00421	YXH1_05487
group_1440		hypothetical protein	3	3	1	1	5130				1502	1502	1502	QSY6_05630	JZY2_00230	YXH1_05701
algA_3		Alginate biosynthesis protein AlgA	3	3	1	1	3650				1457	1457	1457	QSY6_03989	JZY2_03228	YXH1_04087
sigR_1		ECF RNA polymerase sigma factor SigR	3	3	1	1	652				554	554	554	QSY6_01404	JZY2_04442	YXH1_01369
group_1443		hypothetical protein	3	3	1	1	4582				620	620	620	QSY6_00494	JZY2_05297	YXH1_00512
group_1444		hypothetical protein	3	3	1	1	3753				842	842	842	QSY6_04097	JZY2_03334	YXH1_04193
group_1445		hypothetical protein	3	3	1	1	5203				821	821	821	QSY6_00254	JZY2_00195	YXH1_05736
cph2		Phytochrome-like protein cph2	3	3	1	1	268				410	410	410	QSY6_02991	JZY2_02061	YXH1_03155
tolQ_1		Tol-Pal system protein TolQ	3	3	1	1	4805				956	956	956	QSY6_00161	JZY2_00133	YXH1_00133
group_1448		hypothetical protein	3	3	1	1	5945				629	629	629	QSY6_04889	JZY2_04116	YXH1_05009
yusV		putative siderophore transport system ATP-binding protein YusV	3	3	1	1	2842				791	791	791	QSY6_02748	JZY2_01815	YXH1_03401
group_145		hypothetical protein	3	3	1	1	4906				185	572	443	QSY6_05464	JZY2_00392	YXH1_05516
crt		Short-chain-enoyl-CoA hydratase	3	3	1	1	467				812	812	812	QSY6_03131	JZY2_02198	YXH1_02958
ftsH		ATP-dependent zinc metalloprotease FtsH	3	3	1	1	5710				1913	1913	1913	QSY6_04658	JZY2_03875	YXH1_04771
group_1452		hypothetical protein	3	3	1	1	3424				908	908	908	QSY6_02485	JZY2_02996	YXH1_03856
dmlR_5		HTH-type transcriptional regulator DmlR	3	3	1	1	3396				911	911	911	QSY6_02513	JZY2_02968	YXH1_03828
group_1454		hypothetical protein	3	3	1	1	683				1283	1283	1283	QSY6_01373	JZY2_04473	YXH1_01338
yecS_4		L-cystine transport system permease protein YecS	3	3	1	1	4922				665	665	665	QSY6_05481	JZY2_00376	YXH1_05532
fecI_3		putative RNA polymerase sigma factor FecI	3	3	1	1	137				182	182	182	QSY6_03331	JZY2_02377	YXH1_02760
fpvA		Ferripyoverdine receptor	3	3	1	1	2557				2405	2405	2405	QSY6_02217	JZY2_01490	YXH1_02255
bepF		Efflux pump periplasmic linker BepF	3	3	1	1	3304				1244	1244	1244	QSY6_03476	JZY2_01582	YXH1_03631
group_1459		hypothetical protein	3	3	1	1	1055				455	455	455	QSY6_01002	JZY2_04840	YXH1_00969
group_146		hypothetical protein	3	3	1	1	4911				479	554	529	QSY6_05470	JZY2_00387	YXH1_05521
ccmF		Cytochrome c-type biogenesis protein CcmF	3	3	1	1	3181				1973	1973	1973	QSY6_03655	JZY2_02516	YXH1_02620
trmA		tRNA/tmRNA (uracil-C(5))-methyltransferase	3	3	1	1	1190				1085	1085	1085	QSY6_00804	JZY2_04986	YXH1_00822
pcaK		4-hydroxybenzoate transporter PcaK	3	3	1	1	3264				1349	1349	1349	QSY6_03616	JZY2_01623	YXH1_03592
hisM		Histidine transport system permease protein HisM	3	3	1	1	3982				710	710	710	QSY6_04304	JZY2_03532	YXH1_04396
group_1464		hypothetical protein	3	3	1	1	4988				356	356	356	QSY6_02943	JZY2_02012	YXH1_03204
group_1465		hypothetical protein	3	3	1	1	4795				368	368	368	QSY6_00151	JZY2_00123	YXH1_00123
group_1466		hypothetical protein	3	3	1	1	1429				260	260	260	QSY6_05322	JZY2_00536	YXH1_05372
dctD_3		C4-dicarboxylate transport transcriptional regulatory protein DctD	3	3	1	1	4018				1328	1328	1328	QSY6_04340	JZY2_03568	YXH1_04432
group_1468		hypothetical protein	3	3	1	1	1857				194	194	194	QSY6_03922	JZY2_02777	YXH1_02354
group_1469		hypothetical protein	3	3	1	1	666				203	203	203	QSY6_01390	JZY2_04456	YXH1_01355
group_147		hypothetical protein	3	3	1	1	5143				746	884	838	QSY6_05643	JZY2_00217	YXH1_05714
iolD		3D-(3,5/4)-trihydroxycyclohexane-1,2-dione hydrolase	3	3	1	1	1823				1937	1937	1937	QSY6_03955	JZY2_02809	YXH1_02322
guaA		GMP synthase [glutamine-hydrolyzing]	3	3	1	1	6101				1577	1577	1577	QSY6_01452	JZY2_04394	YXH1_01417
group_1472		hypothetical protein	3	3	1	1	1368				278	278	278	QSY6_05382	JZY2_00475	YXH1_05433
rph		Ribonuclease PH	3	3	1	1	4796				722	722	722	QSY6_00152	JZY2_00124	YXH1_00124
group_1474		hypothetical protein	3	3	1	1	918				1163	1163	1163	QSY6_01139	JZY2_04705	YXH1_01104
fliN		Flagellar motor switch protein FliN	3	3	1	1	2289				458	458	458	QSY6_02045	JZY2_01317	YXH1_02081
group_1476		hypothetical protein	3	3	1	1	5046				323	323	323	QSY6_05546	JZY2_00314	YXH1_05616
rbsK		Ribokinase	3	3	1	1	2608				920	920	920	QSY6_03585	JZY2_01654	YXH1_03561
group_1478		hypothetical protein	3	3	1	1	4068				176	176	176	QSY6_04408	JZY2_03607	YXH1_04496
fadH_2		2,4-dienoyl-CoA reductase	3	3	1	1	3682				2039	2039	2039	QSY6_04021	JZY2_03260	YXH1_04119
group_148		hypothetical protein	3	3	1	1	5542				326	347	333	QSY6_05733	JZY2_05638	YXH1_05766
yeaD_1		Putative glucose-6-phosphate 1-epimerase	3	3	1	1	753				875	875	875	QSY6_01303	JZY2_04543	YXH1_01268
rhlE_1		ATP-dependent RNA helicase RhlE	3	3	1	1	1181				1328	1328	1328	QSY6_00795	JZY2_04995	YXH1_00813
group_1482		hypothetical protein	3	3	1	1	4635				530	530	530	QSY6_00441	JZY2_05350	YXH1_00459
group_1483		hypothetical protein	3	3	1	1	1793				1718	1718	1718	QSY6_03905	JZY2_02760	YXH1_02373
puuR_3		HTH-type transcriptional regulator PuuR	3	3	1	1	128				548	548	548	QSY6_03342	JZY2_02386	YXH1_02751
group_1485		S-methyl-5'-thioinosine phosphorylase	3	3	1	1	1812				740	740	740	QSY6_03966	JZY2_02820	YXH1_02311
group_1486		hypothetical protein	3	3	1	1	4394				353	353	353	QSY6_00691	JZY2_05100	YXH1_00709
fni		Isopentenyl-diphosphate delta-isomerase	3	3	1	1	2774				1340	1340	1340	QSY6_02815	JZY2_01881	YXH1_03335
pepV		Beta-Ala-Xaa dipeptidase	3	3	1	1	711				1739	1739	1739	QSY6_01345	JZY2_04501	YXH1_01310
arnC		Undecaprenyl-phosphate 4-deoxy-4-formamido-L-arabinose transferase	3	3	1	1	155				1013	1013	1013	QSY6_03313	JZY2_02359	YXH1_02778
group_149		hypothetical protein	3	3	1	1	5512				797	797	797	QSY6_05764	JZY2_05667	YXH1_05795
group_1490		hypothetical protein	3	3	1	1	3892				500	500	500	QSY6_04214	JZY2_03443	YXH1_04307
group_1491		hypothetical protein	3	3	1	1	4698				287	287	287	QSY6_00378	JZY2_05413	YXH1_00396
rnhA		Ribonuclease HI	3	3	1	1	1747				452	452	452	QSY6_03856	JZY2_02711	YXH1_02422
plsX		Phosphate acyltransferase	3	3	1	1	3713				1022	1022	1022	QSY6_04055	JZY2_03294	YXH1_04153
group_1494		hypothetical protein	3	3	1	1	4848				707	707	707	QSY6_05412	JZY2_00446	YXH1_05462
group_1495		hypothetical protein	3	3	1	1	5157				707	707	707	QSY6_00224	JZY2_05541	YXH1_00266
djlA_2		Co-chaperone protein DjlA	3	3	1	1	5922				449	449	449	QSY6_04866	JZY2_04093	YXH1_04986
group_1497		hypothetical protein	3	3	1	1	1716				1127	1127	1127	QSY6_03822	JZY2_02680	YXH1_02453
group_1498		hypothetical protein	3	3	1	1	4399				590	590	590	QSY6_00686	JZY2_05105	YXH1_00704
tolQ_7		Tol-Pal system protein TolQ	3	3	1	1	6265				695	695	695	QSY6_01616	JZY2_04228	YXH1_01580
group_150		hypothetical protein	3	3	1	1	5428				872	938	916	QSY6_05854	JZY2_05747	YXH1_05884
rsbQ		Sigma factor SigB regulation protein RsbQ	3	3	1	1	3890				821	821	821	QSY6_04212	JZY2_03441	YXH1_04305
group_1501	rhaS_2	HTH-type transcriptional activator RhaS	3	3	1	1	418				914	914	914	QSY6_03082	JZY2_02151	YXH1_03005
group_1502		hypothetical protein	3	3	1	1	716				719	719	719	QSY6_01340	JZY2_04506	YXH1_01305
group_1503		hypothetical protein	3	3	1	1	1507				602	602	602	QSY6_05244	JZY2_00614	YXH1_05294
group_1504		hypothetical protein	3	3	1	1	3702				653	653	653	QSY6_04044	JZY2_03283	YXH1_04142
gltA		Citrate synthase	3	3	1	1	3046				1289	1289	1289	QSY6_02633	JZY2_02849	YXH1_03696
group_1506		hypothetical protein	3	3	1	1	4572				1412	1412	1412	QSY6_00504	JZY2_05287	YXH1_00522
group_1507		hypothetical protein	3	3	1	1	4419				203	203	203	QSY6_00666	JZY2_05125	YXH1_00684
plsY		putative glycerol-3-phosphate acyltransferase	3	3	1	1	4618				569	569	569	QSY6_00458	JZY2_05333	YXH1_00476
group_1509		hypothetical protein	3	3	1	1	1071				293	293	293	QSY6_00986	JZY2_04852	YXH1_00957
group_151		hypothetical protein	3	3	1	1	2462				587	656	633	QSY6_06006	JZY2_05912	YXH1_06021
group_1510		hypothetical protein	3	3	1	1	6168				869	869	869	QSY6_01519	JZY2_04327	YXH1_01484
hisS		Histidine--tRNA ligase	3	3	1	1	619				1289	1289	1289	QSY6_01438	JZY2_04408	YXH1_01403
group_1512		hypothetical protein	3	3	1	1	2290				440	440	440	QSY6_02046	JZY2_01318	YXH1_02082
fliR		Flagellar biosynthetic protein FliR	3	3	1	1	2293				776	776	776	QSY6_02049	JZY2_01321	YXH1_02085
group_1514		hypothetical protein	3	3	1	1	1382				743	743	743	QSY6_05368	JZY2_00489	YXH1_05419
ubiX		Flavin prenyltransferase UbiX	3	3	1	1	4435				629	629	629	QSY6_00650	JZY2_05141	YXH1_00668
group_1516		hypothetical protein	3	3	1	1	6249				2642	2642	2642	QSY6_01598	JZY2_04246	YXH1_01562
group_1517		hypothetical protein	3	3	1	1	1512				2369	2369	2369	QSY6_05239	JZY2_00619	YXH1_05289
group_1518		hypothetical protein	3	3	1	1	2423				95	95	95	QSY6_02179	JZY2_01452	YXH1_02216
czcB		Cobalt-zinc-cadmium resistance protein CzcB	3	3	1	1	4653				1268	1268	1268	QSY6_00423	JZY2_05368	YXH1_00441
paaK		Phenylacetate-coenzyme A ligase	3	3	1	1	2483				1235	1352	1313	QSY6_06027	JZY2_05891	YXH1_06085
group_1520		hypothetical protein	3	3	1	1	2164				287	287	287	QSY6_01918	JZY2_01189	YXH1_01954
group_1521		hypothetical protein	3	3	1	1	292				1628	1628	1628	QSY6_03015	JZY2_02085	YXH1_03131
group_1522		hypothetical protein	3	3	1	1	3102				809	809	809	QSY6_03728	JZY2_02586	YXH1_02547
smrA		putative DNA endonuclease SmrA	3	3	1	1	2357				557	557	557	QSY6_02112	JZY2_01385	YXH1_02149
nadD		putative nicotinate-nucleotide adenylyltransferase	3	3	1	1	1049				707	707	707	QSY6_01008	JZY2_04834	YXH1_00975
mepM		Murein DD-endopeptidase MepM	3	3	1	1	4547				1424	1424	1424	QSY6_00529	JZY2_05262	YXH1_00547
prtR		HTH-type transcriptional regulator PrtR	3	3	1	1	4445				731	731	731	QSY6_00640	JZY2_05151	YXH1_00658
group_1527		hypothetical protein	3	3	1	1	5484				128	128	128	QSY6_05792	JZY2_05685	YXH1_05822
yjiE		HTH-type transcriptional regulator YjiE	3	3	1	1	5432				911	911	911	QSY6_05850	JZY2_05743	YXH1_05880
elbB		Glyoxalase ElbB	3	3	1	1	4929				668	668	668	QSY6_05488	JZY2_00369	YXH1_05539
group_153		hypothetical protein	3	3	1	1	2521				107	209	175	QSY6_06063	JZY2_05945	YXH1_06050
group_1530		hypothetical protein	3	3	1	1	5691				1031	1031	1031	QSY6_04637	JZY2_03854	YXH1_04750
group_1531		hypothetical protein	3	3	1	1	2042				218	218	218	QSY6_01792	JZY2_01065	YXH1_01830
group_1532		hypothetical protein	3	3	1	1	6251				968	968	968	QSY6_01602	JZY2_04242	YXH1_01566
pstS_4		Phosphate-binding protein PstS	3	3	1	1	5441				998	998	998	QSY6_05841	JZY2_05734	YXH1_05871
group_1534		hypothetical protein	3	3	1	1	3918				1112	1112	1112	QSY6_04240	JZY2_03469	YXH1_04333
group_1535		hypothetical protein	3	3	1	1	5862				2015	2015	2015	QSY6_04801	JZY2_04028	YXH1_04921
msrB		Peptide methionine sulfoxide reductase MsrB	3	3	1	1	2106				395	395	395	QSY6_01856	JZY2_01127	YXH1_01892
phrB_2		(6-4) photolyase	3	3	1	1	1724				1538	1538	1538	QSY6_03830	JZY2_02688	YXH1_02445
ycsE		5-amino-6-(5-phospho-D-ribitylamino)uracil phosphatase YcsE	3	3	1	1	3325				818	818	818	QSY6_03497	JZY2_01561	YXH1_03652
btuB_1		Vitamin B12 transporter BtuB	3	3	1	1	5200				2825	2825	2825	QSY6_00251	JZY2_00198	YXH1_05733
group_154		hypothetical protein	3	3	1	1	2459				512	536	528	QSY6_06090	JZY2_05915	YXH1_06024
group_1540		hypothetical protein	3	3	1	1	1016				1199	1199	1199	QSY6_01041	JZY2_04801	YXH1_01008
group_1541		Hydroxycinnamoyl-CoA hydratase-lyase	3	3	1	1	486				848	848	848	QSY6_03149	JZY2_02217	YXH1_02940
group_1542		hypothetical protein	3	3	1	1	1371				614	614	614	QSY6_05379	JZY2_00478	YXH1_05430
fabG_5		3-oxoacyl-[acyl-carrier-protein] reductase FabG	3	3	1	1	1411				728	728	728	QSY6_05340	JZY2_00518	YXH1_05390
group_1544		hypothetical protein	3	3	1	1	705				296	296	296	QSY6_01351	JZY2_04495	YXH1_01316
group_1545		hypothetical protein	3	3	1	1	2439				539	539	539	QSY6_06071	JZY2_05934	YXH1_06043
yffB		Protein YffB	3	3	1	1	6189				389	389	389	QSY6_01537	JZY2_04306	YXH1_01502
group_1547		hypothetical protein	3	3	1	1	4376				1343	1343	1343	QSY6_00714	JZY2_05077	YXH1_00732
sotB		Sugar efflux transporter B	3	3	1	1	5864				1223	1223	1223	QSY6_04803	JZY2_04030	YXH1_04923
group_1549		hypothetical protein	3	3	1	1	4081				1571	1571	1571	QSY6_04421	JZY2_03620	YXH1_04509
group_1550		hypothetical protein	3	3	1	1	4117				545	545	545	QSY6_04431	JZY2_03657	YXH1_04547
rfaH		Transcription antitermination protein RfaH	3	3	1	1	3595				512	512	512	QSY6_02305	JZY2_03173	YXH1_04032
tmk		Thymidylate kinase	3	3	1	1	3706				632	632	632	QSY6_04048	JZY2_03287	YXH1_04146
nepI_3		Purine ribonucleoside efflux pump NepI	3	3	1	1	3916				1187	1187	1187	QSY6_04238	JZY2_03467	YXH1_04331
amiF		Formamidase	3	3	1	1	699				1709	1709	1709	QSY6_01357	JZY2_04489	YXH1_01322
group_1555		hypothetical protein	3	3	1	1	3941				1682	1682	1682	QSY6_04263	JZY2_03491	YXH1_04355
rhaS_6		HTH-type transcriptional activator RhaS	3	3	1	1	3036				893	893	893	QSY6_02622	JZY2_02860	YXH1_03707
group_1557		Tartrate dehydrogenase/decarboxylase	3	3	1	1	4966				1094	1094	1094	QSY6_02921	JZY2_01990	YXH1_03226
group_1558		hypothetical protein	3	3	1	1	1986				1910	1910	1910	QSY6_01735	JZY2_01009	YXH1_01774
alg8		Mannuronan synthase	3	3	1	1	818				1481	1481	1481	QSY6_01238	JZY2_04606	YXH1_01203
secY		Protein translocase subunit SecY	3	3	1	1	4509				1334	1334	1334	QSY6_00576	JZY2_05215	YXH1_00594
group_1561		hypothetical protein	3	3	1	1	5116				1388	1388	1388	QSY6_05616	JZY2_00244	YXH1_05687
hopD2		Effector protein hopD2	3	3	1	1	1142				1019	1019	1019	QSY6_00756	JZY2_05034	YXH1_00775
group_1563		putative protein	3	3	1	1	6257				473	473	473	QSY6_01608	JZY2_04236	YXH1_01572
group_1564		hypothetical protein	3	3	1	1	1669				1541	1541	1541	QSY6_03775	JZY2_02633	YXH1_02500
pilT_2		Twitching mobility protein	3	3	1	1	1477				1034	1034	1034	QSY6_05274	JZY2_00584	YXH1_05324
group_1566		hypothetical protein	3	3	1	1	5388				1307	1307	1307	QSY6_05894	JZY2_05787	YXH1_05924
pqiB		Intermembrane transport protein PqiB	3	3	1	1	3392				1679	1679	1679	QSY6_02517	JZY2_02964	YXH1_03824
dusA		tRNA-dihydrouridine(20/20a) synthase	3	3	1	1	2531				938	938	938	QSY6_02191	JZY2_01464	YXH1_02229
bamB		Outer membrane protein assembly factor BamB	3	3	1	1	617				1154	1154	1154	QSY6_01440	JZY2_04406	YXH1_01405
group_1570		hypothetical protein	3	3	1	1	636				539	539	539	QSY6_01421	JZY2_04425	YXH1_01386
alaC		Glutamate-pyruvate aminotransferase AlaC	3	3	1	1	1465				1208	1208	1208	QSY6_05286	JZY2_00572	YXH1_05336
rppH_1		RNA pyrophosphohydrolase	3	3	1	1	241				386	386	386	QSY6_02963	JZY2_02033	YXH1_03183
group_1573		hypothetical protein	3	3	1	1	5119				1058	1058	1058	QSY6_05619	JZY2_00241	YXH1_05690
proP_3		Proline/betaine transporter	3	3	1	1	3537				1301	1301	1301	QSY6_02368	JZY2_03110	YXH1_03969
group_1575		putative protein	3	3	1	1	1851				1355	1355	1355	QSY6_03928	JZY2_02783	YXH1_02348
group_1576		hypothetical protein	3	3	1	1	2407				587	587	587	QSY6_02163	JZY2_01436	YXH1_02200
dan		D-aminoacylase	3	3	1	1	1402				1475	1475	1475	QSY6_05349	JZY2_00509	YXH1_05399
sodB_2		Superoxide dismutase [Mn/Fe]	3	3	1	1	5671				611	611	611	QSY6_04617	JZY2_03834	YXH1_04730
phoP_2		Alkaline phosphatase synthesis transcriptional regulatory protein PhoP	3	3	1	1	1487				410	410	410	QSY6_05264	JZY2_00594	YXH1_05314
prfA		Peptide chain release factor RF1	3	3	1	1	958				1082	1082	1082	QSY6_01099	JZY2_04745	YXH1_01064
spuC_1		Putrescine--pyruvate aminotransferase	3	3	1	1	1162				1322	1322	1322	QSY6_00776	JZY2_05014	YXH1_00795
group_1582		putative protein	3	3	1	1	5888				1538	1538	1538	QSY6_04832	JZY2_04059	YXH1_04952
epd		D-erythrose-4-phosphate dehydrogenase	3	3	1	1	4643				1043	1043	1043	QSY6_00433	JZY2_05358	YXH1_00451
proP_5		Proline/betaine transporter	3	3	1	1	3881				1316	1316	1316	QSY6_04203	JZY2_03432	YXH1_04296
group_1585		hypothetical protein	3	3	1	1	1178				704	704	704	QSY6_00792	JZY2_04998	YXH1_00810
motB_2		Motility protein B	3	3	1	1	1574				1025	1025	1025	QSY6_05177	JZY2_00678	YXH1_05230
catA		Catechol 1,2-dioxygenase	3	3	1	1	2965				929	929	929	QSY6_02559	JZY2_02922	YXH1_03782
mmsA		Methylmalonate-semialdehyde dehydrogenase [acylating]	3	3	1	1	1277				1526	1526	1526	QSY6_00891	JZY2_04900	YXH1_00909
gltI		Glutamate/aspartate import solute-binding protein	3	3	1	1	4013				914	914	914	QSY6_04335	JZY2_03563	YXH1_04427
group_1590		hypothetical protein	3	3	1	1	5948				605	605	605	QSY6_04892	JZY2_04119	YXH1_05012
group_1591		hypothetical protein	3	3	1	1	4311				332	332	332	QSY6_00069	JZY2_00045	YXH1_00045
group_1592		hypothetical protein	3	3	1	1	1420				425	425	425	QSY6_05331	JZY2_00527	YXH1_05381
cynT		Carbonic anhydrase 1	3	3	1	1	4931				740	740	740	QSY6_05490	JZY2_00367	YXH1_05541
group_1594		hypothetical protein	3	3	1	1	1991				2912	2912	2912	QSY6_01740	JZY2_01014	YXH1_01779
group_1595		hypothetical protein	3	3	1	1	5098				632	632	632	QSY6_05598	JZY2_00262	YXH1_05669
yfhA		putative siderophore transport system permease protein YfhA	3	3	1	1	2843				1031	1031	1031	QSY6_02747	JZY2_01814	YXH1_03402
gudP		putative glucarate transporter	3	3	1	1	1250				1385	1385	1385	QSY6_00864	JZY2_04926	YXH1_00882
lptB_4		Lipopolysaccharide export system ATP-binding protein LptB	3	3	1	1	5664				725	725	725	QSY6_04610	JZY2_03827	YXH1_04723
slt		Soluble lytic murein transglycosylase	3	3	1	1	3643				1928	1928	1928	QSY6_03982	JZY2_03221	YXH1_04080
sbnF		2-[(L-alanin-3-ylcarbamoyl)methyl]-3-(2-aminoethylcarbamoyl)-2-hydroxypropanoate synthase	3	3	1	1	2848				1853	1853	1853	QSY6_02742	JZY2_01809	YXH1_03407
invA		Invasion protein InvA	3	3	1	1	654				2087	2087	2087	QSY6_01402	JZY2_04444	YXH1_01367
group_1602		hypothetical protein	3	3	1	1	2278				818	818	818	QSY6_02034	JZY2_01306	YXH1_02070
bioF		8-amino-7-oxononanoate synthase	3	3	1	1	5067				1190	1190	1190	QSY6_05567	JZY2_00293	YXH1_05638
group_1604		hypothetical protein	3	3	1	1	5977				206	206	206	QSY6_04921	JZY2_04148	YXH1_05041
group_1605		hypothetical protein	3	3	1	1	4697				839	839	839	QSY6_00379	JZY2_05412	YXH1_00397
group_1606		hypothetical protein	3	3	1	1	5031				266	266	266	QSY6_05531	JZY2_00327	YXH1_05601
gluQ		Glutamyl-Q tRNA(Asp) synthetase	3	3	1	1	5895				887	887	887	QSY6_04839	JZY2_04066	YXH1_04959
ftsA_2		Cell division protein FtsA	3	3	1	1	1386				1064	1064	1064	QSY6_05364	JZY2_00493	YXH1_05415
bvgA_1		Virulence factors putative positive transcription regulator BvgA	3	3	1	1	3275				674	674	674	QSY6_03627	JZY2_01612	YXH1_03603
group_1610		hypothetical protein	3	3	1	1	5876				2819	2819	2819	QSY6_04815	JZY2_04042	YXH1_04935
sttH		Streptothricin hydrolase	3	3	1	1	2359				590	590	590	QSY6_02114	JZY2_01387	YXH1_02151
group_1612		Putative hydrolase/MSMEI_3903	3	3	1	1	3404				1280	1280	1280	QSY6_02505	JZY2_02976	YXH1_03836
group_1613		hypothetical protein	3	3	1	1	1173				176	176	176	QSY6_00787	JZY2_05003	YXH1_00805
arnB		UDP-4-amino-4-deoxy-L-arabinose--oxoglutarate aminotransferase	3	3	1	1	156				1148	1148	1148	QSY6_03312	JZY2_02358	YXH1_02779
lpxH_2		UDP-2,3-diacylglucosamine hydrolase	3	3	1	1	1777				746	746	746	QSY6_03889	JZY2_02744	YXH1_02389
flgH		Flagellar L-ring protein	3	3	1	1	2259				713	713	713	QSY6_02015	JZY2_01287	YXH1_02051
group_1617		hypothetical protein	3	3	1	1	2865				2531	2531	2531	QSY6_02725	JZY2_01792	YXH1_03424
group_1618		hypothetical protein	3	3	1	1	2924				896	896	896	QSY6_02673	JZY2_01737	YXH1_03477
group_1619		hypothetical protein	3	3	1	1	2027				1328	1328	1328	QSY6_01776	JZY2_01050	YXH1_01815
artQ		Arginine ABC transporter permease protein ArtQ	3	3	1	1	4747				695	695	695	QSY6_00327	JZY2_05461	YXH1_00348
group_1621		hypothetical protein	3	3	1	1	2703				161	161	161	QSY6_02883	JZY2_01952	YXH1_03264
group_1622		hypothetical protein	3	3	1	1	5728				1403	1403	1403	QSY6_04676	JZY2_03893	YXH1_04789
group_1623		IS1182 family transposase ISCfr1	3	3	1	1	4627				1223	1223	1223	QSY6_00449	JZY2_05342	YXH1_00467
group_1624		hypothetical protein	3	3	1	1	1307				500	500	500	QSY6_05112	JZY2_00787	YXH1_05119
group_1625		hypothetical protein	3	3	1	1	5562				875	875	875	QSY6_00268	JZY2_00174	YXH1_00174
group_1626		hypothetical protein	3	3	1	1	5912				836	836	836	QSY6_04856	JZY2_04083	YXH1_04976
cheR2		Chemotaxis protein methyltransferase Cher2	3	3	1	1	2241				827	827	827	QSY6_01997	JZY2_01269	YXH1_02033
acnM		Aconitate hydratase A	3	3	1	1	1664				2591	2591	2591	QSY6_03770	JZY2_02628	YXH1_02505
bcsZ		Endoglucanase	3	3	1	1	5839				1211	1211	1211	QSY6_04778	JZY2_04005	YXH1_04898
group_1630		hypothetical protein	3	3	1	1	4731				1532	1532	1532	QSY6_00344	JZY2_05444	YXH1_00365
group_1631		hypothetical protein	3	3	1	1	863				2213	2213	2213	QSY6_01194	JZY2_04650	YXH1_01159
group_1632		hypothetical protein	3	3	1	1	4129				1010	1010	1010	QSY6_04443	JZY2_03669	YXH1_04559
gpsA		Glycerol-3-phosphate dehydrogenase [NAD(P)+]	3	3	1	1	3098				1025	1025	1025	QSY6_03732	JZY2_02590	YXH1_02543
group_1634		hypothetical protein	3	3	1	1	4354				443	443	443	QSY6_00297	JZY2_05490	YXH1_00318
group_1635		hypothetical protein	3	3	1	1	1848				425	425	425	QSY6_03931	JZY2_02786	YXH1_02345
group_1636		hypothetical protein	3	3	1	1	1229				149	149	149	QSY6_00843	JZY2_04947	YXH1_00861
yohK		Inner membrane protein YohK	3	3	1	1	4429				716	716	716	QSY6_00656	JZY2_05135	YXH1_00674
group_1638		hypothetical protein	3	3	1	1	1641				1373	1373	1373	QSY6_00946	JZY2_00765	YXH1_05142
cntO_1		Metal-pseudopaline receptor CntO	3	3	1	1	1928				2243	2243	2243	QSY6_01683	JZY2_00950	YXH1_01720
group_1640		hypothetical protein	3	3	1	1	1678				974	974	974	QSY6_03784	JZY2_02642	YXH1_02491
group_1641		hypothetical protein	3	3	1	1	1268				1304	1304	1304	QSY6_00882	JZY2_04909	YXH1_00900
group_1642		hypothetical protein	3	3	1	1	3254				224	224	224	QSY6_03606	JZY2_01633	YXH1_03582
group_1643		hypothetical protein	3	3	1	1	3094				728	728	728	QSY6_03736	JZY2_02594	YXH1_02539
lpxB		Lipid-A-disaccharide synthase	3	3	1	1	6208				1142	1142	1142	QSY6_01556	JZY2_04287	YXH1_01521
bamC		Outer membrane protein assembly factor BamC	3	3	1	1	1942				1118	1118	1118	QSY6_01697	JZY2_00964	YXH1_01734
ydaF		Putative ribosomal N-acetyltransferase YdaF	3	3	1	1	5849				563	563	563	QSY6_04788	JZY2_04015	YXH1_04908
group_1647		hypothetical protein	3	3	1	1	5570				1022	1022	1022	QSY6_00291	JZY2_05496	YXH1_00312
cheV_3		Chemotaxis protein CheV	3	3	1	1	3645				926	926	926	QSY6_03984	JZY2_03223	YXH1_04082
group_1649		hypothetical protein	3	3	1	1	2244				473	473	473	QSY6_02000	JZY2_01272	YXH1_02036
group_1650		hypothetical protein	3	3	1	1	1981				938	938	938	QSY6_01732	JZY2_01004	YXH1_01769
imm		Colicin-E7 immunity protein	3	3	1	1	4908				269	269	269	QSY6_05467	JZY2_00390	YXH1_05518
group_1652		hypothetical protein	3	3	1	1	2131				464	464	464	QSY6_01885	JZY2_01156	YXH1_01921
gdhI		Glucose 1-dehydrogenase 1	3	3	1	1	2939				800	800	800	QSY6_02658	JZY2_01722	YXH1_03492
group_1654		hypothetical protein	3	3	1	1	3900				281	281	281	QSY6_04222	JZY2_03451	YXH1_04315
aguA		Agmatine deiminase	3	3	1	1	5539				1106	1106	1106	QSY6_05736	JZY2_05641	YXH1_05769
pntAA		NAD(P) transhydrogenase subunit alpha part 1	3	3	1	1	5468				1121	1121	1121	QSY6_05814	JZY2_05707	YXH1_05844
group_1657		hypothetical protein	3	3	1	1	5865				374	374	374	QSY6_04804	JZY2_04031	YXH1_04924
group_1658		hypothetical protein	3	3	1	1	4803				848	848	848	QSY6_00159	JZY2_00131	YXH1_00131
group_1659		hypothetical protein	3	3	1	1	3415				971	971	971	QSY6_02494	JZY2_02987	YXH1_03847
group_1660		hypothetical protein	3	3	1	1	3880				248	248	248	QSY6_04202	JZY2_03431	YXH1_04295
lon_1		Lon protease	3	3	1	1	1759				2396	2396	2396	QSY6_03868	JZY2_02723	YXH1_02410
slmA		Nucleoid occlusion factor SlmA	3	3	1	1	3519				644	644	644	QSY6_02389	JZY2_03091	YXH1_03950
group_1663		hypothetical protein	3	3	1	1	4208				1427	1427	1427	QSY6_04522	JZY2_03747	YXH1_04637
group_1664		hypothetical protein	3	3	1	1	5210				863	863	863	QSY6_00261	JZY2_00188	YXH1_05743
group_1665		hypothetical protein	3	3	1	1	5846				2282	2282	2282	QSY6_04785	JZY2_04012	YXH1_04905
group_1666		hypothetical protein	3	3	1	1	4472				416	416	416	QSY6_00613	JZY2_05178	YXH1_00631
mqo_1		Malate:quinone oxidoreductase	3	3	1	1	926				1508	1508	1508	QSY6_01131	JZY2_04713	YXH1_01096
iscA		Iron-binding protein IscA	3	3	1	1	629				323	323	323	QSY6_01428	JZY2_04418	YXH1_01393
mco		Multicopper oxidase mco	3	3	1	1	6110				1373	1373	1373	QSY6_01461	JZY2_04385	YXH1_01426
group_1670		hypothetical protein	3	3	1	1	1497				431	431	431	QSY6_05254	JZY2_00604	YXH1_05304
rpsK		30S ribosomal protein S11	3	3	1	1	4507				389	389	389	QSY6_00578	JZY2_05213	YXH1_00596
group_1672		hypothetical protein	3	3	1	1	3834				290	290	290	QSY6_04155	JZY2_03385	YXH1_04250
eptA		Phosphoethanolamine transferase EptA	3	3	1	1	1958				1643	1643	1643	QSY6_01709	JZY2_00981	YXH1_01746
group_1674		hypothetical protein	3	3	1	1	5992				1226	1226	1226	QSY6_04936	JZY2_04163	YXH1_05056
pqqE		PqqA peptide cyclase	3	3	1	1	5055				1169	1169	1169	QSY6_05555	JZY2_00305	YXH1_05626
group_1676		hypothetical protein	3	3	1	1	4662				1343	1343	1343	QSY6_00414	JZY2_05377	YXH1_00432
btuB_5		Vitamin B12 transporter BtuB	3	3	1	1	5783				827	827	827	QSY6_04729	JZY2_03949	YXH1_04842
dnaK_2		Chaperone protein DnaK	3	3	1	1	5718				1919	1919	1919	QSY6_04666	JZY2_03883	YXH1_04779
yajO_1		1-deoxyxylulose-5-phosphate synthase YajO	3	3	1	1	92				803	803	803	QSY6_03378	JZY2_02420	YXH1_02717
group_1680		Cardiolipin synthase	3	3	1	1	5844				1262	1262	1262	QSY6_04783	JZY2_04010	YXH1_04903
group_1681		hypothetical protein	3	3	1	1	3503				1196	1196	1196	QSY6_02405	JZY2_03075	YXH1_03934
map_1		Methionine aminopeptidase	3	3	1	1	6194				782	782	782	QSY6_01542	JZY2_04301	YXH1_01507
prpF		2-methyl-aconitate isomerase	3	3	1	1	1663				1190	1190	1190	QSY6_03769	JZY2_02627	YXH1_02506
group_1684		hypothetical protein	3	3	1	1	2388				473	473	473	QSY6_02143	JZY2_01416	YXH1_02180
group_1685		hypothetical protein	3	3	1	1	3605				275	275	275	QSY6_02295	JZY2_03183	YXH1_04042
group_1686		hypothetical protein	3	3	1	1	5160				857	857	857	QSY6_00227	JZY2_05544	YXH1_00263
avrPph3		Cysteine protease avirulence protein AvrPphB	3	3	1	1	1118				740	740	740	QSY6_00732	JZY2_05059	YXH1_00750
yhhS_1		putative MFS-type transporter YhhS	3	3	1	1	2145				1199	1199	1199	QSY6_01899	JZY2_01170	YXH1_01935
group_1689		putative ABC transporter ATP-binding protein	3	3	1	1	4477				710	710	710	QSY6_00608	JZY2_05183	YXH1_00626
rnpA		Ribonuclease P protein component	3	3	1	1	5309				371	371	371	QSY6_06004	JZY2_05866	YXH1_06003
mcpA_2		Methyl-accepting chemotaxis protein McpA	3	3	1	1	5809				1880	1880	1880	QSY6_04753	JZY2_03975	YXH1_04868
group_1692		hypothetical protein	3	3	1	1	4362				290	290	290	QSY6_00305	JZY2_05482	YXH1_00326
gph_2		Phosphoglycolate phosphatase	3	3	1	1	5478				689	689	689	QSY6_05798	JZY2_05691	YXH1_05828
group_1694		hypothetical protein	3	3	1	1	1356				596	596	596	QSY6_05394	JZY2_00463	YXH1_05445
group_1695		hypothetical protein	3	3	1	1	474				317	317	317	QSY6_03137	JZY2_02205	YXH1_02952
group_1696		hypothetical protein	3	3	1	1	433				446	446	446	QSY6_03097	JZY2_02164	YXH1_02992
motB_1		Motility protein B	3	3	1	1	2304				887	887	887	QSY6_02060	JZY2_01332	YXH1_02096
group_1698		hypothetical protein	3	3	1	1	5598				1550	1550	1550	QSY6_04543	JZY2_03762	YXH1_04658
sfnC		putative FMNH2-dependent monooxygenase SfnC	3	3	1	1	305				1238	1238	1238	QSY6_03028	JZY2_02097	YXH1_03119
group_1700		hypothetical protein	3	3	1	1	1651				1703	1703	1703	QSY6_00956	JZY2_00775	YXH1_05132
group_1701		hypothetical protein	3	3	1	1	5961				1925	1925	1925	QSY6_04905	JZY2_04132	YXH1_05025
yejF_2		putative ABC transporter ATP-binding protein YejF	3	3	1	1	248				1577	1577	1577	QSY6_02970	JZY2_02040	YXH1_03176
group_1703		hypothetical protein	3	3	1	1	1601				3278	3278	3278	QSY6_05148	JZY2_00707	YXH1_05201
umuC_2		Protein UmuC	3	3	1	1	2881				248	248	248	QSY6_02712	JZY2_01776	YXH1_03437
nudF		ADP-ribose pyrophosphatase	3	3	1	1	1558				647	647	647	QSY6_05193	JZY2_00662	YXH1_05246
group_1706		hypothetical protein	3	3	1	1	2331				536	536	536	QSY6_02086	JZY2_01359	YXH1_02123
fhuA_2		Ferrichrome outer membrane transporter/phage receptor	3	3	1	1	5782				1583	1583	1583	QSY6_04728	JZY2_03948	YXH1_04841
group_1708		hypothetical protein	3	3	1	1	3279				179	179	179	QSY6_03631	JZY2_01608	YXH1_03607
metC		Cystathionine beta-lyase	3	3	1	1	4457				1166	1166	1166	QSY6_00628	JZY2_05163	YXH1_00646
group_1710		hypothetical protein	3	3	1	1	3059				392	392	392	QSY6_02646	JZY2_02836	YXH1_03683
group_1711		hypothetical protein	3	3	1	1	4575				296	296	296	QSY6_00501	JZY2_05290	YXH1_00519
group_1712		hypothetical protein	3	3	1	1	3408				1316	1316	1316	QSY6_02501	JZY2_02980	YXH1_03840
group_1713		8-oxoguanine deaminase	3	3	1	1	4397				1355	1355	1355	QSY6_00688	JZY2_05103	YXH1_00706
nfsA		Oxygen-insensitive NADPH nitroreductase	3	3	1	1	214				455	455	455	QSY6_03275	JZY2_02326	YXH1_02834
group_1715		hypothetical protein	3	3	1	1	4559				695	695	695	QSY6_00517	JZY2_05274	YXH1_00535
fdxA		Ferredoxin 1	3	3	1	1	6227				323	323	323	QSY6_01575	JZY2_04268	YXH1_01540
exuT_2		Hexuronate transporter	3	3	1	1	3948				1379	1379	1379	QSY6_04270	JZY2_03498	YXH1_04362
kdsB		3-deoxy-manno-octulosonate cytidylyltransferase	3	3	1	1	3722				764	764	764	QSY6_04064	JZY2_03303	YXH1_04162
group_1719		5-formyltetrahydrofolate cyclo-ligase	3	3	1	1	4900				611	611	611	QSY6_05459	JZY2_00397	YXH1_05511
lepB		Signal peptidase I	3	3	1	1	4055				854	854	854	QSY6_04395	JZY2_03594	YXH1_04483
group_1721	btuB_4	Vitamin B12 transporter BtuB	3	3	1	1	3443				2516	2516	2516	QSY6_02467	JZY2_03017	YXH1_03876
group_1722		Purine-binding protein	3	3	1	1	4405				1094	1094	1094	QSY6_00680	JZY2_05111	YXH1_00698
exbD_7		Biopolymer transport protein ExbD	3	3	1	1	4487				404	404	404	QSY6_00598	JZY2_05193	YXH1_00616
hdfR_2		HTH-type transcriptional regulator HdfR	3	3	1	1	2095				890	890	890	QSY6_01845	JZY2_01116	YXH1_01881
yibN		putative protein YibN	3	3	1	1	4723				413	413	413	QSY6_00352	JZY2_05438	YXH1_00371
rpfC_1		Sensory/regulatory protein RpfC	3	3	1	1	5971				1613	1613	1613	QSY6_04915	JZY2_04142	YXH1_05035
chaC		Glutathione-specific gamma-glutamylcyclotransferase	3	3	1	1	4915				668	668	668	QSY6_05474	JZY2_00383	YXH1_05525
ftsE		Cell division ATP-binding protein FtsE	3	3	1	1	5127				671	671	671	QSY6_05627	JZY2_00233	YXH1_05698
pucB		Purine catabolism protein PucB	3	3	1	1	2670				623	623	623	QSY6_02916	JZY2_01985	YXH1_03231
lpfB		putative fimbrial chaperone LpfB	3	3	1	1	737				782	782	782	QSY6_01319	JZY2_04527	YXH1_01284
group_1731		Polyphosphate:AMP phosphotransferase	3	3	1	1	3851				1496	1496	1496	QSY6_04173	JZY2_03401	YXH1_04266
group_1732		hypothetical protein	3	3	1	1	5243				1655	1655	1655	QSY6_05689	JZY2_05595	YXH1_00212
tusA_2		Sulfur carrier protein TusA	3	3	1	1	2336				254	254	254	QSY6_02091	JZY2_01364	YXH1_02128
sodB_1		Superoxide dismutase [Fe]	3	3	1	1	4198				581	581	581	QSY6_04513	JZY2_03738	YXH1_04628
panC		Pantothenate synthetase	3	3	1	1	5902				851	851	851	QSY6_04846	JZY2_04073	YXH1_04966
group_1736		hypothetical protein	3	3	1	1	4310				428	428	428	QSY6_00068	JZY2_00044	YXH1_00044
atpD		ATP synthase subunit beta	3	3	1	1	5324				1379	1379	1379	QSY6_05989	JZY2_05851	YXH1_05988
group_1738		hypothetical protein	3	3	1	1	921				1376	1376	1376	QSY6_01136	JZY2_04708	YXH1_01101
group_1739		hypothetical protein	3	3	1	1	2954				188	188	188	QSY6_02548	JZY2_02933	YXH1_03793
yadV_1		putative fimbrial chaperone YadV	3	3	1	1	739				794	794	794	QSY6_01317	JZY2_04529	YXH1_01282
group_1741		hypothetical protein	3	3	1	1	400				1130	1130	1130	QSY6_03064	JZY2_02133	YXH1_03023
group_1742		hypothetical protein	3	3	1	1	1183				917	917	917	QSY6_00797	JZY2_04993	YXH1_00815
lptG		Lipopolysaccharide export system permease protein LptG	3	3	1	1	789				1061	1061	1061	QSY6_01267	JZY2_04577	YXH1_01232
aroK		Shikimate kinase 1	3	3	1	1	1391				491	491	491	QSY6_05359	JZY2_00498	YXH1_05410
group_1745		hypothetical protein	3	3	1	1	1617				572	572	572	QSY6_05132	JZY2_00723	YXH1_05185
group_1746		hypothetical protein	3	3	1	1	3247				389	389	389	QSY6_03599	JZY2_01640	YXH1_03575
ccmC		Heme exporter protein C	3	3	1	1	3178				803	803	803	QSY6_03658	JZY2_02519	YXH1_02617
group_1748	ssuA_2	Putative aliphatic sulfonates-binding protein	3	3	1	1	537				1010	1010	1010	QSY6_03200	JZY2_02268	YXH1_02889
group_1749		hypothetical protein	3	3	1	1	2878				1334	1334	1334	QSY6_02715	JZY2_01779	YXH1_03434
group_1750		hypothetical protein	3	3	1	1	279				668	668	668	QSY6_03002	JZY2_02072	YXH1_03144
mdtE_2		Multidrug resistance protein MdtE	3	3	1	1	4865				1118	1118	1118	QSY6_05429	JZY2_00429	YXH1_05479
msrP		Protein-methionine-sulfoxide reductase catalytic subunit MsrP	3	3	1	1	5879				1013	1013	1013	QSY6_04823	JZY2_04050	YXH1_04943
group_1753		hypothetical protein	3	3	1	1	1794				1658	1658	1658	QSY6_03906	JZY2_02761	YXH1_02372
ybaN_2		Inner membrane protein YbaN	3	3	1	1	3850				404	404	404	QSY6_04172	JZY2_03400	YXH1_04265
tpm		Thiopurine S-methyltransferase	3	3	1	1	2103				662	662	662	QSY6_01853	JZY2_01124	YXH1_01889
metXA		Bifunctional methionine biosynthesis protein MetXA/MetW	3	3	1	1	1472				620	620	620	QSY6_05279	JZY2_00579	YXH1_05329
group_1757		hypothetical protein	3	3	1	1	3416				362	362	362	QSY6_02493	JZY2_02988	YXH1_03848
group_1758		hypothetical protein	3	3	1	1	691				626	626	626	QSY6_01365	JZY2_04481	YXH1_01330
group_1759		hypothetical protein	3	3	1	1	3297				278	278	278	QSY6_03469	JZY2_01589	YXH1_03624
group_1760		hypothetical protein	3	3	1	1	1680				287	287	287	QSY6_03786	JZY2_02644	YXH1_02489
folE_1		GTP cyclohydrolase 1	3	3	1	1	874				563	563	563	QSY6_01183	JZY2_04661	YXH1_01148
group_1762		hypothetical protein	3	3	1	1	1110				254	254	254	QSY6_00724	JZY2_05067	YXH1_00742
group_1763		hypothetical protein	3	3	1	1	4866				785	785	785	QSY6_05430	JZY2_00428	YXH1_05480
cysQ		3'(2'),5'-bisphosphate nucleotidase CysQ	3	3	1	1	5530				842	842	842	QSY6_05746	JZY2_05649	YXH1_05777
group_1765		hypothetical protein	3	3	1	1	4447				581	581	581	QSY6_00638	JZY2_05153	YXH1_00656
tsaB		tRNA threonylcarbamoyladenosine biosynthesis protein TsaB	3	3	1	1	6166				674	674	674	QSY6_01517	JZY2_04329	YXH1_01482
group_1767		hypothetical protein	3	3	1	1	5234				656	656	656	QSY6_05680	JZY2_05586	YXH1_00221
group_1768		hypothetical protein	3	3	1	1	548				1202	1202	1202	QSY6_03211	JZY2_02278	YXH1_02879
phaC_1		Poly(3-hydroxyalkanoate) polymerase subunit PhaC	3	3	1	1	1374				1679	1679	1679	QSY6_05376	JZY2_00481	YXH1_05427
group_1770		hypothetical protein	3	3	1	1	2183				353	353	353	QSY6_01941	JZY2_01212	YXH1_01977
rplW		50S ribosomal protein L23	3	3	1	1	4527				299	299	299	QSY6_00558	JZY2_05233	YXH1_00576
cmpR_3		HTH-type transcriptional activator CmpR	3	3	1	1	3010				872	872	872	QSY6_02597	JZY2_02886	YXH1_03733
group_1773		hypothetical protein	3	3	1	1	3379				413	413	413	QSY6_02530	JZY2_02951	YXH1_03811
rcsC_20		Sensor histidine kinase RcsC	3	3	1	1	1517				2138	2138	2138	QSY6_05234	JZY2_00624	YXH1_05284
phnL		Alpha-D-ribose 1-methylphosphonate 5-triphosphate synthase subunit PhnL	3	3	1	1	2647				716	716	716	QSY6_03544	JZY2_01694	YXH1_03520
deoC		Deoxyribose-phosphate aldolase	3	3	1	1	5890				779	779	779	QSY6_04834	JZY2_04061	YXH1_04954
cntO_5		Metal-pseudopaline receptor CntO	3	3	1	1	3492				2135	2135	2135	QSY6_02415	JZY2_03065	YXH1_03924
coaD		Phosphopantetheine adenylyltransferase	3	3	1	1	5137				479	479	479	QSY6_05637	JZY2_00223	YXH1_05708
group_1779		hypothetical protein	3	3	1	1	2655				374	374	374	QSY6_03536	JZY2_01702	YXH1_03512
group_1780		hypothetical protein	3	3	1	1	3687				806	806	806	QSY6_04026	JZY2_03265	YXH1_04124
zraR		Transcriptional regulatory protein ZraR	3	3	1	1	3349				1304	1304	1304	QSY6_03521	JZY2_01537	YXH1_03676
rlhA		23S rRNA 5-hydroxycytidine synthase	3	3	1	1	3461				2006	2006	2006	QSY6_02449	JZY2_03035	YXH1_03894
group_1783		hypothetical protein	3	3	1	1	6027				938	938	938	QSY6_04970	JZY2_00916	YXH1_05090
group_1784		hypothetical protein	3	3	1	1	56				890	890	890	QSY6_03414	JZY2_02455	YXH1_02682
potH_1		Putrescine transport system permease protein PotH	3	3	1	1	4970				854	854	854	QSY6_02925	JZY2_01994	YXH1_03222
group_1786		hypothetical protein	3	3	1	1	3656				1100	1100	1100	QSY6_03995	JZY2_03234	YXH1_04093
nuoK		NADH-quinone oxidoreductase subunit K	3	3	1	1	3575				308	308	308	QSY6_02330	JZY2_03148	YXH1_04007
group_1788		hypothetical protein	3	3	1	1	2214				614	614	614	QSY6_01970	JZY2_01242	YXH1_02006
group_1789		hypothetical protein	3	3	1	1	649				446	446	446	QSY6_01407	JZY2_04439	YXH1_01372
greB_2		Transcription elongation factor GreB	3	3	1	1	3157				473	473	473	QSY6_03679	JZY2_02540	YXH1_02596
group_1791		hypothetical protein	3	3	1	1	5786				173	173	173	QSY6_04732	JZY2_03952	YXH1_04845
group_1792		putative protein	3	3	1	1	1602				2495	2495	2495	QSY6_05147	JZY2_00708	YXH1_05200
group_1793		hypothetical protein	3	3	1	1	2590				1394	1394	1394	QSY6_02250	JZY2_01523	YXH1_02288
group_1794		hypothetical protein	3	3	1	1	1499				797	797	797	QSY6_05252	JZY2_00606	YXH1_05302
group_1795		hypothetical protein	3	3	1	1	951				281	281	281	QSY6_01106	JZY2_04738	YXH1_01071
lptC		Lipopolysaccharide export system protein LptC	3	3	1	1	5662				572	572	572	QSY6_04608	JZY2_03825	YXH1_04721
group_1797		hypothetical protein	3	3	1	1	2537				1184	1184	1184	QSY6_02197	JZY2_01470	YXH1_02235
cyoE		Protoheme IX farnesyltransferase	3	3	1	1	726				887	887	887	QSY6_01330	JZY2_04516	YXH1_01295
fpr_2		Ferredoxin--NADP reductase	3	3	1	1	6238				779	779	779	QSY6_01586	JZY2_04257	YXH1_01551
group_1800		hypothetical protein	3	3	1	1	1454				299	299	299	QSY6_05297	JZY2_00561	YXH1_05347
ettA		Energy-dependent translational throttle protein EttA	3	3	1	1	1209				1664	1664	1664	QSY6_00823	JZY2_04967	YXH1_00841
yecS_1		L-cystine transport system permease protein YecS	3	3	1	1	929				833	833	833	QSY6_01128	JZY2_04716	YXH1_01093
yecD		Isochorismatase family protein YecD	3	3	1	1	2397				566	566	566	QSY6_02153	JZY2_01426	YXH1_02190
yeaD_2		Putative glucose-6-phosphate 1-epimerase	3	3	1	1	5438				911	911	911	QSY6_05844	JZY2_05737	YXH1_05874
bdlA_1		Biofilm dispersion protein BdlA	3	3	1	1	5858				1457	1457	1457	QSY6_04797	JZY2_04024	YXH1_04917
group_1806		hypothetical protein	3	3	1	1	5447			Hypothetical protein with no hits to refseq/uniprot/clusters/cdd/tigrfams/pfam overlapping another protein with hits	191	191	191	QSY6_05835	JZY2_05728	YXH1_05865
group_1807		hypothetical protein	3	3	1	1	3238				224	224	224	QSY6_03590	JZY2_01649	YXH1_03566
group_1808		hypothetical protein	3	3	1	1	4694				302	302	302	QSY6_00382	JZY2_05409	YXH1_00400
occM_2		Octopine transport system permease protein OccM	3	3	1	1	2155				698	698	698	QSY6_01909	JZY2_01180	YXH1_01945
group_1810		hypothetical protein	3	3	1	1	2248				521	521	521	QSY6_02004	JZY2_01276	YXH1_02040
hemR		Hemin receptor	3	3	1	1	766				2576	2576	2576	QSY6_01290	JZY2_04556	YXH1_01255
group_1812		hypothetical protein	3	3	1	1	5427				1211	1211	1211	QSY6_05855	JZY2_05748	YXH1_05885
yejE_2		Inner membrane ABC transporter permease protein YejE	3	3	1	1	249				1022	1022	1022	QSY6_02971	JZY2_02041	YXH1_03175
group_1814		hypothetical protein	3	3	1	1	2016				539	539	539	QSY6_01765	JZY2_01039	YXH1_01804
nhaP		Na(+)/H(+) antiporter NhaP	3	3	1	1	4666				1259	1259	1259	QSY6_00410	JZY2_05381	YXH1_00428
metQ_2		Methionine-binding lipoprotein MetQ	3	3	1	1	4889				782	782	782	QSY6_05448	JZY2_00408	YXH1_05500
group_1817		hypothetical protein	3	3	1	1	1175				803	803	803	QSY6_00789	JZY2_05001	YXH1_00807
group_1818		hypothetical protein	3	3	1	1	1965				500	500	500	QSY6_01716	JZY2_00988	YXH1_01753
group_1819		hypothetical protein	3	3	1	1	2151				266	266	266	QSY6_01905	JZY2_01176	YXH1_01941
fixB		Protein FixB	3	3	1	1	4632				1220	1220	1220	QSY6_00444	JZY2_05347	YXH1_00462
group_1821		hypothetical protein	3	3	1	1	2238				314	314	314	QSY6_01994	JZY2_01266	YXH1_02030
group_1822		hypothetical protein	3	3	1	1	919				206	206	206	QSY6_01138	JZY2_04706	YXH1_01103
bepA_2		Beta-barrel assembly-enhancing protease	3	3	1	1	1936				1433	1433	1433	QSY6_01691	JZY2_00958	YXH1_01728
group_1824		hypothetical protein	3	3	1	1	867				803	803	803	QSY6_01190	JZY2_04654	YXH1_01155
group_1825		hypothetical protein	3	3	1	1	100				308	308	308	QSY6_03370	JZY2_02414	YXH1_02723
stcD		putative N-methylproline demethylase	3	3	1	1	4634				2060	2060	2060	QSY6_00442	JZY2_05349	YXH1_00460
group_1827		hypothetical protein	3	3	1	1	3760				341	341	341	QSY6_04105	JZY2_03342	YXH1_04201
group_1828		hypothetical protein	3	3	1	1	51				443	443	443	QSY6_03419	JZY2_02460	YXH1_02677
rcsC_3		Sensor histidine kinase RcsC	3	3	1	1	773				1730	1730	1730	QSY6_01283	JZY2_04561	YXH1_01248
gcvA_6		Glycine cleavage system transcriptional activator	3	3	1	1	1608				905	905	905	QSY6_05141	JZY2_00714	YXH1_05194
group_1831		hypothetical protein	3	3	1	1	6157				779	779	779	QSY6_01508	JZY2_04338	YXH1_01473
rfbA		Glucose-1-phosphate thymidylyltransferase 1	3	3	1	1	5742				881	881	881	QSY6_04691	JZY2_03908	YXH1_04800
sucA		2-oxoglutarate dehydrogenase E1 component	3	3	1	1	3051				2831	2831	2831	QSY6_02638	JZY2_02844	YXH1_03691
speA		Biosynthetic arginine decarboxylase	3	3	1	1	1062				1913	1913	1913	QSY6_00995	JZY2_04847	YXH1_00962
acuR		Transcriptional regulator AcuR	3	3	1	1	49				620	620	620	QSY6_03421	JZY2_02462	YXH1_02675
group_1836		hypothetical protein	3	3	1	1	746				1529	1529	1529	QSY6_01310	JZY2_04536	YXH1_01275
vapC		tRNA(fMet)-specific endonuclease VapC	3	3	1	1	5823				404	404	404	QSY6_04768	JZY2_03989	YXH1_04882
tsx		Nucleoside-specific channel-forming protein Tsx	3	3	1	1	3964				959	959	959	QSY6_04286	JZY2_03514	YXH1_04378
group_1839		hypothetical protein	3	3	1	1	3835				680	680	680	QSY6_04156	JZY2_03386	YXH1_04251
group_1840		hypothetical protein	3	3	1	1	4563				509	509	509	QSY6_00513	JZY2_05278	YXH1_00531
algX		Alginate biosynthesis protein AlgX	3	3	1	1	823				1457	1457	1457	QSY6_01233	JZY2_04611	YXH1_01198
group_1842		hypothetical protein	3	3	1	1	871				605	605	605	QSY6_01186	JZY2_04658	YXH1_01151
gntT_1		High-affinity gluconate transporter	3	3	1	1	707				1370	1370	1370	QSY6_01349	JZY2_04497	YXH1_01314
pal_3		Peptidoglycan-associated lipoprotein	3	3	1	1	3041				815	815	815	QSY6_02628	JZY2_02854	YXH1_03701
group_1845		hypothetical protein	3	3	1	1	2505				362	362	362	QSY6_06048	JZY2_05870	YXH1_06065
hisC_1		Histidinol-phosphate aminotransferase	3	3	1	1	2032				1004	1004	1004	QSY6_01781	JZY2_01055	YXH1_01820
group_1847		Putative hydro-lyase	3	3	1	1	5270				806	806	806	QSY6_05717	JZY2_05623	YXH1_00184
cheB_5		Protein-glutamate methylesterase/protein-glutamine glutaminase	3	3	1	1	2534				464	464	464	QSY6_02194	JZY2_01467	YXH1_02232
group_1849		hypothetical protein	3	3	1	1	5561				701	701	701	QSY6_00267	JZY2_00175	YXH1_00175
yofA_2		HTH-type transcriptional regulator YofA	3	3	1	1	3433				875	875	875	QSY6_02478	JZY2_03006	YXH1_03864
group_1851		hypothetical protein	3	3	1	1	2216				230	230	230	QSY6_01972	JZY2_01244	YXH1_02008
group_1852		hypothetical protein	3	3	1	1	1302				3197	3197	3197	QSY6_05107	JZY2_00792	YXH1_05114
yceD_2		General stress protein 16U	3	3	1	1	5919				578	578	578	QSY6_04863	JZY2_04090	YXH1_04983
group_1854		hypothetical protein	3	3	1	1	2656				950	950	950	QSY6_03535	JZY2_01703	YXH1_03511
group_1855	xerC_6	Tyrosine recombinase XerC	3	3	1	1	381				977	977	977	QSY6_03045	JZY2_02114	YXH1_03042
group_1856		hypothetical protein	3	3	1	1	71				947	947	947	QSY6_03399	JZY2_02440	YXH1_02697
prmC_2		Release factor glutamine methyltransferase	3	3	1	1	5373				974	974	974	QSY6_05909	JZY2_05802	YXH1_05939
xynR_1		HTH-type transcriptional regulator XynR	3	3	1	1	529				764	764	764	QSY6_03192	JZY2_02260	YXH1_02897
livF_3		High-affinity branched-chain amino acid transport ATP-binding protein LivF	3	3	1	1	3955				701	701	701	QSY6_04277	JZY2_03505	YXH1_04369
group_1860		hypothetical protein	3	3	1	1	1997				533	533	533	QSY6_01746	JZY2_01020	YXH1_01785
ptsH		Phosphocarrier protein HPr	3	3	1	1	5669				272	272	272	QSY6_04615	JZY2_03832	YXH1_04728
group_1862		Acetyltransferase	3	3	1	1	3562				431	431	431	QSY6_02343	JZY2_03135	YXH1_03994
group_1863		hypothetical protein	3	3	1	1	4742				371	371	371	QSY6_00332	JZY2_05456	YXH1_00353
group_1864		putative protein	3	3	1	1	1691				1166	1166	1166	QSY6_03797	JZY2_02655	YXH1_02478
group_1865		hypothetical protein	3	3	1	1	4623				2489	2489	2489	QSY6_00453	JZY2_05338	YXH1_00471
group_1866		putative signaling protein	3	3	1	1	3949				2291	2291	2291	QSY6_04271	JZY2_03499	YXH1_04363
group_1867		hypothetical protein	3	3	1	1	930				287	287	287	QSY6_01127	JZY2_04717	YXH1_01092
group_1868		hypothetical protein	3	3	1	1	5949				1214	1214	1214	QSY6_04893	JZY2_04120	YXH1_05013
group_1869		Ribonuclease	3	3	1	1	2073				1442	1442	1442	QSY6_01823	JZY2_01096	YXH1_01861
yhdE		dTTP/UTP pyrophosphatase	3	3	1	1	5682				602	602	602	QSY6_04628	JZY2_03845	YXH1_04741
group_1871		hypothetical protein	3	3	1	1	3658				821	821	821	QSY6_03997	JZY2_03236	YXH1_04095
group_1872		hypothetical protein	3	3	1	1	5749				815	815	815	QSY6_04698	JZY2_03915	YXH1_04807
group_1873		hypothetical protein	3	3	1	1	5442				2285	2285	2285	QSY6_05840	JZY2_05733	YXH1_05870
group_1874		hypothetical protein	3	3	1	1	2362				1031	1031	1031	QSY6_02117	JZY2_01390	YXH1_02154
group_1875		hypothetical protein	3	3	1	1	6149				536	536	536	QSY6_01500	JZY2_04346	YXH1_01465
group_1876		hypothetical protein	3	3	1	1	427				1322	1322	1322	QSY6_03091	JZY2_02158	YXH1_02998
mdtB_1		Multidrug resistance protein MdtB	3	3	1	1	743				3104	3104	3104	QSY6_01313	JZY2_04533	YXH1_01278
xerC_6		Tyrosine recombinase XerC	3	3	1	1	3314				959	959	959	QSY6_03486	JZY2_01572	YXH1_03641
rimO		Ribosomal protein S12 methylthiotransferase RimO	3	3	1	1	6243				1343	1343	1343	QSY6_01591	JZY2_04252	YXH1_01556
soxA_3		Monomeric sarcosine oxidase	3	3	1	1	55				1163	1163	1163	QSY6_03415	JZY2_02456	YXH1_02681
group_1881		hypothetical protein	3	3	1	1	1719				1205	1205	1205	QSY6_03825	JZY2_02683	YXH1_02450
minC		Septum site-determining protein MinC	3	3	1	1	3745				860	860	860	QSY6_04089	JZY2_03326	YXH1_04185
rlmA		23S rRNA (guanine(745)-N(1))-methyltransferase	3	3	1	1	6179				809	809	809	QSY6_01530	JZY2_04316	YXH1_01495
group_1884		hypothetical protein	3	3	1	1	6241				710	710	710	QSY6_01589	JZY2_04254	YXH1_01554
group_1885		hypothetical protein	3	3	1	1	6030				1538	1538	1538	QSY6_04973	JZY2_00913	YXH1_05093
recG		ATP-dependent DNA helicase RecG	3	3	1	1	4809				2075	2075	2075	QSY6_00165	JZY2_00137	YXH1_00137
kipR		HTH-type transcriptional regulator KipR	3	3	1	1	2905				725	725	725	QSY6_02692	JZY2_01756	YXH1_03458
oleD_2		2-alkyl-3-oxoalkanoate reductase	3	3	1	1	5506				1016	1016	1016	QSY6_05770	JZY2_05673	YXH1_05800
group_1889		hypothetical protein	3	3	1	1	2895				575	575	575	QSY6_02702	JZY2_01766	YXH1_03448
nhaP2		K(+)/H(+) antiporter NhaP2	3	3	1	1	1510				1742	1742	1742	QSY6_05241	JZY2_00617	YXH1_05291
group_1891		hypothetical protein	3	3	1	1	706				263	263	263	QSY6_01350	JZY2_04496	YXH1_01315
group_1892		hypothetical protein	3	3	1	1	4888				1238	1238	1238	QSY6_05447	JZY2_00409	YXH1_05499
group_1893		hypothetical protein	3	3	1	1	4417				1028	1028	1028	QSY6_00668	JZY2_05123	YXH1_00686
grpE		Protein GrpE	3	3	1	1	5719				563	563	563	QSY6_04667	JZY2_03884	YXH1_04780
gpx2		Hydroperoxy fatty acid reductase gpx2	3	3	1	1	889				488	488	488	QSY6_01168	JZY2_04676	YXH1_01133
group_1896		Mono(2-hydroxyethyl) terephthalate hydrolase	3	3	1	1	353				1730	1730	1730	QSY6_03043	JZY2_02112	YXH1_03104
group_1897		IS5 family transposase ISPsy19	3	3	1	1	2495				548	548	548	QSY6_06038	JZY2_05879	YXH1_06074
ohrB		Organic hydroperoxide resistance protein OhrB	3	3	1	1	2092				419	419	419	QSY6_01842	JZY2_01113	YXH1_01878
rpoD		RNA polymerase sigma factor RpoD	3	3	1	1	4622				1850	1850	1850	QSY6_00454	JZY2_05337	YXH1_00472
glyA_1		Serine hydroxymethyltransferase	3	3	1	1	1207				1253	1253	1253	QSY6_00821	JZY2_04969	YXH1_00839
group_1901		hypothetical protein	3	3	1	1	5759				1121	1121	1121	QSY6_04708	JZY2_03925	YXH1_04817
group_1902		hypothetical protein	3	3	1	1	1421				266	266	266	QSY6_05330	JZY2_00528	YXH1_05380
group_1903		hypothetical protein	3	3	1	1	3067				248	248	248	QSY6_03763	JZY2_02621	YXH1_02512
iolS_3		Aldo-keto reductase IolS	3	3	1	1	5794				992	992	992	QSY6_04738	JZY2_03960	YXH1_04853
group_1905		hypothetical protein	3	3	1	1	2166				164	164	164	QSY6_01920	JZY2_01191	YXH1_01956
group_1906		hypothetical protein	3	3	1	1	2700				338	338	338	QSY6_02886	JZY2_01955	YXH1_03261
group_1907		hypothetical protein	3	3	1	1	551				851	851	851	QSY6_03214	JZY2_02281	YXH1_02876
group_1908		hypothetical protein	3	3	1	1	2741				254	254	254	QSY6_02848	JZY2_01914	YXH1_03302
sugA_2		Trehalose transport system permease protein SugA	3	3	1	1	5986				962	962	962	QSY6_04930	JZY2_04157	YXH1_05050
group_1910		hypothetical protein	3	3	1	1	3175				1649	1649	1649	QSY6_03661	JZY2_02522	YXH1_02614
hisZ_2		ATP phosphoribosyltransferase regulatory subunit	3	3	1	1	1588				1187	1187	1187	QSY6_05163	JZY2_00692	YXH1_05216
lgrB_1		Linear gramicidin synthase subunit B	3	3	1	1	2553				3410	3410	3410	QSY6_02213	JZY2_01486	YXH1_02251
pstB_1		Phosphate import ATP-binding protein PstB	3	3	1	1	3467				779	779	779	QSY6_02443	JZY2_03041	YXH1_03900
group_1914		hypothetical protein	3	3	1	1	550				218	218	218	QSY6_03213	JZY2_02280	YXH1_02877
rarD_2		Protein RarD	3	3	1	1	5079				887	887	887	QSY6_05579	JZY2_00281	YXH1_05650
hin_2		DNA-invertase hin	3	3	1	1	1133				581	581	581	QSY6_00747	JZY2_05044	YXH1_00765
group_1917		hypothetical protein	3	3	1	1	1208				3731	3731	3731	QSY6_00822	JZY2_04968	YXH1_00840
group_1918		hypothetical protein	3	3	1	1	4207				497	497	497	QSY6_04521	JZY2_03746	YXH1_04636
group_1919		hypothetical protein	3	3	1	1	4428				590	590	590	QSY6_00657	JZY2_05134	YXH1_00675
group_1920		hypothetical protein	3	3	1	1	3856				476	476	476	QSY6_04178	JZY2_03406	YXH1_04271
hsaA		Flavin-dependent monooxygenase, oxygenase subunit HsaA	3	3	1	1	4884				1181	1181	1181	QSY6_05443	JZY2_00413	YXH1_05495
ttcA		tRNA-cytidine(32) 2-sulfurtransferase	3	3	1	1	2004				875	875	875	QSY6_01753	JZY2_01027	YXH1_01792
group_1923		hypothetical protein	3	3	1	1	3735				902	902	902	QSY6_04079	JZY2_03316	YXH1_04175
group_1924		hypothetical protein	3	3	1	1	2213				2033	2033	2033	QSY6_01969	JZY2_01241	YXH1_02005
scrK		Fructokinase	3	3	1	1	448				938	938	938	QSY6_03112	JZY2_02179	YXH1_02977
entS_1		Enterobactin exporter EntS	3	3	1	1	1158				1274	1274	1274	QSY6_00772	JZY2_05018	YXH1_00791
pctC		Methyl-accepting chemotaxis protein PctC	3	3	1	1	2663				1889	1889	1889	QSY6_03528	JZY2_01710	YXH1_03504
phnD1		putative ABC transporter phosphite binding protein PhnD1	3	3	1	1	1286				851	851	851	QSY6_00900	JZY2_04891	YXH1_00918
gltC_3		HTH-type transcriptional regulator GltC	3	3	1	1	1443				926	926	926	QSY6_05308	JZY2_00550	YXH1_05358
tamA		Translocation and assembly module subunit TamA	3	3	1	1	496				1724	1724	1724	QSY6_03159	JZY2_02227	YXH1_02930
gmd		GDP-mannose 4,6-dehydratase	3	3	1	1	5755				1031	1031	1031	QSY6_04704	JZY2_03921	YXH1_04813
group_1932		hypothetical protein	3	3	1	1	6204				503	503	503	QSY6_01552	JZY2_04291	YXH1_01517
group_1933		hypothetical protein	3	3	1	1	4711				1784	1784	1784	QSY6_00364	JZY2_05426	YXH1_00383
group_1934		IS1182 family transposase ISPsy36	3	3	1	1	3947				1310	1310	1310	QSY6_04269	JZY2_03497	YXH1_04361
argO		Arginine exporter protein ArgO	3	3	1	1	4197				602	602	602	QSY6_04512	JZY2_03737	YXH1_04627
nuoJ		NADH-quinone oxidoreductase subunit J	3	3	1	1	3574				509	509	509	QSY6_02331	JZY2_03147	YXH1_04006
group_1937		hypothetical protein	3	3	1	1	4156				197	197	197	QSY6_04470	JZY2_03696	YXH1_04586
ngcG		Diacetylchitobiose uptake system permease protein NgcG	3	3	1	1	756				845	845	845	QSY6_01300	JZY2_04546	YXH1_01265
pmbA		Metalloprotease PmbA	3	3	1	1	5676				1346	1346	1346	QSY6_04622	JZY2_03839	YXH1_04735
group_1940		hypothetical protein	3	3	1	1	5706			Hypothetical protein with no hits to refseq/uniprot/clusters/cdd/tigrfams/pfam overlapping another protein with hits	428	428	428	QSY6_04654	JZY2_03871	YXH1_04767
ureF_2		Urease accessory protein UreF	3	3	1	1	1619				674	674	674	QSY6_05130	JZY2_00725	YXH1_05183
group_1942		hypothetical protein	3	3	1	1	3511				632	632	632	QSY6_02397	JZY2_03083	YXH1_03942
group_1943		hypothetical protein	3	3	1	1	895				1121	1121	1121	QSY6_01162	JZY2_04682	YXH1_01127
group_1944		hypothetical protein	3	3	1	1	925				233	233	233	QSY6_01132	JZY2_04712	YXH1_01097
nhaR		Transcriptional activator protein NhaR	3	3	1	1	4993				1004	1004	1004	QSY6_02948	JZY2_02017	YXH1_03199
accC_2		Biotin carboxylase	3	3	1	1	107				1352	1352	1352	QSY6_03363	JZY2_02407	YXH1_02730
group_1947		hypothetical protein	3	3	1	1	800				932	932	932	QSY6_01256	JZY2_04588	YXH1_01221
lolA		Outer-membrane lipoprotein carrier protein	3	3	1	1	3548				623	623	623	QSY6_02357	JZY2_03121	YXH1_03980
rnd		Ribonuclease D	3	3	1	1	1959				1133	1133	1133	QSY6_01710	JZY2_00982	YXH1_01747
pgl_2		6-phosphogluconolactonase	3	3	1	1	1798				1172	1172	1172	QSY6_03910	JZY2_02765	YXH1_02368
group_1951		hypothetical protein	3	3	1	1	2489				329	329	329	QSY6_06032	JZY2_05885	YXH1_06080
fliY_2		L-cystine-binding protein FliY	3	3	1	1	928				821	821	821	QSY6_01129	JZY2_04715	YXH1_01094
rnc		Ribonuclease 3	3	3	1	1	4053				689	689	689	QSY6_04393	JZY2_03592	YXH1_04481
group_1954		hypothetical protein	3	3	1	1	5944				611	611	611	QSY6_04888	JZY2_04115	YXH1_05008
ccmH		Cytochrome c-type biogenesis protein CcmH	3	3	1	1	3183				470	470	470	QSY6_03653	JZY2_02514	YXH1_02622
rutR_4		HTH-type transcriptional regulator RutR	3	3	1	1	3669				614	614	614	QSY6_04008	JZY2_03247	YXH1_04106
group_1957		hypothetical protein	3	3	1	1	849				1565	1565	1565	QSY6_01208	JZY2_04636	YXH1_01173
nhaA_1		Na(+)/H(+) antiporter NhaA	3	3	1	1	1267				1178	1178	1178	QSY6_00881	JZY2_04910	YXH1_00899
ybgC		Acyl-CoA thioester hydrolase YbgC	3	3	1	1	6264				467	467	467	QSY6_01615	JZY2_04229	YXH1_01579
gpx1		Hydroperoxy fatty acid reductase gpx1	3	3	1	1	2107				485	485	485	QSY6_01857	JZY2_01128	YXH1_01893
group_1961		hypothetical protein	3	3	1	1	3976				194	194	194	QSY6_04298	JZY2_03526	YXH1_04390
gci		D-galactarolactone cycloisomerase	3	3	1	1	3449				1154	1154	1154	QSY6_02461	JZY2_03023	YXH1_03882
group_1963		hypothetical protein	3	3	1	1	3677				425	425	425	QSY6_04016	JZY2_03255	YXH1_04114
group_1964		hypothetical protein	3	3	1	1	2917				320	320	320	QSY6_02680	JZY2_01744	YXH1_03470
group_1965		hypothetical protein	3	3	1	1	864				2120	2120	2120	QSY6_01193	JZY2_04651	YXH1_01158
yrdA_1		Protein YrdA	3	3	1	1	4326				545	545	545	QSY6_00084	JZY2_00060	YXH1_00060
group_1967		hypothetical protein	3	3	1	1	4813				860	860	860	QSY6_00169	JZY2_00141	YXH1_00141
group_1968	dmlR_5	HTH-type transcriptional regulator DmlR	3	3	1	1	3172				884	884	884	QSY6_03664	JZY2_02525	YXH1_02611
yxeN_2		putative amino-acid permease protein YxeN	3	3	1	1	3302				653	653	653	QSY6_03474	JZY2_01584	YXH1_03629
pcpR_2		PCP degradation transcriptional activation protein	3	3	1	1	3667				935	935	935	QSY6_04006	JZY2_03245	YXH1_04104
decR_3		DNA-binding transcriptional activator DecR	3	3	1	1	5048				461	461	461	QSY6_05548	JZY2_00312	YXH1_05618
btuB_4		Vitamin B12 transporter BtuB	3	3	1	1	2750				2498	2498	2498	QSY6_02839	JZY2_01905	YXH1_03311
rhtB_1		Homoserine/homoserine lactone efflux protein	3	3	1	1	4333				632	632	632	QSY6_00091	JZY2_00067	YXH1_00067
cheB2		Protein-glutamate methylesterase/protein-glutamine glutaminase of group 2 operon	3	3	1	1	462				614	614	614	QSY6_03126	JZY2_02193	YXH1_02963
group_1975	sasA_2	Adaptive-response sensory-kinase SasA	3	3	1	1	1325				1130	1130	1130	QSY6_00927	JZY2_00746	YXH1_05161
group_1976		hypothetical protein	3	3	1	1	3285				770	770	770	QSY6_03457	JZY2_01601	YXH1_03613
group_1977		hypothetical protein	3	3	1	1	3354				236	236	236	QSY6_03974	JZY2_02828	YXH1_02303
entS_2		Enterobactin exporter EntS	3	3	1	1	1189				1283	1283	1283	QSY6_00803	JZY2_04987	YXH1_00821
cobN		Aerobic cobaltochelatase subunit CobN	3	3	1	1	2956				3764	3764	3764	QSY6_02550	JZY2_02931	YXH1_03791
hxpA		Hexitol phosphatase A	3	3	1	1	5207				674	674	674	QSY6_00258	JZY2_00191	YXH1_05740
group_1981		hypothetical protein	3	3	1	1	3380				248	248	248	QSY6_02529	JZY2_02952	YXH1_03812
pstC		Phosphate transport system permease protein PstC	3	3	1	1	3469				995	995	995	QSY6_02441	JZY2_03043	YXH1_03902
group_1983		hypothetical protein	3	3	1	1	685				944	944	944	QSY6_01371	JZY2_04475	YXH1_01336
group_1984		hypothetical protein	3	3	1	1	694				395	395	395	QSY6_01362	JZY2_04484	YXH1_01327
mglA_2		Galactose/methyl galactoside import ATP-binding protein MglA	3	3	1	1	3636				1577	1577	1577	QSY6_02264	JZY2_03214	YXH1_04073
yqaA		Inner membrane protein YqaA	3	3	1	1	4120				329	329	329	QSY6_04434	JZY2_03660	YXH1_04550
group_1987		hypothetical protein	3	3	1	1	799				350	350	350	QSY6_01257	JZY2_04587	YXH1_01222
group_1988		hypothetical protein	3	3	1	1	2436				413	413	413	QSY6_06074	JZY2_05931	YXH1_06040
group_1989		hypothetical protein	3	3	1	1	2308				401	401	401	QSY6_02064	JZY2_01336	YXH1_02100
group_1990		hypothetical protein	3	3	1	1	1685				800	800	800	QSY6_03791	JZY2_02649	YXH1_02484
group_1991		hypothetical protein	3	3	1	1	4739				2225	2225	2225	QSY6_00336	JZY2_05452	YXH1_00357
group_1992		hypothetical protein	3	3	1	1	1349				1349	1349	1349	QSY6_05402	JZY2_00456	YXH1_05452
phnK		Putative phosphonates utilization ATP-binding protein PhnK	3	3	1	1	2646				821	821	821	QSY6_03545	JZY2_01693	YXH1_03521
xylH		Xylose transport system permease protein XylH	3	3	1	1	283				1136	1136	1136	QSY6_03006	JZY2_02076	YXH1_03140
pcaB_2		3-carboxy-cis,cis-muconate cycloisomerase	3	3	1	1	3263				1361	1361	1361	QSY6_03615	JZY2_01624	YXH1_03591
speD		S-adenosylmethionine decarboxylase proenzyme	3	3	1	1	4556				794	794	794	QSY6_00520	JZY2_05271	YXH1_00538
accC_1		Biotin carboxylase	3	3	1	1	1087				1343	1343	1343	QSY6_00970	JZY2_04868	YXH1_00941
group_1998		47 kDa outer membrane protein	3	3	1	1	2041				1283	1283	1283	QSY6_01791	JZY2_01064	YXH1_01829
group_1999		hypothetical protein	3	3	1	1	2046				122	122	122	QSY6_01796	JZY2_01069	YXH1_01834
group_2		hypothetical protein	3	3	1	1	981				1730	2057	1948	QSY6_01075	JZY2_04769	YXH1_01040
dxr		1-deoxy-D-xylulose 5-phosphate reductoisomerase	3	3	1	1	6201				1190	1190	1190	QSY6_01549	JZY2_04294	YXH1_01514
moaB		Molybdenum cofactor biosynthesis protein B	3	3	1	1	3252				539	539	539	QSY6_03604	JZY2_01635	YXH1_03580
dapH_1		2,3,4,5-tetrahydropyridine-2,6-dicarboxylate N-acetyltransferase	3	3	1	1	724				620	620	620	QSY6_01332	JZY2_04514	YXH1_01297
polC_2		DNA polymerase III PolC-type	3	3	1	1	2341				542	542	542	QSY6_02096	JZY2_01369	YXH1_02133
glgX		Glycogen operon protein GlgX	3	3	1	1	3335				2183	2183	2183	QSY6_03507	JZY2_01551	YXH1_03662
ffh		Signal recognition particle protein	3	3	1	1	6126				1376	1376	1376	QSY6_01477	JZY2_04369	YXH1_01442
estB_2		Esterase EstB	3	3	1	1	62				1178	1178	1178	QSY6_03408	JZY2_02449	YXH1_02688
group_2007		hypothetical protein	3	3	1	1	6083				479	479	479	QSY6_01640	JZY2_04202	YXH1_01689
ccmB		Heme exporter protein B	3	3	1	1	3177				671	671	671	QSY6_03659	JZY2_02520	YXH1_02616
ydjE_2		Inner membrane metabolite transport protein YdjE	3	3	1	1	2931				1451	1451	1451	QSY6_02666	JZY2_01730	YXH1_03484
rplN		50S ribosomal protein L14	3	3	1	1	4519				368	368	368	QSY6_00566	JZY2_05225	YXH1_00584
group_2011		hypothetical protein	3	3	1	1	2265				2906	2906	2906	QSY6_02021	JZY2_01293	YXH1_02057
group_2012		IS66 family transposase ISPsy43	3	3	1	1	5758				2057	2057	2057	QSY6_04707	JZY2_03924	YXH1_04816
group_2013		hypothetical protein	3	3	1	1	1474				590	590	590	QSY6_05277	JZY2_00581	YXH1_05327
obg		GTPase Obg	3	3	1	1	1293				1223	1223	1223	QSY6_00907	JZY2_04884	YXH1_00925
group_2015		hypothetical protein	3	3	1	1	5811				266	266	266	QSY6_04755	JZY2_03977	YXH1_04870
group_2016		hypothetical protein	3	3	1	1	5337				233	233	233	QSY6_05976	JZY2_05838	YXH1_05975
antA		Anthranilate 1,2-dioxygenase large subunit	3	3	1	1	2960				1403	1403	1403	QSY6_02554	JZY2_02927	YXH1_03787
spaQ		Surface presentation of antigens protein SpaQ	3	3	1	1	662				266	266	266	QSY6_01394	JZY2_04452	YXH1_01359
nuoC		NADH-quinone oxidoreductase subunit C/D	3	3	1	1	3568				1781	1781	1781	QSY6_02337	JZY2_03141	YXH1_04000
soxA_4		Monomeric sarcosine oxidase	3	3	1	1	3168				320	320	320	QSY6_03668	JZY2_02529	YXH1_02607
group_2021		L-lactate transporter	3	3	1	1	2038				1208	1208	1208	QSY6_01787	JZY2_01061	YXH1_01826
pdxB		Erythronate-4-phosphate dehydrogenase	3	3	1	1	2337				1142	1142	1142	QSY6_02092	JZY2_01365	YXH1_02129
mreB		Cell shape-determining protein MreB	3	3	1	1	5685				1037	1037	1037	QSY6_04631	JZY2_03848	YXH1_04744
miaA		tRNA dimethylallyltransferase	3	3	1	1	1583				971	971	971	QSY6_05168	JZY2_00687	YXH1_05221
group_2025		hypothetical protein	3	3	1	1	3651				776	776	776	QSY6_03990	JZY2_03229	YXH1_04088
group_2026		hypothetical protein	3	3	1	1	4287				770	770	770	QSY6_00045	JZY2_00021	YXH1_00021
group_2027		hypothetical protein	3	3	1	1	3099				344	344	344	QSY6_03731	JZY2_02589	YXH1_02544
ubiH		2-octaprenyl-6-methoxyphenol hydroxylase	3	3	1	1	4895				1187	1187	1187	QSY6_05454	JZY2_00402	YXH1_05506
degU_1		Transcriptional regulatory protein DegU	3	3	1	1	6235				647	647	647	QSY6_01583	JZY2_04260	YXH1_01548
group_2030		hypothetical protein	3	3	1	1	5254				998	998	998	QSY6_05700	JZY2_05606	YXH1_00201
group_2031		hypothetical protein	3	3	1	1	2342				839	839	839	QSY6_02097	JZY2_01370	YXH1_02134
glnE		Bifunctional glutamine synthetase adenylyltransferase/adenylyl-removing enzyme	3	3	1	1	1527				2957	2957	2957	QSY6_05224	JZY2_00634	YXH1_05274
miaB		tRNA-2-methylthio-N(6)-dimethylallyladenosine synthase	3	3	1	1	1025				1328	1328	1328	QSY6_01032	JZY2_04810	YXH1_00999
dinG_2		ATP-dependent DNA helicase DinG	3	3	1	1	3962				2144	2144	2144	QSY6_04284	JZY2_03512	YXH1_04376
iolW		scyllo-inositol 2-dehydrogenase (NADP(+)) IolW	3	3	1	1	1828				1019	1019	1019	QSY6_03951	JZY2_02805	YXH1_02326
group_2036		hypothetical protein	3	3	1	1	977				2447	2447	2447	QSY6_01079	JZY2_04765	YXH1_01044
etfB		Electron transfer flavoprotein subunit beta	3	3	1	1	3038				749	749	749	QSY6_02624	JZY2_02858	YXH1_03705
ribH		6,7-dimethyl-8-ribityllumazine synthase	3	3	1	1	4465				476	476	476	QSY6_00620	JZY2_05171	YXH1_00638
mucA		Sigma factor AlgU negative regulatory protein	3	3	1	1	4060				590	590	590	QSY6_04400	JZY2_03599	YXH1_04488
hemF		Oxygen-dependent coproporphyrinogen-III oxidase	3	3	1	1	4302				914	914	914	QSY6_00060	JZY2_00036	YXH1_00036
ybaB		Nucleoid-associated protein YbaB	3	3	1	1	1683				326	326	326	QSY6_03789	JZY2_02647	YXH1_02486
hcp1_6		Protein hcp1	3	3	1	1	5520				518	518	518	QSY6_05756	JZY2_05659	YXH1_05787
prfB		Peptide chain release factor RF2	3	3	1	1	6155				914	914	914	QSY6_01506	JZY2_04340	YXH1_01471
group_2044		hypothetical protein	3	3	1	1	5594				494	494	494	QSY6_04539	JZY2_03758	YXH1_04654
lip1		Lipase 1	3	3	1	1	2478				950	950	950	QSY6_06022	JZY2_05896	YXH1_06005
rhlE_2		ATP-dependent RNA helicase RhlE	3	3	1	1	3908				1337	1337	1337	QSY6_04230	JZY2_03459	YXH1_04323
group_2047		hypothetical protein	3	3	1	1	5460				1961	1961	1961	QSY6_05822	JZY2_05715	YXH1_05852
group_2048		hypothetical protein	3	3	1	1	3876				98	98	98	QSY6_04198	JZY2_03426	YXH1_04291
ftsI		Peptidoglycan D,D-transpeptidase FtsI	3	3	1	1	5626				1730	1730	1730	QSY6_04572	JZY2_03789	YXH1_04685
arnT_1		Undecaprenyl phosphate-alpha-4-amino-4-deoxy-L-arabinose arabinosyl transferase	3	3	1	1	152				1652	1652	1652	QSY6_03316	JZY2_02362	YXH1_02775
group_2051		hypothetical protein	3	3	1	1	2748				488	488	488	QSY6_02841	JZY2_01907	YXH1_03309
rsmI		Ribosomal RNA small subunit methyltransferase I	3	3	1	1	5630				869	869	869	QSY6_04576	JZY2_03793	YXH1_04689
group_2053		hypothetical protein	3	3	1	1	3137				317	317	317	QSY6_03699	JZY2_02560	YXH1_02576
ligA		DNA ligase	3	3	1	1	1692				2363	2363	2363	QSY6_03798	JZY2_02656	YXH1_02477
group_2055		hypothetical protein	3	3	1	1	3600				254	254	254	QSY6_02300	JZY2_03178	YXH1_04037
group_2056		hypothetical protein	3	3	1	1	4368				599	599	599	QSY6_00311	JZY2_05476	YXH1_00332
group_2057		hypothetical protein	3	3	1	1	4491				521	521	521	QSY6_00594	JZY2_05197	YXH1_00612
group_2058		hypothetical protein	3	3	1	1	678				1487	1487	1487	QSY6_01378	JZY2_04468	YXH1_01343
group_2059		hypothetical protein	3	3	1	1	2659				305	305	305	QSY6_03532	JZY2_01706	YXH1_03508
fabF_2		3-oxoacyl-[acyl-carrier-protein] synthase 2	3	3	1	1	1413				1196	1196	1196	QSY6_05338	JZY2_00520	YXH1_05388
ttgA		putative efflux pump periplasmic linker TtgA	3	3	1	1	4148				1160	1160	1160	QSY6_04462	JZY2_03688	YXH1_04578
group_2062		hypothetical protein	3	3	1	1	4043				875	875	875	QSY6_04383	JZY2_03582	YXH1_04471
glpE_1		Thiosulfate sulfurtransferase GlpE	3	3	1	1	4611				320	320	320	QSY6_00465	JZY2_05326	YXH1_00483
apbE		FAD:protein FMN transferase	3	3	1	1	2404				1031	1031	1031	QSY6_02160	JZY2_01433	YXH1_02197
nirD		Nitrite reductase (NADH) small subunit	3	3	1	1	3464				386	386	386	QSY6_02446	JZY2_03038	YXH1_03897
group_2066		hypothetical protein	3	3	1	1	2058				785	785	785	QSY6_01808	JZY2_01081	YXH1_01846
group_2067		Azurin	3	3	1	1	1604				446	446	446	QSY6_05145	JZY2_00710	YXH1_05198
group_2068		hypothetical protein	3	3	1	1	1417				1172	1172	1172	QSY6_05334	JZY2_00524	YXH1_05384
ispD		2-C-methyl-D-erythritol 4-phosphate cytidylyltransferase	3	3	1	1	6217				710	710	710	QSY6_01565	JZY2_04278	YXH1_01530
group_2070		Purine-binding protein	3	3	1	1	696				1109	1109	1109	QSY6_01360	JZY2_04486	YXH1_01325
yscU_1		Yop proteins translocation protein U	3	3	1	1	664				1079	1079	1079	QSY6_01392	JZY2_04454	YXH1_01357
nasA_1		Nitrate transporter	3	3	1	1	3075				1211	1211	1211	QSY6_03755	JZY2_02613	YXH1_02520
hemA		Glutamyl-tRNA reductase	3	3	1	1	959				1277	1277	1277	QSY6_01098	JZY2_04746	YXH1_01063
phnE_1		Phosphate-import permease protein PhnE	3	3	1	1	1283				767	767	767	QSY6_00897	JZY2_04894	YXH1_00915
atpA		ATP synthase subunit alpha	3	3	1	1	5322				1544	1544	1544	QSY6_05991	JZY2_05853	YXH1_05990
glyQ		Glycine--tRNA ligase alpha subunit	3	3	1	1	4290				1007	1007	1007	QSY6_00048	JZY2_00024	YXH1_00024
pyrC		Dihydroorotase	3	3	1	1	4000				1043	1043	1043	QSY6_04322	JZY2_03550	YXH1_04414
rutB_1		Peroxyureidoacrylate/ureidoacrylate amidohydrolase RutB	3	3	1	1	4332				749	749	749	QSY6_00090	JZY2_00066	YXH1_00066
group_2079		hypothetical protein	3	3	1	1	2268				392	392	392	QSY6_02024	JZY2_01296	YXH1_02060
phaC_2		Poly(3-hydroxyalkanoate) polymerase subunit PhaC	3	3	1	1	1372				1685	1685	1685	QSY6_05378	JZY2_00479	YXH1_05429
ileS		Isoleucine--tRNA ligase	3	3	1	1	1311				2831	2831	2831	QSY6_05116	JZY2_00783	YXH1_05123
group_2082		hypothetical protein	3	3	1	1	3897				191	191	191	QSY6_04219	JZY2_03448	YXH1_04312
group_2083		hypothetical protein	3	3	1	1	2377				341	341	341	QSY6_02132	JZY2_01405	YXH1_02169
eamA_1		putative amino-acid metabolite efflux pump	3	3	1	1	1714				932	932	932	QSY6_03820	JZY2_02678	YXH1_02455
folP		Dihydropteroate synthase	3	3	1	1	5709				851	851	851	QSY6_04657	JZY2_03874	YXH1_04770
cheB_3		Protein-glutamate methylesterase/protein-glutamine glutaminase	3	3	1	1	6153				1010	1010	1010	QSY6_01504	JZY2_04342	YXH1_01469
valS		Valine--tRNA ligase	3	3	1	1	795				2846	2846	2846	QSY6_01261	JZY2_04583	YXH1_01226
group_2088		hypothetical protein	3	3	1	1	855				428	428	428	QSY6_01202	JZY2_04642	YXH1_01167
group_2089		hypothetical protein	3	3	1	1	4045				674	674	674	QSY6_04385	JZY2_03584	YXH1_04473
group_2090		Glucosaminate ammonia-lyase	3	3	1	1	878				962	962	962	QSY6_01179	JZY2_04665	YXH1_01144
fabG_3		3-oxoacyl-[acyl-carrier-protein] reductase FabG	3	3	1	1	3711				743	743	743	QSY6_04053	JZY2_03292	YXH1_04151
gsiC_1		Glutathione transport system permease protein GsiC	3	3	1	1	5164				956	956	956	QSY6_00231	JZY2_05548	YXH1_00259
codB		Cytosine permease	3	3	1	1	1556				1289	1289	1289	QSY6_05195	JZY2_00660	YXH1_05248
dksA_3		RNA polymerase-binding transcription factor DksA	3	3	1	1	2447				413	413	413	QSY6_06078	JZY2_05927	YXH1_06036
glgA		Glycogen synthase	3	3	1	1	3330				1589	1589	1589	QSY6_03502	JZY2_01556	YXH1_03657
mqo_2		Malate:quinone oxidoreductase	3	3	1	1	2675				1637	1637	1637	QSY6_02911	JZY2_01980	YXH1_03236
group_2097		hypothetical protein	3	3	1	1	2386				293	293	293	QSY6_02141	JZY2_01414	YXH1_02178
livH_4		High-affinity branched-chain amino acid transport system permease protein LivH	3	3	1	1	1611				914	914	914	QSY6_05138	JZY2_00717	YXH1_05191
tusC		Protein TusC	3	3	1	1	3539				362	362	362	QSY6_02366	JZY2_03112	YXH1_03971
ydhP_2		Inner membrane transport protein YdhP	3	3	1	1	4192				1166	1166	1166	QSY6_04507	JZY2_03732	YXH1_04622
group_2101		hypothetical protein	3	3	1	1	4479				524	524	524	QSY6_00606	JZY2_05185	YXH1_00624
rcsC_1		Sensor histidine kinase RcsC	3	3	1	1	1094				2789	2789	2789	QSY6_00963	JZY2_04875	YXH1_00934
group_2103		hypothetical protein	3	3	1	1	4225				476	476	476	QSY6_00212	JZY2_05530	YXH1_00278
davD_2		Glutarate-semialdehyde dehydrogenase	3	3	1	1	5257				1442	1442	1442	QSY6_05703	JZY2_05609	YXH1_00198
group_2105		hypothetical protein	3	3	1	1	2311				467	467	467	QSY6_02067	JZY2_01339	YXH1_02103
rfbD		dTDP-4-dehydrorhamnose reductase	3	3	1	1	5741				905	905	905	QSY6_04690	JZY2_03907	YXH1_04799
pth		Peptidyl-tRNA hydrolase	3	3	1	1	965				584	584	584	QSY6_01091	JZY2_04753	YXH1_01056
group_2108		hypothetical protein	3	3	1	1	560				950	950	950	QSY6_03223	JZY2_02290	YXH1_02867
QRSL1		Glutamyl-tRNA(Gln) amidotransferase subunit A, chloroplastic/mitochondrial	3	3	1	1	1396				1352	1352	1352	QSY6_05354	JZY2_00503	YXH1_05405
cysK		Cysteine synthase A	3	3	1	1	1980				974	974	974	QSY6_01731	JZY2_01003	YXH1_01768
group_2111		hypothetical protein	3	3	1	1	2803				371	371	371	QSY6_02787	JZY2_01853	YXH1_03363
gltC_2		HTH-type transcriptional regulator GltC	3	3	1	1	2782				908	908	908	QSY6_02807	JZY2_01873	YXH1_03343
scpB		Segregation and condensation protein B	3	3	1	1	2139				767	767	767	QSY6_01893	JZY2_01164	YXH1_01929
gmhB		D-glycero-beta-D-manno-heptose-1,7-bisphosphate 7-phosphatase	3	3	1	1	4288				551	551	551	QSY6_00046	JZY2_00022	YXH1_00022
group_2115		hypothetical protein	3	3	1	1	2923				308	308	308	QSY6_02674	JZY2_01738	YXH1_03476
sumT		Uroporphyrinogen-III C-methyltransferase	3	3	1	1	3071				761	761	761	QSY6_03759	JZY2_02617	YXH1_02516
rho		Transcription termination factor Rho	3	3	1	1	4918				1259	1259	1259	QSY6_05477	JZY2_00380	YXH1_05528
group_2118		hypothetical protein	3	3	1	1	3387				350	350	350	QSY6_02522	JZY2_02959	YXH1_03819
group_2119		hypothetical protein	3	3	1	1	6172				653	653	653	QSY6_01523	JZY2_04323	YXH1_01488
group_2120		hypothetical protein	3	3	1	1	213				530	530	530	QSY6_03274	JZY2_02325	YXH1_02833
group_2121		hypothetical protein	3	3	1	1	5812				275	275	275	QSY6_04756	JZY2_03978	YXH1_04871
paoC_2		Aldehyde oxidoreductase molybdenum-binding subunit PaoC	3	3	1	1	2672				2216	2216	2216	QSY6_02914	JZY2_01983	YXH1_03233
fbp_2		Fructose-1,6-bisphosphatase class 1	3	3	1	1	1348				1010	1010	1010	QSY6_05403	JZY2_00455	YXH1_05453
group_2124		hypothetical protein	3	3	1	1	2147				140	140	140	QSY6_01901	JZY2_01172	YXH1_01937
tyrS		Tyrosine--tRNA ligase	3	3	1	1	4546				1211	1211	1211	QSY6_00530	JZY2_05261	YXH1_00548
ung		Uracil-DNA glycosylase	3	3	1	1	4073				692	692	692	QSY6_04413	JZY2_03612	YXH1_04501
purT		Formate-dependent phosphoribosylglycinamide formyltransferase	3	3	1	1	6122				1181	1181	1181	QSY6_01473	JZY2_04373	YXH1_01438
group_2128		hypothetical protein	3	3	1	1	2756				1226	1226	1226	QSY6_02833	JZY2_01899	YXH1_03317
group_2129		hypothetical protein	3	3	1	1	2496				1631	1631	1631	QSY6_06039	JZY2_05878	YXH1_06073
pglA		Polygalacturonase	3	3	1	1	1934				1598	1598	1598	QSY6_01689	JZY2_00956	YXH1_01726
trpI		HTH-type transcriptional regulator TrpI	3	3	1	1	4316				956	956	956	QSY6_00074	JZY2_00050	YXH1_00050
artM		Arginine transport ATP-binding protein ArtM	3	3	1	1	406				761	761	761	QSY6_03070	JZY2_02139	YXH1_03017
inhA		Isonitrile hydratase	3	3	1	1	64				605	605	605	QSY6_03406	JZY2_02447	YXH1_02690
group_2134		hypothetical protein	3	3	1	1	2249				2348	2348	2348	QSY6_02005	JZY2_01277	YXH1_02041
lpxP		Lipid A biosynthesis palmitoleoyltransferase	3	3	1	1	4292				887	887	887	QSY6_00050	JZY2_00026	YXH1_00026
group_2136		hypothetical protein	3	3	1	1	275				1091	1091	1091	QSY6_02998	JZY2_02068	YXH1_03148
group_2137		hypothetical protein	3	3	1	1	4641				233	233	233	QSY6_00435	JZY2_05356	YXH1_00453
mhpT		3-(3-hydroxy-phenyl)propionate transporter	3	3	1	1	73				1214	1214	1214	QSY6_03397	JZY2_02438	YXH1_02699
group_2139		hypothetical protein	3	3	1	1	3383				1013	1013	1013	QSY6_02526	JZY2_02955	YXH1_03815
gcvA_4		Glycine cleavage system transcriptional activator	3	3	1	1	556				905	905	905	QSY6_03219	JZY2_02286	YXH1_02871
group_2141		hypothetical protein	3	3	1	1	5192				656	656	656	QSY6_00243	JZY2_00206	YXH1_05725
group_2142		hypothetical protein	3	3	1	1	1258				1625	1625	1625	QSY6_00872	JZY2_04918	YXH1_00890
tas		Protein tas	3	3	1	1	2940				1037	1037	1037	QSY6_02657	JZY2_01721	YXH1_03493
group_2144		hypothetical protein	3	3	1	1	6167				311	311	311	QSY6_01518	JZY2_04328	YXH1_01483
dapH_2		2,3,4,5-tetrahydropyridine-2,6-dicarboxylate N-acetyltransferase	3	3	1	1	2228				641	641	641	QSY6_01984	JZY2_01256	YXH1_02020
group_2146		hypothetical protein	3	3	1	1	3394				212	212	212	QSY6_02515	JZY2_02966	YXH1_03826
abo_1		4-methylaminobutanoate oxidase (formaldehyde-forming)	3	3	1	1	5169				1154	1154	1154	QSY6_00236	JZY2_05553	YXH1_00254
ltaE_1		Low specificity L-threonine aldolase	3	3	1	1	2168				1166	1166	1166	QSY6_01922	JZY2_01193	YXH1_01958
cbiD		Cobalt-precorrin-5B C(1)-methyltransferase	3	3	1	1	1646				1112	1112	1112	QSY6_00951	JZY2_00770	YXH1_05137
group_2150		hypothetical protein	3	3	1	1	3859				1196	1196	1196	QSY6_04181	JZY2_03409	YXH1_04274
group_2151		hypothetical protein	3	3	1	1	2433				221	221	221	QSY6_06077	JZY2_05928	YXH1_06037
osmX		Osmoprotectant-binding protein OsmX	3	3	1	1	1224				893	893	893	QSY6_00838	JZY2_04952	YXH1_00856
group_2153		hypothetical protein	3	3	1	1	3508				611	611	611	QSY6_02400	JZY2_03080	YXH1_03939
ftsA_1		Cell division protein FtsA	3	3	1	1	5616				1256	1256	1256	QSY6_04562	JZY2_03779	YXH1_04675
group_2155		hypothetical protein	3	3	1	1	2876				3035	3035	3035	QSY6_02717	JZY2_01781	YXH1_03432
group_2156		hypothetical protein	3	3	1	1	653				1106	1106	1106	QSY6_01403	JZY2_04443	YXH1_01368
group_2157		hypothetical protein	3	3	1	1	1612				1313	1313	1313	QSY6_05137	JZY2_00718	YXH1_05190
liuE		3-hydroxy-3-isohexenylglutaryl-CoA/hydroxy-methylglutaryl-CoA lyase	3	3	1	1	489				899	899	899	QSY6_03152	JZY2_02220	YXH1_02937
sbp_2		Sulfate-binding protein	3	3	1	1	5250				1016	1016	1016	QSY6_05696	JZY2_05602	YXH1_00205
gcvH_1		Glycine cleavage system H protein	3	3	1	1	785				383	383	383	QSY6_01271	JZY2_04573	YXH1_01236
group_2161		hypothetical protein	3	3	1	1	4348				1241	1241	1241	QSY6_00107	JZY2_00082	YXH1_00082
group_2162		hypothetical protein	3	3	1	1	99				1184	1184	1184	QSY6_03371	JZY2_02415	YXH1_02722
group_2163		hypothetical protein	3	3	1	1	4631				797	797	797	QSY6_00445	JZY2_05346	YXH1_00463
epsG		Type II secretion system protein G	3	3	1	1	3514				431	431	431	QSY6_02394	JZY2_03086	YXH1_03945
group_2165		hypothetical protein	3	3	1	1	3971				593	593	593	QSY6_04293	JZY2_03521	YXH1_04385
lgrD_2		Linear gramicidin synthase subunit D	3	3	1	1	2554				7928	7928	7928	QSY6_02214	JZY2_01487	YXH1_02252
group_2167		hypothetical protein	3	3	1	1	1752				1856	1856	1856	QSY6_03861	JZY2_02716	YXH1_02417
metZ		O-succinylhomoserine sulfhydrylase	3	3	1	1	3689				1211	1211	1211	QSY6_04031	JZY2_03270	YXH1_04129
mtaD		5-methylthioadenosine/S-adenosylhomocysteine deaminase	3	3	1	1	2063				1331	1331	1331	QSY6_01813	JZY2_01086	YXH1_01851
group_2170		hypothetical protein	3	3	1	1	2009				314	314	314	QSY6_01758	JZY2_01032	YXH1_01797
acpP_1		Acyl carrier protein	3	3	1	1	3710				236	236	236	QSY6_04052	JZY2_03291	YXH1_04150
tycC_1		Tyrocidine synthase 3	3	3	1	1	1160				6515	6515	6515	QSY6_00774	JZY2_05016	YXH1_00793
rutD_2		Putative aminoacrylate hydrolase RutD	3	3	1	1	6160				896	896	896	QSY6_01511	JZY2_04335	YXH1_01476
group_2174		hypothetical protein	3	3	1	1	1534				1445	1445	1445	QSY6_05217	JZY2_00641	YXH1_05267
ppiC_1		Peptidyl-prolyl cis-trans isomerase C	3	3	1	1	246				275	275	275	QSY6_02968	JZY2_02038	YXH1_03178
ibpB		Small heat shock protein IbpB	3	3	1	1	3008				443	443	443	QSY6_02595	JZY2_02888	YXH1_03735
group_2177		hypothetical protein	3	3	1	1	3370				779	779	779	QSY6_02539	JZY2_02942	YXH1_03802
group_2178		hypothetical protein	3	3	1	1	877				341	341	341	QSY6_01180	JZY2_04664	YXH1_01145
group_2179		hypothetical protein	3	3	1	1	5641				1349	1349	1349	QSY6_04587	JZY2_03804	YXH1_04700
group_2180		hypothetical protein	3	3	1	1	518				701	701	701	QSY6_03181	JZY2_02249	YXH1_02908
qseB_3		Transcriptional regulatory protein QseB	3	3	1	1	3582				668	668	668	QSY6_02323	JZY2_03155	YXH1_04014
group_2182		hypothetical protein	3	3	1	1	4140				482	482	482	QSY6_04454	JZY2_03680	YXH1_04570
group_2183		Long-chain-fatty-acid--CoA ligase	3	3	1	1	910				1682	1682	1682	QSY6_01147	JZY2_04697	YXH1_01112
group_2184		hypothetical protein	3	3	1	1	3009				2192	2192	2192	QSY6_02596	JZY2_02887	YXH1_03734
group_2185		hypothetical protein	3	3	1	1	2466				131	131	131	QSY6_06010	JZY2_05908	YXH1_06017
mazG		Nucleoside triphosphate pyrophosphohydrolase	3	3	1	1	2015				860	860	860	QSY6_01764	JZY2_01038	YXH1_01803
aam_1		Acylamidase	3	3	1	1	2791				1445	1445	1445	QSY6_02798	JZY2_01864	YXH1_03352
mipA_1		MltA-interacting protein	3	3	1	1	2714				560	560	560	QSY6_02875	JZY2_01941	YXH1_03275
group_2189		hypothetical protein	3	3	1	1	388				377	377	377	QSY6_03052	JZY2_02121	YXH1_03035
group_2190		hypothetical protein	3	3	1	1	1782				611	611	611	QSY6_03894	JZY2_02749	YXH1_02384
wcaJ_2		UDP-glucose:undecaprenyl-phosphate glucose-1-phosphate transferase	3	3	1	1	3649				1436	1436	1436	QSY6_03988	JZY2_03227	YXH1_04086
group_2192		hypothetical protein	3	3	1	1	254				146	146	146	QSY6_02976	JZY2_02046	YXH1_03170
ybaK		Cys-tRNA(Pro)/Cys-tRNA(Cys) deacylase YbaK	3	3	1	1	4008				470	470	470	QSY6_04330	JZY2_03558	YXH1_04422
group_2194		hypothetical protein	3	3	1	1	6240				461	461	461	QSY6_01588	JZY2_04255	YXH1_01553
group_2195		hypothetical protein	3	3	1	1	3112				530	530	530	QSY6_03720	JZY2_02576	YXH1_02555
cobO		Cobalamin adenosyltransferase	3	3	1	1	5604				578	578	578	QSY6_04549	JZY2_03768	YXH1_04664
nanR_3		HTH-type transcriptional repressor NanR	3	3	1	1	4920				704	704	704	QSY6_05479	JZY2_00378	YXH1_05530
group_2198		hypothetical protein	3	3	1	1	1082				752	752	752	QSY6_00975	JZY2_04863	YXH1_00946
gsiC_2		Glutathione transport system permease protein GsiC	3	3	1	1	1262				947	947	947	QSY6_00876	JZY2_04915	YXH1_00894
purU_2		Formyltetrahydrofolate deformylase	3	3	1	1	4159				851	851	851	QSY6_04473	JZY2_03699	YXH1_04589
group_2201		hypothetical protein	3	3	1	1	5463				317	317	317	QSY6_05819	JZY2_05712	YXH1_05849
lpxA		Acyl-[acyl-carrier-protein]--UDP-N-acetylglucosamine O-acyltransferase	3	3	1	1	6207				776	776	776	QSY6_01555	JZY2_04288	YXH1_01520
group_2203		hypothetical protein	3	3	1	1	2680				1082	1082	1082	QSY6_02906	JZY2_01975	YXH1_03241
group_2204		hypothetical protein	3	3	1	1	3471				287	287	287	QSY6_02439	JZY2_03045	YXH1_03904
cca		Multifunctional CCA protein	3	3	1	1	4615				1229	1229	1229	QSY6_00461	JZY2_05330	YXH1_00479
spuE_1		Spermidine-binding periplasmic protein SpuE	3	3	1	1	534				1079	1079	1079	QSY6_03197	JZY2_02265	YXH1_02892
group_2207		hypothetical protein	3	3	1	1	521				443	443	443	QSY6_03184	JZY2_02252	YXH1_02905
group_2208		hypothetical protein	3	3	1	1	5133				1034	1034	1034	QSY6_05633	JZY2_00227	YXH1_05704
cysZ		Sulfate transporter CysZ	3	3	1	1	879				857	857	857	QSY6_01178	JZY2_04666	YXH1_01143
group_2210		hypothetical protein	3	3	1	1	6082				188	188	188	QSY6_01641	JZY2_04201	YXH1_01690
group_2211		hypothetical protein	3	3	1	1	1244				713	713	713	QSY6_00858	JZY2_04932	YXH1_00876
ndh		NADH dehydrogenase	3	3	1	1	5947				1298	1298	1298	QSY6_04891	JZY2_04118	YXH1_05011
group_2213		hypothetical protein	3	3	1	1	215				206	206	206	QSY6_03276	JZY2_02327	YXH1_02835
group_2214		hypothetical protein	3	3	1	1	1988				3137	3137	3137	QSY6_01737	JZY2_01011	YXH1_01776
carB_1		Carbamoyl-phosphate synthase large chain	3	3	1	1	4080				2858	2858	2858	QSY6_04420	JZY2_03619	YXH1_04508
group_2216		hypothetical protein	3	3	1	1	5391				929	929	929	QSY6_05891	JZY2_05784	YXH1_05921
nucS		Endonuclease NucS	3	3	1	1	4446				1121	1121	1121	QSY6_00639	JZY2_05152	YXH1_00657
rplR		50S ribosomal protein L18	3	3	1	1	4513				350	350	350	QSY6_00572	JZY2_05219	YXH1_00590
hdfR_4		HTH-type transcriptional regulator HdfR	3	3	1	1	3267				929	929	929	QSY6_03619	JZY2_01620	YXH1_03595
group_2220		hypothetical protein	3	3	1	1	4121				113	113	113	QSY6_04435	JZY2_03661	YXH1_04551
group_2221		hypothetical protein	3	3	1	1	2085				404	404	404	QSY6_01835	JZY2_01106	YXH1_01871
comEC		ComE operon protein 3	3	3	1	1	3727				2216	2216	2216	QSY6_04069	JZY2_03308	YXH1_04167
tobZ		nebramycin 5' synthase	3	3	1	1	1539				1757	1757	1757	QSY6_05212	JZY2_00643	YXH1_05265
sdhL		Shikimate dehydrogenase-like protein	3	3	1	1	4989				815	815	815	QSY6_02944	JZY2_02013	YXH1_03203
kptA		putative RNA 2'-phosphotransferase	3	3	1	1	1013				581	581	581	QSY6_01044	JZY2_04798	YXH1_01011
group_2226		hypothetical protein	3	3	1	1	3368				1136	1136	1136	QSY6_02541	JZY2_02940	YXH1_03800
group_2227		hypothetical protein	3	3	1	1	2109				890	890	890	QSY6_01859	JZY2_01130	YXH1_01895
group_2228		hypothetical protein	3	3	1	1	3638				170	170	170	QSY6_02262	JZY2_03216	YXH1_04075
group_2229		hypothetical protein	3	3	1	1	4815				1298	1298	1298	QSY6_00171	JZY2_00143	YXH1_00143
spaR		Surface presentation of antigens protein SpaR	3	3	1	1	663				794	794	794	QSY6_01393	JZY2_04453	YXH1_01358
folM		Dihydromonapterin reductase	3	3	1	1	873				839	839	839	QSY6_01184	JZY2_04660	YXH1_01149
group_2232		hypothetical protein	3	3	1	1	2507				230	230	230	QSY6_06050	JZY2_05868	YXH1_06063
nrdR		Transcriptional repressor NrdR	3	3	1	1	4469				497	497	497	QSY6_00616	JZY2_05175	YXH1_00634
group_2234		hypothetical protein	3	3	1	1	3477				1085	1085	1085	QSY6_02430	JZY2_03051	YXH1_03910
rutC_2		Putative aminoacrylate peracid reductase RutC	3	3	1	1	902				383	383	383	QSY6_01155	JZY2_04689	YXH1_01120
cobC		Adenosylcobalamin/alpha-ribazole phosphatase	3	3	1	1	2036				572	572	572	QSY6_01785	JZY2_01059	YXH1_01824
group_2237		hypothetical protein	3	3	1	1	3950				305	305	305	QSY6_04272	JZY2_03500	YXH1_04364
group_2238		hypothetical protein	3	3	1	1	6191				830	830	830	QSY6_01539	JZY2_04304	YXH1_01504
rpsI		30S ribosomal protein S9	3	3	1	1	5637				392	392	392	QSY6_04583	JZY2_03800	YXH1_04696
group_2240		hypothetical protein	3	3	1	1	3108				638	638	638	QSY6_03724	JZY2_02580	YXH1_02551
braC		Leucine-, isoleucine-, valine-, threonine-, and alanine-binding protein	3	3	1	1	3951				1124	1124	1124	QSY6_04273	JZY2_03501	YXH1_04365
btuD_4		Vitamin B12 import ATP-binding protein BtuD	3	3	1	1	2906				1028	1028	1028	QSY6_02691	JZY2_01755	YXH1_03459
group_2243		hypothetical protein	3	3	1	1	454				1322	1322	1322	QSY6_03118	JZY2_02185	YXH1_02971
group_2244		hypothetical protein	3	3	1	1	4862			Hypothetical protein with no hits to refseq/uniprot/clusters/cdd/tigrfams/pfam overlapping another protein with hits	230	230	230	QSY6_05426	JZY2_00432	YXH1_05476
arnT_2		Undecaprenyl phosphate-alpha-4-amino-4-deoxy-L-arabinose arabinosyl transferase	3	3	1	1	148				1481	1481	1481	QSY6_03320	JZY2_02366	YXH1_02771
phhA		Phenylalanine-4-hydroxylase	3	3	1	1	2149				797	797	797	QSY6_01903	JZY2_01174	YXH1_01939
pvdQ		Acyl-homoserine lactone acylase PvdQ	3	3	1	1	2988				2321	2321	2321	QSY6_02582	JZY2_02899	YXH1_03759
group_2248		hypothetical protein	3	3	1	1	1559				452	452	452	QSY6_05192	JZY2_00663	YXH1_05245
cpg2_4		Carboxypeptidase G2	3	3	1	1	5040				1298	1298	1298	QSY6_05540	JZY2_00320	YXH1_05610
group_2250		hypothetical protein	3	3	1	1	2934				224	224	224	QSY6_02663	JZY2_01727	YXH1_03487
group_2251		hypothetical protein	3	3	1	1	493				1355	1355	1355	QSY6_03156	JZY2_02224	YXH1_02933
oxyR_2		Hydrogen peroxide-inducible genes activator	3	3	1	1	105				908	908	908	QSY6_03365	JZY2_02409	YXH1_02728
dltA_1		D-alanine--D-alanyl carrier protein ligase	3	3	1	1	1157				5465	5465	5465	QSY6_00771	JZY2_05019	YXH1_00790
group_2254		hypothetical protein	3	3	1	1	4369				926	926	926	QSY6_00312	JZY2_05475	YXH1_00333
dmlR_6		HTH-type transcriptional regulator DmlR	3	3	1	1	2937				509	509	509	QSY6_02660	JZY2_01724	YXH1_03490
group_2256		hypothetical protein	3	3	1	1	5975				347	347	347	QSY6_04919	JZY2_04146	YXH1_05039
paaI		Acyl-coenzyme A thioesterase PaaI	3	3	1	1	4704				383	383	383	QSY6_00372	JZY2_05419	YXH1_00390
group_2258		hypothetical protein	3	3	1	1	2916				518	518	518	QSY6_02681	JZY2_01745	YXH1_03469
ppiD		Peptidyl-prolyl cis-trans isomerase D	3	3	1	1	1757				1958	1958	1958	QSY6_03866	JZY2_02721	YXH1_02412
lepA		Elongation factor 4	3	3	1	1	4056				1796	1796	1796	QSY6_04396	JZY2_03595	YXH1_04484
yegS		putative lipid kinase YegS	3	3	1	1	3648				917	917	917	QSY6_03987	JZY2_03226	YXH1_04085
dat_2		Diaminobutyrate--2-oxoglutarate aminotransferase	3	3	1	1	2852				1376	1376	1376	QSY6_02738	JZY2_01805	YXH1_03411
group_2263		hypothetical protein	3	3	1	1	1215				488	488	488	QSY6_00829	JZY2_04961	YXH1_00847
group_2264		hypothetical protein	3	3	1	1	3846				2195	2195	2195	QSY6_04168	JZY2_03396	YXH1_04261
group_2265		hypothetical protein	3	3	1	1	2127				641	641	641	QSY6_01881	JZY2_01152	YXH1_01917
trpE		Anthranilate synthase component 1	3	3	1	1	4592				1481	1481	1481	QSY6_00484	JZY2_05307	YXH1_00502
group_2267	ddpC_4	putative D,D-dipeptide transport system permease protein DdpC	3	3	1	1	3452				905	905	905	QSY6_02458	JZY2_03026	YXH1_03885
group_2268		hypothetical protein	3	3	1	1	5501				764	764	764	QSY6_05775	JZY2_05678	YXH1_05805
group_2269		hypothetical protein	3	3	1	1	2482				545	545	545	QSY6_06026	JZY2_05892	YXH1_06086
smtB		Succinyl-CoA--L-malate CoA-transferase beta subunit	3	3	1	1	3767				1190	1190	1190	QSY6_04112	JZY2_03349	YXH1_04208
queF		NADPH-dependent 7-cyano-7-deazaguanine reductase	3	3	1	1	2411				830	830	830	QSY6_02167	JZY2_01440	YXH1_02204
group_2272		hypothetical protein	3	3	1	1	3968				497	497	497	QSY6_04290	JZY2_03518	YXH1_04382
ugpB		sn-glycerol-3-phosphate-binding periplasmic protein UgpB	3	3	1	1	4493				1283	1283	1283	QSY6_00592	JZY2_05199	YXH1_00610
ilvH		Acetolactate synthase isozyme 3 small subunit	3	3	1	1	5882				491	491	491	QSY6_04826	JZY2_04053	YXH1_04946
group_2275		hypothetical protein	3	3	1	1	861				266	266	266	QSY6_01196	JZY2_04648	YXH1_01161
gltR_1		HTH-type transcriptional regulator GltR	3	3	1	1	4965				878	878	878	QSY6_02920	JZY2_01989	YXH1_03227
nagC		N-acetylglucosamine repressor	3	3	1	1	4492				1130	1130	1130	QSY6_00593	JZY2_05198	YXH1_00611
dedA		Protein DedA	3	3	1	1	4442				647	647	647	QSY6_00643	JZY2_05148	YXH1_00661
group_2279		hypothetical protein	3	3	1	1	1221				242	242	242	QSY6_00835	JZY2_04955	YXH1_00853
group_2280		hypothetical protein	3	3	1	1	4379				2771	2771	2771	QSY6_00711	JZY2_05080	YXH1_00729
ousV		Glycine betaine/choline transport system ATP-binding protein OusV	3	3	1	1	4950				830	830	830	QSY6_05509	JZY2_00348	YXH1_05560
mrpF		Na(+)/H(+) antiporter subunit F	3	3	1	1	3628				278	278	278	QSY6_02272	JZY2_03206	YXH1_04065
tolQ_3		Tol-Pal system protein TolQ	3	3	1	1	2665				728	728	728	QSY6_03526	JZY2_01712	YXH1_03502
group_2284		hypothetical protein	3	3	1	1	3084				1466	1466	1466	QSY6_03746	JZY2_02604	YXH1_02529
rmf		Ribosome modulation factor	3	3	1	1	3081				215	215	215	QSY6_03749	JZY2_02607	YXH1_02526
secF		Protein translocase subunit SecF	3	3	1	1	637				911	911	911	QSY6_01420	JZY2_04426	YXH1_01385
group_2287		hypothetical protein	3	3	1	1	2146				260	260	260	QSY6_01900	JZY2_01171	YXH1_01936
group_2288		hypothetical protein	3	3	1	1	779				509	509	509	QSY6_01277	JZY2_04567	YXH1_01242
group_2289		Sodium-lithium/proton antiporter	3	3	1	1	2022				1073	1073	1073	QSY6_01771	JZY2_01045	YXH1_01810
cydA		Cytochrome bd-I ubiquinol oxidase subunit 1	3	3	1	1	1195				1439	1439	1439	QSY6_00809	JZY2_04981	YXH1_00827
rcsC_2		Sensor histidine kinase RcsC	3	3	1	1	1020				2006	2006	2006	QSY6_01037	JZY2_04805	YXH1_01004
group_2292		hypothetical protein	3	3	1	1	3743				1181	1181	1181	QSY6_04087	JZY2_03324	YXH1_04183
group_2293		Phosphoserine phosphatase	3	3	1	1	1672				362	362	362	QSY6_03778	JZY2_02636	YXH1_02497
argC		N-acetyl-gamma-glutamyl-phosphate reductase	3	3	1	1	4550				1034	1034	1034	QSY6_00526	JZY2_05265	YXH1_00544
dnaK_1		Chaperone protein DnaK	3	3	1	1	1327				1265	1265	1265	QSY6_00925	JZY2_00744	YXH1_05163
group_2296		hypothetical protein	3	3	1	1	4577				1496	1496	1496	QSY6_00499	JZY2_05292	YXH1_00517
quiA_2		Quinate/shikimate dehydrogenase (quinone)	3	3	1	1	2651				668	668	668	QSY6_03540	JZY2_01698	YXH1_03516
tsaE		tRNA threonylcarbamoyladenosine biosynthesis protein TsaE	3	3	1	1	1580				470	470	470	QSY6_05171	JZY2_00684	YXH1_05224
nuoI		NADH-quinone oxidoreductase subunit I	3	3	1	1	3573				548	548	548	QSY6_02332	JZY2_03146	YXH1_04005
xerC_7		Tyrosine recombinase XerC	3	3	1	1	236				404	956	772	QSY6_02959	JZY2_02028	YXH1_03188
rnt		Ribonuclease T	3	3	1	1	4001				677	677	677	QSY6_04323	JZY2_03551	YXH1_04415
nuoN		NADH-quinone oxidoreductase subunit N	3	3	1	1	3578				1469	1469	1469	QSY6_02327	JZY2_03151	YXH1_04010
group_2302		hypothetical protein	3	3	1	1	5406				398	398	398	QSY6_05876	JZY2_05769	YXH1_05906
group_2303		hypothetical protein	3	3	1	1	5745				1301	1301	1301	QSY6_04694	JZY2_03911	YXH1_04803
group_2304		hypothetical protein	3	3	1	1	5102				782	782	782	QSY6_05602	JZY2_00258	YXH1_05673
group_2305		hypothetical protein	3	3	1	1	5904				866	866	866	QSY6_04848	JZY2_04075	YXH1_04968
tusE		Sulfurtransferase TusE	3	3	1	1	3541				335	335	335	QSY6_02364	JZY2_03114	YXH1_03973
group_2307		hypothetical protein	3	3	1	1	1677				746	746	746	QSY6_03783	JZY2_02641	YXH1_02492
group_2308		hypothetical protein	3	3	1	1	391				386	386	386	QSY6_03055	JZY2_02124	YXH1_03032
fabZ		3-hydroxyacyl-[acyl-carrier-protein] dehydratase FabZ	3	3	1	1	6206				440	440	440	QSY6_01554	JZY2_04289	YXH1_01519
nemR		HTH-type transcriptional repressor NemR	3	3	1	1	414				581	581	581	QSY6_03078	JZY2_02147	YXH1_03009
group_2311		hypothetical protein	3	3	1	1	1132				842	842	842	QSY6_00746	JZY2_05045	YXH1_00764
glnP_3		Glutamine transport system permease protein GlnP	3	3	1	1	526				662	662	662	QSY6_03189	JZY2_02257	YXH1_02900
group_2313		hypothetical protein	3	3	1	1	3371				434	434	434	QSY6_02538	JZY2_02943	YXH1_03803
hemB		Delta-aminolevulinic acid dehydratase	3	3	1	1	4927				1010	1010	1010	QSY6_05486	JZY2_00371	YXH1_05537
ybaY		putative lipoprotein YbaY	3	3	1	1	6176				350	350	350	QSY6_01527	JZY2_04319	YXH1_01492
mntH_1		Divalent metal cation transporter MntH	3	3	1	1	2932				1319	1319	1319	QSY6_02665	JZY2_01729	YXH1_03485
tld		GDP-6-deoxy-D-talose 4-dehydrogenase	3	3	1	1	5756				896	896	896	QSY6_04705	JZY2_03922	YXH1_04814
rdgC		Recombination-associated protein RdgC	3	3	1	1	3772				920	920	920	QSY6_04119	JZY2_03356	YXH1_04215
group_2319		hypothetical protein	3	3	1	1	684				1304	1304	1304	QSY6_01372	JZY2_04474	YXH1_01337
group_2320		hypothetical protein	3	3	1	1	5267				665	665	665	QSY6_05714	JZY2_05620	YXH1_00187
group_2321		hypothetical protein	3	3	1	1	5153				230	230	230	QSY6_00220	JZY2_05537	YXH1_00270
fcuA_3		Ferrichrome receptor FcuA	3	3	1	1	3884				968	968	968	QSY6_04206	JZY2_03435	YXH1_04299
group_2323		hypothetical protein	3	3	1	1	2326				1925	1925	1925	QSY6_02082	JZY2_01354	YXH1_02118
osmW		Osmoprotectant import permease protein OsmW	3	3	1	1	1225				653	653	653	QSY6_00839	JZY2_04951	YXH1_00857
group_2325		hypothetical protein	3	3	1	1	1146				554	554	554	QSY6_00760	JZY2_05030	YXH1_00779
group_2326		hypothetical protein	3	3	1	1	2445				287	287	287	QSY6_06066	JZY2_05939	YXH1_06048
mrdA_1		Peptidoglycan D,D-transpeptidase MrdA	3	3	1	1	1046				1895	1895	1895	QSY6_01011	JZY2_04831	YXH1_00978
ais_3		Aconitate isomerase	3	3	1	1	3536				779	779	779	QSY6_02369	JZY2_03109	YXH1_03968
group_2329		hypothetical protein	3	3	1	1	3179				176	176	176	QSY6_03657	JZY2_02518	YXH1_02618
tagO		putative undecaprenyl-phosphate N-acetylglucosaminyl 1-phosphate transferase	3	3	1	1	2075				1016	1016	1016	QSY6_01825	JZY2_01098	YXH1_01863
hpf		Ribosome hibernation promoting factor	3	3	1	1	5666				308	308	308	QSY6_04612	JZY2_03829	YXH1_04725
rpsP		30S ribosomal protein S16	3	3	1	1	6127				257	257	257	QSY6_01478	JZY2_04368	YXH1_01443
group_2333		hypothetical protein	3	3	1	1	4873				3098	3098	3098	QSY6_05436	JZY2_00422	YXH1_05486
group_2334		hypothetical protein	3	3	1	1	2458				713	713	713	QSY6_06089	JZY2_05916	YXH1_06025
csrA_3		Translational regulator CsrA	3	3	1	1	6081				224	224	224	QSY6_01642	JZY2_04200	YXH1_01691
group_2336		hypothetical protein	3	3	1	1	4054				377	377	377	QSY6_04394	JZY2_03593	YXH1_04482
fadB_1		Fatty acid oxidation complex subunit alpha	3	3	1	1	2385				689	689	689	QSY6_02140	JZY2_01413	YXH1_02177
group_2338		hypothetical protein	3	3	1	1	2493				836	836	836	QSY6_06036	JZY2_05881	YXH1_06076
group_2339		hypothetical protein	3	3	1	1	5762				281	281	281	QSY6_04712	JZY2_03929	YXH1_04821
ureD_1		Urease accessory protein UreD	3	3	1	1	1629				863	863	863	QSY6_00934	JZY2_00753	YXH1_05154
group_2341		hypothetical protein	3	3	1	1	837				176	176	176	QSY6_01220	JZY2_04624	YXH1_01185
group_2342		hypothetical protein	3	3	1	1	5581				296	296	296	QSY6_00280	JZY2_05507	YXH1_00301
mcpQ_5		Methyl-accepting chemotaxis protein McpQ	3	3	1	1	1357				1943	1943	1943	QSY6_05393	JZY2_00464	YXH1_05444
rluE		Ribosomal large subunit pseudouridine synthase E	3	3	1	1	1018				632	632	632	QSY6_01039	JZY2_04803	YXH1_01006
group_2345		hypothetical protein	3	3	1	1	3640				437	437	437	QSY6_03979	JZY2_03218	YXH1_04077
rhaS_1		HTH-type transcriptional activator RhaS	3	3	1	1	4667				899	899	899	QSY6_00409	JZY2_05382	YXH1_00427
group_2347		hypothetical protein	3	3	1	1	5109				1133	1133	1133	QSY6_05609	JZY2_00251	YXH1_05680
flhB_1		Flagellar biosynthetic protein FlhB	3	3	1	1	2294				1136	1136	1136	QSY6_02050	JZY2_01322	YXH1_02086
group_2349		Cyclic diguanosine monophosphate-binding protein	3	3	1	1	1203				368	368	368	QSY6_00817	JZY2_04973	YXH1_00835
group_2350		hypothetical protein	3	3	1	1	968				950	950	950	QSY6_01088	JZY2_04756	YXH1_01053
rstB		Sensor protein RstB	3	3	1	1	1994				1394	1394	1394	QSY6_01743	JZY2_01017	YXH1_01782
alkT		Rubredoxin-NAD(+) reductase	3	3	1	1	5456				1148	1148	1148	QSY6_05826	JZY2_05719	YXH1_05856
astC		Succinylornithine transaminase	3	3	1	1	2737				452	452	452	QSY6_02852	JZY2_01918	YXH1_03298
thiD		Hydroxymethylpyrimidine/phosphomethylpyrimidine kinase	3	3	1	1	1021				926	926	926	QSY6_01036	JZY2_04806	YXH1_01003
yciC		Putative metal chaperone YciC	3	3	1	1	5407				1211	1211	1211	QSY6_05875	JZY2_05768	YXH1_05905
group_2356		hypothetical protein	3	3	1	1	2332				662	662	662	QSY6_02087	JZY2_01360	YXH1_02124
mupP_1		N-acetylmuramic acid 6-phosphate phosphatase	3	3	1	1	1186				590	590	590	QSY6_00800	JZY2_04990	YXH1_00818
group_2358		hypothetical protein	3	3	1	1	3188				1013	1013	1013	QSY6_03648	JZY2_02509	YXH1_02627
group_2359		hypothetical protein	3	3	1	1	1498				503	503	503	QSY6_05253	JZY2_00605	YXH1_05303
qseC_3		Sensor protein QseC	3	3	1	1	4066				1382	1382	1382	QSY6_04406	JZY2_03605	YXH1_04494
btuF_1		Vitamin B12-binding protein	3	3	1	1	3458				1013	1013	1013	QSY6_02452	JZY2_03032	YXH1_03891
bamE		Outer membrane protein assembly factor BamE	3	3	1	1	5722				521	521	521	QSY6_04670	JZY2_03887	YXH1_04783
soxA_5		Sarcosine oxidase subunit alpha	3	3	1	1	5097				3020	3020	3020	QSY6_05597	JZY2_00263	YXH1_05668
group_2364		hypothetical protein	3	3	1	1	141				803	803	803	QSY6_03327	JZY2_02373	YXH1_02764
group_2365		hypothetical protein	3	3	1	1	5026				428	428	428	QSY6_05525	JZY2_00332	YXH1_05596
rlmJ		Ribosomal RNA large subunit methyltransferase J	3	3	1	1	5030				836	836	836	QSY6_05530	JZY2_00328	YXH1_05600
group_2367		hypothetical protein	3	3	1	1	741				377	377	377	QSY6_01315	JZY2_04531	YXH1_01280
group_2368		hypothetical protein	3	3	1	1	2425				329	329	329	QSY6_02181	JZY2_01454	YXH1_02218
group_2369		hypothetical protein	3	3	1	1	240				1061	1061	1061	QSY6_02962	JZY2_02032	YXH1_03184
dmoA_2		Dimethyl-sulfide monooxygenase	3	3	1	1	4857				1358	1358	1358	QSY6_05421	JZY2_00437	YXH1_05471
prmA		Ribosomal protein L11 methyltransferase	3	3	1	1	1088				878	878	878	QSY6_00969	JZY2_04869	YXH1_00940
group_2372		hypothetical protein	3	3	1	1	4032				1196	1196	1196	QSY6_04372	JZY2_03571	YXH1_04460
envC		Murein hydrolase activator EnvC	3	3	1	1	4725				1322	1322	1322	QSY6_00350	JZY2_05440	YXH1_00369
group_2374		hypothetical protein	3	3	1	1	3685				113	113	113	QSY6_04024	JZY2_03263	YXH1_04122
sctC_1		Type 3 secretion system secretin	3	3	1	1	1077				1250	1250	1250	QSY6_00980	JZY2_04858	YXH1_00951
group_2376		hypothetical protein	3	3	1	1	6248				1334	1334	1334	QSY6_01597	JZY2_04247	YXH1_01561
group_2377		hypothetical protein	3	3	1	1	4146				203	203	203	QSY6_04460	JZY2_03686	YXH1_04576
rsgA		Small ribosomal subunit biogenesis GTPase RsgA	3	3	1	1	1575				1031	1031	1031	QSY6_05176	JZY2_00679	YXH1_05229
glnQ_3		Glutamine transport ATP-binding protein GlnQ	3	3	1	1	1878				128	128	128	QSY6_03246	JZY2_02350	YXH1_02793
group_2380		hypothetical protein	3	3	1	1	5531				476	476	476	QSY6_05745	JZY2_05648	YXH1_05776
paoA_1		Aldehyde oxidoreductase iron-sulfur-binding subunit PaoA	3	3	1	1	1192				530	530	530	QSY6_00806	JZY2_04984	YXH1_00824
lipB		Octanoyltransferase	3	3	1	1	1040				656	656	656	QSY6_01017	JZY2_04825	YXH1_00984
rhaR_2		HTH-type transcriptional activator RhaR	3	3	1	1	2926				833	833	833	QSY6_02671	JZY2_01735	YXH1_03479
group_2384		hypothetical protein	3	3	1	1	2026				545	545	545	QSY6_01775	JZY2_01049	YXH1_01814
tadA_1		tRNA-specific adenosine deaminase	3	3	1	1	6111				509	509	509	QSY6_01462	JZY2_04384	YXH1_01427
group_2386		hypothetical protein	3	3	1	1	866				872	872	872	QSY6_01191	JZY2_04653	YXH1_01156
group_2387		hypothetical protein	3	3	1	1	2492				200	200	200	QSY6_06035	JZY2_05882	YXH1_06077
tilS		tRNA(Ile)-lysidine synthase	3	3	1	1	6212				1325	1325	1325	QSY6_01560	JZY2_04283	YXH1_01525
group_2389		hypothetical protein	3	3	1	1	5112				722	722	722	QSY6_05612	JZY2_00248	YXH1_05683
glsA2		Glutaminase 2	3	3	1	1	2943				908	908	908	QSY6_02654	JZY2_01718	YXH1_03496
yhdG		putative amino acid permease YhdG	3	3	1	1	2344				1364	1364	1364	QSY6_02099	JZY2_01372	YXH1_02136
cysA		Sulfate/thiosulfate import ATP-binding protein CysA	3	3	1	1	5247				980	980	980	QSY6_05693	JZY2_05599	YXH1_00208
group_2393		hypothetical protein	3	3	1	1	3752				806	806	806	QSY6_04096	JZY2_03333	YXH1_04192
rlmD		23S rRNA (uracil(1939)-C(5))-methyltransferase RlmD	3	3	1	1	2013				1355	1355	1355	QSY6_01762	JZY2_01036	YXH1_01801
mbtH_2		Protein MbtH	3	3	1	1	2543				227	227	227	QSY6_02203	JZY2_01476	YXH1_02241
group_2396		hypothetical protein	3	3	1	1	4320				1001	1001	1001	QSY6_00078	JZY2_00054	YXH1_00054
group_2397		hypothetical protein	3	3	1	1	2398				2756	2756	2756	QSY6_02154	JZY2_01427	YXH1_02191
cpdA_2		3',5'-cyclic adenosine monophosphate phosphodiesterase CpdA	3	3	1	1	5072				833	833	833	QSY6_05572	JZY2_00288	YXH1_05643
ugpC_2		sn-glycerol-3-phosphate import ATP-binding protein UgpC	3	3	1	1	1772				1094	1094	1094	QSY6_03884	JZY2_02739	YXH1_02394
group_24		hypothetical protein	3	3	1	1	5544				569	593	577	QSY6_05731	JZY2_05636	YXH1_05764
glpE_2		Thiosulfate sulfurtransferase GlpE	3	3	1	1	2118				1583	1583	1583	QSY6_01872	JZY2_01143	YXH1_01908
group_2401		hypothetical protein	3	3	1	1	4189				806	806	806	QSY6_04504	JZY2_03729	YXH1_04619
cobP		Bifunctional adenosylcobalamin biosynthesis protein CobP	3	3	1	1	2034				521	521	521	QSY6_01783	JZY2_01057	YXH1_01822
group_2403		hypothetical protein	3	3	1	1	4324				431	431	431	QSY6_00082	JZY2_00058	YXH1_00058
sthA		Soluble pyridine nucleotide transhydrogenase	3	3	1	1	2405				1394	1394	1394	QSY6_02161	JZY2_01434	YXH1_02198
yddM		putative HTH-type transcriptional regulator YddM	3	3	1	1	5132				293	293	293	QSY6_05632	JZY2_00228	YXH1_05703
comM_1		Competence protein ComM	3	3	1	1	4814				1493	1493	1493	QSY6_00170	JZY2_00142	YXH1_00142
livF_5		High-affinity branched-chain amino acid transport ATP-binding protein LivF	3	3	1	1	1614				716	716	716	QSY6_05135	JZY2_00720	YXH1_05188
btsT		Pyruvate/proton symporter BtsT	3	3	1	1	1204				2075	2075	2075	QSY6_00818	JZY2_04972	YXH1_00836
group_2409		hypothetical protein	3	3	1	1	1922				239	239	239	QSY6_01677	JZY2_00944	YXH1_01714
lutR_1		HTH-type transcriptional regulator LutR	3	3	1	1	1248				749	749	749	QSY6_00862	JZY2_04928	YXH1_00880
group_2411		hypothetical protein	3	3	1	1	650				947	947	947	QSY6_01406	JZY2_04440	YXH1_01371
lplT		Lysophospholipid transporter LplT	3	3	1	1	3775				1874	1874	1874	QSY6_04122	JZY2_03359	YXH1_04218
group_2413		hypothetical protein	3	3	1	1	5155				500	500	500	QSY6_00222	JZY2_05539	YXH1_00268
glyA_2		Serine hydroxymethyltransferase	3	3	1	1	5094				1253	1253	1253	QSY6_05594	JZY2_00266	YXH1_05665
pdtaR		putative transcriptional regulatory protein pdtaR	3	3	1	1	3078				575	575	575	QSY6_03752	JZY2_02610	YXH1_02523
rsfS		Ribosomal silencing factor RsfS	3	3	1	1	1048				386	386	386	QSY6_01009	JZY2_04833	YXH1_00976
yedK_1		SOS response-associated protein YedK	3	3	1	1	915				629	629	629	QSY6_01142	JZY2_04702	YXH1_01107
ada		Bifunctional transcriptional activator/DNA repair enzyme Ada	3	3	1	1	2563				1106	1106	1106	QSY6_02223	JZY2_01496	YXH1_02261
dmlR_1		HTH-type transcriptional regulator DmlR	3	3	1	1	4331				908	908	908	QSY6_00089	JZY2_00065	YXH1_00065
cheA		Chemotaxis protein CheA	3	3	1	1	5952				2102	2102	2102	QSY6_04896	JZY2_04123	YXH1_05016
group_2421		hypothetical protein	3	3	1	1	1804				305	305	305	QSY6_03916	JZY2_02771	YXH1_02362
recD_2		RecBCD enzyme subunit RecD	3	3	1	1	6104				2717	2717	2717	QSY6_01455	JZY2_04391	YXH1_01420
group_2423		Electron transfer flavoprotein-ubiquinone oxidoreductase	3	3	1	1	3037				1655	1655	1655	QSY6_02623	JZY2_02859	YXH1_03706
hcnB_2		Hydrogen cyanide synthase subunit HcnB	3	3	1	1	2910				1391	1391	1391	QSY6_02687	JZY2_01751	YXH1_03463
group_2425		hypothetical protein	3	3	1	1	5514				2756	2756	2756	QSY6_05762	JZY2_05665	YXH1_05793
sufS		Cysteine desulfurase	3	3	1	1	6187				1205	1205	1205	QSY6_01535	JZY2_04308	YXH1_01500
cobK		Precorrin-6A reductase	3	3	1	1	1645				737	737	737	QSY6_00950	JZY2_00769	YXH1_05138
yceJ_1		Cytochrome b561	3	3	1	1	2858				557	557	557	QSY6_02732	JZY2_01799	YXH1_03417
ydeP_1		Protein YdeP	3	3	1	1	4293				2354	2354	2354	QSY6_00051	JZY2_00027	YXH1_00027
folX		Dihydroneopterin triphosphate 2'-epimerase	3	3	1	1	875				371	371	371	QSY6_01182	JZY2_04662	YXH1_01147
mnmE		tRNA modification GTPase MnmE	3	3	1	1	5312				1370	1370	1370	QSY6_06001	JZY2_05863	YXH1_06000
group_2432		Pentapeptide repeat protein	3	3	1	1	1166				644	644	644	QSY6_00780	JZY2_05010	YXH1_00799
wcaJ_1		UDP-glucose:undecaprenyl-phosphate glucose-1-phosphate transferase	3	3	1	1	3601				1148	1148	1148	QSY6_02299	JZY2_03179	YXH1_04038
aspS		Aspartate--tRNA(Asp/Asn) ligase	3	3	1	1	6259				1775	1775	1775	QSY6_01610	JZY2_04234	YXH1_01574
proC		Pyrroline-5-carboxylate reductase	3	3	1	1	1475				818	818	818	QSY6_05276	JZY2_00582	YXH1_05326
orn		Oligoribonuclease	3	3	1	1	1576				536	536	536	QSY6_05175	JZY2_00680	YXH1_05228
xerC_10		Tyrosine recombinase XerC	3	3	1	1	5802				1010	1010	1010	QSY6_04746	JZY2_03968	YXH1_04861
yfiY		putative siderophore-binding lipoprotein YfiY	3	3	1	1	2845				920	920	920	QSY6_02745	JZY2_01812	YXH1_03404
group_2439		hypothetical protein	3	3	1	1	4576				347	347	347	QSY6_00500	JZY2_05291	YXH1_00518
rnhB		Ribonuclease HII	3	3	1	1	6209				653	653	653	QSY6_01557	JZY2_04286	YXH1_01522
menH_1		2-succinyl-6-hydroxy-2,4-cyclohexadiene-1-carboxylate synthase	3	3	1	1	3482				1151	1151	1151	QSY6_02425	JZY2_03056	YXH1_03915
group_2442	sasA_17	Adaptive-response sensory-kinase SasA	3	3	1	1	4214				1289	1289	1289	QSY6_04528	JZY2_03753	YXH1_04643
mmgC_3		Acyl-CoA dehydrogenase	3	3	1	1	5470				1181	1181	1181	QSY6_05812	JZY2_05705	YXH1_05842
group_2444		putative ABC transporter-binding protein	3	3	1	1	5985				1274	1274	1274	QSY6_04929	JZY2_04156	YXH1_05049
group_2445		hypothetical protein	3	3	1	1	2494				377	377	377	QSY6_06037	JZY2_05880	YXH1_06075
tufA		Elongation factor Tu-A	3	3	1	1	4531				1193	1193	1193	QSY6_00554	JZY2_05237	YXH1_00572
group_2447		hypothetical protein	3	3	1	1	3801				764	764	764	QSY6_04146	JZY2_03369	YXH1_04235
group_2448		hypothetical protein	3	3	1	1	5344				395	395	395	QSY6_05969	JZY2_05831	YXH1_05968
group_2449		hypothetical protein	3	3	1	1	941				962	962	962	QSY6_01116	JZY2_04728	YXH1_01081
group_2450		hypothetical protein	3	3	1	1	1143				392	392	392	QSY6_00757	JZY2_05033	YXH1_00776
rpsC		30S ribosomal protein S3	3	3	1	1	4523				686	686	686	QSY6_00562	JZY2_05229	YXH1_00580
group_2452		hypothetical protein	3	3	1	1	3444				914	914	914	QSY6_02466	JZY2_03018	YXH1_03877
group_2453		hypothetical protein	3	3	1	1	4969				815	815	815	QSY6_02924	JZY2_01993	YXH1_03223
group_2454		hypothetical protein	3	3	1	1	3479				1625	1625	1625	QSY6_02428	JZY2_03053	YXH1_03912
group_2455		hypothetical protein	3	3	1	1	3104				830	830	830	QSY6_03726	JZY2_02584	YXH1_02549
group_2456		hypothetical protein	3	3	1	1	5552				104	104	104	QSY6_05722	JZY2_05628	YXH1_05756
apbC		Iron-sulfur cluster carrier protein	3	3	1	1	3990				1094	1094	1094	QSY6_04312	JZY2_03540	YXH1_04404
group_2458		putative FAD-dependent oxidoreductase	3	3	1	1	1551				1175	1175	1175	QSY6_05200	JZY2_00655	YXH1_05253
anoR		Transcriptional activator protein AnoR	3	3	1	1	1260				764	764	764	QSY6_00874	JZY2_04916	YXH1_00892
tpx		Thiol peroxidase	3	3	1	1	499				500	500	500	QSY6_03162	JZY2_02230	YXH1_02927
group_2461		hypothetical protein	3	3	1	1	5692				383	383	383	QSY6_04638	JZY2_03855	YXH1_04751
ftsB		Cell division protein FtsB	3	3	1	1	6216				278	278	278	QSY6_01564	JZY2_04279	YXH1_01529
rlpA_1		Endolytic peptidoglycan transglycosylase RlpA	3	3	1	1	1043				1028	1028	1028	QSY6_01014	JZY2_04828	YXH1_00981
group_2464		hypothetical protein	3	3	1	1	4142				239	239	239	QSY6_04456	JZY2_03682	YXH1_04572
tag		DNA-3-methyladenine glycosylase 1	3	3	1	1	4291				551	551	551	QSY6_00049	JZY2_00025	YXH1_00025
xanP		Xanthine permease XanP	3	3	1	1	4388				1397	1397	1397	QSY6_00697	JZY2_05094	YXH1_00715
ccoN1		Cbb3-type cytochrome c oxidase subunit CcoN1	3	3	1	1	2323				1442	1442	1442	QSY6_02079	JZY2_01351	YXH1_02115
flgE		Flagellar hook protein FlgE	3	3	1	1	2254				1325	1325	1325	QSY6_02010	JZY2_01282	YXH1_02046
gcvP		Glycine dehydrogenase (decarboxylating)	3	3	1	1	786				2864	2864	2864	QSY6_01270	JZY2_04574	YXH1_01235
group_2470		Secreted chorismate mutase	3	3	1	1	4674				557	557	557	QSY6_00402	JZY2_05389	YXH1_00420
group_2471		hypothetical protein	3	3	1	1	2210				545	545	545	QSY6_01966	JZY2_01238	YXH1_02002
btuD_10		Vitamin B12 import ATP-binding protein BtuD	3	3	1	1	5753				1217	1217	1217	QSY6_04702	JZY2_03919	YXH1_04811
aroF_2		Phospho-2-dehydro-3-deoxyheptonate aldolase, Tyr-sensitive	3	3	1	1	1679				1076	1076	1076	QSY6_03785	JZY2_02643	YXH1_02490
group_2474		hypothetical protein	3	3	1	1	3919				230	230	230	QSY6_04241	JZY2_03470	YXH1_04334
group_2475		hypothetical protein	3	3	1	1	778				2096	2096	2096	QSY6_01278	JZY2_04566	YXH1_01243
fecD		Fe(3+) dicitrate transport system permease protein FecD	3	3	1	1	4403				968	968	968	QSY6_00682	JZY2_05109	YXH1_00700
rpoC		DNA-directed RNA polymerase subunit beta'	3	3	1	1	4535				4199	4199	4199	QSY6_00550	JZY2_05241	YXH1_00568
group_2478		hypothetical protein	3	3	1	1	4170				359	359	359	QSY6_04484	JZY2_03710	YXH1_04600
modA		Molybdate-binding protein ModA	3	3	1	1	47				767	767	767	QSY6_03423	JZY2_02464	YXH1_02673
rplV		50S ribosomal protein L22	3	3	1	1	4524				332	332	332	QSY6_00561	JZY2_05230	YXH1_00579
ddpC_3		putative D,D-dipeptide transport system permease protein DdpC	3	3	1	1	2861				851	851	851	QSY6_02729	JZY2_01796	YXH1_03420
aaeA_2		p-hydroxybenzoic acid efflux pump subunit AaeA	3	3	1	1	2968				884	884	884	QSY6_02562	JZY2_02919	YXH1_03779
argE_2		Acetylornithine deacetylase	3	3	1	1	5170				1157	1157	1157	QSY6_00237	JZY2_05554	YXH1_00253
yfiZ		putative siderophore transport system permease protein YfiZ	3	3	1	1	2844				989	989	989	QSY6_02746	JZY2_01813	YXH1_03403
apaH_1		Bis(5'-nucleosyl)-tetraphosphatase, symmetrical	3	3	1	1	4610				902	902	902	QSY6_00466	JZY2_05325	YXH1_00484
group_2486		hypothetical protein	3	3	1	1	1384				128	128	128	QSY6_05366	JZY2_00491	YXH1_05417
group_2487		hypothetical protein	3	3	1	1	4755				410	410	410	QSY6_00319	JZY2_05468	YXH1_00341
group_2488	glnH_4	ABC transporter glutamine-binding protein GlnH	3	3	1	1	4921				785	785	785	QSY6_05480	JZY2_00377	YXH1_05531
oprD_4		Porin D	3	3	1	1	5541				1274	1274	1274	QSY6_05734	JZY2_05639	YXH1_05767
group_2490		hypothetical protein	3	3	1	1	1652				800	800	800	QSY6_00957	JZY2_00776	YXH1_05131
group_2491		hypothetical protein	3	3	1	1	2921				428	428	428	QSY6_02676	JZY2_01740	YXH1_03474
ramA		(R)-stereoselective amidase	3	3	1	1	5050				806	806	806	QSY6_05550	JZY2_00310	YXH1_05620
gap2		Glyceraldehyde-3-phosphate dehydrogenase-like protein	3	3	1	1	2401				1463	1463	1463	QSY6_02157	JZY2_01430	YXH1_02194
parA		Chromosome partitioning protein ParA	3	3	1	1	5315				791	791	791	QSY6_05998	JZY2_05860	YXH1_05997
fan1		Fanconi-associated nuclease 1	3	3	1	1	3473				1739	1739	1739	QSY6_02437	JZY2_03047	YXH1_03906
group_2496		hypothetical protein	3	3	1	1	4846				533	533	533	QSY6_05410	JZY2_00448	YXH1_05460
gatC		Glutamyl-tRNA(Gln) amidotransferase subunit C	3	3	1	1	5686				287	287	287	QSY6_04632	JZY2_03849	YXH1_04745
group_2498		hypothetical protein	3	3	1	1	5317				407	407	407	QSY6_05996	JZY2_05858	YXH1_05995
group_2499		hypothetical protein	3	3	1	1	1545				1175	1175	1175	QSY6_05206	JZY2_00649	YXH1_05259
nicP_4		Porin-like protein NicP	3	3	1	1	5813				1268	1268	1268	QSY6_04757	JZY2_03979	YXH1_04872
ydiK		Putative transport protein YdiK	3	3	1	1	3105				1049	1049	1049	QSY6_03725	JZY2_02583	YXH1_02550
group_2502		hypothetical protein	3	3	1	1	4275				1046	1046	1046	QSY6_00033	JZY2_00009	YXH1_00009
ccmM		Carbon dioxide concentrating mechanism protein CcmM	3	3	1	1	2780				560	560	560	QSY6_02809	JZY2_01875	YXH1_03341
group_2504		hypothetical protein	3	3	1	1	1681				251	251	251	QSY6_03787	JZY2_02645	YXH1_02488
group_2505		hypothetical protein	3	3	1	1	2538				524	524	524	QSY6_02198	JZY2_01471	YXH1_02236
group_2506		hypothetical protein	3	3	1	1	3491				1250	1250	1250	QSY6_02416	JZY2_03064	YXH1_03923
pyrR		Bifunctional protein PyrR	3	3	1	1	1482				512	512	512	QSY6_05269	JZY2_00589	YXH1_05319
ribBA_2		Riboflavin biosynthesis protein RibBA	3	3	1	1	4972				1109	1109	1109	QSY6_02927	JZY2_01996	YXH1_03220
ispB		Octaprenyl diphosphate synthase	3	3	1	1	1290				968	968	968	QSY6_00904	JZY2_04887	YXH1_00922
amiD		N-acetylmuramoyl-L-alanine amidase AmiD	3	3	1	1	4692				779	779	779	QSY6_00384	JZY2_05407	YXH1_00402
glnK		Nitrogen regulatory protein P-II 2	3	3	1	1	4838				338	338	338	QSY6_00194	JZY2_00166	YXH1_00166
mdtA_5		Multidrug resistance protein MdtA	3	3	1	1	3498				1187	1187	1187	QSY6_02409	JZY2_03071	YXH1_03930
group_2513		hypothetical protein	3	3	1	1	993				2072	2072	2072	QSY6_01064	JZY2_04780	YXH1_01029
asnB		Asparagine synthetase [glutamine-hydrolyzing] 1	3	3	1	1	3857				1772	1772	1772	QSY6_04179	JZY2_03407	YXH1_04272
group_2515		hypothetical protein	3	3	1	1	2989				317	317	317	QSY6_02583	JZY2_02898	YXH1_03758
yadH		Inner membrane transport permease YadH	3	3	1	1	3737				788	788	788	QSY6_04081	JZY2_03318	YXH1_04177
lptB_1		Lipopolysaccharide export system ATP-binding protein LptB	3	3	1	1	1631				860	860	860	QSY6_00936	JZY2_00755	YXH1_05152
group_2518		L-amino acid oxidase	3	3	1	1	281				884	884	884	QSY6_03004	JZY2_02074	YXH1_03142
group_2519		hypothetical protein	3	3	1	1	3933				1127	1127	1127	QSY6_04255	JZY2_03483	YXH1_04347
group_2520		hypothetical protein	3	3	1	1	2470				428	428	428	QSY6_06014	JZY2_05904	YXH1_06013
group_2521		hypothetical protein	3	3	1	1	1541				896	896	896	QSY6_05210	JZY2_00645	YXH1_05263
yedI		Inner membrane protein YedI	3	3	1	1	1709				908	908	908	QSY6_03815	JZY2_02673	YXH1_02460
potD		Spermidine/putrescine-binding periplasmic protein	3	3	1	1	4597				1034	1034	1034	QSY6_00479	JZY2_05312	YXH1_00497
group_2524		hypothetical protein	3	3	1	1	4188				755	755	755	QSY6_04503	JZY2_03728	YXH1_04618
exbD_5		Biopolymer transport protein ExbD	3	3	1	1	5848				407	407	407	QSY6_04787	JZY2_04014	YXH1_04907
ccmA		Cytochrome c biogenesis ATP-binding export protein CcmA	3	3	1	1	3176				638	638	638	QSY6_03660	JZY2_02521	YXH1_02615
group_2527		hypothetical protein	3	3	1	1	5853				1076	1076	1076	QSY6_04792	JZY2_04019	YXH1_04912
minE		Cell division topological specificity factor	3	3	1	1	3747				254	254	254	QSY6_04091	JZY2_03328	YXH1_04187
group_2529		hypothetical protein	3	3	1	1	4797				863	863	863	QSY6_00153	JZY2_00125	YXH1_00125
group_2530		hypothetical protein	3	3	1	1	4738				1661	1661	1661	QSY6_00337	JZY2_05451	YXH1_00358
group_2531		hypothetical protein	3	3	1	1	1370				773	773	773	QSY6_05380	JZY2_00477	YXH1_05431
group_2532		hypothetical protein	3	3	1	1	3840				305	305	305	QSY6_04162	JZY2_03391	YXH1_04256
group_2533		hypothetical protein	3	3	1	1	6147				5975	5975	5975	QSY6_01498	JZY2_04348	YXH1_01463
fic		putative protein adenylyltransferase Fic	3	3	1	1	5401				584	584	584	QSY6_05881	JZY2_05774	YXH1_05911
group_2535		hypothetical protein	3	3	1	1	2376				236	236	236	QSY6_02131	JZY2_01404	YXH1_02168
rbsD		D-ribose pyranase	3	3	1	1	2609				404	404	404	QSY6_03584	JZY2_01655	YXH1_03560
ydgA		Protein YdgA	3	3	1	1	5479				1481	1481	1481	QSY6_05797	JZY2_05690	YXH1_05827
group_2538		hypothetical protein	3	3	1	1	5820				659	659	659	QSY6_04765	JZY2_03986	YXH1_04879
inh		Proteinase inhibitor	3	3	1	1	3529				305	305	305	QSY6_02379	JZY2_03101	YXH1_03960
oleD_1		2-alkyl-3-oxoalkanoate reductase	3	3	1	1	4195				992	992	992	QSY6_04510	JZY2_03735	YXH1_04625
purH		Bifunctional purine biosynthesis protein PurH	3	3	1	1	1092				1604	1604	1604	QSY6_00965	JZY2_04873	YXH1_00936
ychF		Ribosome-binding ATPase YchF	3	3	1	1	966				1100	1100	1100	QSY6_01090	JZY2_04754	YXH1_01055
group_2543		hypothetical protein	3	3	1	1	5780				215	215	215	QSY6_04726	JZY2_03947	YXH1_04839
glyS		Glycine--tRNA ligase beta subunit	3	3	1	1	4289				2054	2054	2054	QSY6_00047	JZY2_00023	YXH1_00023
group_2545		hypothetical protein	3	3	1	1	5274				542	542	542	QSY6_05721	JZY2_05627	YXH1_00180
group_2546		hypothetical protein	3	3	1	1	2044				119	119	119	QSY6_01794	JZY2_01067	YXH1_01832
yedZ1		Putative protein-methionine-sulfoxide reductase subunit YedZ1	3	3	1	1	2976				620	620	620	QSY6_02570	JZY2_02911	YXH1_03771
pbpC		Penicillin-binding protein 1C	3	3	1	1	1072				2348	2348	2348	QSY6_00985	JZY2_04853	YXH1_00956
cheY_1		Chemotaxis protein CheY	3	3	1	1	2299				374	374	374	QSY6_02055	JZY2_01327	YXH1_02091
group_2550		hypothetical protein	3	3	1	1	2469				227	227	227	QSY6_06013	JZY2_05905	YXH1_06014
group_2551		hypothetical protein	3	3	1	1	2897				284	284	284	QSY6_02700	JZY2_01764	YXH1_03450
ousW		Glycine betaine/choline transport system permease protein OusW	3	3	1	1	4949				851	851	851	QSY6_05508	JZY2_00349	YXH1_05559
ibaG		Acid stress protein IbaG	3	3	1	1	5654				239	239	239	QSY6_04600	JZY2_03817	YXH1_04713
menH_2		2-succinyl-6-hydroxy-2,4-cyclohexadiene-1-carboxylate synthase	3	3	1	1	3103				854	854	854	QSY6_03727	JZY2_02585	YXH1_02548
group_2555		hypothetical protein	3	3	1	1	3114				1505	1505	1505	QSY6_03718	JZY2_02574	YXH1_02557
baeS		Signal transduction histidine-protein kinase BaeS	3	3	1	1	316				1385	1385	1385	QSY6_03039	JZY2_02108	YXH1_03108
bolA		DNA-binding transcriptional regulator BolA	3	3	1	1	2053				293	293	293	QSY6_01803	JZY2_01076	YXH1_01841
slyA_1		Transcriptional regulator SlyA	3	3	1	1	75				488	488	488	QSY6_03395	JZY2_02436	YXH1_02701
group_2559		hypothetical protein	3	3	1	1	5874				1277	1277	1277	QSY6_04813	JZY2_04040	YXH1_04933
phnG		Alpha-D-ribose 1-methylphosphonate 5-triphosphate synthase subunit PhnG	3	3	1	1	2642				464	464	464	QSY6_03549	JZY2_01689	YXH1_03525
group_2561		hypothetical protein	3	3	1	1	3151				1475	1475	1475	QSY6_03685	JZY2_02546	YXH1_02590
proP_4		Proline/betaine transporter	3	3	1	1	3680				1337	1337	1337	QSY6_04019	JZY2_03258	YXH1_04117
group_2563		hypothetical protein	3	3	1	1	690				161	161	161	QSY6_01366	JZY2_04480	YXH1_01331
rpsO		30S ribosomal protein S15	3	3	1	1	5700				269	269	269	QSY6_04646	JZY2_03863	YXH1_04759
group_2565		hypothetical protein	3	3	1	1	131				1019	1019	1019	QSY6_03339	JZY2_02383	YXH1_02754
group_2566		hypothetical protein	3	3	1	1	1799				284	284	284	QSY6_03911	JZY2_02766	YXH1_02367
rpsA		30S ribosomal protein S1	3	3	1	1	2070				1691	1691	1691	QSY6_01820	JZY2_01093	YXH1_01858
pyrB		Aspartate carbamoyltransferase	3	3	1	1	1481				1004	1004	1004	QSY6_05270	JZY2_00588	YXH1_05320
group_2569		hypothetical protein	3	3	1	1	5382				1754	1754	1754	QSY6_05900	JZY2_05793	YXH1_05930
betI_2		HTH-type transcriptional regulator BetI	3	3	1	1	5115				593	593	593	QSY6_05615	JZY2_00245	YXH1_05686
gshAB		Glutathione biosynthesis bifunctional protein GshAB	3	3	1	1	3858				1748	1748	1748	QSY6_04180	JZY2_03408	YXH1_04273
fecI_5		putative RNA polymerase sigma factor FecI	3	3	1	1	5111				518	518	518	QSY6_05611	JZY2_00249	YXH1_05682
group_2573		hypothetical protein	3	3	1	1	679				5405	5405	5405	QSY6_01377	JZY2_04469	YXH1_01342
group_2574		hypothetical protein	3	3	1	1	3262				398	398	398	QSY6_03614	JZY2_01625	YXH1_03590
alx		Putative membrane-bound redox modulator Alx	3	3	1	1	5921				1034	1034	1034	QSY6_04865	JZY2_04092	YXH1_04985
soj_1		Sporulation initiation inhibitor protein Soj	3	3	1	1	2305				788	788	788	QSY6_02061	JZY2_01333	YXH1_02097
group_2577		hypothetical protein	3	3	1	1	2796				698	698	698	QSY6_02794	JZY2_01860	YXH1_03356
arnD		putative 4-deoxy-4-formamido-L-arabinose-phosphoundecaprenol deformylase ArnD	3	3	1	1	153				881	881	881	QSY6_03315	JZY2_02361	YXH1_02776
hdfR_1		HTH-type transcriptional regulator HdfR	3	3	1	1	1276				944	944	944	QSY6_00890	JZY2_04901	YXH1_00908
sdhA		Succinate dehydrogenase flavoprotein subunit	3	3	1	1	3049				1772	1772	1772	QSY6_02636	JZY2_02846	YXH1_03693
estB_1		Carboxylesterase 2	3	3	1	1	809				659	659	659	QSY6_01247	JZY2_04597	YXH1_01212
fbp_1		FK506-binding protein	3	3	1	1	2898				341	341	341	QSY6_02699	JZY2_01763	YXH1_03451
relE_2		mRNA interferase toxin RelE	3	3	1	1	5547				290	290	290	QSY6_05727	JZY2_05633	YXH1_05761
amn		AMP nucleosidase	3	3	1	1	1019				1463	1463	1463	QSY6_01038	JZY2_04804	YXH1_01005
alr		Alanine racemase	3	3	1	1	4773				1073	1073	1073	QSY6_00129	JZY2_00101	YXH1_00101
ahpF		Alkyl hydroperoxide reductase subunit F	3	3	1	1	3312				1562	1562	1562	QSY6_03484	JZY2_01574	YXH1_03639
group_2587		hypothetical protein	3	3	1	1	3849				587	587	587	QSY6_04171	JZY2_03399	YXH1_04264
fumC_1		Fumarate hydratase class II	3	3	1	1	2051				1394	1394	1394	QSY6_01801	JZY2_01074	YXH1_01839
virS		HTH-type transcriptional regulator VirS	3	3	1	1	4893				1052	1052	1052	QSY6_05452	JZY2_00404	YXH1_05504
group_2590		hypothetical protein	3	3	1	1	5576				200	200	200	QSY6_00285	JZY2_05502	YXH1_00306
hisN		Histidinol-phosphatase	3	3	1	1	4498				743	743	743	QSY6_00587	JZY2_05204	YXH1_00605
group_2592		hypothetical protein	3	3	1	1	4655				2900	2900	2900	QSY6_00421	JZY2_05370	YXH1_00439
group_2593		hypothetical protein	3	3	1	1	4363				2291	2291	2291	QSY6_00306	JZY2_05481	YXH1_00327
group_2594		hypothetical protein	3	3	1	1	217				683	683	683	QSY6_03278	JZY2_02329	YXH1_02837
gltK		Glutamate/aspartate import permease protein GltK	3	3	1	1	4015				665	665	665	QSY6_04337	JZY2_03565	YXH1_04429
group_2596		hypothetical protein	3	3	1	1	3124				2030	2030	2030	QSY6_03708	JZY2_02564	YXH1_02567
group_2597		hypothetical protein	3	3	1	1	6088				386	386	386	QSY6_01635	JZY2_04207	YXH1_01684
sdhD		Succinate dehydrogenase hydrophobic membrane anchor subunit	3	3	1	1	3048				368	368	368	QSY6_02635	JZY2_02847	YXH1_03694
tsaC		Threonylcarbamoyl-AMP synthase	3	3	1	1	4300				557	557	557	QSY6_00058	JZY2_00034	YXH1_00034
catD_3		3-oxoadipate enol-lactonase 2	3	3	1	1	3929				788	788	788	QSY6_04251	JZY2_03479	YXH1_04343
group_2601		hypothetical protein	3	3	1	1	2424				257	257	257	QSY6_02180	JZY2_01453	YXH1_02217
norR_3		Anaerobic nitric oxide reductase transcription regulator NorR	3	3	1	1	273				1994	1994	1994	QSY6_02996	JZY2_02066	YXH1_03150
ephD		putative oxidoreductase EphD	3	3	1	1	3863				815	815	815	QSY6_04185	JZY2_03413	YXH1_04278
gpmA		2,3-bisphosphoglycerate-dependent phosphoglycerate mutase	3	3	1	1	1108				647	647	647	QSY6_00722	JZY2_05069	YXH1_00740
group_2605		Putative tyrosine-protein kinase in cps region	3	3	1	1	3594				2246	2246	2246	QSY6_02306	JZY2_03172	YXH1_04031
dinG_3		3'-5' exonuclease DinG	3	3	1	1	5086				713	713	713	QSY6_05586	JZY2_00274	YXH1_05657
group_2607		hypothetical protein	3	3	1	1	1979				1070	1070	1070	QSY6_01730	JZY2_01002	YXH1_01767
ispF		2-C-methyl-D-erythritol 2,4-cyclodiphosphate synthase	3	3	1	1	6221				473	473	473	QSY6_01569	JZY2_04274	YXH1_01534
lrp_1		Leucine-responsive regulatory protein	3	3	1	1	4776				488	488	488	QSY6_00132	JZY2_00104	YXH1_00104
csdE		Sulfur acceptor protein CsdE	3	3	1	1	6186				407	407	407	QSY6_01534	JZY2_04309	YXH1_01499
srkA		Stress response kinase A	3	3	1	1	5078				974	974	974	QSY6_05578	JZY2_00282	YXH1_05649
hemN		Oxygen-independent coproporphyrinogen III oxidase	3	3	1	1	2312				1382	1382	1382	QSY6_02068	JZY2_01340	YXH1_02104
trpD_2		Anthranilate phosphoribosyltransferase	3	3	1	1	3542				1001	1001	1001	QSY6_02363	JZY2_03115	YXH1_03974
otnI_1		2-oxo-tetronate isomerase	3	3	1	1	271				788	788	788	QSY6_02994	JZY2_02064	YXH1_03152
flgG		Flagellar basal-body rod protein FlgG	3	3	1	1	2258				788	788	788	QSY6_02014	JZY2_01286	YXH1_02050
yejE_3		Inner membrane ABC transporter permease protein YejE	3	3	1	1	1754				1019	1019	1019	QSY6_03863	JZY2_02718	YXH1_02415
ttgB		putative efflux pump membrane transporter TtgB	3	3	1	1	4149				3134	3134	3134	QSY6_04463	JZY2_03689	YXH1_04579
group_2618		hypothetical protein	3	3	1	1	5145				1442	1442	1442	QSY6_05645	JZY2_00215	YXH1_05716
group_2619		hypothetical protein	3	3	1	1	2825				1331	1331	1331	QSY6_02765	JZY2_01831	YXH1_03385
dbpA_2		ATP-dependent RNA helicase DbpA	3	3	1	1	1524				1379	1379	1379	QSY6_05227	JZY2_00631	YXH1_05277
group_2621		hypothetical protein	3	3	1	1	1176				1142	1142	1142	QSY6_00790	JZY2_05000	YXH1_00808
group_2622		hypothetical protein	3	3	1	1	1485				902	902	902	QSY6_05266	JZY2_00592	YXH1_05316
group_2623		hypothetical protein	3	3	1	1	5159				713	713	713	QSY6_00226	JZY2_05543	YXH1_00264
group_2624		hypothetical protein	3	3	1	1	5698				353	353	353	QSY6_04644	JZY2_03861	YXH1_04757
ompR_3		Transcriptional regulatory protein OmpR	3	3	1	1	760				737	737	737	QSY6_01296	JZY2_04550	YXH1_01261
group_2626		hypothetical protein	3	3	1	1	2653				605	605	605	QSY6_03538	JZY2_01700	YXH1_03514
bluF		Blue light- and temperature-regulated antirepressor BluF	3	3	1	1	4224				782	782	782	QSY6_00213	JZY2_05531	YXH1_00277
fabH_1		3-oxoacyl-[acyl-carrier-protein] synthase 3	3	3	1	1	2229				1022	1022	1022	QSY6_01985	JZY2_01257	YXH1_02021
uppP		Undecaprenyl-diphosphatase	3	3	1	1	3346				830	830	830	QSY6_03518	JZY2_01540	YXH1_03673
lexA_2		LexA repressor	3	3	1	1	542				590	590	590	QSY6_03205	JZY2_02272	YXH1_02885
acnA		Aconitate hydratase A	3	3	1	1	2334				2744	2744	2744	QSY6_02089	JZY2_01362	YXH1_02126
sbnE		L-2,3-diaminopropanoate--citrate ligase	3	3	1	1	2851				1784	1784	1784	QSY6_02739	JZY2_01806	YXH1_03410
group_2633		putative sugar-binding periplasmic protein	3	3	1	1	758				1286	1286	1286	QSY6_01298	JZY2_04548	YXH1_01263
group_2634		hypothetical protein	3	3	1	1	4160				380	380	380	QSY6_04474	JZY2_03700	YXH1_04590
zwf		Glucose-6-phosphate 1-dehydrogenase	3	3	1	1	751				1469	1469	1469	QSY6_01305	JZY2_04541	YXH1_01270
group_2636		hypothetical protein	3	3	1	1	395				836	836	836	QSY6_03059	JZY2_02128	YXH1_03028
yciH		putative protein YciH	3	3	1	1	1061				371	371	371	QSY6_00996	JZY2_04846	YXH1_00963
tcyC		L-cystine import ATP-binding protein TcyC	3	3	1	1	4853				743	743	743	QSY6_05417	JZY2_00441	YXH1_05467
group_2639		Putative pterin-4-alpha-carbinolamine dehydratase	3	3	1	1	2148				356	356	356	QSY6_01902	JZY2_01173	YXH1_01938
moeA		Molybdopterin molybdenumtransferase	3	3	1	1	3251				1211	1211	1211	QSY6_03603	JZY2_01636	YXH1_03579
group_2641		hypothetical protein	3	3	1	1	1328				1010	1010	1010	QSY6_00924	JZY2_00743	YXH1_05164
exbD_1		Biopolymer transport protein ExbD	3	3	1	1	4806				425	425	425	QSY6_00162	JZY2_00134	YXH1_00134
xseB		Exodeoxyribonuclease 7 small subunit	3	3	1	1	4458				245	245	245	QSY6_00627	JZY2_05164	YXH1_00645
group_2644		hypothetical protein	3	3	1	1	4661				1187	1187	1187	QSY6_00415	JZY2_05376	YXH1_00433
cheB_6		Protein-glutamate methylesterase/protein-glutamine glutaminase	3	3	1	1	5830				1004	1004	1004	QSY6_04775	JZY2_03996	YXH1_04889
group_2646		hypothetical protein	3	3	1	1	2597				176	176	176	QSY6_02257	JZY2_01530	YXH1_02295
rmlD		dTDP-4-dehydrorhamnose reductase	3	3	1	1	4482				884	884	884	QSY6_00603	JZY2_05188	YXH1_00621
lolB		Outer-membrane lipoprotein LolB	3	3	1	1	961				617	617	617	QSY6_01096	JZY2_04748	YXH1_01061
bfr_1		Bacterioferritin	3	3	1	1	4503				464	464	464	QSY6_00582	JZY2_05209	YXH1_00600
ppx		Exopolyphosphatase	3	3	1	1	4925				1502	1502	1502	QSY6_05484	JZY2_00373	YXH1_05535
group_2651		hypothetical protein	3	3	1	1	4996				179	179	179	QSY6_02951	JZY2_02020	YXH1_03196
astD		N-succinylglutamate 5-semialdehyde dehydrogenase	3	3	1	1	2162				1466	1466	1466	QSY6_01916	JZY2_01187	YXH1_01952
group_2653		hypothetical protein	3	3	1	1	4958				896	896	896	QSY6_05517	JZY2_00340	YXH1_05568
cnbH		2-amino-5-chloromuconic acid deaminase	3	3	1	1	4039				1373	1373	1373	QSY6_04379	JZY2_03578	YXH1_04467
holA		DNA polymerase III subunit delta	3	3	1	1	1034				1037	1037	1037	QSY6_01023	JZY2_04819	YXH1_00990
group_2656		hypothetical protein	3	3	1	1	5852				1076	1076	1076	QSY6_04791	JZY2_04018	YXH1_04911
SIRT5		NAD-dependent protein deacylase sirtuin-5, mitochondrial	3	3	1	1	2024				764	764	764	QSY6_01773	JZY2_01047	YXH1_01812
ade		Adenine deaminase	3	3	1	1	553				1259	1259	1259	QSY6_03216	JZY2_02283	YXH1_02874
group_2659		hypothetical protein	3	3	1	1	3202				353	353	353	QSY6_03637	JZY2_02497	YXH1_02640
hslR		Heat shock protein 15	3	3	1	1	4223				407	407	407	QSY6_00214	JZY2_05532	YXH1_00276
group_2661	rcsC_11	Sensor histidine kinase RcsC	3	3	1	1	2575				2090	2090	2090	QSY6_02235	JZY2_01508	YXH1_02273
osmY		Osmoprotectant import permease protein OsmY	3	3	1	1	1223				713	713	713	QSY6_00837	JZY2_04953	YXH1_00855
group_2663		hypothetical protein	3	3	1	1	1135				380	380	380	QSY6_00749	JZY2_05042	YXH1_00767
group_2664		hypothetical protein	3	3	1	1	2689				593	593	593	QSY6_02897	JZY2_01966	YXH1_03250
lptB_3		Lipopolysaccharide export system ATP-binding protein LptB	3	3	1	1	3954				767	767	767	QSY6_04276	JZY2_03504	YXH1_04368
ligD		Multifunctional non-homologous end joining protein LigD	3	3	1	1	3617				2555	2555	2555	QSY6_02283	JZY2_03195	YXH1_04054
group_2667		hypothetical protein	3	3	1	1	1431				746	746	746	QSY6_05320	JZY2_00538	YXH1_05370
group_2668		hypothetical protein	3	3	1	1	559				1055	1055	1055	QSY6_03222	JZY2_02289	YXH1_02868
group_2669		hypothetical protein	3	3	1	1	2735				533	533	533	QSY6_02854	JZY2_01920	YXH1_03296
cyaA		Adenylate cyclase	3	3	1	1	4230				2846	2846	2846	QSY6_00207	JZY2_05525	YXH1_00283
group_2671		hypothetical protein	3	3	1	1	2195				782	782	782	QSY6_01953	JZY2_01224	YXH1_01989
group_2672		hypothetical protein	3	3	1	1	5504				1283	1283	1283	QSY6_05772	JZY2_05675	YXH1_05802
lspA		Lipoprotein signal peptidase	3	3	1	1	1310				521	521	521	QSY6_05115	JZY2_00784	YXH1_05122
group_2674		hypothetical protein	3	3	1	1	2262				2060	2060	2060	QSY6_02018	JZY2_01290	YXH1_02054
group_2675		hypothetical protein	3	3	1	1	4470				449	449	449	QSY6_00615	JZY2_05176	YXH1_00633
group_2676		hypothetical protein	3	3	1	1	2491				278	278	278	QSY6_06034	JZY2_05883	YXH1_06078
group_2677		hypothetical protein	3	3	1	1	2708				851	851	851	QSY6_02881	JZY2_01947	YXH1_03269
group_2678		hypothetical protein	3	3	1	1	2113				881	881	881	QSY6_01867	JZY2_01138	YXH1_01903
regA		Photosynthetic apparatus regulatory protein RegA	3	3	1	1	1246				563	563	563	QSY6_00860	JZY2_04930	YXH1_00878
hdfR_3		HTH-type transcriptional regulator HdfR	3	3	1	1	2120				968	968	968	QSY6_01874	JZY2_01145	YXH1_01910
zapE_1		Cell division protein ZapE	3	3	1	1	2566				1115	1115	1115	QSY6_02226	JZY2_01499	YXH1_02264
bvgA_2		Virulence factors putative positive transcription regulator BvgA	3	3	1	1	3995				521	521	521	QSY6_04317	JZY2_03545	YXH1_04409
group_2683		hypothetical protein	3	3	1	1	668				431	431	431	QSY6_01388	JZY2_04458	YXH1_01353
group_2684		hypothetical protein	3	3	1	1	2427				164	164	164	QSY6_02183	JZY2_01456	YXH1_02220
cbiA		Cobyrinate a,c-diamide synthase	3	3	1	1	2029				1295	1295	1295	QSY6_01778	JZY2_01052	YXH1_01817
gloA		Lactoylglutathione lyase	3	3	1	1	3311				521	521	521	QSY6_03483	JZY2_01575	YXH1_03638
pdxI		Pyridoxine 4-dehydrogenase	3	3	1	1	3398				863	863	863	QSY6_02511	JZY2_02970	YXH1_03830
cytR_1		HTH-type transcriptional repressor CytR	3	3	1	1	5963				1013	1013	1013	QSY6_04907	JZY2_04134	YXH1_05027
ais_2		Lipopolysaccharide core heptose(II)-phosphate phosphatase	3	3	1	1	3447				698	698	698	QSY6_02463	JZY2_03021	YXH1_03880
ydcO		Inner membrane protein YdcO	3	3	1	1	2348				1199	1199	1199	QSY6_02103	JZY2_01376	YXH1_02140
tatD		3'-5' ssDNA/RNA exonuclease TatD	3	3	1	1	3152				836	836	836	QSY6_03684	JZY2_02545	YXH1_02591
group_2692		hypothetical protein	3	3	1	1	3083				2360	2360	2360	QSY6_03747	JZY2_02605	YXH1_02528
group_2693		hypothetical protein	3	3	1	1	5262				281	281	281	QSY6_05709	JZY2_05615	YXH1_00192
group_2694		putative protein	3	3	1	1	2957				1028	1028	1028	QSY6_02551	JZY2_02930	YXH1_03790
tgpA		Protein-glutamine gamma-glutamyltransferase	3	3	1	1	3147				2024	2024	2024	QSY6_03689	JZY2_02550	YXH1_02586
group_2696		hypothetical protein	3	3	1	1	1127				656	656	656	QSY6_00741	JZY2_05050	YXH1_00759
dinB_1		DNA polymerase IV	3	3	1	1	6250				1061	1061	1061	QSY6_01601	JZY2_04243	YXH1_01565
pepA		Cytosol aminopeptidase	3	3	1	1	791				1490	1490	1490	QSY6_01265	JZY2_04579	YXH1_01230
group_2699		hypothetical protein	3	3	1	1	3490				1172	1172	1172	QSY6_02417	JZY2_03063	YXH1_03922
osmE		Osmotically-inducible putative lipoprotein OsmE	3	3	1	1	1332				338	338	338	QSY6_00920	JZY2_00739	YXH1_05168
group_2701		hypothetical protein	3	3	1	1	1969				476	476	476	QSY6_01720	JZY2_00992	YXH1_01757
rutB_2		Peroxyureidoacrylate/ureidoacrylate amidohydrolase RutB	3	3	1	1	901				740	740	740	QSY6_01156	JZY2_04688	YXH1_01121
lpxL		Lipid A biosynthesis lauroyltransferase	3	3	1	1	3744				932	932	932	QSY6_04088	JZY2_03325	YXH1_04184
panE		2-dehydropantoate 2-reductase	3	3	1	1	5602				920	920	920	QSY6_04547	JZY2_03766	YXH1_04662
group_2705		hypothetical protein	3	3	1	1	858				332	332	332	QSY6_01199	JZY2_04645	YXH1_01164
group_2706		hypothetical protein	3	3	1	1	5517				482	482	482	QSY6_05759	JZY2_05662	YXH1_05790
group_2707		hypothetical protein	3	3	1	1	4569				398	398	398	QSY6_00507	JZY2_05284	YXH1_00525
group_2708		hypothetical protein	3	3	1	1	2509				356	356	356	QSY6_06052	JZY2_05956	YXH1_06061
group_2709		hypothetical protein	3	3	1	1	81				344	344	344	QSY6_03389	JZY2_02430	YXH1_02707
group_2710		hypothetical protein	3	3	1	1	5146				1325	1325	1325	QSY6_05646	JZY2_00214	YXH1_05717
yhhW		Quercetin 2,3-dioxygenase	3	3	1	1	2114				722	722	722	QSY6_01868	JZY2_01139	YXH1_01904
purK_1		N5-carboxyaminoimidazole ribonucleotide synthase	3	3	1	1	5272				1739	1739	1739	QSY6_05719	JZY2_05625	YXH1_00182
hemE		Uroporphyrinogen decarboxylase	3	3	1	1	1399				1064	1064	1064	QSY6_05351	JZY2_00506	YXH1_05402
iscU		Iron-sulfur cluster assembly scaffold protein IscU	3	3	1	1	630				386	386	386	QSY6_01427	JZY2_04419	YXH1_01392
bioC		Malonyl-[acyl-carrier protein] O-methyltransferase	3	3	1	1	5065				821	821	821	QSY6_05565	JZY2_00295	YXH1_05636
dgkA		Diacylglycerol kinase	3	3	1	1	6236				365	365	365	QSY6_01584	JZY2_04259	YXH1_01549
rbsC_4		Ribose import permease protein RbsC	3	3	1	1	5966				1019	1019	1019	QSY6_04910	JZY2_04137	YXH1_05030
group_2718		hypothetical protein	3	3	1	1	430				173	173	173	QSY6_03094	JZY2_02161	YXH1_02995
group_2719		hypothetical protein	3	3	1	1	5805				1067	1067	1067	QSY6_04749	JZY2_03971	YXH1_04864
group_2720		hypothetical protein	3	3	1	1	622				758	758	758	QSY6_01435	JZY2_04411	YXH1_01400
gltC_1		HTH-type transcriptional regulator GltC	3	3	1	1	3606				890	890	890	QSY6_02294	JZY2_03184	YXH1_04043
clsB_2		Cardiolipin synthase B	3	3	1	1	1815				1247	1247	1247	QSY6_03963	JZY2_02817	YXH1_02314
cfiB		2-oxoglutarate carboxylase small subunit	3	3	1	1	5421				1415	1415	1415	QSY6_05861	JZY2_05754	YXH1_05891
group_2724		hypothetical protein	3	3	1	1	4378				551	551	551	QSY6_00712	JZY2_05079	YXH1_00730
group_2725		hypothetical protein	3	3	1	1	4997				695	695	695	QSY6_02952	JZY2_02021	YXH1_03195
pheA		Bifunctional chorismate mutase/prephenate dehydratase	3	3	1	1	2067				1094	1094	1094	QSY6_01817	JZY2_01090	YXH1_01855
era		GTPase Era	3	3	1	1	4052				902	902	902	QSY6_04392	JZY2_03591	YXH1_04480
group_2728		hypothetical protein	3	3	1	1	4322				233	233	233	QSY6_00080	JZY2_00056	YXH1_00056
fliS		Flagellar secretion chaperone FliS	3	3	1	1	2270				389	389	389	QSY6_02026	JZY2_01298	YXH1_02062
group_2730		hypothetical protein	3	3	1	1	1179				476	476	476	QSY6_00793	JZY2_04997	YXH1_00811
tyrB_1		Aromatic-amino-acid aminotransferase	3	3	1	1	4737				1199	1199	1199	QSY6_00338	JZY2_05450	YXH1_00359
fliY_3		L-cystine-binding protein FliY	3	3	1	1	4851				806	806	806	QSY6_05415	JZY2_00443	YXH1_05465
csrA1		Translational regulator CsrA1	3	3	1	1	2591				188	188	188	QSY6_02251	JZY2_01524	YXH1_02289
group_2734		hypothetical protein	3	3	1	1	4440				257	257	257	QSY6_00645	JZY2_05146	YXH1_00663
group_2735		hypothetical protein	3	3	1	1	3087				200	200	200	QSY6_03743	JZY2_02601	YXH1_02532
proP_6		Proline/betaine transporter	3	3	1	1	5440				1289	1289	1289	QSY6_05842	JZY2_05735	YXH1_05872
gapA		Glyceraldehyde-3-phosphate dehydrogenase 1	3	3	1	1	763				1001	1001	1001	QSY6_01293	JZY2_04553	YXH1_01258
lolE_1		Lipoprotein-releasing system transmembrane protein LolE	3	3	1	1	2408				1250	1250	1250	QSY6_02164	JZY2_01437	YXH1_02201
group_2739		hypothetical protein	3	3	1	1	3246				1028	1028	1028	QSY6_03598	JZY2_01641	YXH1_03574
efeU		Ferrous iron permease EfeU	3	3	1	1	2562				854	854	854	QSY6_02222	JZY2_01495	YXH1_02260
group_2741		hypothetical protein	3	3	1	1	3833				554	554	554	QSY6_04154	JZY2_03384	YXH1_04249
group_2742		hypothetical protein	3	3	1	1	4827				677	677	677	QSY6_00183	JZY2_00155	YXH1_00155
group_2743		hypothetical protein	3	3	1	1	3654				1313	1313	1313	QSY6_03993	JZY2_03232	YXH1_04091
mtnB_1		Methylthioribulose-1-phosphate dehydratase	3	3	1	1	2365				614	614	614	QSY6_02120	JZY2_01393	YXH1_02157
ssuC_3		Putative aliphatic sulfonates transport permease protein SsuC	3	3	1	1	536				848	848	848	QSY6_03199	JZY2_02267	YXH1_02890
lysN		2-aminoadipate transaminase	3	3	1	1	2350				1166	1166	1166	QSY6_02105	JZY2_01378	YXH1_02142
group_2747		hypothetical protein	3	3	1	1	2306				887	887	887	QSY6_02062	JZY2_01334	YXH1_02098
group_2748		hypothetical protein	3	3	1	1	4691				2033	2033	2033	QSY6_00385	JZY2_05406	YXH1_00403
fyuA_1		Pesticin receptor	3	3	1	1	4682				2381	2381	2381	QSY6_00394	JZY2_05397	YXH1_00412
group_2750		hypothetical protein	3	3	1	1	386				506	506	506	QSY6_03050	JZY2_02119	YXH1_03037
hflC		Modulator of FtsH protease HflC	3	3	1	1	1587				869	869	869	QSY6_05164	JZY2_00691	YXH1_05217
ygiD		4,5-DOPA dioxygenase extradiol	3	3	1	1	2102				767	767	767	QSY6_01852	JZY2_01123	YXH1_01888
group_2753		hypothetical protein	3	3	1	1	2511				1370	1370	1370	QSY6_06054	JZY2_05954	YXH1_06059
group_2754		hypothetical protein	3	3	1	1	3150				239	239	239	QSY6_03686	JZY2_02547	YXH1_02589
ssuA_4		Putative aliphatic sulfonates-binding protein	3	3	1	1	5238				965	965	965	QSY6_05684	JZY2_05590	YXH1_00217
group_2756		hypothetical protein	3	3	1	1	975				734	734	734	QSY6_01081	JZY2_04763	YXH1_01046
pmdD		2-pyrone-4,6-dicarbaxylate hydrolase	3	3	1	1	1788				749	749	749	QSY6_03900	JZY2_02755	YXH1_02378
group_2758		hypothetical protein	3	3	1	1	2548				572	572	572	QSY6_02208	JZY2_01481	YXH1_02246
group_2759		Dodecin	3	3	1	1	4318				215	215	215	QSY6_00076	JZY2_00052	YXH1_00052
sigR_2		ECF RNA polymerase sigma factor SigR	3	3	1	1	2857				539	539	539	QSY6_02733	JZY2_01800	YXH1_03416
group_2761		hypothetical protein	3	3	1	1	2048				599	599	599	QSY6_01798	JZY2_01071	YXH1_01836
coaX		Type III pantothenate kinase	3	3	1	1	4544				749	749	749	QSY6_00537	JZY2_05254	YXH1_00555
group_2763		hypothetical protein	3	3	1	1	3348				536	536	536	QSY6_03520	JZY2_01538	YXH1_03675
group_2764		hypothetical protein	3	3	1	1	6012				110	110	110	QSY6_04955	JZY2_04182	YXH1_05075
group_2765		hypothetical protein	3	3	1	1	2055				632	632	632	QSY6_01805	JZY2_01078	YXH1_01843
bioA		Adenosylmethionine-8-amino-7-oxononanoate aminotransferase	3	3	1	1	1446				1406	1406	1406	QSY6_05305	JZY2_00553	YXH1_05355
group_2767		hypothetical protein	3	3	1	1	4726				1337	1337	1337	QSY6_00349	JZY2_05441	YXH1_00368
group_2768		hypothetical protein	3	3	1	1	5857				401	401	401	QSY6_04796	JZY2_04023	YXH1_04916
capB_1		Cold shock protein CapB	3	3	1	1	2614				212	212	212	QSY6_03577	JZY2_01660	YXH1_03555
dmlR_3		HTH-type transcriptional regulator DmlR	3	3	1	1	841				947	947	947	QSY6_01216	JZY2_04628	YXH1_01181
group_2771	ydcV_3	Inner membrane ABC transporter permease protein YdcV	3	3	1	1	5172				881	881	881	QSY6_05665	JZY2_05571	YXH1_00236
group_2772		hypothetical protein	3	3	1	1	5787				1619	1619	1619	QSY6_04733	JZY2_03953	YXH1_04846
ala		Alanine dehydrogenase	3	3	1	1	58				2591	2591	2591	QSY6_03412	JZY2_02453	YXH1_02684
rhlA_2		3-(3-hydroxydecanoyloxy)decanoate synthase	3	3	1	1	4085				881	881	881	QSY6_04425	JZY2_03624	YXH1_04513
secD		Protein translocase subunit SecD	3	3	1	1	638				1868	1868	1868	QSY6_01419	JZY2_04427	YXH1_01384
yfdE		Acetyl-CoA:oxalate CoA-transferase	3	3	1	1	5471				1220	1220	1220	QSY6_05811	JZY2_05704	YXH1_05841
pntA		NAD(P) transhydrogenase subunit alpha	3	3	1	1	5467				323	323	323	QSY6_05815	JZY2_05708	YXH1_05845
group_2778		hypothetical protein	3	3	1	1	3255				890	890	890	QSY6_03607	JZY2_01632	YXH1_03583
group_2779		hypothetical protein	3	3	1	1	4935				632	632	632	QSY6_05494	JZY2_00363	YXH1_05545
fecC		Fe(3+) dicitrate transport system permease protein FecC	3	3	1	1	4402				989	989	989	QSY6_00683	JZY2_05108	YXH1_00701
group_2781		hypothetical protein	3	3	1	1	4779				251	251	251	QSY6_00135	JZY2_00107	YXH1_00107
narL		putative transcriptional regulatory protein NarL	3	3	1	1	5972				623	623	623	QSY6_04916	JZY2_04143	YXH1_05036
group_2783		Renalase	3	3	1	1	938				986	986	986	QSY6_01119	JZY2_04725	YXH1_01084
damX		Cell division protein DamX	3	3	1	1	1393				1619	1619	1619	QSY6_05357	JZY2_00500	YXH1_05408
por		Polyol:NADP oxidoreductase	3	3	1	1	450				1481	1481	1481	QSY6_03114	JZY2_02181	YXH1_02975
fhuF		Ferric iron reductase protein FhuF	3	3	1	1	1995				707	707	707	QSY6_01744	JZY2_01018	YXH1_01783
group_2787		hypothetical protein	3	3	1	1	4143				170	170	170	QSY6_04457	JZY2_03683	YXH1_04573
group_2788		hypothetical protein	3	3	1	1	5586				239	239	239	QSY6_00275	JZY2_05512	YXH1_00296
dmlR_10		HTH-type transcriptional regulator DmlR	3	3	1	1	2745				938	938	938	QSY6_02844	JZY2_01910	YXH1_03306
regB		Sensor histidine kinase RegB	3	3	1	1	1245				1259	1259	1259	QSY6_00859	JZY2_04931	YXH1_00877
yhjE		Inner membrane metabolite transport protein YhjE	3	3	1	1	6123				1310	1310	1310	QSY6_01474	JZY2_04372	YXH1_01439
Hgd		2-(hydroxymethyl)glutarate dehydrogenase	3	3	1	1	2190				890	890	890	QSY6_01948	JZY2_01219	YXH1_01984
group_2793		hypothetical protein	3	3	1	1	3584				308	308	308	QSY6_02321	JZY2_03157	YXH1_04016
group_2794		hypothetical protein	3	3	1	1	5769				827	827	827	QSY6_04721	JZY2_03938	YXH1_04830
gudD_1		Glucarate dehydratase	3	3	1	1	117				1274	1274	1274	QSY6_03353	JZY2_02397	YXH1_02740
group_2796		putative HTH-type transcriptional regulator	3	3	1	1	4586				647	647	647	QSY6_00490	JZY2_05301	YXH1_00508
ispU		Ditrans,polycis-undecaprenyl-diphosphate synthase ((2E,6E)-farnesyl-diphosphate specific)	3	3	1	1	6199				755	755	755	QSY6_01547	JZY2_04296	YXH1_01512
group_2798		hypothetical protein	3	3	1	1	6024				677	677	677	QSY6_04967	JZY2_00919	YXH1_05087
group_2799		hypothetical protein	3	3	1	1	2709				467	467	467	QSY6_02880	JZY2_01946	YXH1_03270
argD_3		Acetylornithine/succinyldiaminopimelate aminotransferase	3	3	1	1	5537				2813	2912	2879	QSY6_05740	JZY2_05643	YXH1_05771
group_2800		Glucosamine kinase	3	3	1	1	509				3326	3326	3326	QSY6_03172	JZY2_02240	YXH1_02917
group_2801		hypothetical protein	3	3	1	1	1591				1595	1595	1595	QSY6_05160	JZY2_00695	YXH1_05213
group_2802		hypothetical protein	3	3	1	1	6190				230	230	230	QSY6_01538	JZY2_04305	YXH1_01503
mexA		Multidrug resistance protein MexA	3	3	1	1	317				1202	1202	1202	QSY6_03040	JZY2_02109	YXH1_03107
glcB_2		Malate synthase G	3	3	1	1	5082				2177	2177	2177	QSY6_05582	JZY2_00278	YXH1_05653
group_2805		hypothetical protein	3	3	1	1	1205				197	197	197	QSY6_00819	JZY2_04971	YXH1_00837
surE		5'-nucleotidase SurE	3	3	1	1	6223				749	749	749	QSY6_01571	JZY2_04272	YXH1_01536
group_2807		hypothetical protein	3	3	1	1	872				569	569	569	QSY6_01185	JZY2_04659	YXH1_01150
waaA		3-deoxy-D-manno-octulosonic acid transferase	3	3	1	1	1553				1280	1280	1280	QSY6_05198	JZY2_00657	YXH1_05251
malQ		4-alpha-glucanotransferase	3	3	1	1	3332				2078	2078	2078	QSY6_03504	JZY2_01554	YXH1_03659
acpH		Acyl carrier protein phosphodiesterase	3	3	1	1	4190				599	599	599	QSY6_04505	JZY2_03730	YXH1_04620
puuR_2		HTH-type transcriptional regulator PuuR	3	3	1	1	2778				605	605	605	QSY6_02811	JZY2_01877	YXH1_03339
group_2812		hypothetical protein	3	3	1	1	2126				311	311	311	QSY6_01880	JZY2_01151	YXH1_01916
glnQ_2		Glutamine transport ATP-binding protein GlnQ	3	3	1	1	115				737	737	737	QSY6_03355	JZY2_02399	YXH1_02738
group_2814		hypothetical protein	3	3	1	1	3310				551	551	551	QSY6_03482	JZY2_01576	YXH1_03637
yjfC		Putative acid--amine ligase YjfC	3	3	1	1	1850				1157	1157	1157	QSY6_03929	JZY2_02784	YXH1_02347
group_2816		hypothetical protein	3	3	1	1	2687				485	485	485	QSY6_02899	JZY2_01968	YXH1_03248
leuO		HTH-type transcriptional regulator LeuO	3	3	1	1	441				914	914	914	QSY6_03105	JZY2_02172	YXH1_02984
ligB		DNA ligase B	3	3	1	1	4647				1682	1682	1682	QSY6_00429	JZY2_05362	YXH1_00447
group_2819		hypothetical protein	3	3	1	1	5411				392	392	392	QSY6_05871	JZY2_05764	YXH1_05901
group_2820		hypothetical protein	3	3	1	1	6169				689	689	689	QSY6_01520	JZY2_04326	YXH1_01485
sasA_1		Adaptive-response sensory-kinase SasA	3	3	1	1	1280				1379	1379	1379	QSY6_00894	JZY2_04897	YXH1_00912
group_2822		hypothetical protein	3	3	1	1	4995				761	761	761	QSY6_02950	JZY2_02019	YXH1_03197
fadH_1		putative 2,4-dienoyl-CoA reductase	3	3	1	1	417				842	842	842	QSY6_03081	JZY2_02150	YXH1_03006
rfaF		ADP-heptose--LPS heptosyltransferase 2	3	3	1	1	1528				1034	1034	1034	QSY6_05223	JZY2_00635	YXH1_05273
group_2825		hypothetical protein	3	3	1	1	2059				926	926	926	QSY6_01809	JZY2_01082	YXH1_01847
group_2826		hypothetical protein	3	3	1	1	3974				251	251	251	QSY6_04296	JZY2_03524	YXH1_04388
fabA		3-hydroxydecanoyl-[acyl-carrier-protein] dehydratase	3	3	1	1	3096				515	515	515	QSY6_03734	JZY2_02592	YXH1_02541
group_2828		hypothetical protein	3	3	1	1	2846				1883	1883	1883	QSY6_02744	JZY2_01811	YXH1_03405
group_2829		hypothetical protein	3	3	1	1	66				485	485	485	QSY6_03404	JZY2_02445	YXH1_02692
vgrG1_3		Actin cross-linking toxin VgrG1	3	3	1	1	1508				1823	1823	1823	QSY6_05243	JZY2_00615	YXH1_05293
group_2831		hypothetical protein	3	3	1	1	3963				464	464	464	QSY6_04285	JZY2_03513	YXH1_04377
znuB_1		High-affinity zinc uptake system membrane protein ZnuB	3	3	1	1	2545				899	899	899	QSY6_02205	JZY2_01478	YXH1_02243
group_2833		hypothetical protein	3	3	1	1	4211				227	227	227	QSY6_04525	JZY2_03750	YXH1_04640
psiF		Phosphate starvation-inducible protein PsiF	3	3	1	1	1329				290	290	290	QSY6_00923	JZY2_00742	YXH1_05165
metK		S-adenosylmethionine synthase	3	3	1	1	4646				1190	1190	1190	QSY6_00430	JZY2_05361	YXH1_00448
group_2836		hypothetical protein	3	3	1	1	4187				1106	1106	1106	QSY6_04502	JZY2_03727	YXH1_04617
group_2837		hypothetical protein	3	3	1	1	425				692	692	692	QSY6_03087	JZY2_02156	YXH1_03000
rhtA		Threonine/homoserine exporter RhtA	3	3	1	1	3586				887	887	887	QSY6_02314	JZY2_03164	YXH1_04023
argP_1		HTH-type transcriptional regulator ArgP	3	3	1	1	2189				905	905	905	QSY6_01947	JZY2_01218	YXH1_01983
group_2840		hypothetical protein	3	3	1	1	3338				626	626	626	QSY6_03510	JZY2_01548	YXH1_03665
mrdA_2		Peptidoglycan D,D-transpeptidase MrdA	3	3	1	1	2920				1889	1889	1889	QSY6_02677	JZY2_01741	YXH1_03473
group_2842		hypothetical protein	3	3	1	1	2264				3575	3575	3575	QSY6_02020	JZY2_01292	YXH1_02056
group_2843	livH_2	High-affinity branched-chain amino acid transport system permease protein LivH	3	3	1	1	308				881	881	881	QSY6_03031	JZY2_02100	YXH1_03116
metXS		Homoserine O-succinyltransferase	3	3	1	1	1473				1139	1139	1139	QSY6_05278	JZY2_00580	YXH1_05328
glnP_2		Glutamine transport system permease protein GlnP	3	3	1	1	525				662	662	662	QSY6_03188	JZY2_02256	YXH1_02901
group_2846		hypothetical protein	3	3	1	1	1419				614	614	614	QSY6_05332	JZY2_00526	YXH1_05382
sasA_7		Adaptive-response sensory-kinase SasA	3	3	1	1	140				1304	1304	1304	QSY6_03328	JZY2_02374	YXH1_02763
rhaR_3		HTH-type transcriptional activator RhaR	3	3	1	1	2751				938	938	938	QSY6_02838	JZY2_01904	YXH1_03312
group_2849		hypothetical protein	3	3	1	1	3763				902	902	902	QSY6_04108	JZY2_03345	YXH1_04204
fgd		F420-dependent glucose-6-phosphate dehydrogenase	3	3	1	1	3411				986	986	986	QSY6_02498	JZY2_02983	YXH1_03843
fpr_1		Flavodoxin/ferredoxin--NADP reductase	3	3	1	1	1200				776	776	776	QSY6_00814	JZY2_04976	YXH1_00832
idnO		5-keto-D-gluconate 5-reductase	3	3	1	1	2227				761	761	761	QSY6_01983	JZY2_01255	YXH1_02019
group_2853		hypothetical protein	3	3	1	1	843				2303	2303	2303	QSY6_01214	JZY2_04630	YXH1_01179
czcA_3		Cobalt-zinc-cadmium resistance protein CzcA	3	3	1	1	3500				3035	3035	3035	QSY6_02407	JZY2_03073	YXH1_03932
group_2855		hypothetical protein	3	3	1	1	931				503	503	503	QSY6_01126	JZY2_04718	YXH1_01091
group_2856		hypothetical protein	3	3	1	1	2371				518	518	518	QSY6_02126	JZY2_01399	YXH1_02163
yeeA		Inner membrane protein YeeA	3	3	1	1	5047				1076	1076	1076	QSY6_05547	JZY2_00313	YXH1_05617
tatC		Sec-independent protein translocase protein TatC	3	3	1	1	1360				800	800	800	QSY6_05390	JZY2_00467	YXH1_05441
rcsB_1		Transcriptional regulatory protein RcsB	3	3	1	1	6139				662	662	662	QSY6_01490	JZY2_04356	YXH1_01455
group_2860		hypothetical protein	3	3	1	1	747				485	485	485	QSY6_01309	JZY2_04537	YXH1_01274
nadC		Nicotinate-nucleotide pyrophosphorylase [carboxylating]	3	3	1	1	5916				848	848	848	QSY6_04860	JZY2_04087	YXH1_04980
mmgC_2		Acyl-CoA dehydrogenase	3	3	1	1	1740				1151	1151	1151	QSY6_03846	JZY2_02704	YXH1_02429
occP		Octopine permease ATP-binding protein P	3	3	1	1	4745				773	773	773	QSY6_00329	JZY2_05459	YXH1_00350
group_2864		hypothetical protein	3	3	1	1	1543				956	956	956	QSY6_05208	JZY2_00647	YXH1_05261
group_2865		hypothetical protein	3	3	1	1	2383				728	728	728	QSY6_02138	JZY2_01411	YXH1_02175
group_2866		hypothetical protein	3	3	1	1	3044				257	257	257	QSY6_02631	JZY2_02851	YXH1_03698
cmoM_2		tRNA 5-carboxymethoxyuridine methyltransferase	3	3	1	1	2757				9515	9515	9515	QSY6_02832	JZY2_01898	YXH1_03318
ppsR		Phosphoenolpyruvate synthase regulatory protein	3	3	1	1	1662				818	818	818	QSY6_03768	JZY2_02626	YXH1_02507
group_2869		hypothetical protein	3	3	1	1	4901				152	152	152	QSY6_05460	JZY2_00396	YXH1_05512
flgB		Flagellar basal body rod protein FlgB	3	3	1	1	2251				407	407	407	QSY6_02007	JZY2_01279	YXH1_02043
yycB		putative transporter YycB	3	3	1	1	804				1229	1229	1229	QSY6_01252	JZY2_04592	YXH1_01217
thiC		Phosphomethylpyrimidine synthase	3	3	1	1	1555				1889	1889	1889	QSY6_05196	JZY2_00659	YXH1_05249
gcvA_3		Glycine cleavage system transcriptional activator	3	3	1	1	2198				911	911	911	QSY6_01956	JZY2_01227	YXH1_01992
hisP_1		Histidine transport ATP-binding protein HisP	3	3	1	1	2157				764	764	764	QSY6_01911	JZY2_01182	YXH1_01947
group_2875		hypothetical protein	3	3	1	1	983				245	245	245	QSY6_01072	JZY2_04771	YXH1_01038
aroQ1		3-dehydroquinate dehydratase 1	3	3	1	1	1085				452	452	452	QSY6_00972	JZY2_04866	YXH1_00943
sgcG		2-amino-4-deoxychorismate dehydrogenase	3	3	1	1	2480				617	617	617	QSY6_06024	JZY2_05894	YXH1_06088
group_2878		hypothetical protein	3	3	1	1	2471				563	563	563	QSY6_06015	JZY2_05903	YXH1_06012
ribBA_1		Riboflavin biosynthesis protein RibBA	3	3	1	1	4466				1091	1091	1091	QSY6_00619	JZY2_05172	YXH1_00637
group_2880		hypothetical protein	3	3	1	1	815				1178	1178	1178	QSY6_01241	JZY2_04603	YXH1_01206
macA		Macrolide export protein MacA	3	3	1	1	2987				1172	1172	1172	QSY6_02581	JZY2_02900	YXH1_03760
sasA_16		Adaptive-response sensory-kinase SasA	3	3	1	1	3909				1250	1250	1250	QSY6_04231	JZY2_03460	YXH1_04324
puuB_4		Gamma-glutamylputrescine oxidoreductase	3	3	1	1	4998				1283	1283	1283	QSY6_02953	JZY2_02022	YXH1_03194
group_2884		hypothetical protein	3	3	1	1	2984				1610	1610	1610	QSY6_02578	JZY2_02903	YXH1_03763
group_2885		hypothetical protein	3	3	1	1	3027				506	506	506	QSY6_02614	JZY2_02869	YXH1_03716
group_2886		hypothetical protein	3	3	1	1	4358				212	212	212	QSY6_00301	JZY2_05486	YXH1_00322
prsE_1		Type I secretion system membrane fusion protein PrsE	3	3	1	1	972				1322	1322	1322	QSY6_01084	JZY2_04760	YXH1_01049
group_2888		hypothetical protein	3	3	1	1	3337				773	773	773	QSY6_03509	JZY2_01549	YXH1_03664
group_2889		hypothetical protein	3	3	1	1	5152				212	212	212	QSY6_00219	JZY2_05536	YXH1_00271
group_2890		hypothetical protein	3	3	1	1	1081				884	884	884	QSY6_00976	JZY2_04862	YXH1_00947
group_2891		hypothetical protein	3	3	1	1	2247				515	515	515	QSY6_02003	JZY2_01275	YXH1_02039
group_2892		hypothetical protein	3	3	1	1	4749				1217	1217	1217	QSY6_00325	JZY2_05463	YXH1_00346
gnl_1		Gluconolactonase	3	3	1	1	709				791	791	791	QSY6_01347	JZY2_04499	YXH1_01312
group_2894		hypothetical protein	3	3	1	1	3510				734	734	734	QSY6_02398	JZY2_03082	YXH1_03941
group_2895		hypothetical protein	3	3	1	1	2426				221	221	221	QSY6_02182	JZY2_01455	YXH1_02219
fabI		Enoyl-[acyl-carrier-protein] reductase [NADH] FabI	3	3	1	1	1756				794	794	794	QSY6_03865	JZY2_02720	YXH1_02413
parC		DNA topoisomerase 4 subunit A	3	3	1	1	1566				2255	2255	2255	QSY6_05185	JZY2_00670	YXH1_05238
zntB_2		Zinc transport protein ZntB	3	3	1	1	1735				1019	1019	1019	QSY6_03841	JZY2_02699	YXH1_02434
group_2899		hypothetical protein	3	3	1	1	3123				2420	2420	2420	QSY6_03709	JZY2_02565	YXH1_02566
cyoB		Cytochrome bo(3) ubiquinol oxidase subunit 1	3	3	1	1	729				2012	2012	2012	QSY6_01327	JZY2_04519	YXH1_01292
atzF_1		Allophanate hydrolase	3	3	1	1	695				1817	1817	1817	QSY6_01361	JZY2_04485	YXH1_01326
ispA		Farnesyl diphosphate synthase	3	3	1	1	4459				887	887	887	QSY6_00626	JZY2_05165	YXH1_00644
group_2903		hypothetical protein	3	3	1	1	4432				1727	1727	1727	QSY6_00653	JZY2_05138	YXH1_00671
group_2904		hypothetical protein	3	3	1	1	2681				2828	2828	2828	QSY6_02905	JZY2_01974	YXH1_03242
group_2905		hypothetical protein	3	3	1	1	1089				1343	1343	1343	QSY6_00968	JZY2_04870	YXH1_00939
prsE_2		Type I secretion system membrane fusion protein PrsE	3	3	1	1	3527				1337	1337	1337	QSY6_02381	JZY2_03099	YXH1_03958
group_2907		hypothetical protein	3	3	1	1	5336				1121	1121	1121	QSY6_05977	JZY2_05839	YXH1_05976
group_2908		hypothetical protein	3	3	1	1	3768				395	395	395	QSY6_04113	JZY2_03350	YXH1_04209
group_2909		hypothetical protein	3	3	1	1	6032				182	182	182	QSY6_04975	JZY2_00911	YXH1_05095
rssB_2		Regulator of RpoS	3	3	1	1	5255				1388	1388	1388	QSY6_05701	JZY2_05607	YXH1_00200
argF		Ornithine carbamoyltransferase 1, anabolic	3	3	1	1	4006				920	920	920	QSY6_04328	JZY2_03556	YXH1_04420
group_2912		hypothetical protein	3	3	1	1	2525				1187	1187	1187	QSY6_02185	JZY2_01458	YXH1_02223
group_2913		hypothetical protein	3	3	1	1	1597				896	896	896	QSY6_05152	JZY2_00703	YXH1_05205
pknD		Serine/threonine-protein kinase PknD	3	3	1	1	3074				1661	1661	1661	QSY6_03756	JZY2_02614	YXH1_02519
ectC		L-ectoine synthase	3	3	1	1	4883				386	386	386	QSY6_05442	JZY2_00414	YXH1_05494
mutY		Adenine DNA glycosylase	3	3	1	1	4740				1127	1127	1127	QSY6_00335	JZY2_05453	YXH1_00356
group_2917		hypothetical protein	3	3	1	1	3633				1583	1583	1583	QSY6_02267	JZY2_03211	YXH1_04070
group_2918		hypothetical protein	3	3	1	1	6256				608	608	608	QSY6_01607	JZY2_04237	YXH1_01571
soxD_1		Sarcosine oxidase subunit delta	3	3	1	1	2816				305	305	305	QSY6_02774	JZY2_01840	YXH1_03376
group_2920	dmlR_9	HTH-type transcriptional regulator DmlR	3	3	1	1	4967				905	905	905	QSY6_02922	JZY2_01991	YXH1_03225
group_2921		hypothetical protein	3	3	1	1	2513				305	305	305	QSY6_06056	JZY2_05952	YXH1_06057
baiN		3-dehydro-bile acid delta(4,6)-reductase	3	3	1	1	1182				1238	1238	1238	QSY6_00796	JZY2_04994	YXH1_00814
ureF_1		Urease accessory protein UreF	3	3	1	1	3217				731	731	731	QSY6_03438	JZY2_02479	YXH1_02658
ompR_2		Transcriptional regulatory protein OmpR	3	3	1	1	1281				767	767	767	QSY6_00895	JZY2_04896	YXH1_00913
laaA		L-amino acid amidase	3	3	1	1	1259				941	941	941	QSY6_00873	JZY2_04917	YXH1_00891
group_2926		hypothetical protein	3	3	1	1	5448				4667	4667	4667	QSY6_05834	JZY2_05727	YXH1_05864
slyA_2		Transcriptional regulator SlyA	3	3	1	1	2971				452	452	452	QSY6_02565	JZY2_02916	YXH1_03776
norR_2		Anaerobic nitric oxide reductase transcription regulator NorR	3	3	1	1	2272				1475	1475	1475	QSY6_02028	JZY2_01300	YXH1_02064
group_2929		hypothetical protein	3	3	1	1	3764				110	110	110	QSY6_04109	JZY2_03346	YXH1_04205
group_2930		hypothetical protein	3	3	1	1	3862				332	332	332	QSY6_04184	JZY2_03412	YXH1_04277
group_2931		hypothetical protein	3	3	1	1	3845				344	344	344	QSY6_04167	JZY2_03395	YXH1_04260
group_2932		hypothetical protein	3	3	1	1	4933				650	650	650	QSY6_05492	JZY2_00365	YXH1_05543
rsmB		Ribosomal RNA small subunit methyltransferase B	3	3	1	1	4295				1346	1346	1346	QSY6_00053	JZY2_00029	YXH1_00029
group_2934		hypothetical protein	3	3	1	1	3386				317	317	317	QSY6_02523	JZY2_02958	YXH1_03818
group_2935		hypothetical protein	3	3	1	1	4210				1097	1097	1097	QSY6_04524	JZY2_03749	YXH1_04639
group_2936		hypothetical protein	3	3	1	1	2822				518	518	518	QSY6_02768	JZY2_01834	YXH1_03382
group_2937		hypothetical protein	3	3	1	1	3244				197	197	197	QSY6_03596	JZY2_01643	YXH1_03572
ydeP_2		Protein YdeP	3	3	1	1	5525				2336	2336	2336	QSY6_05751	JZY2_05654	YXH1_05782
efp		Elongation factor P	3	3	1	1	2088				569	569	569	QSY6_01838	JZY2_01109	YXH1_01874
amgK		N-acetylmuramate/N-acetylglucosamine kinase	3	3	1	1	4604				1025	1025	1025	QSY6_00472	JZY2_05319	YXH1_00490
udh		Uronate dehydrogenase	3	3	1	1	5814				824	824	824	QSY6_04758	JZY2_03980	YXH1_04873
dtd		D-aminoacyl-tRNA deacylase	3	3	1	1	1353				437	437	437	QSY6_05397	JZY2_00460	YXH1_05448
recR		Recombination protein RecR	3	3	1	1	3173				602	602	602	QSY6_03663	JZY2_02524	YXH1_02612
pcs		Phosphatidylcholine synthase	3	3	1	1	5863				719	719	719	QSY6_04802	JZY2_04029	YXH1_04922
[truncated: 4,493 more rows]
