# Supplementary material for: Comparative genomic analyses provide insight into the pathogenicity of three Pseudomonas syringae pv. actinidiae strains from Anhui Province, China
Source: BMC Genomics. 2024 May 11;25:461. doi: 10.1186/s12864-024-10384-1 (PMC11088785; doi:10.1186/s12864-024-10384-1)
Supplement: Supplementary file 6 — Supplementary Material 6 [file 12864_2024_10384_MOESM6_ESM.xlsx]

## Sheet: Sheet1
Table S5. Unique genes identification and annotation in QSY6, compared with JZY2, and YXH1.
Gene ID	Gene Annotation	COG category	Gos	Kegg ortology (KO)	VFDB_internal_id	VFDB description	CAZymes_Terms	PHI-base_accession
QSY6_00005	hsdM	V	-	-	-		-	-
QSY6_00006	PRK09737.1	L	-	-	-		-	-
QSY6_00007	hsdR	L	-	-	-		-	PHI:3317
QSY6_00008	hypothetical protein	S	-	-	-		-	-
QSY6_00009	hsdM	V	-	-	-		-	-
QSY6_00010	TnsA_like_Actin	-	-	-	-		-	-
QSY6_00011	hypothetical protein	L	-	-	-		-	-
QSY6_00012	TIGR02928	LO	-	-	-		-	-
QSY6_00013	hypothetical protein	S	-	-	-		-	-
QSY6_00014	hypothetical protein	-	-	-	-		-	-
QSY6_00015	hypothetical protein	-	-	-	-		-	-
QSY6_00016	hypothetical protein	M	-	-	-		-	-
QSY6_00017	hypothetical protein	K	-	-	-		-	-
QSY6_00018	parB_part	K	-	-	-		-	-
QSY6_00019	transpos_IS607	L	-	-	-		-	-
QSY6_00020	hypothetical protein	-	-	-	-		-	-
QSY6_00021	hypothetical protein	N	-	-	-		-	-
QSY6_00022	DOC_P1	S	-	-	-		-	-
QSY6_00023	hypothetical protein	I	-	-	-		-	-
QSY6_00024	hypothetical protein	-	-	-	-		-	-
QSY6_00025	repair_heli_XPB	L	-	-	-		-	-
QSY6_00026	hsdM	V	-	-	-		-	-
QSY6_00027	transpos_IS66	L	-	-	-		-	-
QSY6_00028	IS66_TnpB	L	-	-	-		-	-
QSY6_00096	transpos_IS256	L	-	-	-		-	PHI:5205
QSY6_00114	hypothetical protein	-	-	-	-		-	-
QSY6_00239	transpos_IS256	L	-	-	-		-	PHI:5205
QSY6_00240	group_II_RT_mat	L	-	-	-		-	-
QSY6_00323	transpos_IS256	L	-	-	-		-	PHI:5205
QSY6_00346	transpos_IS256	L	-	-	-		-	PHI:5205
QSY6_00347	hypothetical protein	S	-	-	-		-	-
QSY6_00367	HpnL	-	-	-	-		-	-
QSY6_00740	transpos_IS630	L	-	-	-		-	-
QSY6_00784	transpos_IS630	L	-	-	-		-	-
QSY6_00987	group_II_RT_mat	L	-	-	-		-	-
QSY6_00989	transpos_IS3	L	-	-	-		-	-
QSY6_00990	transpos_IS3	-	-	-	-		-	-
QSY6_00991	Alphahypothetical protein2hypothetical proteinmacroglobulin	S	GO:0003674,GO:0004857,GO:0004866,GO:0005575,GO:0005623,GO:0005886,GO:0008150,GO:0009892,GO:0009897,GO:0009986,GO:0010466,GO:0010605,GO:0010951,GO:0016020,GO:0019222,GO:0030162,GO:0030234,GO:0030414,GO:0031224,GO:0031225,GO:0031226,GO:0031233,GO:0031323,GO:0031324,GO:0031362,GO:0032268,GO:0032269,GO:0043086,GO:0044092,GO:0044425,GO:0044459,GO:0044464,GO:0045861,GO:0046658,GO:0048519,GO:0048523,GO:…	-	-		-	-
QSY6_01022	transpos_IS256	L	-	-	-		-	PHI:5205
QSY6_01054	IS21_help_AAA	L	-	-	-		-	-
QSY6_01055	transpos_IS21	L	-	-	-		-	-
QSY6_01070	transpos_IS66	L	-	-	-		-	-
QSY6_01074	hypothetical protein	M	-	-	-		-	-
QSY6_01592	transpos_IS3	L	-	-	-		-	-
QSY6_01593	transpos_IS3	L	-	-	VFG012837	(ipaH2.5) invasion plasmid antigen, fragment [Mxi-Spa TTSS effectors controlled by MxiE (CVF465)] [Shigella dysenteriae Sd197]	-	PHI:3165
QSY6_01661	transpos_IS630	L	-	-	-		-	-
QSY6_01662	transpos_IS3	-	-	-	-		-	-
QSY6_01671	conj_TOL_TraD	U	-	-	-		-	-
QSY6_01790	group_II_RT_mat	L	-	-	-		-	-
QSY6_01831	transpos_IS1182	L	-	-	-		-	-
QSY6_01832	stp	E	-	-	-		-	-
QSY6_01958	hypothetical protein	-	-	-	-		-	-
QSY6_02186	transpos_IS3	L	-	-	-		-	-
QSY6_02372	transpos_IS256	L	-	-	-		-	PHI:5205
QSY6_02373	DEXH_lig_assoc	L	-	-	-		-	-
QSY6_02419	hypothetical protein	-	-	-	-		-	-
QSY6_02432	group_II_RT_mat	L	-	-	-		-	-
QSY6_02433	transpos_IS3	-	-	-	-		-	-
QSY6_02434	transpos_IS3	-	-	-	-		-	-
QSY6_02435	group_II_RT_mat	L	-	-	-		-	-
QSY6_02586	group_II_RT_mat	L	-	-	-		-	-
QSY6_02616	hypothetical protein	S	-	-	-		-	-
QSY6_02705	hypothetical protein	L	-	-	-		-	-
QSY6_02751	transpos_IS256	L	-	-	-		-	PHI:5205
QSY6_02818	group_II_RT_mat	L	-	-	-		-	-
QSY6_02957	hypothetical protein	-	-	-	-		-	-
QSY6_02961	transpos_IS1182	L	-	-	-		-	-
QSY6_03023	hypothetical protein	-	-	-	-		-	-
QSY6_03088	transpos_IS3	-	-	-	-		-	-
QSY6_03089	transpos_IS3	L	-	-	-		-	-
QSY6_03204	hypothetical protein	-	-	-	-		-	-
QSY6_03237	transpos_IS630	L	-	-	-		-	-
QSY6_03238	hypothetical protein	-	-	-	-		-	-
QSY6_03239	hypothetical protein	-	-	-	-		-	-
QSY6_03240	couple_hipB	K	-	-	-		-	-
QSY6_03241	hypothetical protein	-	-	-	-		-	-
QSY6_03242	hypothetical protein	-	-	-	-		-	-
QSY6_03244	hypothetical protein	-	-	-	-		-	-
QSY6_03245	transpos_IS630	L	-	-	-		-	-
QSY6_03247	transpos_IS21	L	-	-	-		-	-
QSY6_03248	IS21_help_AAA	L	-	-	-		-	-
QSY6_03249	transpos_IS3	L	-	-	-		-	-
QSY6_03250	hypothetical protein	DL	-	-	-		-	-
QSY6_03251	silencer_MvaTU	-	-	-	-		-	-
QSY6_03252	hypothetical protein	-	-	-	-		-	-
QSY6_03253	couple_hipB	K	-	-	-		-	-
QSY6_03254	hypothetical protein	-	-	-	-		-	-
QSY6_03255	hypothetical protein	-	-	-	-		-	-
QSY6_03256	hypothetical protein	S	-	-	-		-	-
QSY6_03257	transpos_IS3	-	-	-	-		-	-
QSY6_03258	transpos_IS3	-	-	-	-		-	-
QSY6_03259	transpos_IS3	-	-	-	-		-	-
QSY6_03272	hypothetical protein	L	-	-	-		-	-
QSY6_03281	PRK03609.1	L	GO:0000731,GO:0003674,GO:0003676,GO:0003677,GO:0003697,GO:0003824,GO:0003887,GO:0005488,GO:0005575,GO:0005622,GO:0005623,GO:0005886,GO:0006139,GO:0006259,GO:0006281,GO:0006301,GO:0006725,GO:0006807,GO:0006950,GO:0006974,GO:0007154,GO:0008094,GO:0008150,GO:0008152,GO:0009058,GO:0009059,GO:0009355,GO:0009432,GO:0009605,GO:0009987,GO:0009991,GO:0016020,GO:0016021,GO:0016462,GO:0016740,GO:0016772,GO:…	-	-		-	-
QSY6_03282	IS21_help_AAA	L	-	-	-		-	-
QSY6_03283	transpos_IS21	L	-	-	-		-	-
QSY6_03284	transpos_IS3	L	-	-	VFG012837	(ipaH2.5) invasion plasmid antigen, fragment [Mxi-Spa TTSS effectors controlled by MxiE (CVF465)] [Shigella dysenteriae Sd197]	-	PHI:3165
QSY6_03285	hypothetical protein	L	-	-	-		-	-
QSY6_03286	pcrA	L	-	-	-		-	-
QSY6_03287	hypothetical protein	-	-	-	-		-	-
QSY6_03288	transpos_IS3	-	-	-	-		-	-
QSY6_03289	transpos_IS3	-	-	-	-		-	-
QSY6_03290	hypothetical protein	-	-	-	-		-	-
QSY6_03291	hypothetical protein	-	-	-	-		-	-
QSY6_03292	transpos_IS481	L	-	-	-		-	-
QSY6_03295	IS66_TnpB	L	-	-	-		-	-
QSY6_03296	group_II_RT_mat	L	-	-	-		-	-
QSY6_03298	transpos_IS66	L	-	-	-		-	-
QSY6_03300	transpos_IS630	L	-	-	-		-	-
QSY6_03301	transpos_IS630	L	-	-	-		-	-
QSY6_03302	hypothetical protein	-	-	-	-		-	-
QSY6_03307	hypothetical protein	-	-	-	-		-	-
QSY6_03336	hypothetical protein	-	-	-	-		-	-
QSY6_03337	hypothetical protein	-	-	-	-		-	-
QSY6_03374	hypothetical protein	-	-	-	-		-	-
QSY6_03375	transpos_IS630	L	-	-	-		-	-
QSY6_03382	urea_carbox	E	-	-	-		-	-
QSY6_03430	transpos_IS3	-	-	-	-		-	-
QSY6_03565	hypothetical protein	-	-	-	-		-	-
QSY6_03579	transpos_IS3	-	-	-	-		-	-
QSY6_03580	transpos_IS3	-	-	-	-		-	-
QSY6_03634	recomb_XerA_Arch	L	-	-	-		-	-
QSY6_03636	transpos_IS3	L	-	-	-		-	-
QSY6_03641	transpos_IS1182	L	-	-	-		-	-
QSY6_03701	transpos_IS630	L	-	-	-		-	-
QSY6_03702	transpos_IS21	L	-	-	-		-	-
QSY6_03703	IS21_help_AAA	L	-	-	-		-	-
QSY6_03704	transpos_IS630	L	-	-	-		-	-
QSY6_03788	group_II_RT_mat	L	-	-	-		-	-
QSY6_03848	transpos_IS3	-	-	-	-		-	-
QSY6_03849	transpos_IS3	-	-	-	-		-	-
QSY6_03850	hypothetical protein	-	-	-	-		-	-
QSY6_03949	transpos_IS1182	L	-	-	-		-	-
QSY6_03950	transpos_IS1182	L	-	-	-		-	-
QSY6_03978	transpos_IS1182	L	-	-	-		-	-
QSY6_04073	transpos_IS256	L	-	-	-		-	PHI:5205
QSY6_04074	BTH_I2691_fam	-	-	-	-		-	-
QSY6_04124	transpos_IS3	-	-	-	-		-	-
QSY6_04125	transpos_IS3	-	-	-	-		-	-
QSY6_04126	hypothetical protein	KL	-	-	-		-	-
QSY6_04127	hypothetical protein	-	-	-	-		-	-
QSY6_04128	transpos_IS3	L	-	-	-		-	-
QSY6_04129	transpos_IS3	-	-	-	-		-	-
QSY6_04130	hypothetical protein	-	-	-	-		-	-
QSY6_04165	transpos_IS630	L	-	-	-		-	-
QSY6_04247	para_beta_helix	Q	-	-	-		-	-
QSY6_04341	group_II_RT_mat	L	-	-	-		-	-
QSY6_04342	transpos_IS3	-	-	-	-		-	-
QSY6_04343	transpos_IS3	-	-	-	-		-	-
QSY6_04353	hypothetical protein	S	-	-	-		-	-
QSY6_04354	hypothetical protein	S	-	-	-		-	-
QSY6_04358	transpos_IS3	-	-	-	-		-	-
QSY6_04361	hypothetical protein	-	-	-	-		-	-
QSY6_04429	hypothetical protein	-	-	-	-		-	-
QSY6_04491	transpos_IS630	L	-	-	-		-	-
QSY6_04552	transpos_IS21	L	-	-	-		-	-
QSY6_04553	IS21_help_AAA	L	-	-	-		-	-
QSY6_04735	transpos_IS630	L	-	-	-		-	-
QSY6_04760	hypothetical protein	-	-	-	-		-	-
QSY6_04942	hypothetical protein	-	-	-	-		-	-
QSY6_04979	ParA_partition	D	-	-	-		-	PHI:3628
QSY6_04980	hypothetical protein	-	-	-	-		-	-
QSY6_04981	hypothetical protein	S	-	-	-		-	-
QSY6_04982	dnaB_SPIhypothetical protein7_type	L	-	K02314	-		-	-
QSY6_04983	hypothetical protein	-	-	-	-		-	-
QSY6_04984	hypothetical protein	-	-	-	-		-	-
QSY6_04985	hypothetical protein	-	-	-	-		-	-
QSY6_04986	hypothetical protein	L	-	-	-		-	-
QSY6_04987	ICE_PFGI_1_parB	K	-	-	-		-	-
QSY6_04988	hypothetical protein	S	-	-	-		-	-
QSY6_04989	STY4528_fam	-	-	-	-		-	-
QSY6_04990	ICE_PFL4669	S	-	-	-		-	-
QSY6_04991	hypothetical protein	S	-	-	-		-	-
QSY6_04992	PRK08182.1	L	-	K03111	-		-	-
QSY6_04993	hypothetical protein	-	-	-	-		-	-
QSY6_04994	hypothetical protein	-	-	-	-		-	-
QSY6_04995	antihypothetical proteinphage_ZorD	KL	-	-	-		-	PHI:1552
QSY6_04996	hypothetical protein	-	-	-	-		-	-
QSY6_04997	conj_PilL	S	-	K02487	VFG013650	(pilL) pilus biogenesis protein [Type IV pili (CVF049)] [Yersinia pseudotuberculosis IP 31758]	-	-
QSY6_04998	pilus_B_mal_scr	NU	-	-	VFG013657	(pilN) type IV pilus biogenesis protein, PilN family [Type IV pili (CVF049)] [Yersinia pseudotuberculosis IP 31758]	-	-
QSY6_04999	hypothetical protein	S	-	-	VFG013660	(pilO) type IV pilus biogenesis protein PilO2 [Type IV pili (CVF049)] [Yersinia pseudotuberculosis IP 31758]	-	-
QSY6_05000	pilP_fam	-	-	-	-		-	-
QSY6_05001	type_IV_pilB	NU	-	-	VFG024912	(pilQ) type II/IV secretion system protein [Type IV pili (CVF638)] [Burkholderia thailandensis E264]	-	PHI:6363
QSY6_05002	GspF	NU	-	K10934	VFG017845	(pilR) bacterial type II secretion system protein F domain [Type IV pili (CVF049)] [Yersinia pseudotuberculosis IP 31758]	-	-
QSY6_05003	hypothetical protein	S	-	-	VFG017848	(pilS) type IV prepilin domain protein PilS [Type IV pili (CVF049)] [Yersinia pseudotuberculosis IP 31758]	-	-
QSY6_05004	pilT_fam	NU	-	-	VFG017851	(pilU) type IV secretion system protein PilT [Type IV pili (CVF049)] [Yersinia pseudotuberculosis IP 31758]	-	-
QSY6_05005	hypothetical protein	NU	-	-	VFG017854	VFG017854(gi:153930635) (pilV) type IV pilus biogenesis protein PilV [Type IV pili (CVF049)] [Yersinia pseudotuberculosis IP 31758]	-	-
QSY6_05006	hypothetical protein	S	-	-	-		-	-
QSY6_05007	hypothetical protein	-	-	-	-		-	-
QSY6_05008	recomb_XerC	L	-	-	-		-	-
QSY6_05009	hypothetical protein	-	-	-	-		-	-
QSY6_05010	PRK15041.1	NT	-	K03406	VFG006892	(acfB) accessory colonization factor AcfB [Accessory colonization factor (CVF257)] [Vibrio cholerae O395]	-	PHI:10942
QSY6_05011	hypothetical protein	-	-	-	-		-	-
QSY6_05012	acr3	S	-	-	-		-	-
QSY6_05017	hypothetical protein	-	-	-	-		-	-
QSY6_05027	hypothetical protein	-	-	-	-		-	-
QSY6_05028	hypothetical protein	-	-	-	-		-	-
QSY6_05029	PRK07726.1	L	-	-	-		-	-
QSY6_05030	hypothetical protein	-	-	-	-		-	-
QSY6_05031	hypothetical protein	-	-	-	-		-	-
QSY6_05032	hypothetical protein	-	-	-	-		-	-
QSY6_05033	hypothetical protein	-	-	-	-		-	-
QSY6_05034	STY4534_fam	S	-	-	-		-	-
QSY6_05035	hypothetical protein	-	-	-	-		-	-
QSY6_05036	hypothetical protein	-	-	-	-		-	-
QSY6_05037	hypothetical protein	-	-	-	-		-	-
QSY6_05038	hypothetical protein	S	-	-	-		-	-
QSY6_05039	hypothetical protein	-	-	-	-		-	-
QSY6_05040	hypothetical protein	-	-	-	-		-	-
QSY6_05041	hypothetical protein	L	-	-	-		-	-
QSY6_05042	DISARM_DrmD	L	-	-	-		-	-
QSY6_05043	hypothetical protein	-	-	-	-		-	-
QSY6_05044	hypothetical protein	-	-	-	-		-	-
QSY6_05045	conj_TIGR03759	O	-	-	-		-	-
QSY6_05046	hypothetical protein	M	-	-	VFG039751	(rvhB1) hypothetical protein [Rvh T4SS (CVF804)] [Rickettsia typhi B9991CWPP]	-	-
QSY6_05047	ICE_PFL_4695	KT	-	-	VFG035889	(aec7) hypothetical protein [AEC (SS184)] [Escherichia coli APEC O1]	-	-
QSY6_05050	uvrD	L	-	-	-		-	-
QSY6_05051	hypothetical protein	-	-	-	-		-	-
QSY6_05052	hypothetical protein	-	-	-	-		-	-
QSY6_05053	hypothetical protein	S	-	-	-		-	-
QSY6_05054	ICE_RAQPRD	S	-	-	-		-	-
QSY6_05055	conj_TIGR03758	S	-	-	-		-	-
QSY6_05056	conj_TIGR03745	S	-	-	-		-	-
QSY6_05057	conj_TIGR03750	S	-	-	-		-	-
QSY6_05058	conj_TIGR03746	S	-	-	-		-	-
QSY6_05059	conj_TIGR03749	NU	-	-	-		-	-
QSY6_05060	conj_TIGR03752	M	-	-	-		-	-
QSY6_05061	conj_TIGR03751	S	-	-	-		-	-
QSY6_05062	traC_PFL_4706	U	-	-	-		-	-
QSY6_05063	hypothetical protein	-	-	-	-		-	-
QSY6_05064	PRK11657.1	O	-	-	-		-	-
QSY6_05065	PRK15048.1	NT	-	K03406	VFG006892	(acfB) accessory colonization factor AcfB [Accessory colonization factor (CVF257)] [Vibrio cholerae O395]	-	PHI:10940
QSY6_05066	transpos_IS66	S	-	-	-		-	-
QSY6_05067	IS66_TnpB	L	-	-	-		-	-
QSY6_05068	IS66_access_TnpA	L	-	-	-		-	-
QSY6_05069	hypothetical protein	-	-	-	-		-	-
QSY6_05070	hypothetical protein	-	-	-	-		-	-
QSY6_05071	dcm	L	-	K00558	-		-	-
QSY6_05072	hypothetical protein	-	-	-	-		-	-
QSY6_05073	hypothetical protein	-	-	-	-		-	-
QSY6_05074	hypothetical protein	-	-	-	-		-	-
QSY6_05075	hypothetical protein	-	-	-	-		-	-
QSY6_05076	hypothetical protein	-	-	-	-		-	-
QSY6_05077	hypothetical protein	-	-	-	-		-	-
QSY6_05078	hypothetical protein	-	-	-	-		-	-
QSY6_05079	hypothetical protein	-	-	-	-		-	-
QSY6_05080	conj_TIGR03757	S	-	-	-		-	-
QSY6_05081	conj_TIGR03756	S	-	-	-		-	-
QSY6_05082	conj_TIGR03755	S	-	-	VFG042866	(pilT) membrane protein, Tfp pilus assembly, pilus retraction ATPase PilT [type IV pili (AI111)] [Legionella pneumophila subsp. pneumophila str. Philadelphia 1]	-	-
QSY6_05083	hypothetical protein	-	-	-	-		-	-
QSY6_05084	hypothetical protein	S	-	-	-		-	-
QSY6_05085	hypothetical protein	-	-	-	-		-	-
QSY6_05086	PRK03609.1	L	GO:0000731,GO:0003674,GO:0003676,GO:0003677,GO:0003697,GO:0003824,GO:0003887,GO:0005488,GO:0005575,GO:0005622,GO:0005623,GO:0005886,GO:0006139,GO:0006259,GO:0006281,GO:0006301,GO:0006725,GO:0006807,GO:0006950,GO:0006974,GO:0007154,GO:0008094,GO:0008150,GO:0008152,GO:0009058,GO:0009059,GO:0009355,GO:0009432,GO:0009605,GO:0009987,GO:0009991,GO:0016020,GO:0016021,GO:0016462,GO:0016740,GO:0016772,GO:…	-	-		-	-
QSY6_05087	PRK10276.1	KT	GO:0000731,GO:0003674,GO:0003676,GO:0003677,GO:0003697,GO:0003824,GO:0003887,GO:0005488,GO:0005515,GO:0005575,GO:0005622,GO:0005623,GO:0006139,GO:0006259,GO:0006281,GO:0006301,GO:0006725,GO:0006807,GO:0006950,GO:0006974,GO:0007154,GO:0008094,GO:0008150,GO:0008152,GO:0009058,GO:0009059,GO:0009355,GO:0009432,GO:0009605,GO:0009987,GO:0009991,GO:0016462,GO:0016740,GO:0016772,GO:0016779,GO:0016787,GO:…	-	-		-	-
QSY6_05088	PRK09951.1	E	-	-	-		-	-
QSY6_05089	MobH	S	-	-	-		-	-
QSY6_05090	recomb_XerA_Arch	L	-	-	-		-	-
QSY6_05121	transpos_IS66	L	-	-	-		-	-
QSY6_05122	IS66_TnpB	L	-	-	-		-	-
QSY6_05123	group_II_RT_mat	L	-	-	-		-	-
QSY6_05214	transpos_IS3	-	-	-	-		-	-
QSY6_05215	transpos_IS3	L	-	-	-		-	-
QSY6_05216	hypothetical protein	-	-	-	VFG015327	(hopAC1) type III effector HopAC1 [P. syringae TTSS effectors (CVF534)] [Pseudomonas syringae pv. syringae B728a]	-	-
QSY6_05301	transpos_IS1182	L	-	-	-		-	-
QSY6_05400	group_II_RT_mat	L	-	-	-		-	-
QSY6_05432	transpos_IS1182	L	-	-	-		-	-
QSY6_05437	hypothetical protein	S	-	-	-		-	-
QSY6_05440	immunity_TaeI	S	-	-	-		-	-
QSY6_05465	hypothetical protein	-	-	-	-		-	-
QSY6_05526	transpos_IS256	L	-	-	-		-	PHI:5205
QSY6_05527	group_II_RT_mat	L	-	-	-		-	-
QSY6_05730	transpos_IS630	L	-	-	-		-	-
QSY6_05738	PRK06149.1	E	-	-	-		-	-
QSY6_05739	transpos_IS256	L	-	-	-		-	PHI:5205
QSY6_05933	recomb_XerC	L	-	-	-		-	-
QSY6_05934	integrase_1	L	-	-	-		-	-
QSY6_05935	hypothetical protein	-	-	-	-		-	-
QSY6_05936	transpos_IS3	-	-	-	-		-	-
QSY6_05937	transpos_IS3	-	-	-	-		-	-
QSY6_05938	hypothetical protein	-	-	-	-		-	-
QSY6_05939	couple_hipB	K	-	-	-		-	-
QSY6_05940	hypothetical protein	-	-	-	-		-	-
QSY6_05941	hypothetical protein	-	-	-	-		-	-
QSY6_05942	Avs4	S	-	-	-		-	-
QSY6_05943	hypothetical protein	L	-	-	-		-	-
QSY6_05944	transpos_IS5_4	L	-	-	-		-	-
QSY6_05945	hypothetical protein	-	-	-	-		-	-
QSY6_05946	hypothetical protein	-	-	-	-		-	-
QSY6_05947	hypothetical protein	S	-	-	-		-	-
QSY6_05948	pcrA	L	-	K03657	-		-	-
QSY6_05949	PtuA	DL	-	-	-		-	-
QSY6_05950	hypothetical protein	K	-	-	-		-	-
QSY6_05951	IS66_access_TnpA	L	-	-	-		-	-
QSY6_05952	IS66_TnpB	L	-	-	-		-	-
QSY6_05953	transpos_IS66	S	-	-	-		-	-
QSY6_05954	hypothetical protein	K	-	-	-		-	-
QSY6_05955	transpos_IS3	L	-	-	-		-	-
QSY6_05956	transpos_IS3	-	-	-	-		-	-
QSY6_05957	QatD	L	-	-	-		-	-
QSY6_05958	QatC	F	-	-	-		-	-
QSY6_05959	QatB	-	-	-	-		-	-
QSY6_05960	QatA	S	-	-	-		-	-
QSY6_05961	hypothetical protein	-	-	-	-		-	-
QSY6_05962	hypothetical protein	-	-	-	-		-	-
QSY6_05963	hypothetical protein	-	-	-	-		-	-
QSY6_06042	hypothetical protein	-	-	-	-		-	-
QSY6_06064	transpos_IS630	L	-	-	-		-	-
QSY6_06069	transpos_IS3	L	-	-	-		-	-
